# Supplementary material for: Urethral Catheter Biofilms Reveal Plasticity in Bacterial Composition and Metabolism and Withstand Host Immune Defenses in Hypoxic Environment
Source: Front Med (Lausanne). 2021 Jun 23;8:667462. doi: 10.3389/fmed.2021.667462 (PMC8260951; doi:10.3389/fmed.2021.667462)
Supplement: Supplementary file 1 [file Data_Sheet_1.ZIP]

Archive with 46 entries (45 files):
- Supplementary Materials folder/
- Supplementary Materials folder/Supplementary Table S1.docx
- __MACOSX/Supplementary Materials folder/._Supplementary Table S1.docx
- Supplementary Materials folder/._Supplementary Table S1.docx
- Supplementary Materials folder/Supplementary Table 2.xlsx
- __MACOSX/Supplementary Materials folder/._Supplementary Table 2.xlsx
- Supplementary Materials folder/._Supplementary Table 2.xlsx
- Supplementary Materials folder/Supplementary Datasheet 1.xlsx
- __MACOSX/Supplementary Materials folder/._Supplementary Datasheet 1.xlsx
- Supplementary Materials folder/._Supplementary Datasheet 1.xlsx
- Supplementary Materials folder/Supplementary Datasheet 2.xlsx
- __MACOSX/Supplementary Materials folder/._Supplementary Datasheet 2.xlsx
- Supplementary Materials folder/._Supplementary Datasheet 2.xlsx
- Supplementary Materials folder/Supplementary Datasheet 3.xlsx
- __MACOSX/Supplementary Materials folder/._Supplementary Datasheet 3.xlsx
- Supplementary Materials folder/._Supplementary Datasheet 3.xlsx
- Supplementary Materials folder/Supplementary Datasheet 4.xlsx
- __MACOSX/Supplementary Materials folder/._Supplementary Datasheet 4.xlsx
- Supplementary Materials folder/._Supplementary Datasheet 4.xlsx
- Supplementary Materials folder/Supplementary Datasheet 5.xlsx
- __MACOSX/Supplementary Materials folder/._Supplementary Datasheet 5.xlsx
- Supplementary Materials folder/._Supplementary Datasheet 5.xlsx
- Supplementary Materials folder/Supplementary Figure 1a.png
- __MACOSX/Supplementary Materials folder/._Supplementary Figure 1a.png
- Supplementary Materials folder/._Supplementary Figure 1a.png
- Supplementary Materials folder/Supplementary Figure 1b.tiff
- __MACOSX/Supplementary Materials folder/._Supplementary Figure 1b.tiff
- Supplementary Materials folder/._Supplementary Figure 1b.tiff
- Supplementary Materials folder/Supplementary Figure 2.tif
- __MACOSX/Supplementary Materials folder/._Supplementary Figure 2.tif
- Supplementary Materials folder/._Supplementary Figure 2.tif
- Supplementary Materials folder/Supplementary Figure 3.tif
- __MACOSX/Supplementary Materials folder/._Supplementary Figure 3.tif
- Supplementary Materials folder/._Supplementary Figure 3.tif
- Supplementary Materials folder/Supplementary Figure 4.png
- __MACOSX/Supplementary Materials folder/._Supplementary Figure 4.png
- Supplementary Materials folder/._Supplementary Figure 4.png
- Supplementary Materials folder/Supplementary Figure 5a.png
- __MACOSX/Supplementary Materials folder/._Supplementary Figure 5a.png
- Supplementary Materials folder/._Supplementary Figure 5a.png
- Supplementary Materials folder/Supplementary Figure 5b.png
- __MACOSX/Supplementary Materials folder/._Supplementary Figure 5b.png
- Supplementary Materials folder/._Supplementary Figure 5b.png
- Supplementary Materials folder/Legends Supplementary Figuers 1-5.docx
- __MACOSX/Supplementary Materials folder/._Legends Supplementary Figuers 1-5.docx
- Supplementary Materials folder/._Legends Supplementary Figuers 1-5.docx
