# Supplementary material for: Urethral Catheter Biofilms Reveal Plasticity in Bacterial Composition and Metabolism and Withstand Host Immune Defenses in Hypoxic Environment
Source: Front Med (Lausanne). 2021 Jun 23;8:667462. doi: 10.3389/fmed.2021.667462 (PMC8260951; doi:10.3389/fmed.2021.667462)
Supplement: Supplementary file 1 [file Data_Sheet_1.ZIP › Supplementary Materials folder/Supplementary Table 2.xlsx]

## Sheet: Clinical metadata
Supplementary Table 2: Time frame for clinical sample collections from nine patients with indwelling bladder catheters, antibiotic wound treatments and visual appearance of catheters.
Patient ID	Sample ID*	Ethnicity	Collection Date	Systemic antibiotic treatment*	Reason of systemic treatment*	Topical wound treatment	Catheter materials, observations and notes*	* Notes below the Table
1	1	Hispanic	4/17/NN	none		ACL- Amakacin, Clindamycin, Linezolid	not collected
1	2	Hispanic	4/24/NN	none		ACL- Amakacin, Clindamycin, Linezolid	not collected
1	16	Hispanic	5/1/NN	none		ACL- Amakacin, Clindamycin, Linezolid	not collected
1	3	Hispanic	5/8/NN	none		ACL- Amakacin, Clindamycin, Linezolid	latex
1	4	Hispanic	5/15/NN	none		ACL- Amakacin, Clindamycin, Linezolid	latex
1	5	Hispanic	5/22/NN	none		ACL- Amakacin, Clindamycin, Linezolid	latex
1	17	Hispanic	5/29/NN	none		ACL- Amakacin, Clindamycin, Linezolid	latex
1	18	Hispanic	6/5/NN	none		ACL- Amakacin, Clindamycin, Linezolid	latex
1	19	Hispanic	6/12/NN	none		ACL- Amakacin, Clindamycin, Linezolid	latex
1	20	Hispanic	6/19/NN	none		ACL- Amakacin, Clindamycin, Linezolid	latex
1	31	Hispanic	6/26/NN	none		ACL- Amakacin, Clindamycin, Linezolid	latex
2	6	Caucasian	4/23/NN	None		ACR- Amakacin, Colistin, Rifampin	not collected
2	7	Caucasian	4/30/NN	None		ACR- Amakacin, Colistin, Rifampin	not collected
2	8	Caucasian	5/7/NN	none		ACR- Amakacin, Colistin, Rifampin	not collected
2	9	Caucasian	5/14/NN	none		ACR- Amakacin, Colistin, Rifampin	not collected
2	10	Caucasian	5/21/NN	5/21/NN, Teflaro 600 mg IV BID - 14 days	wound infection, Ceftaroline fosamil (cephalosporin)	ACL- Amakacin, Clindamycin, Linezolid	not collected
2	21	Caucasian	5/29/NN	none		ACL- Amakacin, Clindamycin, Linezolid	not collected
2	22	Caucasian	6/4/NN	6/4/NN, Teflaro 600 mg IV BID - 7 days	wound infection, Ceftaroline fosamil (cephalosporin)	ACL- Amakacin, Clindamycin, Linezolid	not collected
2	23	Caucasian	6/11/NN	6/11/NN, Teflaro 600 mg IV BID - 7 days	wound infection, Ceftaroline fosamil (cephalosporin)	ACL- Amakacin, Clindamycin, Linezolid	not collected
2	32	Caucasian	7/2/NN	7/9/NN, Cubicin 6 mg/kg - 14 days	wound infection, Daptomycin (cyclic lipopeptide)	ACL- Amakacin, Clindamycin, Linezolid	latex
2	33	Caucasian	7/23/NN	7/23/NN, Diflucan 100 mg PO - 3 days	wound infection, Fluconazole (anti-fungal)	ACL- Amakacin, Clindamycin, Linezolid	latex
2	42	Caucasian	8/6/NN	none		Iodosorb	latex
2	43	Caucasian	8/13/NN	none		Iodosorb	latex
2	44	Caucasian	8/20/NN	none		Iodosorb	latex
2	45	Caucasian	9/3/NN	none		Iodosorb	latex
2	59	Caucasian	10/15/NN	none		Iodosorb	latex
2	60	Caucasian	10/22/NN	none		Iodosorb	latex
3	11	Hispanic	5/2/NN	none		ACL- Amakacin, Clindamycin, Linezolid	not collected
3	12	Hispanic	5/9/NN	none		ACL- Amakacin, Clindamycin, Linezolid	not collected
3	13	Hispanic	5/16/NN	none		ACL- Amakacin, Clindamycin, Linezolid	latex
3	34	Hispanic	7/3/NN	none		ACL- Amakacin, Clindamycin, Linezolid	latex
4	14	Caucasian	5/13/NN	none		ACR- Amakacin, Colistin, Rifampin	not collected
4	24	Caucasian	5/28/NN	none		ACR- Amakacin, Colistin, Rifampin	latex
4	25	Caucasian	6/10/NN	none		ACR- Amakacin, Colistin, Rifampin	latex
4	26	Caucasian	6/24/NN	none		ACR- Amakacin, Colistin, Rifampin	latex
4	35	Caucasian	7/8/NN	none		ACR- Amakacin, Colistin, Rifampin	latex
4	36	Caucasian	7/22/NN	none		ACR- Amakacin, Colistin, Rifampin	latex, salt crystals in catheter lumen
4	46	Caucasian	8/5/NN	none		ACR- Amakacin, Colistin, Rifampin	latex, salt crystals in catheter lumen
4	47	Caucasian	8/12/NN	none		ACR- Amakacin, Colistin, Rifampin	latex
4	48	Caucasian	8/26/NN	none		ACR- Amakacin, Colistin, Rifampin	latex
5	15	Hispanic	5/16/NN	none		ACL- Amakacin, Clindamycin, Linezolid	latex
5	27	Hispanic	6/18/NN	none		ACL- Amakacin, Clindamycin, Linezolid	latex, salt crystal deposits
5	37	Hispanic	7/24/NN	none		ACL- Amakacin, Clindamycin, Linezolid	latex, salt crystal deposits
5	49	Hispanic	8/8/NN	none		ACL- Amakacin, Clindamycin, Linezolid	latex
5	50	Hispanic	8/29/NN	none		ACL- Amakacin, Clindamycin, Linezolid	latex
5	61	Hispanic	10/24/NN	none		ACM- Amakacin, Clindamycin, Metromycin	not collected
5	62	Hispanic	11/7/NN	none		ACM- Amakacin, Clindamycin, Metromycin	not collected
5	63	Hispanic	11/21/NN	none		ACM- Amakacin, Clindamycin, Metromycin	not collected
6	28	Caucasian	5/23/NN	none		ABBA- Lactoferrin, Xylitol, Salicylate,Tricloson, Farnesol	not collected
6	29	Caucasian	6/6/NN	none		APG- Lithium hydroxide, Amakacin, Rifampin, Tylan	latex, salt crystals in catheter lumen
6	30	Caucasian	6/20/NN	none		APG- Lithium hydroxide, Amakacin, Rifampin, Tylan	latex, salt crystals in catheter lumen
6	38	Caucasian	7/5/NN	none		APG- Lithium hydroxide, Amakacin, Rifampin, Tylan	latex
6	39	Caucasian	7/18/NN	none		IPLEX- Iodfoam	not collected
6	51	Caucasian	8/1/NN	none		IPLEX- Iodfoam	latex
6	52	Caucasian	8/15/NN	none		IPLEX- Iodfoam	latex, salt crystals in catheter lumen
6	53	Caucasian	8/29/NN	none		IPLEX- Iodfoam	latex, salt crystals in catheter lumen
6	54	Caucasian	9/12/NN	none		IPLEX- Iodfoam	latex, salt crystals in catheter lumen
6	NC	Caucasian	10/24/NN	Invanz 1 gm single dose	kidney infection, Ertapenem (carbapenem)	IPLEX- Iodfoam	not collected
7	40	Caucasian	7/12/NN	none		ACL- Amakacin, Clindamycin, Linezolid	not collected
7	41	Caucasian	7/26/NN	7/29/NN Bactrim DS/160/800 BID - 30 days	wound infection, Sulfomethoxazol/Trimethoprim	ACL- Amakacin, Clindamycin, Linezolid /ACR Amakacin, Colistin, Rifampin	silicone
7	55	Caucasian	8/9/NN	none		ACL- Amakacin, Clindamycin, Linezolid /ACR Amakacin, Colistin, Rifampin	silicone
7	56	Caucasian	8/30/NN	none		ACL- Amakacin, Clindamycin, Linezolid /ACR Amakacin, Colistin, Rifampin	silicone, salt crystal deposits
7	57	Caucasian	9/13/NN	none		ACL- Amakacin, Clindamycin, Linezolid /ACR Amakacin, Colistin, Rifampin	silicone, salt crystal deposits
7	64	Caucasian	10/25/NN	none		ACL- Amakacin, Clindamycin, Linezolid /ACR Amakacin, Colistin, Rifampin	silicone
7	65	Caucasian	11/8/NN	none		ACL- Amakacin, Clindamycin, Linezolid /ACR Amakacin, Colistin, Rifampin	silicone
7	69	Caucasian	12/20/NN	none		ACL- Amakacin, Clindamycin, Linezolid /ACR Amakacin, Colistin, Rifampin	silicone
7	70	Caucasian	1/3/NN	none		ACL- Amakacin, Clindamycin, Linezolid /ACR Amakacin, Colistin, Rifampin	silicone
8	58	Hispanic	9/3/NN	none		ACL- Amakacin, Clindamycin, Linezolid	latex
8	66	Hispanic	10/17/NN	none		ACL- Amakacin, Clindamycin, Linezolid	latex
8	67	Hispanic	10/29/NN	none		ACL- Amakacin, Clindamycin, Linezolid	not collected
8	68	Hispanic	11/19/NN	none		ACL- Amakacin, Clindamycin, Linezolid	latex
8	71	Hispanic	1/9/NN	none		ACL- Amakacin, Clindamycin, Linezolid	latex
8	72	Hispanic	1/30/NN	none		ACL- Amakacin, Clindamycin, Linezolid	latex
8	73	Hispanic	2/13/NN	none		ACL- Amakacin, Clindamycin, Linezolid	latex
9	74	Caucasian	6/10/NN	none		Benzalkonium chloride	latex
9	75	Caucasian	7/13/NN	7/2/NN-Levaquin 500 PO daily 10 days	wound infection, Levofloxacin (fluoroquinolone)	ACL- Amakacin, Clindamycin, Linezolid	latex
9	76	Caucasian	8/5/NN	none		ACL- Amakacin, Clindamycin, Linezolid	latex
9	77	Caucasian	9/4/NN	none		ACL- Amakacin, Clindamycin, Linezolid	latex
9	78	Caucasian	10/7/NN	none		ACL- Amakacin, Clindamycin, Linezolid	latex
9	79	Caucasian	11/4/NN	none		ACL- Amakacin, Clindamycin, Linezolid	latex
9	80	Caucasian	12/2/NN	none		ACL- Amakacin, Clindamycin, Linezolid / Benzalkonium chloride	latex
Sample-ID: we do not differentiate urinary pellet (UP) and catheter biofilm (CB) specimens to avoid duplications in the Table.
Systemic antibiotic treatment: lists the antibiotic drug brand name.
Reason of systemic treatment: lists clinical treatment reason and the name of the antibiotic drug chemical ingredient.
Catheter materials, observations and notes: if a catheter was not collected, a urine sample was obtained during a patient visit; latex and silicone are the matrials the catheters were composed of.
Date: month and day of collection are listed to reveal to logitudinal design (same year for a given patient sample series); the year is listed as "NN" to avoid any possibility of indirect patient identification
