# Supplementary material for: Urethral Catheter Biofilms Reveal Plasticity in Bacterial Composition and Metabolism and Withstand Host Immune Defenses in Hypoxic Environment
Source: Front Med (Lausanne). 2021 Jun 23;8:667462. doi: 10.3389/fmed.2021.667462 (PMC8260951; doi:10.3389/fmed.2021.667462)
Supplement: Supplementary file 1 [file Data_Sheet_1.ZIP › Supplementary Materials folder/Supplementary Datasheet 1.xlsx]

## Sheet: Legend Dataset S2
Supplementary Datasheet 1. 16S rDNA metagenomic profiles from 112 urinary pellet and catheter biofilm samples presented at the bacterial genus taxonomic level and complementary microbial culture data.
The methodology used for 16S rDNA analysis was based on barcode-based multiplexed amplification and sequencing of the V1-V3 region of the 16S rRNA gene (MiSeq sequener, Illumina).
Worksheet A: The colored sections in column B separate the patients (P1 to P8). Patient P9 was not surveyed with 16S rDNA techniques. Other terms used in the columns B and C are "UP" (urinary pellet) and "CB" (catheter biofilm). We only list genera identified by 16S rDNA profiling with an average abundance of at least 0.7% across all samples. None of the genera excluded here (also listed in S1-B)…
Worksheet B: All 16S rRNA sequencing and operational taxonomic unit-based identifications of bacterial genera.
The bacterial phyla highlighted with in different colors in Ws A and Wa B are:
Actinobacteria
Bacteroides
Firmicutes
Proteobacteria
Fusobacteria
Worksheet C: Microbial culture data; Microbial cultures, unless specifically denoted, were performed under aerobic conditions in the absence or presence of 5% CO2 on blood agar, BHI agar, McConkey agar or LB agar plates. * identified based on microscopy and colony morphology, ^ identified based on microscopy, colony morphology and shotgun proteomics from an isolated colony; # identified based on …

## Sheet: A. bacterial genera>0.7% avg 
16S rDNA metagenomic analysis from 112 urinary pellets (UP) and catheter biofilm extracts (CB) presented at the bacterial genus taxonomic level (very low abundance genera not included).
Patient	Sample ID-1	Sample ID-2	Enterococcus	Staphylococcus	Globicatella	Aerococcus	Proteus	Klebsiella	Citrobacter	Fastidiosipila	Bordetella	Pseudomonas	Escherichia-Shigella	Actinobaculum	Haemophilus	Fusobacterium	Bifidobacterium	Acinetobacter	Stenotrophomonas	Streptococcus	Enterobacter	Rhodanobacter	Campylobacter	Propionimicrobium	Veillonella	Peptoniphilus	Gemella	Parvimonas	Bacteroides	Anaerococcus	Lactobacillus	Brevundimonas	Cloacibacterium	Corynebacterium_1	Serratia	Trueperella	Acidovorax	Dechloromonas	Providencia	Finegoldia	Actinomyces	Atopobium
1	1_UP (Pat. 1)	CB_1_SU	0.179159	0	0	0	0.00794112	0	0.0280844	0.0231455	0	0.109336	0.0998451	0.131125	0.000193686	0	0.0316676	0.000387372	0	0.167151	0	0.000774743	0	9.68429e-05	0	0.189425	0	0.0296339	0	0.00193686	0	0	0	0	0	0	0	0	0	9.68429e-05	0	0
1	2_UP	CB_2_SU	0.319768	0	0	0	0.00601775	0	0.0041372	0.0716865	0	0.000150444	0.0130886	0.124191	0	0	0.00112833	0	7.52219e-05	0.0177524	0	0.000300888	0	0.000977885	0	0.403265	0	0.0279073	0	0.00910185	0	0	0	0	0	0	0	0	0	0	7.52219e-05	0
1	3_UP	CB_3_SU	0.180134	0	0	0	0.00182848	0	0.172467	0.00153356	0	0.000176949	0.558511	0.0309072	0	0	5.89831e-05	0.000353899	0	0.0150407	0	0.000766781	5.89831e-05	0.000176949	0	0.00572136	0	0.0306122	0	0.000707798	0	0	5.89831e-05	0	0	0	5.89831e-05	0	0	0.000235933	0.000353899	0
1	3_CB	CB_3_UC	0.734098	0.000201288	0	0	0.0318035	0.150866	0.00241546	0	0.000704509	0.00573671	0.0137882	0.00845411	0	0	0.0107689	0.000603865	0.00161031	0.00654187	0.000201288	0.00865539	0.000402576	0.00110709	0	0.0034219	0	0.00452899	0	0.00201288	0	0	0.00100644	0.000402576	0	0	0.000402576	0.000301932	0	0.00110709	0.000201288	0
1	4_UP	CB_4_SU	0.0561999	0	0	0	0.0461199	0	0.00635184	0.00621375	0	0.460922	0.0156725	0.0588926	0	0	0	0.317316	0	0.00856117	0	0.000276167	0	0	0	0.00214029	0	0.019884	0	0.00117371	0	0	6.90417e-05	0	0	0	6.90417e-05	0	0	6.90417e-05	0	0
1	4_CB	CB_4_UC	0.42708	0.000630429	0	0	0.0262679	0.00217148	0.00105071	0.0172317	0	0.00175119	0.00511348	0.177571	0	0	0.00119081	0.0149201	0	0.138274	0	0.00371252	0	0	0	0.0143598	0	0.0196133	0	0.0144999	0.002942	0	0.0583497	0.000140095	0	0	0.00847576	0.0356542	0	0.00140095	0	0
1	5_UP	CB_5_SU	0.154235	0	0	0	0.00498682	7.12403e-05	0.00755147	0	0	0.247631	0.0233668	0.122676	0	0	0	0.358481	0	0.0468761	0	0.000142481	0	7.12403e-05	0	0.00555674	0	0.0279974	0	0	0	0	0	0	0	0	7.12403e-05	0	0	0	0	0
1	5_CB	CB_5_UC	0.414004	0	0	0	0.0585537	0	0.000458645	0	0	0.000152882	0.00183458	0.456352	0	0	0	0	0	0.0476991	0	0.000611527	0	0	0	0.0169699	0	0.00321052	0	0.000152882	0	0	0	0	0	0	0	0	0	0	0	0
1	16_UP	CB_16_SU	0.0627245	0	0	0	0.0133037	5.05842e-05	0.131114	0	0	0.0117861	0.406748	0.00131519	0	0	0	0.361323	0	0.00222571	0	0.000455258	0	0	0	0	0	0.00111285	0	0	0	5.05842e-05	0	5.05842e-05	0	0	0	0	0	0	0	0
1	17_UP	CB_17_SU	0.172828	0	0	0	0.025204	0	0.00432069	0.000120019	0	0.0294047	0.012362	0.68711	0	0	0	0.000240038	0.000120019	0.00984157	0	0.00192031	0	0	0	0	0	0.0552088	0	0.000240038	0	0	0.000120019	0	0	0	0.000120019	0	0	0	0	0
1	17_CB	CB_17_UC	0.137216	0	0	0	0.0726798	0	0.00122926	0	0	0.000921942	0.00676091	0.534726	0	0	0	0	0	0.0284266	0	0.000460971	0.000460971	0	0	0.00291948	0	0.208974	0	0.00261217	0	0	0.000460971	0	0	0	0	0	0	0.000307314	0.000153657	0
1	18_UP	CB_18_SU	0.269221	0	0	0	0.000385635	0	0.0648831	0	0	0.436394	0.226512	0	0	0	4.82044e-05	4.82044e-05	0	9.64088e-05	0	0.000241022	0	9.64088e-05	0	0.000144613	0	0.000964088	0	0.000915883	0	0	0	4.82044e-05	0	0	0	0	0	0	0	0
1	18_CB	CB_18_UC	0.46903	8.86132e-05	0	0	0.00168365	8.86132e-05	0.124147	0	0	0.0138237	0.388923	0	0	0	0	0	0	0	0	8.86132e-05	0	0	0	0	0	0.00212672	0	0	0	0	0	0	0	0	0	0	0	0	0	0
1	19_UP	CB_19_SU	0.000121369	0	0	4.04563e-05	0	0	0	0	0	0.565822	8.09127e-05	0	0	0	0.433004	0	0.000161825	4.04563e-05	0	0.00044502	0	0	0	4.04563e-05	0	0	4.04563e-05	0	0	0	8.09127e-05	4.04563e-05	0	0	0	0	0	0	0	0
1	19_CB	CB_19_UC	0.000644567	0	0	0	0	9.2081e-05	0.000276243	0	0	0.709484	0.000644567	0	0	0	0.288766	0	0	0	0	9.2081e-05	0	0	0	0	0	0	0	0	0	0	0	0	0	0	0	0	0	0	0	0
1	20_CB	CB_20_UC	0.661216	0.000209644	0	0	0	0	0.00178197	0	0	0.214465	0.00408805	0	0	0	0.117715	0	0	0	0	0	0	0	0	0	0	0	0	0	0	0	0.000104822	0	0.000104822	0	0	0	0	0.000209644	0	0
1	31_CB	CB_31_UC	0.281645	7.95608e-05	0	7.95608e-05	0	0	0.167714	0	0	0.0160713	0.532739	0	0	0	0.000159122	0	0	0.000875169	0	0	0	0	7.95608e-05	0	0	0	7.95608e-05	0	0	0	0	0	0	0	0	0	0	0.000397804	0	0
2	6_UP (Pat. 2)	CB_6_SU	0.0361349	0.511374	0	7.31475e-05	0	0.0245044	7.31475e-05	0	0.000365738	0.00972862	0	0	0	0	0.00672957	0	0	0.0202619	0	0	0	0	0	0	0	0	0	0	0.389364	0	0	0.00124351	0	0	0	7.31475e-05	0	7.31475e-05	0	0
2	7_UP	CB_7_SU	0	0.988405	0	0	0	0	0	0	0.00392744	0	0	0	0	0	0.00205723	0	0	4.67552e-05	0	0	0	0	0	0	0	0	0	0	0.00556387	0	0	0	0	0	0	0	0	0	0	0
2	8_UP	CB_8_SU	0.00258038	0.901894	0	0.000464468	0.000103215	0	0	0	0.0382412	0.000258038	0	5.16076e-05	0	0	0.0515044	0.000103215	0	5.16076e-05	0	0.000154823	0	5.16076e-05	0	0	0	0	0	0	0.000516076	0.00299324	0.000309645	5.16076e-05	0.000154823	0	0.000103215	0.000154823	0	0	0	0
2	9_UP	CB_9_SU	0.0365813	0.363636	0	0	0	0	8.371e-05	0	0.0810313	0	0	0	8.371e-05	0	0.0684748	0	0	0.442742	0	0.00025113	0	0	0	0	0	0	0	0	0.00066968	0.00627825	0	0	0	0	0	0	0	0	0	0
2	10_UP	CB_10_SU	0.0822498	0.732778	0	0.000215502	0	0	0	0	0.0385748	0.022915	0	0	0	0	0.0268659	0	0	0.0885712	0	0.000143668	0	7.18339e-05	0	0	0	0	0	0	0	0.00754256	7.18339e-05	0	0	0	0	0	0	0	0	0
2	21_UP	CB_21_SU	0.00592396	0.164118	0	6.04485e-05	6.04485e-05	0	0	0	0.549719	6.04485e-05	0	0	0	0	0.0139636	0	0	0.0235749	0	0.000120897	0	0	0	0	0	0	0	0	6.04485e-05	0.241915	0	0.000120897	0	0	0	0.000181346	0	0	0	0
2	22_UP	CB_22_SU	0.000290888	0.0255981	0	0	7.2722e-05	0	0	0	0.86401	7.2722e-05	0	0	0	0	0.00494509	0	0	0.0117082	0	0.000218166	0	0	0	0	0	0	0	0	0.000145444	0.0925024	0	0.000436332	0	0	0	0	0	0	0	0
2	23_UP	CB_23_SU	0.000155183	0.00209497	0	7.75916e-05	0	0	0	0	0.992784	0	0	0	0	0	0.000232775	0	0	0.00155183	0	7.75916e-05	0	0	0	0	0	0	0	0	7.75916e-05	0.00294848	0	0	0	0	0	0	0	0	0	0
6	32_CB	CB_32_UC	0.115714	0.000494505	0.00010989	0	0.00032967	0.000549451	0.000274725	0	0.868736	5.49451e-05	0	0	5.49451e-05	0.000549451	0	0	0	0	0	0	0	0	0.00010989	0.000824176	0	0	0	0.00307692	0	0	0	0.00373626	0	0	0	0	0	0.00236264	0	0.00010989
6	33_CB	CB_33_UC	0.000332463	0.000807409	0	0	0	0.939349	4.74947e-05	0	0.0391831	4.74947e-05	0.000237473	0	0	0	0.000142484	0	0	0	0	0	0.000379957	0	0	0.000949893	0	0	0	0.00232724	0	0	0	0.00194728	0	0	0	0	0	0.00118737	0	0
6	42_CB	CB_42_UC	4.91884e-05	0	0	0	9.83768e-05	0.998278	0	0	0.000147565	0	0	0	0	0	4.91884e-05	0	0	0	0	0	0	0	0	4.91884e-05	0	0	0	0.000737826	0	0	0	9.83768e-05	0	0	0	0	0	0.000196754	0	0
6	43_CB	CB_43_UC	0.375659	0.000167406	0	0	0	0.578137	8.3703e-05	0	0.0102955	0	0	0	0	0	0.0336486	0	0	0	0	0.000167406	0	0	0	8.3703e-05	0	0	0	0.000585921	0	0	8.3703e-05	0.000418515	0	0	0	0	0	0.000251109	0	8.3703e-05
6	44_CB	CB_44_UC	0.014541	0.00262975	0	0	0	0.649083	0.00502746	0	0.00108284	0	0.0113698	0	0	0	0.2366	0	0	0	0	0	0.00293913	0	0	0.0119886	0	0	0	0.0287725	0	0	0	0.00657437	0	0	0	7.73455e-05	0	0.0156238	0	0
6	45_CB	CB_45_UC	0.00578734	0.000691025	0	0	0	0.678241	0	0	0	8.63782e-05	8.63782e-05	0	8.63782e-05	0	0.295932	0	0	0	0	0	0	0	0	0.00095016	0	0	0	0.00328237	0	0	0	0.00906971	0	0	0	0	0	0.00190032	0	0
6	59_CB	CB_59_UC	0.157432	0.00113213	0	0	0	0.537427	0.0127198	0.000266383	6.65956e-05	0	0.0928343	0	0	0	0.0883724	0	0	0.0341636	0.000133191	0.000133191	0.00166489	0.000865743	0.00139851	0.000665956	0	0	0	0.00219766	0	0	0	0.000266383	6.65956e-05	0	0	0	0	0.0109883	0	0.0544752
6	60_CB	CB_60_UC	0.131285	0.0181564	0	0	0	0.11115	0.0432961	0.000116387	0.000116387	0	0.495577	0	0	0	0.0891527	0	0	0.00128026	0	0.000116387	0.000465549	0.000581937	0	0.00372439	0	0	0	0.0577281	0	0	0	0.012919	0	0	0	0	0	0.00977654	0	0
3	11_UP (Pat. 3)	CB_11_SU	0	0.999405	0	0	0	0	0	0	0	0	0	0	0	0	0	3.96684e-05	0	0	0	0.000317347	0	0	0	0	0	0	0	0	0	0	0	0	0	0	0	7.93367e-05	0	0	0	0
3	12_UP	CB_12_SU	0	0.999722	4.63006e-05	0	0	0	0	0	0	0	0	0	0	0	0	0	0	0	0	0	0	0	0	0	0	0	0	0	0	0	9.26012e-05	4.63006e-05	4.63006e-05	0	0	0	0	0	0	0
3	13_UP	CB_13_SU	0	0.998102	0	8.62924e-05	0	0	0	0	0.000215731	4.31462e-05	0	0	0	0	0	0	0	0	0	0.0011218	0	4.31462e-05	0	0	0	0	0	0	0	0	0.000129439	0	0	0	0	8.62924e-05	0	0	0	0
3	13_CB	CB_13_UC	0.0535595	0.732091	0	0	0.000111235	0.0947164	0.00873192	0	0.0265851	0.00750834	0.0191324	0.000500556	5.56174e-05	0.000389321	0.00634038	5.56174e-05	0.000166852	0.000278087	0.000166852	0.00433815	0	0	0.000222469	0	0	5.56174e-05	5.56174e-05	0.00600667	0.00400445	0	0.000556174	0.00133482	0	0	0	0.000444939	0	0.018743	0	0
3	34_UP	CB_34_SU	0.00298388	0.262638	0	0.0170999	0.00143456	0.000860733	0.00206576	0	0.0704654	0.0041889	0.000114764	0.00114764	0	0	0.00149194	0.0164113	0.0016067	0.00568084	0	0.315373	0.000803351	0.00275435	0	0.000114764	0	0.000344293	0.000172147	0.000344293	0.000745969	0.00212314	0.10237	0.000172147	0.000745969	0	0.0227234	0.0525621	0	0	0	0
3	34_CB	CB_34_UC	3.15866e-05	0.999779	0	0	3.15866e-05	3.15866e-05	0	0	0	6.31732e-05	0	0	0	0	0	0	0	0	0	3.15866e-05	0	0	0	0	0	0	0	3.15866e-05	0	0	0	0	0	0	0	0	0	0	0	0
4	14_UP (Pat. 4)	CB_14_SU	0.69486	0.00239091	0	0.000199243	0.274158	0.000298864	0	0	0.00518031	0.000199243	0	0	0	0	9.96214e-05	0.000199243	9.96214e-05	9.96214e-05	0	0.0149432	0	0	0	0	0	0	0	0	0	0.000199243	0.00229129	0	0	0	0.00179319	0.000498107	0	0	0	0
4	24_UP	CB_24_SU	0.135058	0.000349528	0	0	0.861447	0	0	0	6.99056e-05	0	0	0	0	0	0	0	0	0	0	0.00139811	0	0	0	0	0	0	0	0	0	0	6.99056e-05	0	0	0	0.000139811	0.000139811	0	0	0	0
4	24_CB	CB_24_UC	0.423824	0.00142755	7.93084e-05	0.000237925	0.549449	0.00555159	0.000475851	0	0.000158617	7.93084e-05	0.00174479	0	0	0	0.00126893	0.000396542	7.93084e-05	0	0.000158617	0.00951701	0	0	0	7.93084e-05	0	0	0	7.93084e-05	0	0	0.00111032	0.00134824	0	0	0.000396542	0.000158617	0	0.000158617	0	0
4	25_UP	CB_25_SU	0.434232	0.00313349	0.000139266	0	0.489868	0.000278532	6.9633e-05	0	0.00362092	0.000905229	0	0	0	0	0.000139266	0.000765963	0.000208899	6.9633e-05	0	0.0477683	0	0	0	0	0	0	0.000139266	0	6.9633e-05	6.9633e-05	0.00710257	6.9633e-05	0	0	0.00355128	0.000974862	0	0	0	0
4	25_CB	CB_25_UC	0.0111111	0.000361757	0.000103359	0.00170543	0.971835	0.00423773	0.000310078	0	5.16796e-05	0.000103359	0.000361757	0.000155039	0	0.000103359	0.000258398	0.000258398	0	0	0	0.00289406	0	0.000155039	0	0	0	0	5.16796e-05	5.16796e-05	0	0	0.000568475	0	0	0	5.16796e-05	0.000310078	0	5.16796e-05	0	5.16796e-05
4	26_UP	CB_26_SU	0.0791597	0	0	0	0.915396	6.40451e-05	0	0	6.40451e-05	0	0	0	0	0	0	0	0	0	0	0.00160113	0	0	0	0	0	0	0	0	0	0	0.000192135	0.00249776	0	0	0.00012809	0	0	0	0	0
4	26_CB	CB_26_UC	0.684735	0	0	0.000178015	0.313218	0.000178015	0	0	0	0	8.90076e-05	0	0	8.90076e-05	8.90076e-05	8.90076e-05	0	8.90076e-05	0	0.000445038	0	0	0	0	0	0	0	0	0	0	8.90076e-05	8.90076e-05	0	0	0.000178015	0.000178015	0	0	0	0
4	35_UP	CB_35_SU	0.976799	0.000180554	0	0	0.0130902	0	0	0	0	9.02772e-05	0	0	0	0	0	0	0	0.000180554	0	0.00776383	0	0	0	0	0	0	0	0	0	0	0.000180554	0.000361109	0	0	9.02772e-05	0.000451386	0	0	0	0
4	35_CB	CB_35_UC	0.996589	0.000117619	0.000470478	0	0.00141143	0.000117619	0	0	0	0	0.000235239	0	0	0	0.000117619	0	0	0	0	0.000352858	0	0	0	0	0	0	0	0.000235239	0	0	0.000117619	0.000235239	0	0	0	0	0	0	0	0
4	36_UP	CB_36_SU	0.591042	0.000384793	0	0	0.387717	7.69586e-05	0	0	0.000153917	0.000153917	0	0	0	0	0	0	0	0	0	0.00323226	0	0	0	0	0	0	0	0	0	0	0.000461752	0.0152378	0	0	7.69586e-05	0.000153917	0	0	0	0
4	36_CB	CB_36_UC	0.774887	0.000716919	0.00102417	0.00317493	0.14154	0.0168988	0.000716919	0	0.000204834	0.000307251	0.00225317	0.000102417	0	0.00143384	0.00675952	0.00337976	0	0.000716919	0.000204834	0.00266284	0	0.000102417	0.000102417	0.000204834	0	0	0	0.000512085	0.000102417	0	0.015465	0.000716919	0	0	0.00430152	0.00327735	0	0.000409668	0	0.000102417
4	46_UP	CB_46_SU	0.88385	0	0	0	0.113846	0	0	0	0	0	0	0	0	0	0	0	0	0	0	0.000942606	0	0	0	0	0	0	0	0	0	0	0.00052367	0	0	0	0.000209468	0.000104734	0	0	0	0
4	46_CB	CB_46_UC	0.336671	0.0148688	7.5861e-05	0.000910332	0.339023	0.0320134	0.000531027	0	0.000227583	0.00182066	0.00151722	0	0	0.000151722	0.00735852	0.00743438	0.000151722	0.00113792	0	0.10704	0	0.000151722	0.000303444	0.000986193	0	0	0.000151722	0.000303444	7.5861e-05	0	0.0219238	0.00242755	0	0	0.0122136	0.00561372	0	0.00948263	0	0.000151722
4	47_UP	CB_47_SU	0.110793	0.0963206	0.000136528	0.00102396	0.024302	0.00157007	0.00136528	0	0.0444399	0.00327667	6.8264e-05	0.000204792	0.00034132	0.000614376	0.000750904	0.0109222	0.00293535	0.00320841	0	0.432999	0	0	0.000750904	0	0	0	0.000273056	0	0.000273056	6.8264e-05	0.0838965	0.000750904	0	0	0.0710629	0.0158373	0	0	0	0
4	47_CB	CB_47_UC	0.934828	0	0	0.000115554	0.0632078	0.000115554	0	0	0.000115554	0	0	0	0	0	0.000115554	0	0	0	0	0.00103998	0	0	0	0	0	0	0	0	0	0	0	0	0	0	0	0	0	0	0	0
4	48_CB	CB_48_UC	0.803073	0.0406217	0.00141293	0.000176616	0.0358531	0.0257859	0.000176616	0	0	0.000353232	0.00194278	0	0	0.000176616	0.00777111	0	0.000176616	0.000176616	0.000706464	0.0528082	0	0.000176616	0.000176616	0.000353232	0	0	0	0.000706464	0.000176616	0	0.00423878	0.00194278	0	0	0.0033557	0.00211939	0.000529848	0.00141293	0	0.000353232
5	15_UP (Pat. 5)	CB_15_SU	0.0250813	0	0	0.841988	0.00910358	0	0.00120762	9.28936e-05	0	0	0.000557362	0.0550859	0	0	0	0	0	0.00408732	0	0	0.00501626	0.0382722	0	0.000557362	0.000185787	0.00102183	0	0.000928936	0	0	0	0	0.0160706	0	0	0	0	0	0	0
5	15_CB	CB_15_UC	0.005164	0.000191259	9.56297e-05	0.749068	0.000669408	0	0	9.56297e-05	0	0	0	0.110357	0	0	0	0	0	0.000382519	0	0	0.00172133	0.129291	0	0.000286889	0	0.000191259	0	0.00162571	0	0	0	0.000765038	0	0	0	0	0	0	0	0
5	27_UP	CB_27_SU	0.0118789	7.76398e-05	0	0.634006	0.00962733	0	0.00753106	0.000543478	7.76398e-05	7.76398e-05	0.00574534	0.0233696	0	0	0	0	0	0.0402174	0	0.000310559	0.00613354	0.225854	0	0	0	0.0068323	0	0.0131988	0	0	0	0	0.00520186	0	0	0	0	0	0	0
5	27_CB	CB_27_UC	0.00602641	0	0.000256443	0.51622	0.00307732	0	0.000769329	0.000256443	0	0	0.000256443	0.0502629	0	0	0	0	0	0.000256443	0	0	0.00205155	0.417233	0	0.000256443	0	0.000256443	0	0.00141044	0	0	0	0.000128222	0	0	0	0	0	0.000128222	0	0
5	37_UP	CB_37_SU	0.0168901	0	0	0.853841	0.0105193	0	0.00466701	0	7.40796e-05	0	0.00533373	0.0264464	0	0	0	0.000222239	0	0.0115564	0	7.40796e-05	0	0.00237055	0	0	0	7.40796e-05	0	0.000370398	0	0	0.000148159	0.00125935	0.0637825	0	0	0	0	0.00125935	0	0
5	37_CB	CB_37_UC	0.00618165	0	0.000118878	0.739539	0.0167618	0	0.00202092	0	0	0	0.00118878	0.227413	0	0	0	0	0	0.000475511	0	0.000118878	0	0.00130766	0	0	0	0	0	0	0	0	0	0.0010699	0.000475511	0	0	0	0	0.00297194	0	0
5	49_UP	CB_49_SU	0.00410911	0	8.74279e-05	0.971848	0.000349711	0	0.000874279	0	0	0	0.000349711	0.0185347	0	0	0	0	0	0	0	0	0	0.000262284	0	0	0	0	0	0	0	0	0	0	0.00323483	0	0	0	0	0.000174856	0	0
5	49_CB	CB_49_UC	0.0116941	0	0.000203376	0.785235	0.0157616	0.000101688	0.0271507	0	0	0	0.030303	0.012711	0	0	0	0	0	0	0	0.000101688	0	0	0	0	0	0	0	0.000406752	0	0	0	0.000101688	0.115721	0	0	0	0	0.00050844	0	0
5	50_UP	CB_50_SU	0.0288829	0	0	0.487376	0.000191278	0	0.112089	0	0	0.237758	0.0924828	9.56389e-05	0	0	0	0	0	0.0158761	0	0.000191278	9.56389e-05	0	0	0	0	0	0	0	0	0	0	0	0	0	0	0	0	0	0	0
5	50_CB	CB_50_UC	0.0107738	0	0	0.951812	0.000261182	0	0.00189357	0	0	0	0.000848841	0.0329742	0	0	0	0	0	0.000261182	0	0	0	0.000457068	0	6.52955e-05	0	0	6.52955e-05	0	0	0	0	0.000130591	0	0	0	0	0	0.000195886	0	0
5	61_UP	CB_61_SU	0.00417964	0	0	0.910506	0	0	0.00565481	0	0	0.000491723	0.005327	0.0711359	0	0	0	0	0	0	0	0	0	0	0	0	0	0	0	0	0	0	0	0	0	0	0	0	0.00065563	0	0	0
5	62_UP	CB_62_SU	0.0220035	8.00128e-05	8.00128e-05	0.928229	0	0	0.0093615	0	0	0.012482	0.00824132	0.0130421	0	0	0	8.00128e-05	0	8.00128e-05	0	0.000240038	0	0	0	0	0	0	0	0	0	0	8.00128e-05	0	0	0	8.00128e-05	0	0.00152024	0	0	0
5	63_UP	CB_63_SU	0.046365	0	9.273e-05	0.781528	0	0	0.0589763	9.273e-05	0	0.0394102	0.0503524	0.014095	9.273e-05	9.273e-05	0	0	0	9.273e-05	0	9.273e-05	0	0	0	0	0	0	0	0	0	0	0	0	0	0	0	0	0.00695475	0	9.273e-05	0
6	28_UP (Pat. 6)	CB_28_SU	0.0023139	0.440764	0	0	0.450747	0	0	0	0	0	0	0	0	0	0	0	0.000330557	0	0	0.000198334	0	0	0	0	0	0	0	0	0	0	0	0	0	0	0	0	0.10558	0	0	0
6	29_UP	CB_29_SU	8.868e-05	0.984038	0.00230568	0.00057642	0.00492174	0	0.00013302	0	0	4.434e-05	0	0	4.434e-05	8.868e-05	0	4.434e-05	0	0	0	0.0011085	0	0	0	0	0	0	0	0	0	0	0.00137454	0.00181794	0	0	0.00159624	0.00039906	8.868e-05	0	0	0
6	29_CB	CB_29_UC	0.0359008	0.44789	0.000497471	0.120803	0.0203134	0.0930271	0.00903739	0	0.000165824	0.000414559	0.0228008	0.00762789	0	0.000165824	0.0819998	0.00116077	0.0048918	0.0149241	0.000746207	0.0337451	0	0.00555509	0.000331647	0.000663295	0	0	0.000165824	0.00116077	0	0	0.00389686	0.0266147	0.018821	0	0.000497471	0.00190697	0.000580383	0.00265318	0	0.0164165
6	30_UP	CB_30_SU	8.25151e-05	0.0412575	0.93209	0	0.0157604	0	0	0	0	8.25151e-05	0	0	0	0	0	0	0	8.25151e-05	0	0.000247545	0	0	0	0	0	0	0	0	0	0	0	0	0	0	8.25151e-05	0	0.000742636	0	0	0
6	30_CB	CB_30_UC	0.000362122	0.00190114	0.9522	0.000995836	0.0345827	0.00108637	0.000362122	0	0	0	9.05305e-05	9.05305e-05	0	0	0.0011769	0.000181061	0	0.000271592	0.000181061	0.00108637	0	0.000543183	0	0	0	0	0	0	0	0	9.05305e-05	0.00153902	9.05305e-05	0	9.05305e-05	9.05305e-05	0.000995836	0.000181061	0	0.000271592
6	38_UP	CB_38_SU	0	0.0341511	0.949644	0	0.0145388	0	0	0	0	0	0	0	0	0	0	0	0	0	0	7.57232e-05	0	0	0	0	0	0	0	0	0	0	0	0	0	0	0.000151446	0	0.00136302	0	0	0
6	38_CB	CB_38_UC	0.00024797	0.00694315	0.964044	0.000495939	0.024673	0	0.000185977	0	0	0	0	6.19924e-05	0	0	0	6.19924e-05	0	6.19924e-05	0.000185977	0.000743909	0	0	0	0	0	0	0	0	0	0	0.000123985	0.000371955	0	0	0.000123985	0	0.00154981	0	0	0
6	39_UP	CB_39_SU	0	0.0189357	0.977026	0	0.00287176	0	0	0	0	0	0	0	0	0	0	0	0	0	0	0.00035897	0	0	0	0	0	0	0	0	0	0	0	0	0	0	8.97424e-05	0	0.000628197	0	0	0
6	51_UP	CB_51_SU	0	0.0795807	0.90625	0.000291149	0.0127135	0	0	0	0	0	0	0	0	0	0	0	0	0	0	0.000194099	0	0	0	0	0	0	0	0	0	0	0	0.000291149	0	0	0	0	0.000291149	0	0	0
6	51_CB	CB_51_UC	0.00028334	0.131753	0.835285	0.00028334	0.028334	9.44465e-05	9.44465e-05	0	0	0	9.44465e-05	9.44465e-05	0	9.44465e-05	0	0	0.000661126	0	0	9.44465e-05	0	0	0	0	0	0	0	0	0	0	0	0.000566679	0	0	0	0	0.000566679	0	0	0
6	52_UP	CB_52_SU	0	0.0483465	0.845454	0.00121882	0.0431462	0	0	0	0	8.12546e-05	0	0.000162509	0	0	0	0	0	8.12546e-05	0	0.00633786	0	0	0	0	0	0	0.000243764	0	0	0.000162509	0.000975055	0.0490778	0	0	0.00121882	8.12546e-05	0.000487527	0	0	0
6	52_CB	CB_52_UC	0.000526427	0.0185829	0.87271	0.00958096	0.00579069	0.000421141	0.00273742	0	0.000210571	0.000105285	5.26427e-05	0.000473784	0	0.000263213	5.26427e-05	0.00257949	0.00152664	0.000105285	0.00310592	0.00879132	0.000105285	0.00105285	0.000105285	0	0	0	0	0	0	0	0.00163192	0.0634344	0.000210571	0	0.000526427	0.00115814	0.000473784	0	0	5.26427e-05
6	53_UP	CB_53_SU	0	0.0130804	0.984085	0	0.0018894	0	0	0	0	0	0.000145338	7.26691e-05	0	0	0	0	0	7.26691e-05	0	0.000508684	7.26691e-05	0	0	0	0	0	0	0	0	0	0	0	0	0	0	0	0	0	0	0
6	53_CB	CB_53_UC	0.00157781	0.00184077	0.94103	0.0307015	0.00230097	0.00197226	0.0028269	0.000131484	0.000131484	0.000460193	0.000788903	0.00170929	0	0.000197226	0.000131484	0.00105187	0.00111761	0.000262968	0.00164355	0.000262968	0	0.00223522	0.000197226	0	0.000131484	0	0	0	0	0	0.00197226	6.57419e-05	0.00157781	0	0.00144632	0.00111761	0.000131484	0	0	0
6	54_CB	CB_54_UC	0	0.0248112	0.958125	0.00127488	0.00451113	0.000196136	0.000588408	0	0	0	0	0.000196136	9.80681e-05	0	0	0.00588408	0.000196136	0	0.000196136	0	0	0	0	0	0	0	0	0.000196136	0	0	0.000686476	0.00107875	0.000196136	0	0.000196136	0.000686476	9.80681e-05	0	0	0
7	40_UP (Pat. 7)	CB_40_SU	5.34188e-05	0.000373932	0.00389957	0.000480769	0.398985	0	0.000106838	0.000160256	0	0	0	5.34188e-05	0.590705	0	0	0	0	0	5.34188e-05	0.00288462	0	0	0	0	0	0	0	0	0	0	0.000694444	0.000160256	5.34188e-05	5.34188e-05	0.000747863	0.000213675	0	0	0	0
7	41_UP	CB_41_SU	0	7.59071e-05	0	0	0.0650524	7.59071e-05	0	0.249431	0	0	0	0	0.283437	0	0	0	0	0.000227721	0	0.000379535	0	0.000227721	0	0.000455443	0.00797024	0.0404585	0.22051	0.0513132	0	0	0	7.59071e-05	0	0.0021254	0	0	0	0.0122969	0.0333991	0
7	41_CB	CB_41_UC	0.000557192	0	0.00573112	0	0.0374114	0	0	0.297779	0	0	0	0	0.652233	0	0	0	0	7.95988e-05	0	0.00143278	0	7.95988e-05	0	7.95988e-05	0.00143278	0	0	0.000636791	0	0	0.000318395	0.000795988	0	0	0	0.000159198	7.95988e-05	0.000159198	7.95988e-05	0
7	55_UP	CB_55_SU	0	0.000141283	7.06414e-05	0.00049449	7.06414e-05	0	0	0.497033	0	0	0	7.06414e-05	0	0	0	7.06414e-05	0	0	0	0.00515682	7.06414e-05	0	0	0.000847697	0.37885	0.00777056	0	0.0560186	0	0	0.000353207	0.000211924	0	0.0236649	0.000282566	0.000423849	0	7.06414e-05	0.000282566	0
7	55_CB	CB_55_UC	0.00554855	0	6.30517e-05	0	0.000126103	0.000567465	0.31652	0	0.00372005	0.0261665	6.30517e-05	0	0	0.586129	6.30517e-05	0.000252207	0	0	0.00825977	0.00037831	0	0	0.0517654	0	0	0	0	0	0	0	0	0	0	0	0	6.30517e-05	0	0	0	0
7	56_UP	CB_56_SU	0	0	0.000151607	0.000151607	0.568981	0	0	0.317617	0	0	0	0	0	0	0	0	0	0	0	0.000833839	7.58035e-05	0	0	0.0529109	0	7.58035e-05	0	0.0303972	0	0	0	0	0	0.0159187	7.58035e-05	0	0	0	0.0122802	0
7	56_CB	CB_56_UC	0	0	0.000255076	0	0.981379	0.000204061	0.000357106	0.000561167	0	0.00010203	0.000561167	0	0.000714213	0.000204061	0	0	0	0.00010203	0	0.00448934	0	0	0	0.00612182	0	0	0	0.00153046	0	0	5.10152e-05	0	0	0.00142843	5.10152e-05	0.000561167	0	0.00010203	0.000561167	0
7	57_UP	CB_57_SU	0	0	5.94813e-05	5.94813e-05	0.154949	0.000118963	0	0.813586	0	0	0	0	0.000237925	0.000118963	0	0	0	0	0	0.000713776	0	0	0	0.00487747	0.000356888	0.000178444	0.00410421	0.0073162	0	0	0	0.000118963	0	0.00874375	0	0	0	0.000118963	0.00297407	0
7	57_CB	CB_57_UC	0	0	0.000163613	0	0.0370582	0.000163613	8.18063e-05	0.880072	0	0	0	0	0.000572644	0.000163613	0	0	8.18063e-05	0	0	0.00065445	0	0	0	0.00801702	0.00793521	0.000245419	0.000818063	0.00572644	0	0	8.18063e-05	0.000736257	0	0.0502291	0	0	0	0.000163613	0.00441754	0
7	64_UP	CB_64_SU	0	0.000358744	0.000119581	0	0.358505	0	0.00233184	0.0167414	0	0.000179372	5.97907e-05	0	0.544275	0.000657698	0	0.000119581	0	5.97907e-05	5.97907e-05	0.0144096	0.000298954	0.0225411	0	0.00269058	0.000179372	0.000239163	0.0013154	0.0115994	0	0	0.00137519	0.000657698	0	0.00526158	0.000538117	0.000179372	0	0.000538117	0.00239163	0
7	64_CB	CB_64_UC	0.00331059	0	6.7563e-05	0	0.0340518	0.000135126	0.0775623	0.000135126	0.000945882	0.00256739	0	0	0.619215	0.233498	0	0	0	0	0.00317546	0.00162151	0.00067563	0	0.0216877	0	0	0	0	0	0	0	6.7563e-05	0	0	0	0	6.7563e-05	0	0	6.7563e-05	0
7	65_UP	CB_65_SU	0	0.000193511	0	3.22518e-05	0.232149	6.45036e-05	0.000451526	0.000935303	0	0	0	0	0.00490228	0.000387022	0	3.22518e-05	0	0	0	0.00177385	0.717281	0	0	0.00219312	0.00112881	0.000419274	0.00461201	0.0121589	0	0	0.000161259	0.00161259	0	0.00993356	3.22518e-05	6.45036e-05	0	0.00432174	0.00219312	0
7	65_CB	CB_65_UC	0.00980156	0.000300661	0.000300661	0	0.0555021	0.000180397	0.229826	0	0.000541191	0.00324714	0	0	0.00402886	0.573602	0	0.000120265	6.01323e-05	0	0.00493085	0.00757667	0.032291	0	0.062718	0.000601323	0.000721587	0.000180397	0.000420926	0.00126278	0	0	0.000420926	0.00252556	0	0.000901984	0	0.000601323	0	0	0.00102225	0
7	69_UP	CB_69_SU	0.0043573	0	0	0	0.0182725	0.00196781	7.0279e-05	0.206831	0	0.000140558	0	0	0.00759013	0.000491953	0	0	0	0	0	0.003022	0.144986	0	0	0.00541148	0.109635	0.00885515	0.24429	0.127416	0	0	0.000140558	0.00864432	0	0.022419	0.000140558	0.000140558	0	0.0173589	0.0398482	0
7	69_CB	CB_69_UC	0.00017837	0	0.000118913	0.000475653	0.472204	0.00243772	5.94566e-05	0.442595	0	0	0.000416196	0	0.00148641	0	0	5.94566e-05	0	0	5.94566e-05	0.00154587	0.0756288	5.94566e-05	0	0.000118913	0.00017837	0	5.94566e-05	0.000416196	0	0	0.000475653	0.000118913	5.94566e-05	0.00017837	5.94566e-05	0.000416196	0	0	5.94566e-05	0
7	70_CB	CB_70_UC	0.398978	0	0	0	0.29777	0	0.00306691	0.0116171	0	9.29368e-05	0	0	0.00408922	0.00167286	0	0	0	0	0	0.000185874	0.047119	0	0.000836431	0	0	0	0	9.29368e-05	0	0	0	0	0	0	0	0.000185874	0	0	0	0
8	58_UP (Pat. 8)	CB_58_SU	0.0796902	5.73723e-05	0	0	5.73723e-05	0.000229489	0.723752	0.000114745	0.0662077	0.038669	5.73723e-05	0	0	0	0	0.0010327	0.0787722	0	0.00740103	0.000860585	0	0	0.000172117	0	5.73723e-05	0	0	0	0	0	0.000114745	0	0	0	0	0	0	0	0	5.73723e-05
8	58_CB	CB_58_UC	0.160076	0.00407095	0.000145391	0	0.00501599	0.00341669	0.60977	7.26956e-05	0.00225356	0.0801105	0.000145391	0	0.000726956	0.0894155	7.26956e-05	0	0.000945042	7.26956e-05	0.00632451	0	0.000726956	0	0.00501599	0	0	0	7.26956e-05	0	0	0	0	7.26956e-05	0.000145391	0	0	0	7.26956e-05	7.26956e-05	0	0
8	66_UP	CB_66_SU	0.909584	0.000129166	0	0	0	0	0	0	0	0.0753035	0	0	0.000129166	0.000129166	0	0.000516662	0.00568329	0	0	0	0	0	0.0082666	0	0	0	0	0	0	0	0	0	0	0	0	0	0	0	0	0
8	66_CB	CB_66_UC	0.689521	0.000209996	0	0	0.000419992	0.000629987	0.180491	0	0.000734985	0.00262495	0.000314994	0	0	0.0585888	0.000104998	0	0	0.000314994	0.00199496	0.000314994	0	0	0.0552289	0.000209996	0	0	0	0.000839983	0	0	0	0.000944981	0	0	0	0	0	0.00104998	0	0
8	67_UP	CB_67_SU	0.821281	0.000111769	0	0	0	0.000111769	0.000223539	0	0	0.176372	0	0	0	0	0	0.000111769	0.000223539	0.000111769	0	0.000670616	0	0	0	0	0	0	0	0	0	0	0.000335308	0	0	0	0	0.000223539	0	0	0	0
8	68_UP	CB_68_SU	0.0221288	7.93147e-05	0	0	0	0.577015	0.175286	0	0.000158629	0.00158629	0.0115799	0	0	0	0.0154664	0.0021415	0.000396574	0.0954156	0.000793147	0	0	0	0.0595654	0	0	0	0.00348985	0	0	0	0	0	7.93147e-05	0	0	0	0	0	0	0
8	68_CB	CB_68_UC	0.0108428	9.85707e-05	0	0	0	0.637358	0.0812223	0	0	0	0.00137999	0	0	0	0.0385412	0	0	0.121538	9.85707e-05	0	0	0	0.084968	0	0	0	0	0	0	0	0	0	9.85707e-05	0	0	9.85707e-05	0	0	0	0
8	71_UP	CB_71_SU	0.0599399	0	0	0	0	0	0	0	0.0335882	0.0466958	0	0	0	0	0	0.373908	0.483889	0	6.82687e-05	0.000409612	0	0	0	0	0	0	0	0	0	0	0.000204806	0	0	0	0	0	0	0	0	0
8	71_CB	CB_71_UC	0.000312549	0.00226598	0.00171902	0	0.00054696	0.000156274	0.00101578	0	0.0650102	0.00148461	0	0	0	0.00296921	0	0	0.921316	7.81372e-05	0	0.000234412	0	0	0.000703235	0	0	0	0	0	0	0	0	0.00164088	0	0	0	0.000156274	0	0	0	0
8	72_UP	CB_72_SU	0.00313585	9.64878e-05	0	0	0	0.000337707	0.75743	0	0.0152451	0.0149074	9.64878e-05	0	0	0.0232536	0	0.00144732	0.0358452	0	0.134311	4.82439e-05	0	0	0.0126882	0	0	0	0	0	0	0	0	0	0	0	0	0	0	0	0	0
8	72_CB	CB_72_UC	0.00318404	0	0	0	0	0.000283026	0.378334	0	0.00254723	0.0175476	0	0	0	0.502866	0	0.000141513	0.000212269	0	0.00523597	0	0	0	0.0895068	0	0	0	0	0	0	0	0	0	0	0	0	0	0	0	0	0
8	73_UP	CB_73_SU	8.18264e-05	0	0	0	0	0.000327305	0.0515506	0	0.00728255	0.00171835	0.00540054	0	0	0	0	0.343507	0.0274937	0	0.523607	8.18264e-05	0	0	0.0387039	0	0	0	0	0	0	0	0	0	0	0	0	0	0	0	0	0
8	73_CB	CB_73_UC	0	0	0	0	0	0.000457841	0.172682	0	0.000152614	0.000763068	0	0	0	0.00106829	0	0	0	0	0.495231	0.00022892	0	0	0.32934	0	0	0	0	0	0	0	0	0	0	0	0	0	0	0	0	0
average abundance overall			0.152057	0.103429	0.103131	0.0957873	0.0944325	0.0557882	0.0425674	0.0348189	0.0355452	0.0328022	0.0231245	0.0250643	0.0251407	0.0192558	0.0178678	0.0169177	0.014531	0.0113487	0.0111022	0.0104001	0.00963947	0.00789319	0.00763838	0.00138398	0.00471077	0.00376194	0.00445492	0.00419071	0.00374803	0.0033042	0.00293338	0.00213909	0.00210127	0.00130424	0.00126981	0.00118635	0.0011425	0.0011049	0.000924285	0.000667834

## Sheet: B. all microbial genera
Patient	Type	Sample ID-1	Sample ID-2	Sum of OTUs	Sum of unclassified OTUs	Enterococcus	Staphylococcus	Globicatella	Aerococcus	Proteus	Klebsiella	Citrobacter	Fastidiosipila	Bordetella	Pseudomonas	Escherichia-Shigella	Actinobaculum	Haemophilus	Fusobacterium	Bifidobacterium	Acinetobacter	Stenotrophomonas	Streptococcus	Enterobacter	Rhodanobacter	Campylobacter	Propionimicrobium	Veillonella	Peptoniphilus	Gemella	Parvimonas	Bacteroides	Anaerococcus	Lactobacillus	Brevundimonas	Cloacibacterium	Alcaligenes	Corynebacterium_1	Serratia	Trueperella	Acidovorax	Dechloromonas	Providencia	Finegoldia	Actinomyces	Atopobium	Bradyrhizobium	Pseudoalteromonas	Brevibacterium
1	NE	1_SU (Pat. 1)	CB_1_SU	10326	0	0.179159	0	0	0	0.00794112	0	0.0280844	0.0231455	0	0.109336	0.0998451	0.131125	0.000193686	0	0.0316676	0.000387372	0	0.167151	0	0.000774743	0	9.68429e-05	0	0.189425	0	0.0296339	0	0.00193686	0	0	0	0	0	0	0	0	0	0	9.68429e-05	0	0	0	0	0
1	NE	2_SU	CB_2_SU	13294	0	0.319768	0	0	0	0.00601775	0	0.0041372	0.0716865	0	0.000150444	0.0130886	0.124191	0	0	0.00112833	0	7.52219e-05	0.0177524	0	0.000300888	0	0.000977885	0	0.403265	0	0.0279073	0	0.00910185	0	0	0	0	0	0	0	0	0	0	0	7.52219e-05	0	0	0	0
1	NE	3_SU	CB_3_SU	16953	0	0.180134	0	0	0	0.00182848	0	0.172467	0.00153356	0	0.000176949	0.558511	0.0309072	0	0	5.89831e-05	0.000353899	0	0.0150407	0	0.000766781	5.89831e-05	0.000176949	0	0.00572136	0	0.0306122	0	0.000707798	0	0	5.89831e-05	0	0	0	0	5.89831e-05	0	0	0.000235933	0.000353899	0	0	5.89831e-05	0
1	NE	3_UC	CB_3_UC	9935	0	0.734098	0.000201288	0	0	0.0318035	0.150866	0.00241546	0	0.000704509	0.00573671	0.0137882	0.00845411	0	0	0.0107689	0.000603865	0.00161031	0.00654187	0.000201288	0.00865539	0.000402576	0.00110709	0	0.0034219	0	0.00452899	0	0.00201288	0	0	0.00100644	0	0.000402576	0	0	0.000402576	0.000301932	0	0.00110709	0.000201288	0	0.00161031	0.000503221	0
1	NE	4_SU	CB_4_SU	14484	0	0.0561999	0	0	0	0.0461199	0	0.00635184	0.00621375	0	0.460922	0.0156725	0.0588926	0	0	0	0.317316	0	0.00856117	0	0.000276167	0	0	0	0.00214029	0	0.019884	0	0.00117371	0	0	6.90417e-05	0	0	0	0	6.90417e-05	0	0	6.90417e-05	0	0	0	0	0
1	NE	4_UC	CB_4_UC	14271	8	0.42708	0.000630429	0	0	0.0262679	0.00217148	0.00105071	0.0172317	0	0.00175119	0.00511348	0.177571	0	0	0.00119081	0.0149201	0	0.138274	0	0.00371252	0	0	0	0.0143598	0	0.0196133	0	0.0144999	0.002942	0	0.0583497	0	0.000140095	0	0	0.00847576	0.0356542	0	0.00140095	0	0	0	0	0
1	NE	5_SU	CB_5_SU	14037	0	0.154235	0	0	0	0.00498682	7.12403e-05	0.00755147	0	0	0.247631	0.0233668	0.122676	0	0	0	0.358481	0	0.0468761	0	0.000142481	0	7.12403e-05	0	0.00555674	0	0.0279974	0	0	0	0	0	0	0	0	0	7.12403e-05	0	0	0	0	0	0	0.000213721	0
1	NE	5_UC	CB_5_UC	6541	0	0.414004	0	0	0	0.0585537	0	0.000458645	0	0	0.000152882	0.00183458	0.456352	0	0	0	0	0	0.0476991	0	0.000611527	0	0	0	0.0169699	0	0.00321052	0	0.000152882	0	0	0	0	0	0	0	0	0	0	0	0	0	0	0	0
1	NE	16_SU	CB_16_SU	19769	1	0.0627245	0	0	0	0.0133037	5.05842e-05	0.131114	0	0	0.0117861	0.406748	0.00131519	0	0	0	0.361323	0	0.00222571	0	0.000455258	0	0	0	0	0	0.00111285	0	0	0	5.05842e-05	0	0	5.05842e-05	0	0	0	0	0	0	0	0	0	5.05842e-05	0
1	NE	17_SU	CB_17_SU	8332	0	0.172828	0	0	0	0.025204	0	0.00432069	0.000120019	0	0.0294047	0.012362	0.68711	0	0	0	0.000240038	0.000120019	0.00984157	0	0.00192031	0	0	0	0	0	0.0552088	0	0.000240038	0	0	0.000120019	0	0	0	0	0.000120019	0	0	0	0	0	0	0	0
1	NE	17_UC	CB_17_UC	6508	0	0.137216	0	0	0	0.0726798	0	0.00122926	0	0	0.000921942	0.00676091	0.534726	0	0	0	0	0	0.0284266	0	0.000460971	0.000460971	0	0	0.00291948	0	0.208974	0	0.00261217	0	0	0.000460971	0	0	0	0	0	0	0	0.000307314	0.000153657	0	0	0	0
1	NE	18_SU	CB_18_SU	20745	0	0.269221	0	0	0	0.000385635	0	0.0648831	0	0	0.436394	0.226512	0	0	0	4.82044e-05	4.82044e-05	0	9.64088e-05	0	0.000241022	0	9.64088e-05	0	0.000144613	0	0.000964088	0	0.000915883	0	0	0	0	4.82044e-05	0	0	0	0	0	0	0	0	0	0	0
1	NE	18_UC	CB_18_UC	11285	0	0.46903	8.86132e-05	0	0	0.00168365	8.86132e-05	0.124147	0	0	0.0138237	0.388923	0	0	0	0	0	0	0	0	8.86132e-05	0	0	0	0	0	0.00212672	0	0	0	0	0	0	0	0	0	0	0	0	0	0	0	0	0	0
1	NE	19_SU	CB_19_SU	24718	0	0.000121369	0	0	4.04563e-05	0	0	0	0	0	0.565822	8.09127e-05	0	0	0	0.433004	0	0.000161825	4.04563e-05	0	0.00044502	0	0	0	4.04563e-05	0	0	4.04563e-05	0	0	0	8.09127e-05	0	4.04563e-05	0	0	0	0	0	0	0	0	0	4.04563e-05	0
1	NE	19_UC	CB_19_UC	10860	0	0.000644567	0	0	0	0	9.2081e-05	0.000276243	0	0	0.709484	0.000644567	0	0	0	0.288766	0	0	0	0	9.2081e-05	0	0	0	0	0	0	0	0	0	0	0	0	0	0	0	0	0	0	0	0	0	0	0	0
1	NE	20_UC	CB_20_UC	9540	0	0.661216	0.000209644	0	0	0	0	0.00178197	0	0	0.214465	0.00408805	0	0	0	0.117715	0	0	0	0	0	0	0	0	0	0	0	0	0	0	0	0.000104822	0	0	0.000104822	0	0	0	0	0.000209644	0	0	0	0	0
1	NE	31_UC	CB_31_UC	12569	0	0.281645	7.95608e-05	0	7.95608e-05	0	0	0.167714	0	0	0.0160713	0.532739	0	0	0	0.000159122	0	0	0.000875169	0	0	0	0	7.95608e-05	0	0	0	7.95608e-05	0	0	0	0	0	0	0	0	0	0	0	0.000397804	0	0	0	0	0
2	NE	6_SU (Pat. 2)	CB_6_SU	13671	0	0.0361349	0.511374	0	7.31475e-05	0	0.0245044	7.31475e-05	0	0.000365738	0.00972862	0	0	0	0	0.00672957	0	0	0.0202619	0	0	0	0	0	0	0	0	0	0	0.389364	0	0	0	0.00124351	0	0	0	7.31475e-05	0	7.31475e-05	0	0	0	0	0
2	NE	7_SU	CB_7_SU	21388	0	0	0.988405	0	0	0	0	0	0	0.00392744	0	0	0	0	0	0.00205723	0	0	4.67552e-05	0	0	0	0	0	0	0	0	0	0	0.00556387	0	0	0	0	0	0	0	0	0	0	0	0	0	0	0
2	NE	8_SU	CB_8_SU	19377	0	0.00258038	0.901894	0	0.000464468	0.000103215	0	0	0	0.0382412	0.000258038	0	5.16076e-05	0	0	0.0515044	0.000103215	0	5.16076e-05	0	0.000154823	0	5.16076e-05	0	0	0	0	0	0	0.000516076	0.00299324	0.000309645	0	5.16076e-05	0.000154823	0	0.000103215	0.000154823	0	0	0	0	0	5.16076e-05	0
2	NE	9_SU	CB_9_SU	11946	0	0.0365813	0.363636	0	0	0	0	8.371e-05	0	0.0810313	0	0	0	8.371e-05	0	0.0684748	0	0	0.442742	0	0.00025113	0	0	0	0	0	0	0	0	0.00066968	0.00627825	0	0	0	0	0	0	0	0	0	0	0	0	8.371e-05	0
2	NE	10_SU	CB_10_SU	13921	0	0.0822498	0.732778	0	0.000215502	0	0	0	0	0.0385748	0.022915	0	0	0	0	0.0268659	0	0	0.0885712	0	0.000143668	0	7.18339e-05	0	0	0	0	0	0	0	0.00754256	7.18339e-05	0	0	0	0	0	0	0	0	0	0	0	0	0
2	NE	21_SU	CB_21_SU	16543	0	0.00592396	0.164118	0	6.04485e-05	6.04485e-05	0	0	0	0.549719	6.04485e-05	0	0	0	0	0.0139636	0	0	0.0235749	0	0.000120897	0	0	0	0	0	0	0	0	6.04485e-05	0.241915	0	0	0.000120897	0	0	0	0.000181346	0	0	0	0	0	0	0
2	NE	22_SU	CB_22_SU	13751	0	0.000290888	0.0255981	0	0	7.2722e-05	0	0	0	0.86401	7.2722e-05	0	0	0	0	0.00494509	0	0	0.0117082	0	0.000218166	0	0	0	0	0	0	0	0	0.000145444	0.0925024	0	0	0.000436332	0	0	0	0	0	0	0	0	0	0	0
2	NE	23_SU	CB_23_SU	12888	0	0.000155183	0.00209497	0	7.75916e-05	0	0	0	0	0.992784	0	0	0	0	0	0.000232775	0	0	0.00155183	0	7.75916e-05	0	0	0	0	0	0	0	0	7.75916e-05	0.00294848	0	0	0	0	0	0	0	0	0	0	0	0	0	0
2	NE	32_UC	CB_32_UC	18200	1	0.115714	0.000494505	0.00010989	0	0.00032967	0.000549451	0.000274725	0	0.868736	5.49451e-05	0	0	5.49451e-05	0.000549451	0	0	0	0	0	0	0	0	0.00010989	0.000824176	0	0	0	0.00307692	0	0	0	0	0.00373626	0	0	0	0	0	0.00236264	0	0.00010989	0	0	0
2	NE	33_UC	CB_33_UC	21055	1	0.000332463	0.000807409	0	0	0	0.939349	4.74947e-05	0	0.0391831	4.74947e-05	0.000237473	0	0	0	0.000142484	0	0	0	0	0	0.000379957	0	0	0.000949893	0	0	0	0.00232724	0	0	0	0	0.00194728	0	0	0	0	0	0.00118737	0	0	0	0	0
2	NE	42_UC	CB_42_UC	20330	0	4.91884e-05	0	0	0	9.83768e-05	0.998278	0	0	0.000147565	0	0	0	0	0	4.91884e-05	0	0	0	0	0	0	0	0	4.91884e-05	0	0	0	0.000737826	0	0	0	0	9.83768e-05	0	0	0	0	0	0.000196754	0	0	0	0	0
2	NE	43_UC	CB_43_UC	11947	1	0.375659	0.000167406	0	0	0	0.578137	8.3703e-05	0	0.0102955	0	0	0	0	0	0.0336486	0	0	0	0	0.000167406	0	0	0	8.3703e-05	0	0	0	0.000585921	0	0	8.3703e-05	0	0.000418515	0	0	0	0	0	0.000251109	0	8.3703e-05	8.3703e-05	0	0
2	NE	44_UC	CB_44_UC	12929	5	0.014541	0.00262975	0	0	0	0.649083	0.00502746	0	0.00108284	0	0.0113698	0	0	0	0.2366	0	0	0	0	0	0.00293913	0	0	0.0119886	0	0	0	0.0287725	0	0	0	0	0.00657437	0	0	0	7.73455e-05	0	0.0156238	0	0	0	0	0
2	NE	45_UC	CB_45_UC	11577	11	0.00578734	0.000691025	0	0	0	0.678241	0	0	0	8.63782e-05	8.63782e-05	0	8.63782e-05	0	0.295932	0	0	0	0	0	0	0	0	0.00095016	0	0	0	0.00328237	0	0	0	0	0.00906971	0	0	0	0	0	0.00190032	0	0	8.63782e-05	0	0
2	NE	59_UC	CB_59_UC	15016	4	0.157432	0.00113213	0	0	0	0.537427	0.0127198	0.000266383	6.65956e-05	0	0.0928343	0	0	0	0.0883724	0	0	0.0341636	0.000133191	0.000133191	0.00166489	0.000865743	0.00139851	0.000665956	0	0	0	0.00219766	0	0	0	0	0.000266383	6.65956e-05	0	0	0	0	0.0109883	0	0.0544752	0	0	0
2	NE	60_UC	CB_60_UC	8592	1	0.131285	0.0181564	0	0	0	0.11115	0.0432961	0.000116387	0.000116387	0	0.495577	0	0	0	0.0891527	0	0	0.00128026	0	0.000116387	0.000465549	0.000581937	0	0.00372439	0	0	0	0.0577281	0	0	0	0	0.012919	0	0	0	0	0	0.00977654	0	0	0.000116387	0	0
3	NE	11_SU (Pat. 3)	CB_11_SU	25209	3	0	0.999405	0	0	0	0	0	0	0	0	0	0	0	0	0	3.96684e-05	0	0	0	0.000317347	0	0	0	0	0	0	0	0	0	0	0	0	0	0	0	0	7.93367e-05	0	0	0	0	0	0	0
3	NE	12_SU	CB_12_SU	21598	0	0	0.999722	4.63006e-05	0	0	0	0	0	0	0	0	0	0	0	0	0	0	0	0	0	0	0	0	0	0	0	0	0	0	0	9.26012e-05	0	4.63006e-05	4.63006e-05	0	0	0	0	0	0	0	0	0	0
3	NE	13_SU	CB_13_SU	23177	0	0	0.998102	0	8.62924e-05	0	0	0	0	0.000215731	4.31462e-05	0	0	0	0	0	0	0	0	0	0.0011218	0	4.31462e-05	0	0	0	0	0	0	0	0	0.000129439	0	0	0	0	0	8.62924e-05	0	0	0	0	0	4.31462e-05	0
3	NE	13_UC	CB_13_UC	17980	14	0.0535595	0.732091	0	0	0.000111235	0.0947164	0.00873192	0	0.0265851	0.00750834	0.0191324	0.000500556	5.56174e-05	0.000389321	0.00634038	5.56174e-05	0.000166852	0.000278087	0.000166852	0.00433815	0	0	0.000222469	0	0	5.56174e-05	5.56174e-05	0.00600667	0.00400445	0	0.000556174	0	0.00133482	0	0	0	0.000444939	0	0.018743	0	0	0	0.000222469	0
3	NE	34_SU (Pat. 7)	CB_34_SU	17408	526	0.00298388	0.262638	0	0.0170999	0.00143456	0.000860733	0.00206576	0	0.0704654	0.0041889	0.000114764	0.00114764	0	0	0.00149194	0.0164113	0.0016067	0.00568084	0	0.315373	0.000803351	0.00275435	0	0.000114764	0	0.000344293	0.000172147	0.000344293	0.000745969	0.00212314	0.10237	0	0.000172147	0.000745969	0	0.0227234	0.0525621	0	0	0	0	0.000344293	0.018764	0
3	NE	34_UC	CB_34_UC	31659	0	3.15866e-05	0.999779	0	0	3.15866e-05	3.15866e-05	0	0	0	6.31732e-05	0	0	0	0	0	0	0	0	0	3.15866e-05	0	0	0	0	0	0	0	3.15866e-05	0	0	0	0	0	0	0	0	0	0	0	0	0	0	0	0
4	SE	14_SU (Pat. 4)	CB_14_SU	10038	3	0.69486	0.00239091	0	0.000199243	0.274158	0.000298864	0	0	0.00518031	0.000199243	0	0	0	0	9.96214e-05	0.000199243	9.96214e-05	9.96214e-05	0	0.0149432	0	0	0	0	0	0	0	0	0	0.000199243	0.00229129	0	0	0	0	0.00179319	0.000498107	0	0	0	0	0	0.000498107	0
4	SE	24_SU	CB_24_SU	14305	18	0.135058	0.000349528	0	0	0.861447	0	0	0	6.99056e-05	0	0	0	0	0	0	0	0	0	0	0.00139811	0	0	0	0	0	0	0	0	0	0	6.99056e-05	0	0	0	0	0.000139811	0.000139811	0	0	0	0	0	0	0
4	SE	24_UC	CB_24_UC	12609	1	0.423824	0.00142755	7.93084e-05	0.000237925	0.549449	0.00555159	0.000475851	0	0.000158617	7.93084e-05	0.00174479	0	0	0	0.00126893	0.000396542	7.93084e-05	0	0.000158617	0.00951701	0	0	0	7.93084e-05	0	0	0	7.93084e-05	0	0	0.00111032	0	0.00134824	0	0	0.000396542	0.000158617	0	0.000158617	0	0	0	0.000396542	0
4	SE	25_SU	CB_25_SU	14360	13	0.434232	0.00313349	0.000139266	0	0.489868	0.000278532	6.9633e-05	0	0.00362092	0.000905229	0	0	0	0	0.000139266	0.000765963	0.000208899	6.9633e-05	0	0.0477683	0	0	0	0	0	0	0.000139266	0	6.9633e-05	6.9633e-05	0.00710257	0	6.9633e-05	0	0	0.00355128	0.000974862	0	0	0	0	0	0.00257642	0
4	SE	25_UC	CB_25_UC	19350	1	0.0111111	0.000361757	0.000103359	0.00170543	0.971835	0.00423773	0.000310078	0	5.16796e-05	0.000103359	0.000361757	0.000155039	0	0.000103359	0.000258398	0.000258398	0	0	0	0.00289406	0	0.000155039	0	0	0	0	5.16796e-05	5.16796e-05	0	0	0.000568475	0	0	0	0	5.16796e-05	0.000310078	0	5.16796e-05	0	5.16796e-05	0.000310078	0	0
4	SE	26_SU	CB_26_SU	15614	6	0.0791597	0	0	0	0.915396	6.40451e-05	0	0	6.40451e-05	0	0	0	0	0	0	0	0	0	0	0.00160113	0	0	0	0	0	0	0	0	0	0	0.000192135	0	0.00249776	0	0	0.00012809	0	0	0	0	0	0	0.00012809	0
4	SE	26_UC	CB_26_UC	11235	1	0.684735	0	0	0.000178015	0.313218	0.000178015	0	0	0	0	8.90076e-05	0	0	8.90076e-05	8.90076e-05	8.90076e-05	0	8.90076e-05	0	0.000445038	0	0	0	0	0	0	0	0	0	0	8.90076e-05	0	8.90076e-05	0	0	0.000178015	0.000178015	0	0	0	0	0	8.90076e-05	0
4	SE	35_SU	CB_35_SU	11077	1	0.976799	0.000180554	0	0	0.0130902	0	0	0	0	9.02772e-05	0	0	0	0	0	0	0	0.000180554	0	0.00776383	0	0	0	0	0	0	0	0	0	0	0.000180554	0	0.000361109	0	0	9.02772e-05	0.000451386	0	0	0	0	0	0.000541663	0
4	SE	35_UC	CB_35_UC	8502	0	0.996589	0.000117619	0.000470478	0	0.00141143	0.000117619	0	0	0	0	0.000235239	0	0	0	0.000117619	0	0	0	0	0.000352858	0	0	0	0	0	0	0	0.000235239	0	0	0.000117619	0	0.000235239	0	0	0	0	0	0	0	0	0	0	0
4	SE	36_SU	CB_36_SU	12994	13	0.591042	0.000384793	0	0	0.387717	7.69586e-05	0	0	0.000153917	0.000153917	0	0	0	0	0	0	0	0	0	0.00323226	0	0	0	0	0	0	0	0	0	0	0.000461752	0	0.0152378	0	0	7.69586e-05	0.000153917	0	0	0	0	0	0.000153917	0
4	SE	36_UC	CB_36_UC	9761	1	0.774887	0.000716919	0.00102417	0.00317493	0.14154	0.0168988	0.000716919	0	0.000204834	0.000307251	0.00225317	0.000102417	0	0.00143384	0.00675952	0.00337976	0	0.000716919	0.000204834	0.00266284	0	0.000102417	0.000102417	0.000204834	0	0	0	0.000512085	0.000102417	0	0.015465	0	0.000716919	0	0	0.00430152	0.00327735	0	0.000409668	0	0.000102417	0.000102417	0	0
4	SE	46_SU	CB_46_SU	9548	1	0.88385	0	0	0	0.113846	0	0	0	0	0	0	0	0	0	0	0	0	0	0	0.000942606	0	0	0	0	0	0	0	0	0	0	0.00052367	0	0	0	0	0.000209468	0.000104734	0	0	0	0	0	0	0
4	SE	46_UC	CB_46_UC	13165	149	0.336671	0.0148688	7.5861e-05	0.000910332	0.339023	0.0320134	0.000531027	0	0.000227583	0.00182066	0.00151722	0	0	0.000151722	0.00735852	0.00743438	0.000151722	0.00113792	0	0.10704	0	0.000151722	0.000303444	0.000986193	0	0	0.000151722	0.000303444	7.5861e-05	0	0.0219238	0	0.00242755	0	0	0.0122136	0.00561372	0	0.00948263	0	0.000151722	0.0508269	0.00493097	0
4	SE	47_SU	CB_47_SU	14639	38	0.110793	0.0963206	0.000136528	0.00102396	0.024302	0.00157007	0.00136528	0	0.0444399	0.00327667	6.8264e-05	0.000204792	0.00034132	0.000614376	0.000750904	0.0109222	0.00293535	0.00320841	0	0.432999	0	0	0.000750904	0	0	0	0.000273056	0	0.000273056	6.8264e-05	0.0838965	0	0.000750904	0	0	0.0710629	0.0158373	0	0	0	0	0	0.0211619	0.000204792
4	SE	47_UC	CB_47_UC	8654	0	0.934828	0	0	0.000115554	0.0632078	0.000115554	0	0	0.000115554	0	0	0	0	0	0.000115554	0	0	0	0	0.00103998	0	0	0	0	0	0	0	0	0	0	0	0	0	0	0	0	0	0	0	0	0	0.000462214	0	0
4	SE	48_UC	CB_48_UC	5659	2	0.803073	0.0406217	0.00141293	0.000176616	0.0358531	0.0257859	0.000176616	0	0	0.000353232	0.00194278	0	0	0.000176616	0.00777111	0	0.000176616	0.000176616	0.000706464	0.0528082	0	0.000176616	0.000176616	0.000353232	0	0	0	0.000706464	0.000176616	0	0.00423878	0	0.00194278	0	0	0.0033557	0.00211939	0.000529848	0.00141293	0	0.000353232	0.00423878	0.00211939	0
5	SE	15_SU (Pat. 5)	CB_15_SU	10765	0	0.0250813	0	0	0.841988	0.00910358	0	0.00120762	9.28936e-05	0	0	0.000557362	0.0550859	0	0	0	0	0	0.00408732	0	0	0.00501626	0.0382722	0	0.000557362	0.000185787	0.00102183	0	0.000928936	0	0	0	0	0	0.0160706	0	0	0	0	0	0	0	0	0	0.000278681
5	SE	15_UC	CB_15_UC	10457	0	0.005164	0.000191259	9.56297e-05	0.749068	0.000669408	0	0	9.56297e-05	0	0	0	0.110357	0	0	0	0	0	0.000382519	0	0	0.00172133	0.129291	0	0.000286889	0	0.000191259	0	0.00162571	0	0	0	0	0.000765038	0	0	0	0	0	0	0	0	0	0	0
5	SE	27_SU	CB_27_SU	12880	10	0.0118789	7.76398e-05	0	0.634006	0.00962733	0	0.00753106	0.000543478	7.76398e-05	7.76398e-05	0.00574534	0.0233696	0	0	0	0	0	0.0402174	0	0.000310559	0.00613354	0.225854	0	0	0	0.0068323	0	0.0131988	0	0	0	0	0	0.00520186	0	0	0	0	0	0	0	0	7.76398e-05	0
5	SE	27_UC	CB_27_UC	7799	0	0.00602641	0	0.000256443	0.51622	0.00307732	0	0.000769329	0.000256443	0	0	0.000256443	0.0502629	0	0	0	0	0	0.000256443	0	0	0.00205155	0.417233	0	0.000256443	0	0.000256443	0	0.00141044	0	0	0	0	0.000128222	0	0	0	0	0	0.000128222	0	0	0	0	0
5	SE	37_SU	CB_37_SU	13499	1	0.0168901	0	0	0.853841	0.0105193	0	0.00466701	0	7.40796e-05	0	0.00533373	0.0264464	0	0	0	0.000222239	0	0.0115564	0	7.40796e-05	0	0.00237055	0	0	0	7.40796e-05	0	0.000370398	0	0	0.000148159	0	0.00125935	0.0637825	0	0	0	0	0.00125935	0	0	0	0	0.000963034
5	SE	37_UC	CB_37_UC	8412	0	0.00618165	0	0.000118878	0.739539	0.0167618	0	0.00202092	0	0	0	0.00118878	0.227413	0	0	0	0	0	0.000475511	0	0.000118878	0	0.00130766	0	0	0	0	0	0	0	0	0	0	0.0010699	0.000475511	0	0	0	0	0.00297194	0	0	0	0	0.000237756
5	NE	49_SU	CB_49_SU	11438	0	0.00410911	0	8.74279e-05	0.971848	0.000349711	0	0.000874279	0	0	0	0.000349711	0.0185347	0	0	0	0	0	0	0	0	0	0.000262284	0	0	0	0	0	0	0	0	0	0	0	0.00323483	0	0	0	0	0.000174856	0	0	0	0	0
5	NE	49_UC	CB_49_UC	9834	0	0.0116941	0	0.000203376	0.785235	0.0157616	0.000101688	0.0271507	0	0	0	0.030303	0.012711	0	0	0	0	0	0	0	0.000101688	0	0	0	0	0	0	0	0.000406752	0	0	0	0	0.000101688	0.115721	0	0	0	0	0.00050844	0	0	0	0	0
5	NE	50_SU	CB_50_SU	10456	21	0.0288829	0	0	0.487376	0.000191278	0	0.112089	0	0	0.237758	0.0924828	9.56389e-05	0	0	0	0	0	0.0158761	0	0.000191278	9.56389e-05	0	0	0	0	0	0	0	0	0	0	0	0	0	0	0	0	0	0	0	0	0	0	0
5	NE	50_UC	CB_50_UC	15315	0	0.0107738	0	0	0.951812	0.000261182	0	0.00189357	0	0	0	0.000848841	0.0329742	0	0	0	0	0	0.000261182	0	0	0	0.000457068	0	6.52955e-05	0	0	6.52955e-05	0	0	0	0	0	0.000130591	0	0	0	0	0	0.000195886	0	0	0	0	0
5	NE	61_SU	CB_61_SU	12202	0	0.00417964	0	0	0.910506	0	0	0.00565481	0	0	0.000491723	0.005327	0.0711359	0	0	0	0	0	0	0	0	0	0	0	0	0	0	0	0	0	0	0	0	0	0	0	0	0	0.00065563	0	0	0	0	0	0
5	NE	62_SU	CB_62_SU	12498	0	0.0220035	8.00128e-05	8.00128e-05	0.928229	0	0	0.0093615	0	0	0.012482	0.00824132	0.0130421	0	0	0	8.00128e-05	0	8.00128e-05	0	0.000240038	0	0	0	0	0	0	0	0	0	0	8.00128e-05	0	0	0	0	8.00128e-05	0	0.00152024	0	0	0	0	0	0
5	NE	63_SU	CB_63_SU	10784	0	0.046365	0	9.273e-05	0.781528	0	0	0.0589763	9.273e-05	0	0.0394102	0.0503524	0.014095	9.273e-05	9.273e-05	0	0	0	9.273e-05	0	9.273e-05	0	0	0	0	0	0	0	0	0	0	0	0	0	0	0	0	0	0.00695475	0	9.273e-05	0	0	0	0
6	SE	28_SU (Pat. 6)	CB_28_SU	15126	1	0.0023139	0.440764	0	0	0.450747	0	0	0	0	0	0	0	0	0	0	0	0.000330557	0	0	0.000198334	0	0	0	0	0	0	0	0	0	0	0	0	0	0	0	0	0	0.10558	0	0	0	0	0	0
6	SE	29_SU	CB_29_SU	22553	0	8.868e-05	0.984038	0.00230568	0.00057642	0.00492174	0	0.00013302	0	0	4.434e-05	0	0	4.434e-05	8.868e-05	0	4.434e-05	0	0	0	0.0011085	0	0	0	0	0	0	0	0	0	0	0.00137454	0	0.00181794	0	0	0.00159624	0.00039906	8.868e-05	0	0	0	0	8.868e-05	4.434e-05
6	SE	29_UC	CB_29_UC	12061	2	0.0359008	0.44789	0.000497471	0.120803	0.0203134	0.0930271	0.00903739	0	0.000165824	0.000414559	0.0228008	0.00762789	0	0.000165824	0.0819998	0.00116077	0.0048918	0.0149241	0.000746207	0.0337451	0	0.00555509	0.000331647	0.000663295	0	0	0.000165824	0.00116077	0	0	0.00389686	0	0.0266147	0.018821	0	0.000497471	0.00190697	0.000580383	0.00265318	0	0.0164165	0.000248736	0.000912031	0.012188
6	SE	30_SU	CB_30_SU	12119	0	8.25151e-05	0.0412575	0.93209	0	0.0157604	0	0	0	0	8.25151e-05	0	0	0	0	0	0	0	8.25151e-05	0	0.000247545	0	0	0	0	0	0	0	0	0	0	0	0	0	0	0	8.25151e-05	0	0.000742636	0	0	0	0	0	0.0093242
6	SE	30_UC	CB_30_UC	11046	0	0.000362122	0.00190114	0.9522	0.000995836	0.0345827	0.00108637	0.000362122	0	0	0	9.05305e-05	9.05305e-05	0	0	0.0011769	0.000181061	0	0.000271592	0.000181061	0.00108637	0	0.000543183	0	0	0	0	0	0	0	0	9.05305e-05	0	0.00153902	9.05305e-05	0	9.05305e-05	9.05305e-05	0.000995836	0.000181061	0	0.000271592	0	9.05305e-05	0.000724244
6	SE	38_SU	CB_38_SU	13206	0	0	0.0341511	0.949644	0	0.0145388	0	0	0	0	0	0	0	0	0	0	0	0	0	0	7.57232e-05	0	0	0	0	0	0	0	0	0	0	0	0	0	0	0	0.000151446	0	0.00136302	0	0	0	0	0	0
6	SE	38_UC	CB_38_UC	16131	0	0.00024797	0.00694315	0.964044	0.000495939	0.024673	0	0.000185977	0	0	0	0	6.19924e-05	0	0	0	6.19924e-05	0	6.19924e-05	0.000185977	0.000743909	0	0	0	0	0	0	0	0	0	0	0.000123985	0	0.000371955	0	0	0.000123985	0	0.00154981	0	0	0	0	0	0
6	SE	39_SU	CB_39_SU	11143	0	0	0.0189357	0.977026	0	0.00287176	0	0	0	0	0	0	0	0	0	0	0	0	0	0	0.00035897	0	0	0	0	0	0	0	0	0	0	0	0	0	0	0	8.97424e-05	0	0.000628197	0	0	0	0	0	8.97424e-05
6	SE	51_SU	CB_51_SU	10304	0	0	0.0795807	0.90625	0.000291149	0.0127135	0	0	0	0	0	0	0	0	0	0	0	0	0	0	0.000194099	0	0	0	0	0	0	0	0	0	0	0	0	0.000291149	0	0	0	0	0.000291149	0	0	0	0	0	0.000291149
6	SE	51_UC	CB_51_UC	10588	1	0.00028334	0.131753	0.835285	0.00028334	0.028334	9.44465e-05	9.44465e-05	0	0	0	9.44465e-05	9.44465e-05	0	9.44465e-05	0	0	0.000661126	0	0	9.44465e-05	0	0	0	0	0	0	0	0	0	0	0	0	0.000566679	0	0	0	0	0.000566679	0	0	0	0	0	0.000944465
6	SE	52_SU	CB_52_SU	12306	1	0	0.0483465	0.845454	0.00121882	0.0431462	0	0	0	0	8.12546e-05	0	0.000162509	0	0	0	0	0	8.12546e-05	0	0.00633786	0	0	0	0	0	0	0.000243764	0	0	0.000162509	0.000975055	0	0.0490778	0	0	0.00121882	8.12546e-05	0.000487527	0	0	0	0	0.000325018	0.000975055
6	SE	52_UC	CB_52_UC	18996	0	0.000526427	0.0185829	0.87271	0.00958096	0.00579069	0.000421141	0.00273742	0	0.000210571	0.000105285	5.26427e-05	0.000473784	0	0.000263213	5.26427e-05	0.00257949	0.00152664	0.000105285	0.00310592	0.00879132	0.000105285	0.00105285	0.000105285	0	0	0	0	0	0	0	0.00163192	0	0.0634344	0.000210571	0	0.000526427	0.00115814	0.000473784	0	0	5.26427e-05	0.00121078	5.26427e-05	0.000473784
6	SE	53_SU	CB_53_SU	13761	0	0	0.0130804	0.984085	0	0.0018894	0	0	0	0	0	0.000145338	7.26691e-05	0	0	0	0	0	7.26691e-05	0	0.000508684	7.26691e-05	0	0	0	0	0	0	0	0	0	0	0	0	0	0	0	0	0	0	0	0	0	7.26691e-05	0
6	SE	53_UC	CB_53_UC	15210	0	0.00157781	0.00184077	0.94103	0.0307015	0.00230097	0.00197226	0.0028269	0.000131484	0.000131484	0.000460193	0.000788903	0.00170929	0	0.000197226	0.000131484	0.00105187	0.00111761	0.000262968	0.00164355	0.000262968	0	0.00223522	0.000197226	0	0.000131484	0	0	0	0	0	0.00197226	0	6.57419e-05	0.00157781	0	0.00144632	0.00111761	0.000131484	0	0	0	6.57419e-05	0	0
6	SE	54_UC	CB_54_UC	10197	0	0	0.0248112	0.958125	0.00127488	0.00451113	0.000196136	0.000588408	0	0	0	0	0.000196136	9.80681e-05	0	0	0.00588408	0.000196136	0	0.000196136	0	0	0	0	0	0	0	0	0.000196136	0	0	0.000686476	0	0.00107875	0.000196136	0	0.000196136	0.000686476	9.80681e-05	0	0	0	0	0	9.80681e-05
7	SE	40_SU (Pat. 7)	CB_40_SU	18720	0	5.34188e-05	0.000373932	0.00389957	0.000480769	0.398985	0	0.000106838	0.000160256	0	0	0	5.34188e-05	0.590705	0	0	0	0	0	5.34188e-05	0.00288462	0	0	0	0	0	0	0	0	0	0	0.000694444	0	0.000160256	5.34188e-05	5.34188e-05	0.000747863	0.000213675	0	0	0	0	0	5.34188e-05	0
7	SE	41_SU	CB_41_SU	13173	2	0	7.59071e-05	0	0	0.0650524	7.59071e-05	0	0.249431	0	0	0	0	0.283437	0	0	0	0	0.000227721	0	0.000379535	0	0.000227721	0	0.000455443	0.00797024	0.0404585	0.22051	0.0513132	0	0	0	0	7.59071e-05	0	0.0021254	0	0	0	0.0122969	0.0333991	0	0	0	0
7	SE	41_UC	CB_41_UC	12562	0	0.000557192	0	0.00573112	0	0.0374114	0	0	0.297779	0	0	0	0	0.652233	0	0	0	0	7.95988e-05	0	0.00143278	0	7.95988e-05	0	7.95988e-05	0.00143278	0	0	0.000636791	0	0	0.000318395	0	0.000795988	0	0	0	0.000159198	7.95988e-05	0.000159198	7.95988e-05	0	0.000397994	0	0
7	SE	55_SU	CB_55_SU	14156	8	0	0.000141283	7.06414e-05	0.00049449	7.06414e-05	0	0	0.497033	0	0	0	7.06414e-05	0	0	0	7.06414e-05	0	0	0	0.00515682	7.06414e-05	0	0	0.000847697	0.37885	0.00777056	0	0.0560186	0	0	0.000353207	0	0.000211924	0	0.0236649	0.000282566	0.000423849	0	7.06414e-05	0.000282566	0	0	7.06414e-05	0
7	SE	55_UC	CB_55_UC	15860	2	0.00554855	0	6.30517e-05	0	0.000126103	0.000567465	0.31652	0	0.00372005	0.0261665	6.30517e-05	0	0	0.586129	6.30517e-05	0.000252207	0	0	0.00825977	0.00037831	0	0	0.0517654	0	0	0	0	0	0	0	0	0	0	0	0	0	6.30517e-05	0	0	0	0	0.000126103	0	0
7	SE	56_SU	CB_56_SU	13192	0	0	0	0.000151607	0.000151607	0.568981	0	0	0.317617	0	0	0	0	0	0	0	0	0	0	0	0.000833839	7.58035e-05	0	0	0.0529109	0	7.58035e-05	0	0.0303972	0	0	0	0	0	0	0.0159187	7.58035e-05	0	0	0	0.0122802	0	0	0	0
7	SE	56_UC	CB_56_UC	19601	0	0	0	0.000255076	0	0.981379	0.000204061	0.000357106	0.000561167	0	0.00010203	0.000561167	0	0.000714213	0.000204061	0	0	0	0.00010203	0	0.00448934	0	0	0	0.00612182	0	0	0	0.00153046	0	0	5.10152e-05	0	0	0	0.00142843	5.10152e-05	0.000561167	0	0.00010203	0.000561167	0	0.000153046	0.000204061	0
7	SE	57_SU	CB_57_SU	16812	1	0	0	5.94813e-05	5.94813e-05	0.154949	0.000118963	0	0.813586	0	0	0	0	0.000237925	0.000118963	0	0	0	0	0	0.000713776	0	0	0	0.00487747	0.000356888	0.000178444	0.00410421	0.0073162	0	0	0	0	0.000118963	0	0.00874375	0	0	0	0.000118963	0.00297407	0	0	0	0
7	SE	57_UC	CB_57_UC	12224	0	0	0	0.000163613	0	0.0370582	0.000163613	8.18063e-05	0.880072	0	0	0	0	0.000572644	0.000163613	0	0	8.18063e-05	0	0	0.00065445	0	0	0	0.00801702	0.00793521	0.000245419	0.000818063	0.00572644	0	0	8.18063e-05	0	0.000736257	0	0.0502291	0	0	0	0.000163613	0.00441754	0	0	0	0
7	SE	64_SU	CB_64_SU	16725	0	0	0.000358744	0.000119581	0	0.358505	0	0.00233184	0.0167414	0	0.000179372	5.97907e-05	0	0.544275	0.000657698	0	0.000119581	0	5.97907e-05	5.97907e-05	0.0144096	0.000298954	0.0225411	0	0.00269058	0.000179372	0.000239163	0.0013154	0.0115994	0	0	0.00137519	0	0.000657698	0	0.00526158	0.000538117	0.000179372	0	0.000538117	0.00239163	0	0	0.00083707	0
7	SE	64_UC	CB_64_UC	14800	2	0.00331059	0	6.7563e-05	0	0.0340518	0.000135126	0.0775623	0.000135126	0.000945882	0.00256739	0	0	0.619215	0.233498	0	0	0	0	0.00317546	0.00162151	0.00067563	0	0.0216877	0	0	0	0	0	0	0	6.7563e-05	0	0	0	0	0	6.7563e-05	0	0	6.7563e-05	0	6.7563e-05	0	0
7	SE	65_SU	CB_65_SU	31006	0	0	0.000193511	0	3.22518e-05	0.232149	6.45036e-05	0.000451526	0.000935303	0	0	0	0	0.00490228	0.000387022	0	3.22518e-05	0	0	0	0.00177385	0.717281	0	0	0.00219312	0.00112881	0.000419274	0.00461201	0.0121589	0	0	0.000161259	0	0.00161259	0	0.00993356	3.22518e-05	6.45036e-05	0	0.00432174	0.00219312	0	0	6.45036e-05	0
7	SE	65_UC	CB_65_UC	16630	5	0.00980156	0.000300661	0.000300661	0	0.0555021	0.000180397	0.229826	0	0.000541191	0.00324714	0	0	0.00402886	0.573602	0	0.000120265	6.01323e-05	0	0.00493085	0.00757667	0.032291	0	0.062718	0.000601323	0.000721587	0.000180397	0.000420926	0.00126278	0	0	0.000420926	0	0.00252556	0	0.000901984	0	0.000601323	0	0	0.00102225	0	0.00210463	0.000240529	0
7	SE	69_SU	CB_69_SU	14229	1	0.0043573	0	0	0	0.0182725	0.00196781	7.0279e-05	0.206831	0	0.000140558	0	0	0.00759013	0.000491953	0	0	0	0	0	0.003022	0.144986	0	0	0.00541148	0.109635	0.00885515	0.24429	0.127416	0	0	0.000140558	0.00119474	0.00864432	0	0.022419	0.000140558	0.000140558	0	0.0173589	0.0398482	0	0	0.000140558	0
7	SE	69_UC	CB_69_UC	16819	0	0.00017837	0	0.000118913	0.000475653	0.472204	0.00243772	5.94566e-05	0.442595	0	0	0.000416196	0	0.00148641	0	0	5.94566e-05	0	0	5.94566e-05	0.00154587	0.0756288	5.94566e-05	0	0.000118913	0.00017837	0	5.94566e-05	0.000416196	0	0	0.000475653	5.94566e-05	0.000118913	5.94566e-05	0.00017837	5.94566e-05	0.000416196	0	0	5.94566e-05	0	0	0.000118913	0
7	SE	70_UC	CB_70_UC	10760	0	0.398978	0	0	0	0.29777	0	0.00306691	0.0116171	0	9.29368e-05	0	0	0.00408922	0.00167286	0	0	0	0	0	0.000185874	0.047119	0	0.000836431	0	0	0	0	9.29368e-05	0	0	0	0.234294	0	0	0	0	0.000185874	0	0	0	0	0	0	0
8	NE	58_SU (Pat. 8)	CB_58_SU	17430	40	0.0796902	5.73723e-05	0	0	5.73723e-05	0.000229489	0.723752	0.000114745	0.0662077	0.038669	5.73723e-05	0	0	0	0	0.0010327	0.0787722	0	0.00740103	0.000860585	0	0	0.000172117	0	5.73723e-05	0	0	0	0	0	0.000114745	0	0	0	0	0	0	0	0	0	5.73723e-05	0	0	0
8	NE	58_UC	CB_58_UC	13755	1	0.160076	0.00407095	0.000145391	0	0.00501599	0.00341669	0.60977	7.26956e-05	0.00225356	0.0801105	0.000145391	0	0.000726956	0.0894155	7.26956e-05	0	0.000945042	7.26956e-05	0.00632451	0	0.000726956	0	0.00501599	0	0	0	7.26956e-05	0	0	0	0	0.000945042	7.26956e-05	0.000145391	0	0	0	7.26956e-05	7.26956e-05	0	0	7.26956e-05	0	0.0283513
8	NE	66_SU	CB_66_SU	7742	0	0.909584	0.000129166	0	0	0	0	0	0	0	0.0753035	0	0	0.000129166	0.000129166	0	0.000516662	0.00568329	0	0	0	0	0	0.0082666	0	0	0	0	0	0	0	0	0	0	0	0	0	0	0	0	0	0	0	0	0.000258331
8	NE	66_UC	CB_66_UC	9524	0	0.689521	0.000209996	0	0	0.000419992	0.000629987	0.180491	0	0.000734985	0.00262495	0.000314994	0	0	0.0585888	0.000104998	0	0	0.000314994	0.00199496	0.000314994	0	0	0.0552289	0.000209996	0	0	0	0.000839983	0	0	0	0	0.000944981	0	0	0	0	0	0.00104998	0	0	0.000209996	0	0.000209996
8	NE	67_SU	CB_67_SU	8947	0	0.821281	0.000111769	0	0	0	0.000111769	0.000223539	0	0	0.176372	0	0	0	0	0	0.000111769	0.000223539	0.000111769	0	0.000670616	0	0	0	0	0	0	0	0	0	0	0.000335308	0	0	0	0	0	0.000223539	0	0	0	0	0	0	0
8	NE	68_SU	CB_68_SU	12608	112	0.0221288	7.93147e-05	0	0	0	0.577015	0.175286	0	0.000158629	0.00158629	0.0115799	0	0	0	0.0154664	0.0021415	0.000396574	0.0954156	0.000793147	0	0	0	0.0595654	0	0	0	0.00348985	0	0	0	0	0	0	7.93147e-05	0	0	0	0	0	0	0	0	0	0
8	NE	68_UC	CB_68_UC	10145	239	0.0108428	9.85707e-05	0	0	0	0.637358	0.0812223	0	0	0	0.00137999	0	0	0	0.0385412	0	0	0.121538	9.85707e-05	0	0	0	0.084968	0	0	0	0	0	0	0	0	0	0	9.85707e-05	0	0	9.85707e-05	0	0	0	0	0	0	0
8	NE	71_SU	CB_71_SU	14648	3	0.0599399	0	0	0	0	0	0	0	0.0335882	0.0466958	0	0	0	0	0	0.373908	0.483889	0	6.82687e-05	0.000409612	0	0	0	0	0	0	0	0	0	0	0.000204806	0	0	0	0	0	0	0	0	0	0	0	0	0
8	NE	71_UC	CB_71_UC	12798	1	0.000312549	0.00226598	0.00171902	0	0.00054696	0.000156274	0.00101578	0	0.0650102	0.00148461	0	0	0	0.00296921	0	0	0.921316	7.81372e-05	0	0.000234412	0	0	0.000703235	0	0	0	0	0	0	0	0	0	0.00164088	0	0	0	0.000156274	0	0	0	0	7.81372e-05	0	0.000156274
8	NE	72_SU	CB_72_SU	20728	19	0.00313585	9.64878e-05	0	0	0	0.000337707	0.75743	0	0.0152451	0.0149074	9.64878e-05	0	0	0.0232536	0	0.00144732	0.0358452	0	0.134311	4.82439e-05	0	0	0.0126882	0	0	0	0	0	0	0	0	0	0	0	0	0	0	0	0	0	0	0	0	0
8	NE	72_UC	CB_72_UC	14133	2	0.00318404	0	0	0	0	0.000283026	0.378334	0	0.00254723	0.0175476	0	0	0	0.502866	0	0.000141513	0.000212269	0	0.00523597	0	0	0	0.0895068	0	0	0	0	0	0	0	0	0	0	0	0	0	0	0	0	0	0	0	0	0
8	NE	73_SU	CB_73_SU	12221	0	8.18264e-05	0	0	0	0	0.000327305	0.0515506	0	0.00728255	0.00171835	0.00540054	0	0	0	0	0.343507	0.0274937	0	0.523607	8.18264e-05	0	0	0.0387039	0	0	0	0	0	0	0	0	0	0	0	0	0	0	0	0	0	0	0	0	0
8	NE	73_UC	CB_73_UC	13105	0	0	0	0	0	0	0.000457841	0.172682	0	0.000152614	0.000763068	0	0	0	0.00106829	0	0	0	0	0.495231	0.00022892	0	0	0.32934	0	0	0	0	0	0	0	0	0	0	0	0	0	0	0	0	0	0	0	0	0
average abundance						0.152057	0.103429	0.103131	0.0957873	0.0944325	0.0557882	0.0425674	0.0348189	0.0355452	0.0328022	0.0231245	0.0250643	0.0251407	0.0192558	0.0178678	0.0169177	0.014531	0.0113487	0.0111022	0.0104001	0.00963947	0.00789319	0.00763838	0.00138398	0.00471077	0.00376194	0.00445492	0.00419071	0.00374803	0.0033042	0.00293338	0.00218975	0.00213909	0.00210127	0.00130424	0.00126981	0.00118635	0.0011425	0.0011049	0.000924285	0.000667834	0.000567653	0.000513098	0.000516789
actinobacteria
bacteroides
firmicutes
proteobacteria
fusobacteria
[truncated: 91 more columns]

## Sheet: C. bacterial culture data
Patient	Type	Sample ID-1	Sample ID-2	Species or Genus identification of colony isolates
1	NE	1_SU (Pat. 1)	CB_1_SU
1	NE	2_SU	CB_2_SU
1	NE	3_SU	CB_3_SU	Klebsiella pneumoniae^
1	NE	3_UC	CB_3_UC
1	NE	4_SU	CB_4_SU
1	NE	4_UC	CB_4_UC
1	NE	5_SU	CB_5_SU
1	NE	5_UC	CB_5_UC
1	NE	16_SU	CB_16_SU
1	NE	17_SU	CB_17_SU
1	NE	17_UC	CB_17_UC
1	NE	18_SU	CB_18_SU
1	NE	18_UC	CB_18_UC	Serratia marcescens^
1	NE	19_SU	CB_19_SU
1	NE	19_UC	CB_19_UC	Serratia marcescens^, Pseudomonas aeruginosa^
1	NE	20_UC	CB_20_UC
1	NE	31_UC	CB_31_UC	Serratia marcescens^, Escherichia coli^, Proteus mirabilis^
2	NE	6_SU (Pat. 2)	CB_6_SU
2	NE	7_SU	CB_7_SU
2	NE	8_SU	CB_8_SU
2	NE	9_SU	CB_9_SU
2	NE	10_SU	CB_10_SU
2	NE	21_SU	CB_21_SU
2	NE	22_SU	CB_22_SU
2	NE	23_SU	CB_23_SU
2	NE	32_UC	CB_32_UC
2	NE	33_UC	CB_33_UC	Klebsiella pneumoniae^
2	NE	42_UC	CB_42_UC
2	NE	43_UC	CB_43_UC	Klebsiella pneumoniae^, Candida albicans*
2	NE	44_UC	CB_44_UC
2	NE	45_UC	CB_45_UC
2	NE	59_UC	CB_59_UC
2	NE	60_UC	CB_60_UC	Klebsiella pneumoniae^, Serratia marcescens^
4	SE	14_SU (Pat. 4)	CB_14_SU
4	SE	24_SU	CB_24_SU
4	SE	24_UC	CB_24_UC
4	SE	25_SU	CB_25_SU
4	SE	25_UC	CB_25_UC
4	SE	26_SU	CB_26_SU
4	SE	26_UC	CB_26_UC
4	SE	35_SU	CB_35_SU	Enterococcus faecalis ^
4	SE	35_UC	CB_35_UC	Enterococcus faecalis*
4	SE	36_SU	CB_36_SU
4	SE	36_UC	CB_36_UC
4	SE	46_SU	CB_46_SU
4	SE	46_UC	CB_46_UC
4	SE	47_SU	CB_47_SU
4	SE	47_UC	CB_47_UC
4	SE	48_UC	CB_48_UC
5	SE	15_SU (Pat. 5)	CB_15_SU	Enterococcus faecalis^
5	SE	15_UC	CB_15_UC	Enterococcus faecalis*, Proteus mirabilis^
5	SE	27_SU	CB_27_SU
5	SE	27_UC	CB_27_UC
5	SE	37_SU	CB_37_SU	Enterococcus faecalis^
5	SE	37_UC	CB_37_UC	Enterococcus faecalis^
5	NE	49_SU	CB_49_SU	Enterococcus faecalis^, Serratia marcescens^, Staphylococcus sciuri^
5	NE	49_UC	CB_49_UC
5	NE	50_SU	CB_50_SU
5	NE	50_UC	CB_50_UC
5	NE	61_SU	CB_61_SU	Actinobaculum massiliense ^#$, Aerococcus urinae ^#$, Finegoldia sp. #$, Prevotella timonensis ^#$, Enterococcus ^#, Escherichia coli ^#, Morganella morganii ^#
5	NE	62_SU	CB_62_SU
5	NE	63_SU	CB_63_SU
6	SE	28_SU (Pat. 6)	CB_28_SU
6	SE	29_SU	CB_29_SU
6	SE	29_UC	CB_29_UC	Proteus mirabilis^
6	SE	30_SU	CB_30_SU
6	SE	30_UC	CB_30_UC
6	SE	38_SU	CB_38_SU	Staphylococcus aureus^
6	SE	38_UC	CB_38_UC
6	SE	39_SU	CB_39_SU
6	SE	51_SU	CB_51_SU
6	SE	51_UC	CB_51_UC
6	SE	52_SU	CB_52_SU
6	SE	52_UC	CB_52_UC
6	SE	53_SU	CB_53_SU	Proteus mirabilis^
6	SE	53_UC	CB_53_UC	Proteus mirabilis^, Staphylococcus aureus^, Globicatella sanguinis^, Klebsiella pneumoniae^
6	SE	54_UC	CB_54_UC	Proteus mirabilis ^#, Providencia stuartii ^#, Staphylococcus aureus ^#, Citrobacter freundii ^#
7	SE	40_SU (Pat. 7)	CB_40_SU
7	SE	41_SU	CB_41_SU
7	SE	41_UC	CB_41_UC
7	SE	55_SU	CB_55_SU
7	SE	55_UC	CB_55_UC
7	SE	56_SU	CB_56_SU
7	SE	56_UC	CB_56_UC	Staphylococcus epidermidis^
7	SE	57_SU	CB_57_SU
7	SE	57_UC	CB_57_UC
7	SE	64_SU	CB_64_SU
7	SE	64_UC	CB_64_UC
7	SE	65_SU	CB_65_SU
7	SE	65_UC	CB_65_UC	Proteus mirabilis^, Serratia marcescens^
7	SE	69_SU	CB_69_SU
7	SE	69_UC	CB_69_UC
7	SE	70_UC	CB_70_UC
8	NE	58_SU (Pat. 8)	CB_58_SU
8	NE	58_UC	CB_58_UC	Enterococcus faecalis^
8	NE	66_SU	CB_66_SU
8	NE	66_UC	CB_66_UC	Enterococcus faecalis*
8	NE	67_SU	CB_67_SU
8	NE	68_SU	CB_68_SU
8	NE	68_UC	CB_68_UC	Klebsiella pneumoniae^
8	NE	71_SU	CB_71_SU
8	NE	71_UC	CB_71_UC
8	NE	72_SU	CB_72_SU	Pseudomonas aeruginosa^
8	NE	72_UC	CB_72_UC
8	NE	73_SU	CB_73_SU
8	NE	73_UC	CB_73_UC	Enterobacter aerogenes^
9	NE	74_SU (Pat. 9)		Enterococccus faecalis^, Staphylococcus aureus*, Serratia marcescens^
9	NE	74_UC
9	NE	75_SU		Enterococccus faecalis*, Staphylococcus aureus^, Serratia marcescens*
9	NE	75_UC
9	NE	76_SU
9	NE	76_UC
9	NE	77_SU
9	NE	77_UC
9	NE	79_SU
9	NE	79_UC
9	NE	80_SU
9	NE	80_UC		Staphylococcus aureus*
