# Supplementary material for: Urethral Catheter Biofilms Reveal Plasticity in Bacterial Composition and Metabolism and Withstand Host Immune Defenses in Hypoxic Environment
Source: Front Med (Lausanne). 2021 Jun 23;8:667462. doi: 10.3389/fmed.2021.667462 (PMC8260951; doi:10.3389/fmed.2021.667462)
Supplement: Supplementary file 1 [file Data_Sheet_1.ZIP › Supplementary Materials folder/Supplementary Datasheet 2.xlsx]

## Sheet: Legends
Supplementary Datasheet 2. Human proteomic data derived from 121 catheter biofilm and urinary pellet samples of neurogenic bladder patients.
In addition to proteomes from the catheter biofilm (CB) and urinary pellet (UP) samples derived form this longitudinal long-term catheterization study (neurogenic bladder patients), the dataset also contains human proteomic data for 19 UP samples derived from a previous study linked to short-term (1- to 3-day) catheterization of trauma patients. It serves comparative analysis purposes (data publi…
LC-MS/MS data were searched with the non-redundant Human UniProt database (release 2015-16; 20,195 sequences). Peptide-spectral match (PSM) counts were normalized based on total human PSM counts per sample and log2 logerithmized (details in Methods, Section "Computational proteomic data analyses"). Acc. No. and protein descriptions: according to entries for accession numbers in UniProt (www.unipr…
Worksheet A: logerithmized relative protein quantities for trauma patient catheterization study (columns J to AB); logerithmized relative protein quantities for CB/UP samples from neutrogenic bladder patients, named and numbered as in the main text, in columns AC-EP; columns C-F, average protein abundances for subset of datasets as denoted in row A; column G: protein abundance ratio (CB / UP); co…
Worksheet B: data from worksheet S3a, but limited to the 1300 on average most abundant proteins (only proteins from this Table are discussed in the text)
Worksheet C: data from worksheet S3a, but limited to the 200 on average most abundant proteins further analyzed for statistical significant protein changes comparing three datasets without pathogen identification (UP6, UP47, UP55) with all other UP datasets of patients P2, P4 and P7; column J lists their abundance ratios for each protein, column K the t-test P-value (one-tailed, unequal variance)…
Worksheet D: graphic depicting abundances of for innate immunity effector proteins for data from patients P2, P4 and P7

## Sheet: A. Hu Proteome
UniProt Acc No.	Description of proteins	Avg abundance_all	Avg abundance_UP from catheter bags	Avg abundance_CB from catheters	Avg abundance_UP associated with short-term catheterization trauma patient study	Ratio CB (column E)/UP (column D)	Avg abundance_no bacteriuria (UP06/UP47/UP55)	Avg abundance_UP with bacteriuria (other P2, P4, P7 samples)	d1_102UP	d1_106UP	d1_107UP	d1_110UP	d3_121UP	d1_128UP	d1_132UP	d1_134UP	d1_139UP	d1_144UP	d3_146UP	d3_150UP	d1_151UP	d1_156UP	d1_168UP	d1_182UP	d1_196UP	d3_2UP	d1_84UP	P1_CB_17	P1_CB_18	P1_CB_19	P1_CB_20	P1_CB_3	P1_CB_31	P1_CB_4	P1_CB_5	P1_UP_1	P1_UP_16	P1_UP_17	P1_UP_18	P1_UP_19	P1_UP_2	P1_UP_3	P1_UP_4	P1_UP_5	P2_CB_32	P2_CB_33	P2_CB_42	P2_CB_43	P2_CB_44
P07911	Uromodulin OS=Homo sapiens GN=UMOD PE=1 SV=1 - [UROM_HUMAN]	3.43226	5.2817	0.576082	5.81546	0.109071	5.32934	5.00784	17.2935	3.07483	2.86267	1.52623	15.6995	3.77797	1.04813	1.62479	9.49134	0.746571	1.87517	11.8914	7.30712	1.70159	8.97115	1.54176	5.84603	1.14524	13.0688	0.0181887	0.0444334	0.343843	0.185806	0.812042	0.19942	0.218917	0.113037	4.34517	5.49737	6.18766	8.03579	6.20352	2.85653	5.33471	4.78625	5.62804	0.561673	0.233302	0.0630462	0.233121	0.0592032
P02788	Lactotransferrin OS=Homo sapiens GN=LTF PE=1 SV=6 - [TRFL_HUMAN]	2.05489	2.47237	1.51749	2.27648	0.61378	0.525471	1.73145	1.41357	2.87216	1.21437	3.20153	0.521231	8.08746	1.68112	7.38447	1.0493	1.73831	0.843714	1.70806	1.14161	0.0850796	3.10465	2.38103	3.31412	0.505072	1.00615	3.11166	0.798768	1.83606	2.1727	2.43613	1.51795	1.14736	0.599724	2.90492	0.920264	3.77724	1.35523	2.88275	2.48278	3.53244	1.98405	0.498162	0.90656	0.590005	0.11957	1.28564	0.834575
P13646	Keratin, type I cytoskeletal 13 OS=Homo sapiens GN=KRT13 PE=1 SV=4 - [K1C13_HUMAN]	1.39915	2.2302	0.691772	0.77223	0.310184	1.98014	1.60859	2.98703	0.433833	0.109262	0.095833	0.156369	0.506063	0.731637	0.125377	1.05951	2.16414	0.106016	0.0674553	0.0329707	2.57857	0.517442	0.406971	1.58707	0.276438	0.730389	0.964	0.319301	0.814542	1.44847	3.17885	0.520854	1.14931	0.452148	5.57793	4.81928	5.21795	7.51455	8.66864	1.30279	6.31308	4.03968	6.86751	1.74168	1.31691	0.354363	1.23519	3.86158
P01024	Complement C3 OS=Homo sapiens GN=C3 PE=1 SV=2 - [CO3_HUMAN]	1.16146	1.88177	0.706329	0.15238	0.375354	1.79813	1.48095	0.0908463	0.740999	0.0405831	0.0638887	0.934742	0.00954836	0.00411032	0.0230285	0.0816313	0.0276508	0.114851	0.127683	0.00206067	0.00130892	0.0150921	0.0337735	0.351997	0.201613	0.0298118	0.930421	0.172567	0.0317137	0.0678122	0.445633	0.052479	0.209144	0.00627983	0.0305139	0.0242175	0.341707	0.625489	0.152796	0	0.566426	0.598282	0.0593049	0.874535	0.55337	0.0326101	0.320106	0.578664
P05164	Myeloperoxidase OS=Homo sapiens GN=MPO PE=1 SV=1 - [PERM_HUMAN]	1.63139	1.86277	1.19516	2.16213	0.641604	0.571117	1.58539	0.941168	2.4605	2.00106	3.57777	0.298839	7.43817	4.20486	5.40658	0.520399	2.33373	0.742115	1.91766	2.38419	0.117803	1.51567	2.50768	1.79086	0.440639	0.480715	1.39773	0.435034	0.933051	0.78391	1.72311	0.725522	0.725162	0.530646	3.05749	1.35012	2.54895	1.45079	2.33269	1.25474	1.90525	1.4369	0.60491	0.724263	0.915857	0.243489	1.40046	0.635957
P02675	Fibrinogen beta chain OS=Homo sapiens GN=FGB PE=1 SV=2 - [FIBB_HUMAN]	0.831908	1.35195	0.48117	0.168698	0.355909	2.01386	1.33666	0.388822	0.288166	0.171698	0.0461418	0.778372	0.0127312	0.00411032	0.171434	0.0221085	0.0294942	0.362223	0.27223	0.160732	0.0104713	0.116424	0.0270188	0.21408	0.0581975	0.0708031	0.495292	0.0713001	0.0450668	0.1085	0.193108	0.0774065	0.0645023	0	0.0549249	0.538839	0.858884	1.9894	0.468575	0.0373752	0.370752	0.332379	0.12454	0.408938	0.134968	0.013044	0.0400132	0.101218
P01834	Ig kappa chain C region OS=Homo sapiens GN=IGKC PE=1 SV=1 - [IGKC_HUMAN]	1.23718	1.3471	1.36023	0.515779	1.00975	1.9974	1.35782	1.02475	1.80183	0.674305	0.212962	0	0.903912	0	0.450335	0.386048	0	0.461613	0.428823	1.14985	0.587704	0.37299	0.239792	0.687526	0	0.417365	1.14449	0.505301	0.517434	0.595391	1.00515	0.586453	0.813119	0.301432	0.781155	0.684144	1.43147	1.35523	1.2733	0.736825	1.14315	1.30395	0.8362	1.13813	1.00841	0.310883	0.737635	0.910966
P02679	Fibrinogen gamma chain OS=Homo sapiens GN=FGG PE=1 SV=3 - [FIBG_HUMAN]	0.739177	1.22111	0.389184	0.198108	0.318713	1.84188	1.31036	0.39609	0.364166	0.162333	0.0887343	0.910418	0.0254623	0.00822064	0.181669	0.034013	0.0405545	0.386518	0.383049	0.171035	0.00916242	0.127205	0.0354622	0.253191	0.112238	0.0745295	0.612819	0.0816335	0.0500743	0.0854434	0.0742721	0.0865903	0.0762299	0.00941974	0.0549249	0.460132	0.766531	1.70272	0.39727	0.0266966	0.365602	0.132952	0.0770964	0.293154	0.160034	0.00652202	0.104382	0.116497
P19013	Keratin, type II cytoskeletal 4 OS=Homo sapiens GN=KRT4 PE=1 SV=4 - [K2C4_HUMAN]	0.717845	1.19558	0.283737	0.438394	0.237322	1.08612	1.09677	1.1592	0.196333	0.0405831	0.0603393	0.0243241	0.127311	0.328826	0.0409396	0.897944	0.897729	0.0331301	0.0192729	0.0288493	2.45815	0.368678	0.172245	0.784273	0.180828	0.510527	0.404348	0.2015	0.2921	0.420436	1.14874	0.19286	0.531655	0.35167	1.89796	2.03427	2.89065	3.04057	3.53468	0.7742	2.40989	2.03518	3.68284	0.840046	0.304643	0.143484	0.342722	1.26237
P02538	Keratin, type II cytoskeletal 6A OS=Homo sapiens GN=KRT6A PE=1 SV=3 - [K2C6A_HUMAN]	0.798739	1.03529	0.703002	0.309022	0.679042	1.08522	0.782778	0.955703	0.196333	0.0874099	0.0603393	0	0.184602	0.246619	0.0614093	0.530603	0.584353	0.0795123	0.106001	0.037092	1.24871	0.267345	0.226283	0.430218	0.203691	0.365195	1.42851	0.372001	0.729415	1.9991	2.84215	0.812112	0.969488	0.389349	2.75845	1.61652	2.83524	3.00582	2.88275	0.848951	1.82286	1.48292	2.7814	2.43884	1.42488	0.436976	1.0821	3.33639
P04114	Apolipoprotein B-100 OS=Homo sapiens GN=APOB PE=1 SV=2 - [APOB_HUMAN]	0.599989	0.983818	0.369245	0.0275833	0.375318	0.643451	0.697008	0	0.0411666	0.0624356	0	0.100771	0	0	0	0	0	0.0618429	0	0	0.00261784	0	0	0.255249	0	0	0.0993382	0.0289334	0	0.0352624	0.0495148	0	0.00781846	0	0	0	0.203177	0.138997	0	0	0.0411946	0	0	0.0221713	0.00192812	0.00434802	0	0
P01857	Ig gamma-1 chain C region OS=Homo sapiens GN=IGHG1 PE=1 SV=1 - [IGHG1_HUMAN]	0.86536	0.919476	1.03807	0.179735	1.12898	0.351724	0.586908	0.15989	0.516166	0.215403	0.0851849	0.969491	0.0572902	0.0205516	0.191904	0.0374143	0.10876	0.0684689	0.0722735	0.098912	0.172777	0.0776163	0.0894998	0.230548	0.149651	0.0931619	1.20045	0.510468	0.425631	0.539785	1.18835	0.519542	0.539473	0.301432	0.378372	0.369316	0.88659	0.842672	0.560253	0.106786	0.890834	0.997136	0.272803	1.2071	0.726901	0.228271	0.683704	0.811657
P08727	Keratin, type I cytoskeletal 19 OS=Homo sapiens GN=KRT19 PE=1 SV=4 - [K1C19_HUMAN]	0.590059	0.913766	0.266812	0.486484	0.291992	1.03279	0.744957	1.70428	0.386333	0.19355	0.177469	0.389186	0.19415	0.332936	0.0562919	1.39623	1.24613	0.165651	0.115638	0.0391527	1.11389	0.275969	0.268499	0.617538	0.145494	0.424818	0.381962	0.0888668	0.273739	0.636079	1.22301	0.191548	0.463243	0.185255	3.02697	2.07059	2.86295	3.64868	3.60599	0.704789	2.89392	1.76416	2.51453	0.463134	0.416474	0.100004	0.485378	1.38077
P06702	Protein S100-A9 OS=Homo sapiens GN=S100A9 PE=1 SV=1 - [S10A9_HUMAN]	1.13588	0.912144	0.863418	2.66899	0.94658	0.443593	1.03218	1.00294	2.27366	1.27993	3.35061	0.14247	3.04911	5.5366	3.39287	0.831619	5.63707	0.563212	0.973283	5.18876	2.18851	3.5876	5.12344	5.23261	1.06211	0.294392	1.6076	0.397834	0.757791	0.813747	1.42602	0.519542	1.35259	0.766139	3.23447	1.44699	0.951238	1.25966	3.04574	0.443163	2.48198	0.460217	0.848061	1.02481	0.57458	0.258707	1.15516	1.48772
P13647	Keratin, type II cytoskeletal 5 OS=Homo sapiens GN=KRT5 PE=1 SV=3 - [K2C5_HUMAN]	0.614343	0.83114	0.487977	0.279351	0.587117	0.870295	0.669175	0.715869	0.145666	0.0343396	0	0.0764473	0.140043	0.209626	0.0665268	0.47108	0.517991	0.0640516	0.0939555	0	1.44766	0.269501	0.195886	0.436394	0.176671	0.245947	0.882851	0.227334	0.454007	1.10805	1.71321	0.453943	0.795528	0.270033	2.56927	1.54386	2.29959	2.76257	2.65865	0.747504	1.77137	1.14031	2.0994	1.53228	1.06047	0.380451	0.786347	1.81047
P60709	Actin, cytoplasmic 1 OS=Homo sapiens GN=ACTB PE=1 SV=1 - [ACTB_HUMAN]	0.723545	0.807265	0.343552	1.57033	0.425576	0.959107	0.871334	1.20281	1.3205	1.4048	1.1571	0.941692	2.42528	1.6729	2.80948	1.3112	1.20742	0.737698	0.973283	2.10806	1.25656	1.79164	4.25546	2.28077	0.625624	0.354015	0.542862	0.101267	0.303784	0.207505	0.495148	0.17974	0.55902	0.0502386	0.512633	0.351153	0.193942	0.469116	0.580625	0.00533931	0.442842	0.700552	0.314316	0.357204	0.217878	0.0760903	0.17745	0.296016
P01876	Ig alpha-1 chain C region OS=Homo sapiens GN=IGHA1 PE=1 SV=2 - [IGHA1_HUMAN]	0.698859	0.796415	0.718028	0.324018	0.901576	1.41453	0.908519	0.15989	1.52633	1.01146	0.0780862	0.760998	0.85617	0.152082	0.0869966	0.0323124	0.117977	0.0485909	0.0987738	0.348253	0.0497389	0.148765	0.138471	0.265541	0.0374127	0.238495	0.859066	0.322401	0.218658	0.372967	0.732818	0.373913	0.240418	0.194675	0.421091	0.448023	0.923532	0.694987	0.641744	0.523253	0.76725	1.0227	0.687937	0.507477	0.428043	0.160877	0.405351	0.359039
P35579	Myosin-9 OS=Homo sapiens GN=MYH9 PE=1 SV=4 - [MYH9_HUMAN]	0.57512	0.775886	0.289156	0.762833	0.372678	0.654025	0.813521	0.734038	0.623832	0.730497	1.39135	0.295365	1.93832	1.26187	1.42777	0.622438	0.849801	0.348971	0.334867	0.807781	0.218589	0.340649	0.979432	0.97571	0.355421	0.257127	0.242049	0.0692335	0.208643	0.193943	1.36661	0.211228	0.0996853	0	0.945929	0.871829	0.498707	0.399618	0.519507	0.00533931	1.1174	0.618736	0.397343	0.347351	0.252584	0.0282621	0.130478	0.406784
P04083	Annexin A1 OS=Homo sapiens GN=ANXA1 PE=1 SV=2 - [ANXA1_HUMAN]	0.479147	0.764291	0.197386	0.37913	0.25826	0.487476	0.670561	0.30161	0.240666	0.231012	0.482715	0.0451734	0.735224	0.526121	0.317282	0.127549	0.674679	0.141355	0.375822	0.257583	1.05499	0.323401	0.518423	0.559901	0.13718	0.152786	0.219663	0.110567	0.228673	0.253618	0.519905	0.128573	0.181779	0.100477	1.90406	1.00503	1.39453	1.29441	1.60945	0.800897	1.38002	0.746574	1.17424	0.179834	0.187028	0.0717422	0.154834	0.431611
P08246	Neutrophil elastase OS=Homo sapiens GN=ELANE PE=1 SV=1 - [ELNE_HUMAN]	0.58202	0.726079	0.339908	0.825522	0.468142	0.203567	0.80377	0.766743	1.7575	0.671183	2.54845	0.104246	1.08851	1.79621	0.552684	0.518699	1.01755	0.530082	0.664916	1.18488	0.0261784	0.659739	0.768347	0.430218	0.330479	0.268306	0.790508	0.149834	0.220327	0.226493	0.128738	0.202044	0.318602	0.0533785	1.43415	0.847612	0.895826	0.668925	0.998268	0.400449	0.69516	0.598282	0.195706	0.160126	0.273793	0.0173921	0.789826	0.43734
P48668	Keratin, type II cytoskeletal 6C OS=Homo sapiens GN=KRT6C PE=1 SV=3 - [K2C6C_HUMAN]	0.521373	0.718359	0.468985	0.0329822	0.652856	0.831348	0.575612	0	0	0.0842881	0.0319443	0	0	0	0	0.277206	0	0.0795123	0.0457732	0.0164853	0	0	0	0	0.0914533	0	1.34736	0.361667	0.697702	1.95571	2.77778	0.771441	0.96167	0	2.49603	1.41672	0	2.6062	2.4753	0.795558	1.61174	1.31929	2.44929	1.99295	1.35354	0.428279	1.01251	3.21798
P08311	Cathepsin G OS=Homo sapiens GN=CTSG PE=1 SV=2 - [CATG_HUMAN]	0.551484	0.71487	0.30106	0.756425	0.421139	0.268919	0.693894	0.327047	0.560499	0.427684	0.84475	0.0729724	2.51122	1.34407	1.46359	0.205779	0.988055	0.278293	0.946783	0.970574	0.0379586	0.901212	1.02503	0.821326	0.455188	0.19005	0.698166	0.0971335	0.243695	0.132912	0.480293	0.136445	0.232599	0.122457	1.59893	0.665981	0.86812	0.39093	1.67057	0.144161	0.653965	0.306811	0.130471	0.22664	0.1234	0.0608722	0.370557	0.187159
P20160	Azurocidin OS=Homo sapiens GN=AZU1 PE=1 SV=3 - [CAP7_HUMAN]	0.522349	0.6514	0.269918	0.845241	0.414365	0.0674171	0.691954	0.334314	0.984832	1.44851	2.11543	0.055598	2.31389	1.68112	1.21539	0.146256	1.22585	0.185529	0.645643	1.17458	0.0130892	0.586434	0.797055	0.780156	0.162122	0.193777	0.464511	0.0537334	0.325483	0.253618	0.257477	0.0682227	0.168097	0.072218	1.20835	0.0908155	0.480236	0.0694987	0.305592	0.213573	0.808445	0.352833	0.0059305	0.0541965	0.131112	0.0195661	0.509734	0.1757
P19012	Keratin, type I cytoskeletal 15 OS=Homo sapiens GN=KRT15 PE=1 SV=3 - [K1C15_HUMAN]	0.386525	0.611175	0.226026	0.126504	0.369823	0.531933	0.340182	0.20713	0.1615	0	0	0	0	0	0	0	0.374207	0	0.0337276	0	1.20028	0	0	0.314944	0	0.111794	0.437928	0.112634	0.298777	0.587254	1.19826	0.247963	0.37724	0	1.23886	1.05346	1.48689	1.78959	1.70113	0.331037	1.56025	0.879525	1.57158	0.931195	0.526377	0	0.457542	1.27
P04259	Keratin, type II cytoskeletal 6B OS=Homo sapiens GN=KRT6B PE=1 SV=5 - [K2C6B_HUMAN]	0.536505	0.607635	0.584962	0.161575	0.962686	0.947961	0.157637	0.83942	0	0.0405831	0.0248456	0.0729724	0	0	0	0	0.272821	0.0795123	0	0.0164853	1.08247	0.241473	0	0.399341	0	0	1.31238	0.350301	0.684348	1.88789	2.39156	0.745201	0.912805	0.342251	2.55096	1.44699	2.41965	2.66701	2.53642	0.752843	1.61689	1.3244	2.41371	2.32306	1.29762	0.406539	1.00207	3.04992
P01861	Ig gamma-4 chain C region OS=Homo sapiens GN=IGHG4 PE=1 SV=1 - [IGHG4_HUMAN]	0.509503	0.569333	0.603089	0.038432	1.05929	0.625351	0.477921	0	0	0.0749227	0	0.524706	0	0	0	0	0	0	0.0120456	0	0	0	0	0	0.0290988	0.0894354	0.754131	0.328601	0.270401	0.324143	0.519905	0.266331	0.320557	0.172695	0.225803	0	0.581825	0.512553	0	0	0.484037	0.669871	0.177915	0.751361	0.439611	0.156529	0.421009	0.504182
P01860	Ig gamma-3 chain C region OS=Homo sapiens GN=IGHG3 PE=1 SV=2 - [IGHG3_HUMAN]	0.531207	0.560161	0.649507	0.0880475	1.1595	0.432675	0.445868	0.0581416	0.322999	0.121749	0.0212962	0.423935	0.0222795	0.0164413	0.0716442	0.0238091	0.0608317	0	0.0578188	0	0.132201	0	0.0692357	0.181145	0.0893748	0	0.533068	0.1767	0.173591	0.211574	0.574371	0.207292	0.326421	0.131876	0.231905	0.175577	0.664943	0.477804	0.213915	0.0694111	0.437693	0.577828	0.166054	0.475451	0.335493	0.0543502	0.340982	0.383866
P05109	Protein S100-A8 OS=Homo sapiens GN=S100A8 PE=1 SV=1 - [S10A8_HUMAN]	0.755805	0.557121	0.323759	2.67754	0.581129	0.209395	0.424722	0.846688	1.653	0.96463	2.88919	0.156369	3.20188	4.98993	3.4466	0.612234	4.92368	0.523456	1.19733	6.43134	1.79584	4.62895	6.04377	5.22643	1.04756	0.294392	0.70796	0.1643	0.181937	0.153256	0.812042	0.124638	0.516018	0.229214	1.22666	0.435915	0.821943	0.469116	1.51778	0.0907683	0.885685	0.178973	0.255011	0.428645	0.314284	0.110874	0.320106	0.44116
P01859	Ig gamma-2 chain C region OS=Homo sapiens GN=IGHG2 PE=1 SV=2 - [IGHG2_HUMAN]	0.533122	0.542336	0.661861	0.123613	1.22039	0.545567	0.419025	0.0327047	0.357833	0.209159	0.0674381	0.500382	0	0.0164413	0.156082	0	0.0903259	0.0728863	0	0.24728	0.124347	0.161701	0.0422169	0.131741	0.0561191	0.0819825	0.716354	0.267634	0.191951	0.282099	0.559517	0.223036	0.283419	0.185255	0.274625	0.230066	0.498707	0.382243	0.366711	0.122804	0.453141	0.572714	0.154193	0.549356	0.391408	0.0673942	0.466241	0.454528
P02671	Fibrinogen alpha chain OS=Homo sapiens GN=FGA PE=1 SV=2 - [FIBA_HUMAN]	0.357959	0.528363	0.187272	0.304979	0.354438	1.05851	0.442007	0.643192	0.174166	0.124871	0.0638887	2.49496	0.0286451	0.00822064	0.245637	0.700668	0.0350243	0.236328	0.255366	0.133943	0.0170159	0.133673	0.0506603	0.127625	0.1642	0.156512	0.123123	0.0413334	0.0567508	0.0474686	0.143593	0.0669107	0.0469107	0	0.0488222	0.272447	0.461766	0.81661	0.264847	0.0266966	0.247168	0.153406	0.0770964	0.268519	0.0983341	0.0217401	0.0434926	0.0859402
P02768	Serum albumin OS=Homo sapiens GN=ALB PE=1 SV=2 - [ALBU_HUMAN]	1.76799	0.504024	3.57789	0.558057	7.09866	1.33858	0.27556	0.552346	0.402166	0.555677	0.326542	0.799222	0.159139	0.115089	0.401719	0.360538	0.331809	0.28271	0.532415	0.152489	3.22779	0.256565	0.167179	1.31947	0.365813	0.294392	6.05683	1.93854	2.34681	1.63563	2.81244	3.04509	2.2439	0.74416	0.341755	0.157414	0.267824	0.199809	0.101864	0.0587324	0.216272	0.27613	0.171984	5.28416	2.0708	1.11309	2.37818	3.40896
P0C0L5	Complement C4-B OS=Homo sapiens GN=C4B PE=1 SV=2 - [CO4B_HUMAN]	0.318976	0.487605	0.211991	0.0840326	0.434759	0.380034	0.238219	0.14172	0.316666	0.0124871	0.0354937	0.649802	0.00318279	0	0.00255872	0.222785	0.00737354	0.0309215	0.0289094	0	0	0	0.00168868	0.076163	0.0519621	0.0149059	0.362375	0.0558001	0.00834571	0.0447561	0.138641	0.0367353	0.129005	0.00941974	0.00610277	0	0.0554119	0.104248	0.0101864	0	0.205973	0.342606	0.0059305	0.142882	0.0906216	0	0.0713279	0.101218
P02647	Apolipoprotein A-I OS=Homo sapiens GN=APOA1 PE=1 SV=1 - [APOA1_HUMAN]	0.350469	0.481532	0.268819	0.163445	0.558258	0.525591	0.337075	0.0581416	0.0443333	0.0249742	0.0212962	0.243241	0.105032	0.0904271	0	0.224486	0.0258074	0.11706	0.24573	0.00824266	0.00654459	0.0301841	0.00168868	0.0988061	1.71475	0.0447177	0.204273	0.2449	0.115171	0.195299	0.20301	0.108894	0.199371	0.0188395	0.0305139	0.199794	0.738825	0.608114	0.132423	0.224251	0.216272	0.184087	0.320247	0.174907	0.115687	0.0673942	0.200066	0.150873
P02760	Protein AMBP OS=Homo sapiens GN=AMBP PE=1 SV=1 - [AMBP_HUMAN]	0.32676	0.424313	0.1903	0.410626	0.448489	0.665062	0.314847	0.519641	0.155166	0.28096	0.177469	2.37682	0.159139	0.0287722	0.074203	0.54761	0.208303	1.09771	0.503505	0.074184	0.67671	0.0539002	0.0371509	0.257308	0.282674	0.290665	0.0405748	0.0589001	0.151892	0.0637435	0.0792236	0.0774065	0.0566838	0.0219794	0.158672	0.0605437	0.240118	0.112935	0.0814913	0.15484	0.200824	0.332379	0.023722	0.0295617	0.0906216	0.0434802	0.0452323	0.043925
P62805	Histone H4 OS=Homo sapiens GN=HIST1H4A PE=1 SV=2 - [H4_HUMAN]	0.417516	0.417582	0.30948	0.735727	0.741124	0.144605	0.289364	0.287074	0.389499	0.465145	0.514659	0.0938217	1.5723	0.406922	2.15956	0.409857	1.55582	0.258415	1.35633	0.919057	0.486917	1.01764	0.744706	0.782215	0.394912	0.163965	0.421138	0.0868002	0.140208	0.181737	0.297089	0.152189	0.0801392	0.0408189	0.311241	0.133196	0.277059	0.13031	0.234287	0.0427145	0.211123	0.265903	0.148262	0.273446	0.16389	0.00652202	0.153094	0.127955
O60814	Histone H2B type 1-K OS=Homo sapiens GN=HIST1H2BK PE=1 SV=3 - [H2B1K_HUMAN]	0.401754	0.415543	0.288675	0.690043	0.694693	0.0959165	0.313209	0.941168	0.794832	0.561921	0.940584	0.145945	0.859353	0.90016	0.427307	0.39285	1.72172	0.706776	0.744417	0.725354	0.361261	0.43767	1.18714	0.504323	0.500915	0.257127	0.421138	0.197367	0.151892	0.25633	0.47039	0.174493	0.136823	0.0659382	0.524838	0.320882	0.258589	0.243246	0.305592	0.0480538	0.288363	0.470444	0.112679	0.0788313	0.121472	0.013044	0.198326	0.244452
P59665	Neutrophil defensin 1 OS=Homo sapiens GN=DEFA1 PE=1 SV=1 - [DEF1_HUMAN]	0.515414	0.400185	0.421391	1.16855	1.05299	0.107283	0.131133	0	0.896165	0.64933	0.738269	0.118146	2.13883	3.75272	2.61757	0.423462	0.862705	0.33351	0.696235	1.81751	0.0615191	1.61054	1.99095	2.07904	1.20344	0.212409	0	0	0	0	0	0	0	0	0	0	0	0	0	0	0	0	0	0	0	0.1087	0	0.450709
P07355	Annexin A2 OS=Homo sapiens GN=ANXA2 PE=1 SV=2 - [ANXA2_HUMAN]	0.238759	0.39834	0.10316	0.11768	0.258975	0.326222	0.315222	0.279807	0.164666	0.0312178	0.0177469	0.0347488	0.0159139	0.0657651	0.0307047	0.0799306	0.287568	0.0309215	0.154183	0.03091	0.411	0.170325	0.0810564	0.191437	0.06859	0.0894354	0.0783513	0.0651001	0.0968103	0.192587	0.430778	0.108894	0.0586384	0.0470987	1.3182	0.902101	0.895826	0.860047	1.202	0.512574	1.04016	0.567601	0.806547	0.290691	0.192812	0.11957	0.128738	0.368588
P01877	Ig alpha-2 chain C region OS=Homo sapiens GN=IGHA2 PE=1 SV=3 - [IGHA2_HUMAN]	0.370553	0.397514	0.385134	0.239598	0.968855	0.257123	0.404211	0.105382	1.54216	1.05828	0.0248456	0	0.630192	0	0.0665268	0	0	0	0	0.40183	0.0431943	0.144453	0.0759904	0.306711	0	0.152786	0.423936	0.209767	0.161907	0.273961	0.480293	0.208604	0.173961	0.156996	0.323447	0.272447	0.581825	0.399618	0.366711	0.357734	0.530381	0.603395	0.456648	0.307935	0.231374	0.11957	0.266175	0.213896
P02533	Keratin, type I cytoskeletal 14 OS=Homo sapiens GN=KRT14 PE=1 SV=4 - [K1C14_HUMAN]	0.397151	0.382367	0.513202	0.103349	1.34217	0.492258	0.17122	0.312511	0	0.0468267	0	0	0.044559	0	0	0.301015	0.226736	0.0242954	0.0457732	0	0.615191	0	0	0.185261	0.101846	0.0596236	1.14869	0.180834	0.724408	2.59314	2.37176	0.791121	0.58052	0.222934	1.62944	0.599382	0.905061	1.12935	1.05939	0.197555	1.138	0.562487	1.12679	2.14569	1.01419	0.236967	0.541048	1.38459
P01023	Alpha-2-macroglobulin OS=Homo sapiens GN=A2M PE=1 SV=3 - [A2MG_HUMAN]	0.325454	0.378918	0.35953	0.0505573	0.948833	0.199175	0.122184	0	0.519332	0.0218525	0.0177469	0.211967	0.0127312	0	0	0	0.00184339	0.00662603	0	0	0.00130892	0	0.0253301	0.109098	0.0103924	0.0223589	0.570845	0.0826668	0.011684	0.0406873	0.0544662	0.0236155	0.0175915	0	0	0	0	0.0347494	0	0	0.0978373	0.0255676	0	0.586308	0.177387	0.00434802	0.170491	0.271189
P01833	Polymeric immunoglobulin receptor OS=Homo sapiens GN=PIGR PE=1 SV=4 - [PIGR_HUMAN]	0.28413	0.376086	0.233329	0.133791	0.620414	0.62448	0.451904	0.0617755	0.538332	0.334031	0.00354937	0.326638	0.181419	0.0287722	0.0127936	0.034013	0.101386	0.00441735	0.0650461	0.222552	0.0327229	0.153077	0.0439056	0.199671	0.00415697	0.193777	0.181887	0.0981669	0.0901337	0.115281	0.207962	0.0708466	0.086003	0.0784979	0.10985	0.23612	0.387883	0.443054	0.203728	0.186876	0.23172	0.843731	0.426996	0.10593	0.32778	0.163051	0.274873	0.145143
P11678	Eosinophil peroxidase OS=Homo sapiens GN=EPX PE=1 SV=2 - [PERE_HUMAN]	0.268134	0.364728	0.176092	0.224209	0.482804	0.0582195	0.158304	0.138086	0.316666	0.202916	0.596294	0.0104246	0.518794	0.12742	0.498951	0.0595228	0.23411	0.0640516	0.0770917	0.335889	0.0209427	0.187573	0.572461	0.2676	0.0311773	0	0.162299	0.0268667	0.0984794	0.0583185	0.0742721	0.0367353	0.0566838	0	0.103747	0.0665981	0.175471	0.0868734	0.763981	0	0	0.163633	0.0415135	0.0640505	0.0713404	0.0217401	0.0956838	0.0496543
P35908	Keratin, type II cytoskeletal 2 epidermal OS=Homo sapiens GN=KRT2 PE=1 SV=2 - [K22E_HUMAN]	0.449044	0.361226	0.647407	0.150962	1.79225	0.720621	0.27929	0.221665	0.0474999	0.118628	0.0638887	0.0868719	0	0.0986477	0.0818791	0.442169	0.206459	0.0861384	0.103592	0.0412133	0.760481	0.0862404	0.0523489	0.16056	0.120552	0.0894354	0.51488	0.172567	0.400594	0.585898	2.39156	0.29913	0.340103	0.266893	1.3182	0.629654	0.840414	0.860047	0.784354	0.272305	0.602472	0.352833	1.06749	2.21467	0.761607	0.626114	0.777648	1.60613
Q14624	Inter-alpha-trypsin inhibitor heavy chain H4 OS=Homo sapiens GN=ITIH4 PE=1 SV=4 - [ITIH4_HUMAN]	0.204489	0.361116	0.0785251	0.0646519	0.217451	0.476602	0.315201	0.0799448	0.0158333	0.0124871	0.0248456	0.785322	0	0	0	0.0544208	0.0294942	0.0110434	0.0265003	0.0288493	0.00916242	0	0.0067547	0.0411692	0.0727469	0.0298118	0.0685574	0.0434001	0.0400594	0.0149187	0.0198059	0.0406712	0.0390923	0.0188395	0.0610277	0.0787068	0.240118	0.199809	0.152796	0.101447	0.113285	1.32952	0.023722	0.0418791	0.0597717	0.00217401	0.0173971	0.0305565
P68871	Hemoglobin subunit beta OS=Homo sapiens GN=HBB PE=1 SV=2 - [HBB_HUMAN]	0.603034	0.344344	0.315641	2.29423	0.916644	0.45019	0.127145	0.479669	3.59099	0.271595	0.22716	1.10501	0.0859353	0.435694	0.0255872	0.10374	0.0958561	16.9936	4.02322	0.300857	12.3876	1.87788	0.067547	0.216138	1.20552	0.0968884	0.148308	0.0227334	0	0.01085	0.0198059	0.00787185	0	0	0	0	0.443295	0.0868734	0	0.00533931	0	0.0562487	0	0.167517	0.0404905	0.102178	0.0504515	0.133685
P01009	Alpha-1-antitrypsin OS=Homo sapiens GN=SERPINA1 PE=1 SV=3 - [A1AT_HUMAN]	0.373697	0.332736	0.473335	0.213691	1.42256	0.430143	0.202735	0.0908463	0.164666	0.0936534	0.198765	1.19536	0.162322	0.217847	0.171434	0.161562	0.123507	0.0839297	0.402322	0.105094	0.136127	0.0905524	0.104698	0.131741	0.224476	0.20123	0.610021	0.1643	0.156899	0.153256	0.777382	0.1863	0.207189	0.0439588	0.0183083	0.0302718	0.101588	0.138997	0.0509321	0	0.113285	0.184087	0.0296525	0.426182	0.308499	0.0739163	0.243559	0.305565
P11215	Integrin alpha-M OS=Homo sapiens GN=ITGAM PE=1 SV=2 - [ITAM_HUMAN]	0.213372	0.330791	0.088625	0.197889	0.267918	0.149066	0.397152	0.210763	0.240666	0.124871	0.301697	0.0138995	0.33101	0.448025	0.34031	0.07823	0.326279	0.108225	0.149365	0.274069	0	0.256565	0.184066	0.212021	0.103924	0.0558971	0.195878	0.00620001	0.0968103	0.0122062	0.113884	0.00918382	0.0234554	0	0.671305	0.369316	0.129294	0.112935	0.25466	0.0266966	0.139032	0.1892	0	0	0.00771248	0.00217401	0.0835059	0.0114587
P13645	Keratin, type I cytoskeletal 10 OS=Homo sapiens GN=KRT10 PE=1 SV=6 - [K1C10_HUMAN]	0.724676	0.326583	1.3276	0.246694	4.06511	0.789993	0.205921	0.272539	0.117166	0.346518	0.17037	0.246716	0.0891181	0.25073	0.092114	1.09522	0.274665	0.103808	0.132501	0.0288493	0.564144	0.109956	0.0168868	0.244957	0.340871	0.19005	1.32358	0.558001	1.1684	1.81601	2.89166	0.675667	0.658705	0.480407	2.67301	0.339045	0.43406	0.781861	0.478761	0.170858	1.17405	0.296584	1.50042	7.2919	1.99175	1.20657	2.82354	3.72598
P04264	Keratin, type II cytoskeletal 1 OS=Homo sapiens GN=KRT1 PE=1 SV=6 - [K2C1_HUMAN]	0.649814	0.32171	1.15852	0.221141	3.60112	0.916363	0.229088	0.20713	0.0981665	0.156089	0.11358	0.191118	0.105032	0.147972	0.0997902	1.22447	0.263604	0.0927644	0.248139	0.0453347	0.498698	0.114268	0.0422169	0.203788	0.226555	0.122974	1.57542	0.422634	0.752783	0.853078	3.0105	0.53135	0.519927	0.445868	1.30599	0.599382	0.692649	1.21623	0.733422	0.224251	0.69001	0.403968	0.937018	7.25987	1.79508	0.969607	1.7484	4.07356
P08779	Keratin, type I cytoskeletal 16 OS=Homo sapiens GN=KRT16 PE=1 SV=4 - [K1C16_HUMAN]	0.326517	0.319389	0.413136	0.0944795	1.29352	0.457124	0.174472	0.323413	0	0.0437049	0	0	0	0	0	0.263601	0.21752	0	0.0481823	0	0.613882	0	0.0270188	0.207904	0.0498836	0	1.08992	0.1488	0.554155	1.51628	2.10933	0.586453	0.50429	0.238634	1.48297	0.563056	0.895826	1.22492	1.13069	0.197555	1.20494	0.53692	1.22168	1.84761	0.777032	0.169573	0.426228	1.11722
P04406	Glyceraldehyde-3-phosphate dehydrogenase OS=Homo sapiens GN=GAPDH PE=1 SV=3 - [G3P_HUMAN]	0.285286	0.317134	0.196096	0.444237	0.618336	0.449773	0.370005	0.276173	0.259666	0.218525	0.184567	0.229342	0.474235	0.723416	1.29727	0.210881	0.165905	0.260624	0.209593	1.00561	0.396602	0.230693	1.73596	0.2676	0.174593	0.119247	0.313405	0.0661335	0.0400594	0.0922246	0.500099	0.111518	0.209144	0.106757	0.2197	0.224012	0.203177	0.277995	0.152796	0	0.298661	0.3784	0.343969	0.167517	0.0886935	0.0608722	0.0800264	0.147053
P07437	Tubulin beta chain OS=Homo sapiens GN=TUBB PE=1 SV=2 - [TBB5_HUMAN]	0.21556	0.311653	0.115754	0.196155	0.371419	0.503379	0.42566	0.359751	0.2945	0.177941	0.127777	0.159844	0.238709	0.0945374	0.176552	0.360538	0.176965	0.161233	0.313185	0.09273	0.0916242	0.185417	0.155358	0.129683	0.415697	0.0149059	0.251843	0	0.0333829	0.061031	0.232719	0.0196796	0.373331	0.0188395	0.299036	0.417751	0.166236	0	0.213915	0.00533931	0.319258	0.17386	0.225359	0.110857	0.111831	0.00434802	0.0800264	0.294106
P05154	Plasma serine protease inhibitor OS=Homo sapiens GN=SERPINA5 PE=1 SV=3 - [IPSP_HUMAN]	0.169842	0.300324	0.0442806	0.114135	0.147442	0.491602	0.376688	0.0363385	0.322999	0.284082	0.028395	0.517757	0.105032	0.00411032	0.104908	0.0357137	0.023964	0.00441735	0.0530006	0.00412133	0	0.275969	0.0371509	0.0658707	0.145494	0.119247	0.00139913	0.0351334	0.0734423	0.0786622	0.217865	0.0432952	0.0156369	0.0188395	0.0122055	0	0.378648	0.173747	0.0305592	0.0160179	1.05561	0.700552	0.0711659	0.0221713	0.0790529	0.0152181	0.0626294	0.0840304
P68371	Tubulin beta-4B chain OS=Homo sapiens GN=TUBB4B PE=1 SV=1 - [TBB4B_HUMAN]	0.199985	0.296672	0.0970519	0.187862	0.327136	0.545123	0.439079	0.345216	0.272333	0.159211	0.117129	0.177219	0.203698	0.0328826	0.150965	0.382647	0.165905	0.130312	0.337276	0	0.123038	0.176793	0.146915	0.139975	0.478051	0.0298118	0.247646	0.00723335	0	0.0691685	0	0.0183676	0.324466	0.0188395	0.292933	0.405643	0.166236	0.304057	0.203728	0.00533931	0.272915	0.17386	0.225359	0.110857	0.107975	0.00434802	0.0713279	0.292197
P08133	Annexin A6 OS=Homo sapiens GN=ANXA6 PE=1 SV=3 - [ANXA6_HUMAN]	0.178017	0.296389	0.0401581	0.198074	0.135491	0.164982	0.297409	0.14172	0.1235	0.268473	0.322993	0.125096	0.257806	0.538452	0.243079	0.0969371	0.304159	0.0375475	0.166229	0.210188	0.00523567	0.137985	0.266811	0.366406	0.124709	0.0260853	0.0657591	0.00103334	0.0884646	0.0311936	0.163399	0.0144317	0	0	0.665202	0.435915	0.461766	0.443054	0.876031	0.085429	0.288363	0.230108	0.047444	0.00492696	0.0192812	0.00869603	0.00869853	0.0114587
P05787	Keratin, type II cytoskeletal 8 OS=Homo sapiens GN=KRT8 PE=1 SV=7 - [K2C8_HUMAN]	0.224893	0.294621	0.083878	0.41298	0.284698	0.717818	0.397093	0.505106	0.297666	0.237255	0.276851	0.430885	0.171871	0.110979	0.0537332	2.73125	0.304159	0.273876	0.279457	0.0762446	1.11258	0.198353	0.0726131	0.177028	0.234869	0.301845	0.0727547	0.0186	0.0417286	0.0542498	0.0990295	0.0472311	0.0586384	0	0.292933	0.248229	0.424825	0.42568	0.366711	0.0106786	0.216272	0.163633	0.373621	0.305471	0.117615	0	0.0922044	0.305565
P12429	Annexin A3 OS=Homo sapiens GN=ANXA3 PE=1 SV=3 - [ANXA3_HUMAN]	0.198345	0.290355	0.0905606	0.21578	0.311896	0.110263	0.237526	0.0835786	0.303999	0.162333	0.45432	0.027799	0.27372	0.632989	0.434983	0.0663254	0.256231	0.0706776	0.146956	0.18546	0.0287962	0.185417	0.359688	0.284068	0.116395	0.0260853	0.170694	0.0496001	0.135201	0.141049	0.430778	0.0879023	0.0469107	0.00627983	0.677408	0.423806	0.461766	0.460429	0.672303	0.224251	0.205973	0.219881	0.0652354	0.0812948	0.0674842	0.0304361	0.0400132	0.0668424
P02751	Fibronectin OS=Homo sapiens GN=FN1 PE=1 SV=4 - [FINC_HUMAN]	0.209958	0.286209	0.183763	0.038346	0.642059	0.113238	0.201875	0.0290708	0.0474999	0.0405831	0	0.323164	0	0	0	0.0306117	0	0.145773	0	0	0	0.00431202	0	0.05352	0.0540406	0	0.106334	0.0361667	0.0383903	0.00406873	0.0495148	0.0577269	0.0312738	0	0	0	0	0	0	0	0.0360453	0.0562487	0	0.0665139	0.0462749	0	0.0713279	0.043925
P68133	Actin, alpha skeletal muscle OS=Homo sapiens GN=ACTA1 PE=1 SV=1 - [ACTS_HUMAN]	0.285828	0.282039	0.10057	0.844218	0.356581	0.465219	0.357361	0.439696	0.566832	0.458902	0.493363	0.302314	1.21582	0.838505	1.21028	0.863931	0.768692	0.326884	0.561324	1.7186	0.696344	1.51783	2.39454	1.13421	0.315929	0.216136	0	0	0	0	0	0	0	0	0	0	0	0	0	0	0	0	0	0.248811	0.138825	0.0347841	0.0869853	0.17761
P0CG05	Ig lambda-2 chain C regions OS=Homo sapiens GN=IGLC2 PE=1 SV=1 - [LAC2_HUMAN]	0.278833	0.275695	0.331398	0.134145	1.20205	0.212594	0.23371	0.225299	0.259666	0.234134	0.0603393	0.517757	0.0923008	0.0205516	0.0204698	0.0714274	0.0774222	0.088347	0.13732	0.140125	0.0824618	0.103488	0.067547	0.111157	0.112238	0.1267	0.414142	0.172567	0.108494	0.126131	0.47039	0.11939	0.238463	0.135016	0.183083	0.175577	0.267824	0.225871	0.152796	0.23493	0.427394	0.460217	0.249081	0.470524	0.343205	0.160877	0.227901	0.282648
P01871	Ig mu chain C region OS=Homo sapiens GN=IGHM PE=1 SV=3 - [IGHM_HUMAN]	0.198003	0.273769	0.174448	0.020189	0.637206	0.37685	0.282211	0.0109016	0.0569999	0.0437049	0	0	0.00318279	0	0	0	0	0.0331301	0	0.0638806	0	0.0301841	0	0	0	0.141606	0.1609	0.0299667	0.00500743	0.0176312	0.0594177	0.0209916	0.0273646	0	0.0305139	0.0605437	0.193942	0.443054	0.0203728	0	0.113285	0.0971569	0.0711659	0.103466	0.0443468	0.00434802	0.0556706	0.0420152
P0DOX5	Immunoglobulin gamma-1 heavy chain OS=Homo sapiens PE=1 SV=1 - [IGG1_HUMAN]	0.215171	0.263892	0.234234	0	0.887613	1.00675	0.365457	0	0	0	0	0	0	0	0	0	0	0	0	0	0	0	0	0	0	0	0	0	0	0	0	0	0	0	0	0	0	0	0	0	0	0	0	0	0	0	0	0
P02787	Serotransferrin OS=Homo sapiens GN=TF PE=1 SV=3 - [TRFE_HUMAN]	0.369809	0.263437	0.529972	0.244863	2.01176	0.179026	0.0945496	0.130819	1.98233	0.284082	0.0390431	0.642852	0.00318279	0	0.0255872	0.119046	0.0368677	0.0154607	0.0843191	0.00206067	0.285344	0.0194041	0.158736	0.337587	0.101846	0.383827	1.02696	0.286234	0.255379	0.28888	0.688255	0.284698	0.404605	0.138156	0.0122055	0.00605437	0.0461766	0.0173747	0	0	0.108136	0.46533	0.0059305	0.763678	0.410689	0.0565242	0.347941	0.506092
P06899	Histone H2B type 1-J OS=Homo sapiens GN=HIST1H2BJ PE=1 SV=3 - [H2B1J_HUMAN]	0.259461	0.256879	0.12758	0.65659	0.496655	0.0138985	0.270592	0.926633	0.785332	0.574408	0.940584	0	0.859353	0.904271	0.409396	0.389449	1.67564	0.686898	0.744417	0.721233	0	0.43767	1.18207	0.504323	0.48013	0.2534	0.377765	0	0.151892	0	0.47039	0	0	0.0659382	0.524838	0	0.258589	0.243246	0.305592	0.0480538	0	0	0.112679	0.0788313	0.121472	0.013044	0	0.244452
Q9Y6R7	IgGFc-binding protein OS=Homo sapiens GN=FCGBP PE=1 SV=3 - [FCGBP_HUMAN]	0.152924	0.254591	0.0911911	0.00311846	0.358186	0.195008	0.637082	0.00363385	0.00949998	0.00312178	0	0	0	0	0	0	0.0147471	0	0	0	0.0117803	0	0	0.0164677	0	0	0.0279826	0.00206667	0.00166914	0.00406873	0.0247574	0	0.00195461	0	0.00610277	0	0	0	0.0203728	0	0.0102987	0.0715893	0	0	0.00385624	0	0.00173971	0.0114587
P04003	C4b-binding protein alpha chain OS=Homo sapiens GN=C4BPA PE=1 SV=2 - [C4BPA_HUMAN]	0.156873	0.252005	0.0985795	0.0182562	0.39118	0.104421	0.157865	0.00363385	0.0569999	0.0343396	0.00709874	0.0451734	0.0222795	0	0	0	0.0184339	0.0596342	0.00240912	0	0	0.00215601	0	0.0926307	0.00207848	0	0.0741539	0.00103334	0	0.00406873	0.00990295	0.00393592	0.0117277	0	0.0122055	0	0.0646472	0.13031	0.0407456	0	0	0	0	0.0541965	0.0269937	0	0.0278353	0.00572935
P59666	Neutrophil defensin 3 OS=Homo sapiens GN=DEFA3 PE=1 SV=1 - [DEF3_HUMAN]	0.438278	0.243872	0.41316	1.14669	1.69416	0.172722	0.210187	0.574149	0	0.64933	1.38071	0.118146	2.13565	3.76094	2.61501	0.426863	1.73647	0.33351	0.691416	1.81751	0.0615191	0	1.99095	2.07493	1.2076	0.212409	0.554055	0.0733668	0.130193	0.113925	0.158447	0.140381	0.818983	0.684501	0.256316	0.169522	0.147765	0.208496	0.162983	0.133483	0.118435	0.132952	0.0770964	0.209396	0.254512	0.1087	0.328804	0.450709
Q04695	Keratin, type I cytoskeletal 17 OS=Homo sapiens GN=KRT17 PE=1 SV=2 - [K1C17_HUMAN]	0.22522	0.242773	0.252733	0.0868482	1.04102	0.370467	0.174156	0.287074	0.171	0.0811663	0.0638887	0	0	0	0	0.212581	0.145627	0	0	0	0.460739	0.0646803	0.0168868	0.113215	0.0332557	0	0.502288	0.0961002	0.378895	1.06872	1.10418	0.406712	0.273646	0.100477	0.72623	0.423806	0.59106	0.972982	0.550066	0.160179	0.484037	0.347719	0.610841	1.12335	0.551442	0.1087	0.288791	0.912876
P05090	Apolipoprotein D OS=Homo sapiens GN=APOD PE=1 SV=1 - [APOD_HUMAN]	0.207185	0.240222	0.207283	0.0990883	0.862884	0.390993	0.214744	0.243468	0.0538332	0.0936534	0.138425	0.281465	0.120946	0.0205516	0	0.197276	0.101386	0.0353388	0.115638	0.03091	0.047121	0.0625243	0.0557263	0.0699876	0.0914533	0.122974	0.107733	0.1457	0.220327	0.176312	0.108932	0.171869	0.170051	0.119317	0.378372	0.351153	0.581825	0.469116	0.438016	0.277644	0.319258	0.347719	0.219428	0.399084	0.273793	0.289143	0.285312	0.26164
P15924	Desmoplakin OS=Homo sapiens GN=DSP PE=1 SV=3 - [DESP_HUMAN]	0.154398	0.239411	0.0948737	0.0524272	0.39628	0.384304	0.240843	0.356118	0.00316666	0.00312178	0	0	0	0	0	0.0680261	0.204616	0	0.00240912	0	0.147908	0.0431202	0	0.111157	0.0415697	0.0149059	0.0405748	0.0113667	0.0517434	0.193943	0.361458	0.0288634	0.0215008	0.00313992	1.15342	0.647817	0.350942	0.460429	0.702862	0.0213573	0.715757	0.327265	1.06749	0.33257	0.183171	0.0260881	0.146135	0.931974
P14618	Pyruvate kinase PKM OS=Homo sapiens GN=PKM PE=1 SV=4 - [KPYM_HUMAN]	0.180884	0.239313	0.0839196	0.276009	0.350668	0.203318	0.224053	0.297976	0.379999	0.309056	0.252005	0.0972965	0.190967	0.230178	0.230285	0.18197	0.254387	0.198781	0.175865	0.55638	0.421471	0.297529	0.538688	0.317003	0.228633	0.085709	0.146909	0.0227334	0.0500743	0.0393311	0.282234	0.0419832	0.156369	0.0502386	0.164775	0.151359	0.147765	0.312744	0.244474	0	0.319258	0.383514	0.260942	0.10593	0.0231374	0.00434802	0.0243559	0.129865
P0DOX7	Immunoglobulin kappa light chain OS=Homo sapiens PE=1 SV=1 - [IGK_HUMAN]	0.231659	0.238547	0.276258	0.0777275	1.15809	0.950475	0.404738	0	0	0	0	1.47682	0	0	0	0	0	0	0	0	0	0	0	0	0	0	0	0	0	0	0	0	0	0	0	0	0	0	0	0	0	0	0	0	0	0	0	0
P27105	Erythrocyte band 7 integral membrane protein OS=Homo sapiens GN=STOM PE=1 SV=3 - [STOM_HUMAN]	0.162411	0.236924	0.073911	0.180107	0.31196	0.127822	0.242268	0.152622	0.2375	0.202916	0.28395	0.0590729	0.401031	0.226068	0.263548	0.0816313	0.215676	0.242954	0.154183	0.171035	0.0222516	0.163857	0.182377	0.148209	0.187064	0.0260853	0.127321	0.0258334	0.0851263	0.066456	0.163399	0.0249275	0.0234554	0	0.57366	0.278501	0.240118	0.286682	0.499134	0.0373752	0.247168	0.148292	0.0770964	0.0517331	0.0559155	0	0.104382	0.017188
P05107	Integrin beta-2 OS=Homo sapiens GN=ITGB2 PE=1 SV=2 - [ITB2_HUMAN]	0.150814	0.236436	0.0579352	0.145164	0.245035	0.128474	0.276632	0.109016	0.126666	0.115506	0.266203	0.0138995	0.413762	0.304164	0.327517	0.0527202	0.195399	0.0309215	0.142138	0.160732	0	0.120736	0.163802	0.154385	0.0270203	0.0335383	0.351182	0.00620001	0.0433977	0.01085	0.158447	0.00131197	0.00977307	0	0.360063	0.230066	0.184706	0.0694987	0.315779	0.0266966	0.180227	0.0664758	0.011861	0.0123174	0.0269937	0	0.0713279	0.00190978
P0C0L4	Complement C4-A OS=Homo sapiens GN=C4A PE=1 SV=2 - [CO4A_HUMAN]	0.144645	0.224723	0.0829385	0.0652049	0.369069	0.259052	0.043133	0.174425	0	0.0124871	0.0141975	0.608103	0.00318279	0	0.00255872	0.205779	0.00737354	0.0309215	0.0289094	0	0	0	0.00168868	0.076163	0.0581975	0.0149059	0.3218	0	0.00834571	0	0.138641	0	0	0.00941974	0.00610277	0	0.0554119	0.104248	0.0101864	0	0.205973	0	0.0059305	0	0	0	0	0
P12814	Alpha-actinin-1 OS=Homo sapiens GN=ACTN1 PE=1 SV=2 - [ACTN1_HUMAN]	0.210872	0.218741	0.110173	0.48199	0.503667	0.126011	0.221	0.319779	0.414833	0.480754	0.933485	0.111196	0.556988	1.17144	0.606417	0.236391	0.558546	0.203198	0.414368	0.644988	0.130892	0.41611	0.950724	0.685467	0.23279	0.0894354	0.338589	0.0299667	0.108494	0.0379749	0.321846	0.0852783	0.318602	0.0282592	0.134261	0.115033	0	0	0.387084	0	0.113285	0.235222	0	0.0665139	0.0674842	0	0.0678485	0.131775
P02763	Alpha-1-acid glycoprotein 1 OS=Homo sapiens GN=ORM1 PE=1 SV=1 - [A1AG1_HUMAN]	0.208014	0.214732	0.244247	0.0793005	1.13745	0.0598647	0.235458	0.174425	0.0443333	0.0686792	0.0993824	0.159844	0.0572902	0.0452135	0.0537332	0.115644	0.0995428	0.0331301	0.166229	0.043274	0.0523567	0.0258721	0.0945658	0.0843969	0.0478051	0.0409912	0.323199	0.0485668	0.126855	0.134268	0.16835	0.0669107	0.320557	0.0910575	0.537044	0.314827	0.341707	0.338806	0.529693	0.160179	0.633368	0.143179	0.106749	0.11332	0.0424186	0.0173921	0.0400132	0.08785
P04350	Tubulin beta-4A chain OS=Homo sapiens GN=TUBB4A PE=1 SV=2 - [TBB4A_HUMAN]	0.114525	0.21347	0.0302611	0.0400093	0.141758	0.400369	0.371124	0	0	0	0	0	0	0.0246619	0	0.173466	0	0	0	0	0	0	0	0.125566	0.436482	0	0	0	0	0	0	0	0	0.0188395	0.317344	0.381425	0	0	0	0.00533931	0.247168	0	0	0	0	0	0	0.244452
P08603	Complement factor H OS=Homo sapiens GN=CFH PE=1 SV=4 - [CFAH_HUMAN]	0.133444	0.21039	0.0825904	0.0322407	0.392558	0.01656	0.16094	0	0.148833	0.00312178	0	0.194593	0	0	0	0.00510195	0	0	0.0168638	0	0	0	0	0.123508	0.120552	0	0.0769521	0.00826668	0.00667657	0.00542498	0	0.0131197	0.02541	0	0	0	0	0	0	0	0.0205973	0.0460217	0	0.0640505	0.0404905	0	0.0313147	0.0401054
P15144	Aminopeptidase N OS=Homo sapiens GN=ANPEP PE=1 SV=4 - [AMPN_HUMAN]	0.147936	0.20391	0.0487331	0.257675	0.238994	0.270444	0.293894	0.44333	0.262833	0.0624356	0.202314	0.57683	0.0668385	0.119199	0.0818791	0.238091	0.200929	0.0198781	1.3202	0.080366	0.00130892	0.174637	0.0472829	0.049403	0.914533	0.0335383	0.0223861	0	0.011684	0.00271249	0.00495148	0.00262395	0	0	0.0976443	0.151359	0.443295	0.0608114	0.336152	0.0694111	0.442842	0.322152	0.23722	0	0.0115687	0	0.0156573	0.00572935
P00450	Ceruloplasmin OS=Homo sapiens GN=CP PE=1 SV=1 - [CERU_HUMAN]	0.200837	0.20227	0.229675	0.111165	1.13549	0.10532	0.104549	0.0327047	0.370499	0.0905316	0.0177469	1.05636	0.0127312	0	0.153523	0.0374143	0.0294942	0.00220868	0.0361367	0.00412133	0.0117803	0.0258721	0.0506603	0.123508	0.0270203	0.0298118	0.277028	0.0744001	0.0751114	0.120706	0.138641	0.11283	0.0723207	0.0470987	0.00610277	0	0.00923532	0.0347494	0.122237	0.00533931	0.113285	0.475557	0	0.152736	0.0886935	0	0.0556706	0.108858
P00738	Haptoglobin OS=Homo sapiens GN=HP PE=1 SV=1 - [HPT_HUMAN]	0.247264	0.201369	0.34227	0.117008	1.69971	0.220518	0.119115	0.0690432	0.433833	0.159211	0.156172	0.166794	0.181419	0.110979	0.0562919	0.0289111	0.0829524	0.0397562	0.0578188	0.080366	0.00523567	0.181105	0.111453	0.16056	0.0145494	0.1267	0.672981	0.1736	0.0650966	0.055606	0.341652	0.0997101	0.140732	0.0408189	0	0.00605437	0.0277059	0.112935	0.0101864	0	0.144181	0.0920434	0	0.367058	0.125328	0.0239141	0.161793	0.162331
O43707	Alpha-actinin-4 OS=Homo sapiens GN=ACTN4 PE=1 SV=2 - [ACTN4_HUMAN]	0.184102	0.190342	0.0902926	0.440231	0.474369	0.180793	0.190205	0.392456	0.316666	0.430806	0.766664	0.222392	0.506063	1.05224	0.353104	0.265302	0.595414	0.174485	0.431232	0.508985	0.223825	0.377302	0.822385	0.543434	0.284752	0.0968884	0.260238	0.0310001	0.0734423	0.0474686	0.272331	0.0642867	0.197416	0.0282592	0.140364	0.108979	0.29553	0.277995	0.427829	0	0.216272	0.291471	0.171984	0.0443426	0.063628	0	0.0695882	0.257821
P09525	Annexin A4 OS=Homo sapiens GN=ANXA4 PE=1 SV=4 - [ANXA4_HUMAN]	0.107232	0.185342	0.020327	0.108489	0.109673	0.159394	0.220055	0.116283	0.114	0.099897	0.138425	0.0694975	0.13686	0.230178	0.107466	0.0442169	0.154844	0.0485909	0.146956	0.0721233	0.0379586	0.0733043	0.202641	0.168794	0.0769039	0.0223589	0.0265835	0	0.0183606	0.00542498	0.0247574	0.00131197	0	0	0.433297	0.369316	0.332471	0.217184	0.65193	0.0961076	0.288363	0.158519	0.142332	0.00246348	0.00385624	0.00434802	0.00347941	0.0229174
P63104	14-3-3 protein zeta/delta OS=Homo sapiens GN=YWHAZ PE=1 SV=1 - [1433Z_HUMAN]	0.14516	0.181366	0.063259	0.268409	0.348793	0.250029	0.154895	0.279807	0.133	0.184185	0.383332	0.0938217	0.458321	0.357598	0.363339	0.249996	0.306002	0.128103	0.361367	0.288493	0.42278	0.265189	0.28032	0.317003	0.160043	0.0670766	0.086746	0.0134334	0.0667657	0.0637435	0.252525	0.0314874	0.250191	0.0156996	0.262419	0.272447	0.277059	0.364868	0.488948	0.0106786	0.257467	0.0920434	0.249081	0.16259	0.0655561	0.00652202	0.0504515	0.162331
P04004	Vitronectin OS=Homo sapiens GN=VTN PE=1 SV=1 - [VTNC_HUMAN]	0.136662	0.179851	0.120032	0.0447484	0.667397	0.165707	0.13835	0.0399724	0.0316666	0.0312178	0	0.312739	0	0	0.0102349	0.073128	0.00921693	0.0331301	0.118047	0	0.00261784	0.0129361	0.00337735	0.0885138	0.0498836	0.0335383	0.127321	0.0217	0.0383903	0.0406873	0.0841751	0.0249275	0.0879576	0.0156996	0.0183083	0.0363262	0.13853	0.138997	0.0814913	0	0.0823893	0.0664758	0.0415135	0.0320252	0.0424186	0.0326101	0.0487117	0.0401054
Q6UX06	Olfactomedin-4 OS=Homo sapiens GN=OLFM4 PE=1 SV=1 - [OLFM4_HUMAN]	0.124443	0.179755	0.0569705	0.142814	0.316934	0.169828	0.330802	0.134453	0.0886665	0.143602	0	0.138995	0.00636558	0.176744	0.14073	0.0850326	0.22305	0.0220868	0.0385459	0.055638	0.0222516	0.0603682	0.50998	0.703993	0.0623545	0.100615	0.0139913	0	0	0.00406873	0.0247574	0.00262395	0.00390923	0.00627983	0	0	0	0.026062	0.0305592	0	0.0257467	0.0204541	0	0.0714409	0.0520592	0.00869603	0.130478	0.17188
P04792	Heat shock protein beta-1 OS=Homo sapiens GN=HSPB1 PE=1 SV=2 - [HSPB1_HUMAN]	0.125998	0.177869	0.057796	0.157756	0.324936	0.285001	0.189061	0.345216	0.0379999	0.0249742	0.0106481	0.0764473	0.00954836	0.012331	0.00255872	0.387749	0.199086	0.0353388	0.120456	0.00412133	1.34164	0.0948644	0.0185754	0.115274	0.0748254	0.085709	0.0531669	0.0382334	0.0317137	0.0786622	0.163399	0.0209916	0.140732	0.0408189	0.323447	0.33299	0.489472	0.599427	0.570439	0.0106786	0.314109	0.168746	0.421065	0.418791	0.0886935	0.00652202	0.0730676	0.315114
P68032	Actin, alpha cardiac muscle 1 OS=Homo sapiens GN=ACTC1 PE=1 SV=1 - [ACTC_HUMAN]	0.240639	0.176524	0.106807	0.844306	0.605057	0.317437	0.18142	0.439696	0.566832	0.458902	0.493363	0.302314	1.21582	0.838505	1.21028	0.863931	0.768692	0.326884	0.561324	1.7186	0.696344	1.51783	2.39623	1.13421	0.315929	0.216136	0.251843	0.0671668	0.188613	0.0840872	0.227768	0.153501	0.275601	0	0.183083	0.145305	0.166236	0.217184	0.244474	0	0.169928	0.301698	0.189776	0	0	0	0	0
P06733	Alpha-enolase OS=Homo sapiens GN=ENO1 PE=1 SV=2 - [ENOA_HUMAN]	0.205202	0.170962	0.114581	0.584025	0.670212	0.179158	0.201308	0.250736	0.319833	0.462024	0.706325	0.218917	0.46787	0.89194	0.967197	0.277206	0.416605	0.280502	0.392686	0.851055	0.393984	0.256565	2.3557	1.10333	0.409461	0.0745295	0.531669	0.1116	0.103487	0.0881559	0.277283	0.0734706	0.0977307	0.0251193	0.0976443	0.0242175	0.0554119	0.0868734	0.101864	0.00533931	0.0720906	0.398855	0.0889574	0.128101	0.10219	0.0260881	0.0278353	0.1757
P01042	Kininogen-1 OS=Homo sapiens GN=KNG1 PE=1 SV=2 - [KNG1_HUMAN]	0.121798	0.170908	0.0850793	0.0697667	0.497809	0.591777	0.176203	0.170791	0.0379999	0.106141	0.028395	0.319689	0.0159139	0	0	0.0935358	0.0331809	0.0662603	0.0987738	0.0226673	0.00654459	0.1078	0.00337735	0.0370523	0.0581975	0.119247	0.0279826	0.0341001	0.0684348	0.0352624	0.103981	0.0380473	0.0664569	0	0.0305139	0.0121087	0.0184706	0.0521241	0.0305592	0	0.15448	0.36306	0.0177915	0.0541965	0.0848373	0.0282621	0.0487117	0.0477445
Q02817	Mucin-2 OS=Homo sapiens GN=MUC2 PE=1 SV=2 - [MUC2_HUMAN]	0.096872	0.169607	0.049211	0	0.290147	0.0463285	0.450668	0	0	0	0	0	0	0	0	0	0	0	0	0	0	0	0	0	0	0	0	0	0	0	0	0.00131197	0	0	0	0	0	0	0	0	0	0	0	0	0	0	0	0
P07737	Profilin-1 OS=Homo sapiens GN=PFN1 PE=1 SV=2 - [PROF1_HUMAN]	0.174706	0.16753	0.0857377	0.460344	0.511774	0.239255	0.165916	0.20713	0.243833	0.330909	0.429474	0.13552	0.811611	1.20843	1.50709	0.18197	0.258074	0.176694	0.481823	0.531652	0.251312	0.278125	0.903442	0.553726	0.166279	0.0894354	0.285422	0.0175667	0.046736	0.0488248	0.306991	0.0590388	0.113368	0.0188395	0.17698	0.0908155	0.0831178	0.13031	0.173169	0	0.169928	0.250562	0.023722	0.11332	0.0385624	0.01087	0.05915	0.0783011
P69905	Hemoglobin subunit alpha OS=Homo sapiens GN=HBA1 PE=1 SV=2 - [HBA_HUMAN]	0.328779	0.167047	0.155638	1.36685	0.931702	0.215896	0.0422881	0.181693	2.052	0.168576	0.138425	0.392661	0.0477418	0.230178	0.0153523	0.0561215	0.081109	11.2112	2.1682	0.222552	7.06423	0.965892	0.0489716	0.177028	0.710841	0.0372648	0.0699565	0.00826668	0	0.00271249	0	0.00393592	0	0	0	0	0.0369413	0.0347494	0.0101864	0	0	0.0255676	0	0.0640505	0.0192812	0.0521762	0.0121779	0.0324663
P13727	Bone marrow proteoglycan OS=Homo sapiens GN=PRG2 PE=1 SV=2 - [PRG2_HUMAN]	0.124611	0.162272	0.111745	0.0396417	0.688624	0.0353428	0.16371	0.0109016	0.0601666	0.0156089	0.0851849	0	0.140043	0.0328826	0.0434983	0.00170065	0.0313376	0.0154607	0.00240912	0.0453347	0	0.0172481	0.160424	0.0473446	0.0436482	0	0.0475704	0	0.0317137	0.0122062	0	0.00131197	0.0312738	0	0.0244111	0.0363262	0.0184706	0.0955608	0.0814913	0	0	0.0818163	0	0.11332	0.0347062	0	0.0365338	0.00954891
Q08380	Galectin-3-binding protein OS=Homo sapiens GN=LGALS3BP PE=1 SV=1 - [LG3BP_HUMAN]	0.0841204	0.160461	0.0216377	0.0191676	0.134847	0.0476114	0.235671	0.0399724	0.00949998	0	0.00354937	0.246716	0	0	0	0.0255098	0.0110603	0	0.00722735	0	0.00392675	0.00431202	0	0.00617538	0.00623545	0	0.0195878	0.00310001	0.0100149	0.00678122	0.0297089	0	0.00390923	0.00941974	0.0488222	0.00605437	0.0461766	0	0.0203728	0	0.123584	0.444876	0	0.0197078	0.0134968	0	0.0173971	0.0248272
P68366	Tubulin alpha-4A chain OS=Homo sapiens GN=TUBA4A PE=1 SV=1 - [TBA4A_HUMAN]	0.113506	0.159705	0.0529254	0.141301	0.331395	0.27062	0.18567	0.199862	0.167833	0.103019	0.110031	0.152895	0.181419	0.0863167	0.0486157	0.335028	0.235953	0	0.106001	0	0.13351	0.153077	0	0.129683	0.496758	0.0447177	0.159501	0	0.0267063	0.0461123	0.128738	0	0.213053	0	0.152569	0.169522	0.13853	0.191122	0.14261	0	0.139032	0.122724	0.0889574	0	0.0308499	0	0	0.150873
B9A064	Immunoglobulin lambda-like polypeptide 5 OS=Homo sapiens GN=IGLL5 PE=2 SV=2 - [IGLL5_HUMAN]	0.183137	0.159703	0.232318	0.114652	1.45469	0.0770211	0.117096	0.167157	0.269166	0.184185	0.028395	0.496907	0.0159139	0.0205516	0	0.0476182	0.0663619	0.0927644	0.144547	0.131883	0.0431943	0.0905524	0.0641697	0.076163	0.0935318	0.145333	0.278427	0.0940335	0.0317137	0.0705247	0.153496	0.051167	0.0899122	0.0690781	0	0.108979	0.230883	0.173747	0	0	0	0.204541	0.12454	0.307935	0.202453	0.0782643	0.161793	0.17188
O60437	Periplakin OS=Homo sapiens GN=PPL PE=1 SV=4 - [PEPL_HUMAN]	0.094179	0.157744	0.0294149	0.0776392	0.186472	0.265778	0.142647	0.472401	0	0.00312178	0	0	0	0	0	0.0612234	0.322593	0	0	0	0.409691	0.0344961	0.00844338	0.142034	0.00623545	0.0149059	0.00139913	0.00310001	0.011684	0.0149187	0.0891266	0.00393592	0.00781846	0	0.17698	0.224012	0.184706	0.382243	0.234287	0	0.319258	0.204541	0.581188	0.0221713	0.0289218	0.00217401	0.0208765	0.297926
P08758	Annexin A5 OS=Homo sapiens GN=ANXA5 PE=1 SV=2 - [ANXA5_HUMAN]	0.106717	0.15515	0.0342684	0.162206	0.220872	0.124906	0.122687	0.0690432	0.155166	0.115506	0.376233	0.0486483	0.181419	0.448025	0.130495	0.073128	0.189869	0.0839297	0.122865	0.208127	0.0510478	0.161701	0.234726	0.269658	0.11016	0.0521707	0.0139913	0.00413334	0.0317137	0.0705247	0.0990295	0.0262395	0.00390923	0	0.402783	0.284555	0.332471	0.199809	0.509321	0.0747504	0.319258	0.153406	0.11861	0.0221713	0.0096406	0	0.0104382	0.043925
P50995	Annexin A11 OS=Homo sapiens GN=ANXA11 PE=1 SV=1 - [ANX11_HUMAN]	0.0880153	0.152887	0.0174669	0.0842594	0.114247	0.0897661	0.136101	0.0872125	0.0759999	0.0905316	0.124228	0.00347488	0.0763869	0.156192	0.0997902	0.0306117	0.180652	0.0154607	0.0698644	0.0783053	0.0772261	0.0948644	0.131717	0.148209	0.0415697	0.0186324	0.0279826	0.00103334	0.0417286	0.0135624	0.0346603	0.00787185	0.00586384	0.00313992	0.537044	0.272447	0.304765	0.330119	0.376897	0.0907683	0.257467	0.214768	0.160123	0.00246348	0.0096406	0	0.00695882	0.0114587
A8K7I4	Calcium-activated chloride channel regulator 1 OS=Homo sapiens GN=CLCA1 PE=1 SV=3 - [CLCA1_HUMAN]	0.0971585	0.151827	0.0695973	0	0.458399	0.390317	0.387596	0	0	0	0	0	0	0	0	0	0	0	0	0	0	0	0	0	0	0	0	0	0	0	0	0	0	0	0	0	0	0	0	0	0	0	0	0	0	0	0	0
Q00610	Clathrin heavy chain 1 OS=Homo sapiens GN=CLTC PE=1 SV=5 - [CLH1_HUMAN]	0.101624	0.148497	0.0367733	0.139811	0.247637	0.417356	0.181954	0.228933	0.152	0.199794	0.145524	0.100771	0.0541074	0.0575445	0.0869966	0.212581	0.206459	0.0949731	0.132501	0.103033	0.0994777	0.135829	0.0962545	0.156443	0.378284	0.0149059	0.0251843	0	0.0100149	0.00949371	0.0544662	0.00262395	0.0312738	0	0.201391	0.121087	0.0554119	0.26062	0.152796	0	0.0978373	0.0767028	0.142332	0.0172444	0.0173531	0	0.0173971	0.154692
P30740	Leukocyte elastase inhibitor OS=Homo sapiens GN=SERPINB1 PE=1 SV=1 - [ILEU_HUMAN]	0.181947	0.14626	0.214607	0.202141	1.4673	0.137702	0.146402	0.18896	0.202666	0.218525	0.273302	0.0625478	0.292816	0.497349	0.281459	0.0969371	0.282038	0.0640516	0.281867	0.175157	0.115185	0.168169	0.214462	0.335529	0.0561191	0.0335383	0.298015	0.109534	0.153561	0.127487	0.559517	0.150877	0.144641	0.128736	0.128158	0.108979	0.110824	0.147685	0.325965	0	0.293512	0.163633	0.225359	0.23403	0.19474	0.0304361	0.173971	0.402964
P13796	Plastin-2 OS=Homo sapiens GN=LCP1 PE=1 SV=6 - [PLSL_HUMAN]	0.215344	0.145771	0.154837	0.620708	1.06219	0.0230548	0.129421	0.283441	0.528832	0.546312	1.00447	0.0243241	0.763869	1.46327	1.65038	0.20918	0.567763	0.360014	0.650461	0.871662	0.031414	0.485102	1.15337	0.800741	0.34295	0.0558971	0.454717	0.0775002	0.19529	0.061031	0.60408	0.0695346	0.130959	0.00941974	0.079336	0.00605437	0.0646472	0.0434367	0.0713049	0	0.0669413	0.439763	0	0.0394157	0.0404905	0.00434802	0.0313147	0.0744815
P08670	Vimentin OS=Homo sapiens GN=VIM PE=1 SV=4 - [VIME_HUMAN]	0.158683	0.143636	0.124995	0.307073	0.870223	0.113947	0.105198	0.243468	0.281833	0.305935	0.433023	0.215442	0.572902	0.369929	0.626887	0.170065	0.363147	0.170068	0.366186	0.290554	0.113876	0.243629	0.391773	0.378757	0.114317	0.182597	0.139913	0.0310001	0.0968103	0.100362	0.589226	0.103646	0.10164	0	0.0610277	0.0423806	0.0184706	0.0781861	0.0814913	0	0.0566426	0.0767028	0	0.0640505	0.0520592	0	0.0260956	0.0668424
P24158	Myeloblastin OS=Homo sapiens GN=PRTN3 PE=1 SV=3 - [PRTN3_HUMAN]	0.165483	0.142935	0.10205	0.426022	0.713966	0.0822703	0.202006	0.130819	0.1995	0.121749	0.326542	0.0486483	1.07578	1.03169	0.534773	0.146256	0.615691	0.0397562	0.568551	0.83457	0.00130892	0.651115	0.999696	0.491972	0.1642	0.111794	0.264436	0.0341001	0.0867954	0.0908684	0.148544	0.0747825	0.111413	0.0188395	0.195289	0.133196	0.0646472	0.026062	0.203728	0.0961076	0.159629	0.0767028	0	0.0394157	0.096406	0.00869603	0.187888	0.0840304
P06396	Gelsolin OS=Homo sapiens GN=GSN PE=1 SV=1 - [GELS_HUMAN]	0.160616	0.142114	0.0979764	0.405612	0.689421	0.34416	0.154227	0.356118	0.303999	0.511972	0.550153	1.35173	0.655654	0.657651	0.368456	0.474482	0.22305	0.163442	0.204775	0.311161	0.0850796	0.204821	0.710932	0.308769	0.160043	0.104341	0.316203	0.0392667	0.108494	0.0352624	0.257477	0.0577269	0.0762299	0.0188395	0.0305139	0.0121087	0.00923532	0.026062	0.0101864	0	0.0257467	0.1892	0.0177915	0.101003	0.0520592	0.00434802	0.0347941	0.0821206
P52209	6-phosphogluconate dehydrogenase, decarboxylating OS=Homo sapiens GN=PGD PE=1 SV=3 - [6PGD_HUMAN]	0.116743	0.138782	0.0540678	0.229554	0.389589	0.126563	0.131392	0.210763	0.2185	0.19355	0.372684	0.0590729	0.149591	0.456246	0.289136	0.0714274	0.318906	0.152399	0.120456	0.292615	0.18194	0.226381	0.482961	0.370523	0.149651	0.0447177	0.0615617	0.00516668	0.0534126	0.0149187	0.277283	0.0341113	0.119231	0.0156996	0.0915416	0.0908155	0.0923532	0.147685	0.112051	0	0.0978373	0.219881	0.154193	0.00985392	0.0404905	0.00434802	0.0208765	0.0553837
P04839	Cytochrome b-245 heavy chain OS=Homo sapiens GN=CYBB PE=1 SV=2 - [CY24B_HUMAN]	0.0927245	0.138751	0.0296881	0.128324	0.213966	0.106398	0.155305	0.0835786	0.1235	0.121749	0.195215	0.00694975	0.413762	0.189075	0.376132	0.0561215	0.149314	0.0375475	0.0819099	0.140125	0	0.120736	0.136783	0.129683	0.0498836	0.0260853	0.0979391	0.00103334	0.0567508	0.0135624	0.103981	0.00655987	0.0293192	0	0.158672	0.145305	0.0738825	0.104248	0.25466	0.00533931	0.0514933	0.0357946	0.047444	0.0123174	0.015425	0	0.0452323	0.00572935
P17213	Bactericidal permeability-increasing protein OS=Homo sapiens GN=BPI PE=1 SV=4 - [BPI_HUMAN]	0.122823	0.138258	0.111652	0.105385	0.807567	0.0385203	0.109989	0.0472401	0.139333	0.152967	0.127777	0.00347488	0.267354	0.143861	0.289136	0.0357137	0.136411	0.0176694	0.0337276	0.127761	0.00130892	0.0517442	0.194198	0.1338	0.0727469	0.0260853	0.187483	0.0330667	0.0867954	0.0501811	0.094078	0.0642867	0.0801392	0.0219794	0.274625	0.0787068	0.0831178	0.0608114	0.112051	0.0373752	0.118435	0.0971569	0	0.0246348	0.0501311	0	0.0678485	0.0553837
P14780	Matrix metalloproteinase-9 OS=Homo sapiens GN=MMP9 PE=1 SV=3 - [MMP9_HUMAN]	0.137646	0.136415	0.0763553	0.322308	0.559728	0.0460146	0.160005	0.268905	0.364166	0.377735	0.777312	0.0382236	0.999395	0.38637	0.314723	0.190473	0.248857	0.145773	0.0867282	0.259644	0	0.390238	0.68898	0.288184	0.216162	0.0819825	0.341388	0.0475334	0.0417286	0.0189874	0.232719	0.0564149	0.0586384	0.0125597	0.0488222	0	0.0369413	0.0173747	0.0101864	0	0.15448	0.112497	0	0.0443426	0.0289218	0	0.186148	0.0668424
P28676	Grancalcin OS=Homo sapiens GN=GCA PE=1 SV=2 - [GRAN_HUMAN]	0.0952458	0.133031	0.0283665	0.169064	0.213232	0.067269	0.131476	0.0763109	0.158333	0.171698	0.255555	0.00347488	0.420128	0.324715	0.376132	0.0595228	0.2507	0.101599	0.284276	0.142186	0.00785351	0.114268	0.244858	0.139975	0.0769039	0.00372648	0.0573643	0	0.0300446	0.00271249	0.0643692	0.00131197	0.113368	0.00627983	0.207494	0.0726524	0.0646472	0.0694987	0.0713049	0.00533931	0.0205973	0.0511352	0	0.00739044	0.00771248	0	0.0121779	0.017188
Q6EMK4	Vasorin OS=Homo sapiens GN=VASN PE=1 SV=1 - [VASN_HUMAN]	0.0633061	0.13096	0.00956965	0.000921772	0.0730731	0.119075	0.139183	0	0	0	0	0.00694975	0	0	0	0.00850326	0	0	0	0.00206067	0	0	0	0	0	0	0.00559652	0.00723335	0.00333828	0	0	0.00655987	0.00586384	0	0.0244111	0.0363262	0.0461766	0.0608114	0.0407456	0	0.314109	0.506238	0.0533745	0.0147809	0.015425	0.013044	0.0104382	0.0114587
O00187	Mannan-binding lectin serine protease 2 OS=Homo sapiens GN=MASP2 PE=1 SV=4 - [MASP2_HUMAN]	0.133436	0.129225	0.0739819	0.322407	0.572504	0.487746	0.0409632	1.26458	0.019	0.0593138	0.0425925	1.87991	0.101849	0.00411032	0.00255872	0.329926	0.307845	0.669229	0.132501	0	0.0130892	0	0	0.539317	0.554955	0.204956	0.00139913	0.00103334	0	0	0	0.00393592	0	0	0	0.0968699	0	0.356181	0.122237	0	0.0566426	0.00511352	0.106749	0	0	0	0	0
P61626	Lysozyme C OS=Homo sapiens GN=LYZ PE=1 SV=1 - [LYSC_HUMAN]	0.178121	0.128661	0.166987	0.372334	1.29789	0.0923583	0.181436	0.178059	0.215333	0.206038	0.489813	0.0347488	1.53092	0.583666	0.644798	0.0884339	0.265448	0.0927644	0.318003	0.257583	0.103404	0.239317	0.979432	0.279951	0.469737	0.0968884	0.607222	0.0589001	0.128524	0.146474	0.217865	0.124638	0.0820938	0.0784979	0.10985	0.0605437	0.0646472	0.0694987	0.0713049	0.0160179	0.061792	0.0920434	0.0059305	0.0985392	0.0713404	0.0478282	0.210504	0.145143
P00747	Plasminogen OS=Homo sapiens GN=PLG PE=1 SV=2 - [PLMN_HUMAN]	0.133421	0.128352	0.14298	0.121785	1.11397	0.195501	0.0816099	0.145354	0.0474999	0.131115	0.028395	0.927792	0.0159139	0	0	0.224486	0.023964	0.0927644	0.195138	0	0.0130892	0	0	0.142034	0.128866	0.197503	0.149707	0.0124	0.0133531	0.0135624	0.00990295	0.0196796	0.0918669	0	0	0	0	0.0868734	0.0101864	0	0.0360453	0.0409082	0	0.0344887	0.0115687	0	0.0191368	0.0114587
P02042	Hemoglobin subunit delta OS=Homo sapiens GN=HBD PE=1 SV=2 - [HBD_HUMAN]	0.271979	0.127302	0.122872	1.18355	0.965196	0.0277971	0.0319952	0.210763	2.0425	0.137358	0.0532406	0.549031	0	0.172633	0	0	0	7.92031	2.5898	0.191642	6.47391	1.13622	0	0	1.01014	0	0.0503687	0	0	0	0	0	0	0	0	0	0	0	0	0.00533931	0	0	0	0.05666	0.0231374	0.0521762	0	0.0649326
P04217	Alpha-1B-glycoprotein OS=Homo sapiens GN=A1BG PE=1 SV=4 - [A1BG_HUMAN]	0.104076	0.126654	0.0926086	0.0641971	0.731195	0.101153	0.12486	0.174425	0.0158333	0.0312178	0.0212962	0.594204	0	0	0.00767617	0.0680261	0.0110603	0.0309215	0.021682	0	0.0261784	0	0.0151981	0.0370523	0.0457266	0.119247	0.121724	0.0361667	0.0267063	0.0393311	0.0148544	0.0314874	0.0293192	0	0	0.0121087	0.00923532	0.0521241	0	0	0.0102987	0.291471	0.0059305	0.101003	0.0539874	0	0.0208765	0.0649326
P46940	Ras GTPase-activating-like protein IQGAP1 OS=Homo sapiens GN=IQGAP1 PE=1 SV=1 - [IQGA1_HUMAN]	0.102403	0.126265	0.0525137	0.171579	0.4159	0.190224	0.142676	0.163523	0.177333	0.112384	0.326542	0.0208493	0.133677	0.398701	0.296812	0.117345	0.265448	0.0574256	0.0963646	0.210188	0.079844	0.150921	0.241481	0.288184	0.108081	0.0149059	0.0909434	0.00930002	0.0216989	0.0122062	0.113884	0.0354233	0.119231	0.0125597	0.0976443	0.187685	0.120059	0.138997	0.0814913	0	0.169928	0.0818163	0.106749	0.0492696	0.0790529	0	0.0243559	0.234903
P04196	Histidine-rich glycoprotein OS=Homo sapiens GN=HRG PE=1 SV=1 - [HRG_HUMAN]	0.0966522	0.124517	0.0891221	0.0279198	0.715744	0.0259926	0.111923	0.00363385	0.0411666	0.0437049	0.00709874	0.0764473	0.00954836	0	0.0383808	0	0.0110603	0.0574256	0.0144547	0	0	0.0452762	0.00168868	0.142034	0.0124709	0.0260853	0.0293817	0.00516668	0.0317137	0.0501811	0.0148544	0.00918382	0.0273646	0	0	0	0.00923532	0.0173747	0.0101864	0	0.0669413	0.0153406	0.0177915	0.0172444	0.0501311	0.0543502	0.0730676	0.0592032
P27824	Calnexin OS=Homo sapiens GN=CANX PE=1 SV=2 - [CALX_HUMAN]	0.0852438	0.123381	0.0298106	0.124178	0.241614	0.0923894	0.127109	0.145354	0.107666	0.109262	0.0816356	0.132045	0.248257	0.184964	0.258431	0.100338	0.204616	0.0242954	0.130092	0.127761	0.015707	0.0862404	0.101321	0.152326	0.108081	0.0409912	0.0419739	0.00413334	0.0667657	0.0311936	0.0841751	0.0209916	0.00586384	0	0.115953	0.0726524	0.0461766	0.0955608	0.101864	0	0.0720906	0.0664758	0.106749	0.0197078	0.0134968	0	0.0139176	0.0210076
P06737	Glycogen phosphorylase, liver form OS=Homo sapiens GN=PYGL PE=1 SV=4 - [PYGL_HUMAN]	0.0826016	0.122788	0.0274458	0.114032	0.223522	0.0770299	0.119598	0.0726771	0.215333	0.106141	0.2804	0.0521232	0.11458	0.226068	0.125377	0.0714274	0.138254	0.0684689	0.0265003	0.142186	0.0143981	0.122893	0.130028	0.212021	0.0290988	0.0186324	0.0587634	0.00413334	0.0200297	0.00542498	0.188156	0.00787185	0.0117277	0	0.0549249	0.0363262	0	0.0608114	0.132423	0	0.133883	0.27613	0	0.00739044	0.015425	0	0.00173971	0.0515641
Q8N1N4	Keratin, type II cytoskeletal 78 OS=Homo sapiens GN=KRT78 PE=1 SV=2 - [K2C78_HUMAN]	0.0816575	0.119902	0.0572647	0.0287559	0.477598	0.10107	0.0852435	0.178059	0	0	0	0	0	0	0	0.0204078	0.106916	0	0	0	0.111258	0.0344961	0	0.076163	0.00415697	0.0149059	0.0559652	0.0351334	0.0367211	0.0650998	0.148544	0.0485431	0.0625476	0.0816378	0.231905	0.302718	0.378648	0.564677	0.468575	0.0480538	0.293512	0.219881	0.557466	0.423718	0.150393	0.0413061	0.160053	0.380047
Q7Z406	Myosin-14 OS=Homo sapiens GN=MYH14 PE=1 SV=2 - [MYH14_HUMAN]	0.0812311	0.115531	0.0369642	0.0997756	0.31995	0.333909	0.145945	0.203496	0.0981665	0.0842881	0.145524	0	0.213247	0.143861	0.230285	0.139453	0.138254	0	0.0385459	0.0824266	0.0929332	0.0388082	0.0861225	0.0885138	0.0457266	0.0260853	0.0573643	0	0	0.0122062	0.113884	0	0.0273646	0	0.10985	0.0968699	0.120059	0.13031	0.14261	0	0.15448	0.0818163	0.112679	0.00985392	0.0134968	0	0	0.0534739
P68363	Tubulin alpha-1B chain OS=Homo sapiens GN=TUBA1B PE=1 SV=1 - [TBA1B_HUMAN]	0.0654476	0.114606	0.0332275	0	0.289928	0.24179	0.170662	0	0	0	0	0	0	0	0	0	0	0	0	0	0	0	0	0	0	0	0	0	0	0	0	0	0	0	0	0	0	0	0	0	0	0	0	0.0837583	0.0404905	0	0.0313147	0.168061
P00338	L-lactate dehydrogenase A chain OS=Homo sapiens GN=LDHA PE=1 SV=2 - [LDHA_HUMAN]	0.0868397	0.114545	0.0319707	0.158153	0.279111	0.0757602	0.130016	0.119917	0.212166	0.099897	0.202314	0.0590729	0.11458	0.464466	0.179111	0.0714274	0.158531	0.101599	0.0891373	0.243159	0.0536656	0.142297	0.342801	0.168794	0.155886	0.0260853	0.0503687	0.00723335	0.0250371	0.0216999	0.113884	0.00918382	0.0449561	0	0.146466	0.0242175	0.0461766	0.0521241	0.132423	0	0.113285	0.163633	0.0889574	0.0221713	0.0250656	0.00869603	0.0104382	0.0458348
P06744	Glucose-6-phosphate isomerase OS=Homo sapiens GN=GPI PE=1 SV=4 - [G6PI_HUMAN]	0.118618	0.111542	0.0767872	0.264995	0.688414	0.166427	0.117996	0.185327	0.240666	0.252864	0.560801	0.0416985	0.270537	0.752189	0.353104	0.117345	0.317062	0.108225	0.16382	0.420376	0.0549745	0.271657	0.327603	0.345821	0.19122	0.0596236	0.319002	0.0155	0.00667657	0.00406873	0.0792236	0.0170557	0.0703661	0.0439588	0.0305139	0.0302718	0.0461766	0.0608114	0.0203728	0	0.0823893	0.153406	0.0415135	0.0172444	0.0674842	0.0152181	0.0626294	0.108858
Q71U36	Tubulin alpha-1A chain OS=Homo sapiens GN=TUBA1A PE=1 SV=1 - [TBA1A_HUMAN]	0.0691107	0.109698	0.0342776	0.0393332	0.312472	0.0229281	0.156924	0	0.0981665	0.0437049	0.0390431	0	0.105032	0	0.0230285	0	0.0626751	0	0	0	0	0	0.101321	0	0.27436	0	0.14411	0.00413334	0	0.0447561	0.16835	0	0.191552	0	0.140364	0	0	0	0	0.00533931	0	0	0	0	0.0366343	0	0.0313147	0.164241
P26038	Moesin OS=Homo sapiens GN=MSN PE=1 SV=3 - [MOES_HUMAN]	0.104557	0.109144	0.0527742	0.242215	0.483528	0.0517135	0.0959892	0.15989	0.177333	0.22789	0.418826	0.191118	0.146408	0.460356	0.222609	0.142855	0.302315	0.130312	0.513142	0.3091	0.0772261	0.122893	0.359688	0.372581	0.226555	0.0409912	0.0265835	0.00826668	0.0600891	0.0284811	0.242622	0.0223036	0.0469107	0.00313992	0	0	0.0923532	0.104248	0.112051	0	0.169928	0.132952	0	0	0.0289218	0	0.0156573	0.0572935
P04899	Guanine nucleotide-binding protein G(i) subunit alpha-2 OS=Homo sapiens GN=GNAI2 PE=1 SV=3 - [GNAI2_HUMAN]	0.0788378	0.108622	0.0258446	0.137837	0.237931	0.0818179	0.10873	0.105382	0.120333	0.190429	0.266203	0.0208493	0.280085	0.320605	0.271225	0.0459176	0.171435	0.0618429	0.0698644	0.175157	0	0.105644	0.163802	0.168794	0.0478051	0.0335383	0.0615617	0.00206667	0.0133531	0.00406873	0.103981	0	0.0332284	0	0.0671305	0.0544893	0.0461766	0.0694987	0.0611185	0	0.0875386	0.00511352	0	0.0123174	0.00578436	0	0.0104382	0.0210076
O95678	Keratin, type II cytoskeletal 75 OS=Homo sapiens GN=KRT75 PE=1 SV=2 - [K2C75_HUMAN]	0.0711015	0.106463	0.0560751	0	0.526711	0.122191	0.0360139	0	0	0	0	0	0	0	0	0	0	0	0	0	0	0	0	0	0	0	0.377765	0	0	0.387886	0	0.234843	0	0	0	0	0	0.799236	0	0	0.468589	0	0	0	0	0	0	0
Q16777	Histone H2A type 2-C OS=Homo sapiens GN=HIST2H2AC PE=1 SV=4 - [H2A2C_HUMAN]	0.0809479	0.104665	0.0821541	0	0.784924	0.0543653	0.0839054	0	0	0	0	0	0	0	0	0	0	0	0	0	0	0	0	0	0	0	0	0.0227334	0.0200297	0.0433998	0.0742721	0.0262395	0.02541	0.0251193	0	0.0423806	0.0461766	0.0521241	0.0611185	0	0.0411946	0.0511352	0.023722	0.0591235	0.032778	0.00434802	0.0556706	0.0534739
P10909	Clusterin OS=Homo sapiens GN=CLU PE=1 SV=1 - [CLUS_HUMAN]	0.0766522	0.102028	0.0630629	0.0338993	0.618093	0.356333	0.0911727	0.0545078	0.00316666	0.00936534	0.00709874	0.14942	0.00318279	0	0	0.117345	0.0110603	0.0154607	0.10841	0.00824266	0.00523567	0.0215601	0	0.02676	0.0436482	0.0596236	0.00279826	0.0165334	0.00166914	0.0122062	0.00495148	0.0288634	0.0136823	0	0.00610277	0.00605437	0	0.026062	0	0	0.0514933	0.10227	0.0059305	0.0443426	0.0347062	0.0826123	0.00695882	0.0458348
P01133	Pro-epidermal growth factor OS=Homo sapiens GN=EGF PE=1 SV=2 - [EGF_HUMAN]	0.0585057	0.101989	0.0212656	0.0263724	0.208508	0.417029	0.146172	0.0799448	0.00633332	0.0218525	0.00354937	0.187643	0.0127312	0	0	0.0595228	0	0	0.0313185	0	0	0	0	0	0.0124709	0.085709	0	0.00206667	0.00333828	0	0	0.0183676	0	0	0	0	0.00923532	0.026062	0.0305592	0	0.149331	0.373287	0	0.0147809	0.048203	0.0195661	0.00869853	0.0152783
P02790	Hemopexin OS=Homo sapiens GN=HPX PE=1 SV=2 - [HEMO_HUMAN]	0.143858	0.101106	0.212191	0.0819643	2.09871	0.265978	0.0710864	0.0908463	0.0949998	0.0187307	0.0177469	0.580304	0.00318279	0.012331	0.0127936	0.136052	0.0405545	0.0198781	0.134911	0.00206067	0.0615191	0.00215601	0.00337735	0.0823384	0.228633	0.0149059	0.439327	0.0878335	0.0667657	0.077306	0.198059	0.0760945	0.111413	0.0156996	0	0	0	0	0	0	0.030896	0.0767028	0	0.298081	0.156178	0.0500022	0.137437	0.196708
P31146	Coronin-1A OS=Homo sapiens GN=CORO1A PE=1 SV=4 - [COR1A_HUMAN]	0.0958108	0.0996876	0.0547975	0.204042	0.549693	0.103486	0.0934566	0.20713	0.313499	0.355883	0.418826	0.0660227	0.340558	0.485018	0.314723	0.0833319	0.156688	0.0839297	0.0843191	0.249341	0.0497389	0.168169	0.184066	0.193495	0.0810609	0.0409912	0.0685574	0.00310001	0.0433977	0.0135624	0.0693207	0.0223036	0.0547292	0	0.0427194	0.0726524	0	0.0347494	0.0713049	0	0.0360453	0.107384	0	0.0418791	0.032778	0.00217401	0.0260956	0.043925
P31947	14-3-3 protein sigma OS=Homo sapiens GN=SFN PE=1 SV=1 - [1433S_HUMAN]	0.0674499	0.0985557	0.0270898	0.0849031	0.274867	0.188206	0.0850657	0.185327	0.0443333	0.0468267	0	0.0312739	0	0	0	0.124148	0.176965	0.0552169	0.0987738	0.0576986	0.287962	0.172481	0.0388395	0.172911	0.0831393	0.0372648	0.0335791	0	0.0216989	0.0637435	0.0792236	0.0275515	0.130959	0.0156996	0.158672	0.127142	0.230883	0.243246	0.315779	0	0.139032	0.0613622	0.189776	0.0665139	0.0424186	0.00652202	0.0365338	0.124136
P21333	Filamin-A OS=Homo sapiens GN=FLNA PE=1 SV=4 - [FLNA_HUMAN]	0.116989	0.097042	0.0715808	0.315912	0.737627	0.0230762	0.111197	0.170791	0.285	0.437049	0.592745	0.0104246	0.480601	0.735747	0.514303	0.0884339	0.394485	0.161233	0.173456	0.519288	0.0117803	0.332025	0.45932	0.465212	0.170436	0	0.118926	0.0144667	0.0200297	0.0176312	0.163399	0.0327994	0.0390923	0.00313992	0.0305139	0.00605437	0.0461766	0	0	0	0.0566426	0.0767028	0	0.0394157	0.0578436	0	0.0208765	0.0477445
P05141	ADP/ATP translocase 2 OS=Homo sapiens GN=SLC25A5 PE=1 SV=7 - [ADT2_HUMAN]	0.0646242	0.0957167	0.00828629	0.129213	0.086571	0.109232	0.119679	0.101748	0.0949998	0.0936534	0.0603393	0.055598	0.0732041	0.0945374	0.046057	0.0816313	0.10876	0.0927644	0.421595	0.0535773	0.154452	0.11858	0.0303962	0.0782215	0.665115	0.0298118	0.011193	0	0.00166914	0.00135625	0.00495148	0	0.0195461	0	0.195289	0.175577	0.0554119	0.0521241	0.0814913	0	0.0720906	0.0204541	0.0652354	0	0.00771248	0	0.0104382	0.0190978
Q99456	Keratin, type I cytoskeletal 12 OS=Homo sapiens GN=KRT12 PE=1 SV=1 - [K1C12_HUMAN]	0.0609138	0.0956934	0.043075	0	0.450135	0.120454	0.0416488	0	0	0	0	0	0	0	0	0	0	0	0	0	0	0	0	0	0	0	0	0	0.237018	0.363474	0	0.111518	0	0	0	1.12006	0	0	2.2512	0	0	1.01248	0	0	0	0	0.186148	0.450709
P12724	Eosinophil cationic protein OS=Homo sapiens GN=RNASE3 PE=1 SV=2 - [ECP_HUMAN]	0.0904473	0.0942726	0.0975227	0.0571111	1.03448	0.014265	0.0989929	0.0399724	0.120333	0.0468267	0.0674381	0.00694975	0.184602	0.0780961	0.0537332	0.0187072	0.0497714	0.0839297	0.0481823	0.024728	0	0.0431202	0.0962545	0.05352	0.0540406	0.0149059	0.221062	0.0248001	0.0667657	0.0433998	0.0445633	0.0288634	0.0527746	0.0659382	0.140364	0.0363262	0.0738825	0.0521241	0.122237	0.0320359	0.0566426	0.0306811	0.0296525	0.0369522	0.0212093	0.00217401	0.114821	0.0821206
P58876	Histone H2B type 1-D OS=Homo sapiens GN=HIST1H2BD PE=1 SV=2 - [H2B1D_HUMAN]	0.0703535	0.0927891	0.0693839	0	0.74776	0.0750375	0.263229	0	0	0	0	0	0	0	0	0	0	0	0	0	0	0	0	0	0	0	0	0	0	0	0	0	0	0	0	0	0	0	0	0	0	0	0	0	0	0	0	0
P49913	Cathelicidin antimicrobial peptide OS=Homo sapiens GN=CAMP PE=1 SV=1 - [CAMP_HUMAN]	0.092468	0.0927687	0.0703618	0.156642	0.758465	0.0494047	0.104794	0.15989	0.155166	0.112384	0.2804	0.0382236	0.264171	0.275392	0.092114	0.0850326	0.134567	0.0684689	0.113228	0.263765	0.0104713	0.407486	0.207707	0.156443	0.0394912	0.111794	0.086746	0.0299667	0.05842	0.0298374	0.0643692	0.0380473	0.0332284	0.0251193	0.10985	0.108979	0.249354	0.112935	0.224101	0.0213573	0.113285	0.0460217	0.023722	0.0295617	0.0539874	0.00652202	0.0974235	0.0649326
P06576	ATP synthase subunit beta, mitochondrial OS=Homo sapiens GN=ATP5B PE=1 SV=3 - [ATPB_HUMAN]	0.0814507	0.0923743	0.0326062	0.189768	0.35298	0.259353	0.125276	0.327047	0.186833	0.212281	0.0567899	0.430885	0.0381934	0.0493239	0.0127936	0.239792	0.206459	0.194363	0.334867	0.068002	0.401838	0.131517	0.057415	0.179086	0.388676	0.0894354	0.0293817	0	0.00333828	0.0149187	0.0445633	0.00262395	0.0175915	0	0.0305139	0.0363262	0.0461766	0.0868734	0.0509321	0	0.118435	0.0306811	0.0652354	0.00739044	0.0115687	0	0.029575	0.0840304
P00558	Phosphoglycerate kinase 1 OS=Homo sapiens GN=PGK1 PE=1 SV=3 - [PGK1_HUMAN]	0.0814603	0.0919485	0.031127	0.195587	0.338527	0.138937	0.115121	0.178059	0.174166	0.181063	0.273302	0.152895	0.127311	0.312384	0.312164	0.159861	0.160375	0.15019	0.166229	0.181339	0.201573	0.209133	0.29383	0.288184	0.182907	0.0111794	0.0377765	0.00103334	0	0.00271249	0.123787	0.00262395	0.0469107	0.00313992	0.0183083	0.0726524	0.0831178	0.0434367	0.0509321	0	0.07724	0.17386	0.0593049	0.00985392	0.00578436	0	0.0139176	0.0783011
P00751	Complement factor B OS=Homo sapiens GN=CFB PE=1 SV=2 - [CFAB_HUMAN]	0.0680454	0.091854	0.0587557	0.0177343	0.639664	0.143432	0.0718289	0.0327047	0.0411666	0	0	0.0903468	0	0	0	0.0357137	0	0.075095	0.00481823	0	0.00130892	0	0	0.0329354	0.0228633	0	0.0769521	0.00620001	0.00834571	0.0244124	0.0148544	0.0144317	0.00781846	0	0	0	0	0	0	0	0.00514933	0.0255676	0	0.0270983	0.0134968	0	0.0121779	0.0324663
P31946	14-3-3 protein beta/alpha OS=Homo sapiens GN=YWHAB PE=1 SV=3 - [1433B_HUMAN]	0.0776947	0.0915071	0.0294364	0.174858	0.321684	0.209156	0.086432	0.192594	0.1235	0.146724	0.234259	0.13552	0.184602	0.119199	0.125377	0.214282	0.23411	0.106016	0.243321	0.199885	0.270946	0.224225	0.136783	0.251132	0.135101	0.0447177	0.0307809	0	0.0183606	0.0284811	0.113884	0.0131197	0.158324	0.0156996	0	0.0968699	0	0	0.28522	0	0.118435	0.0460217	0.12454	0	0.0250656	0.00652202	0.0226162	0.103128
P08729	Keratin, type II cytoskeletal 7 OS=Homo sapiens GN=KRT7 PE=1 SV=5 - [K2C7_HUMAN]	0.0766457	0.0905225	0.0279326	0.174939	0.308571	0.193822	0.0825575	0.312511	0.136166	0.071801	0.149074	0.191118	0	0	0	1.35202	0.186182	0.136938	0.0795008	0.0144247	0.349481	0.0733043	0	0.0905723	0.0540406	0.1267	0.0545661	0	0.0166914	0.0339061	0.0594177	0.0262395	0.0371377	0	0.201391	0.133196	0.369413	0.373556	0.28522	0.00533931	0.175077	0.138065	0.166054	0	0.0713404	0	0.0661088	0.234903
P12035	Keratin, type II cytoskeletal 3 OS=Homo sapiens GN=KRT3 PE=1 SV=3 - [K2C3_HUMAN]	0.0749123	0.089903	0.0766985	0.0207309	0.853125	0.101344	0.0650205	0.105382	0	0	0	0	0	0	0	0	0.151158	0	0	0	0	0	0	0.0926307	0	0.0447177	0.148308	0.0527001	0.093472	0.181737	0.178253	0.123326	0	0	0	0.272447	0.646472	0.616801	0	0	0.345005	0	0.48037	0.537038	0	0.128266	0.182669	0.490814
P27348	14-3-3 protein theta OS=Homo sapiens GN=YWHAQ PE=1 SV=1 - [1433T_HUMAN]	0.0668835	0.0895812	0.0233526	0.121119	0.260686	0.20239	0.0786134	0.14172	0.0569999	0.0967752	0.110031	0.0416985	0.13686	0.0205516	0.107466	0.170065	0.160375	0.0839297	0.231275	0.12364	0.268328	0.176793	0.0827451	0.189378	0.0914533	0.0111794	0.0279826	0	0.0150223	0.0271249	0.0841751	0.0131197	0.134868	0.0156996	0.0915416	0.121087	0.175471	0.225871	0.244474	0.00533931	0.123584	0.0511352	0.130471	0	0.0192812	0.00652202	0	0.08785
P41218	Myeloid cell nuclear differentiation antigen OS=Homo sapiens GN=MNDA PE=1 SV=1 - [MNDA_HUMAN]	0.0773127	0.0894619	0.0394877	0.149152	0.441391	0.05171	0.0818572	0.138086	0.136166	0.171698	0.237808	0.0138995	0.283268	0.221957	0.278901	0.0867332	0.204616	0.103808	0.180684	0.136004	0.00654459	0.140141	0.133405	0.226431	0.103924	0.0298118	0.0349782	0.00413334	0.011684	0.00813747	0.0891266	0.0157437	0.0136823	0	0.0305139	0.0363262	0.0461766	0.0608114	0.0611185	0.00533931	0.046344	0.0204541	0	0.0320252	0.0173531	0	0.0226162	0.0114587
P62258	14-3-3 protein epsilon OS=Homo sapiens GN=YWHAE PE=1 SV=1 - [1433E_HUMAN]	0.0676825	0.088996	0.0205726	0.136983	0.231163	0.157916	0.0812021	0.130819	0.0696666	0.0842881	0.106481	0.083397	0.152774	0.0616548	0.133054	0.175167	0.188025	0.11706	0.260185	0.140125	0.280108	0.163857	0.0827451	0.197612	0.130944	0.0447177	0.0265835	0	0.0166914	0.0244124	0.0841751	0	0.123141	0.0156996	0.0915416	0.0847612	0.184706	0.208496	0.25466	0	0.118435	0.0357946	0.11861	0.0270983	0.0289218	0.00652202	0.0208765	0.0706619
P0DMV9	Heat shock 70 kDa protein 1B OS=Homo sapiens GN=HSPA1B PE=1 SV=1 - [HS71B_HUMAN]	0.105422	0.0888372	0.0575226	0.300721	0.647506	0.0808357	0.0945391	0.167157	0.2185	0.274717	0.429474	0.100771	0.289634	0.809733	0.649916	0.153059	0.298629	0.161233	0.303549	0.323525	0.214662	0.239317	0.39515	0.448744	0.19122	0.0447177	0.11193	0.0206667	0.0267063	0.0244124	0.138641	0.0170557	0.0781846	0.0282592	0.0610277	0.0605437	0.0738825	0.0868734	0.0916777	0.0106786	0.0669413	0.132952	0.0533745	0.0689774	0.0289218	0	0.0330544	0.103128
Q9BQE3	Tubulin alpha-1C chain OS=Homo sapiens GN=TUBA1C PE=1 SV=1 - [TBA1C_HUMAN]	0.0649649	0.0873394	0.0210059	0.121517	0.240509	0.312649	0.12518	0.20713	0.167833	0	0	0.191118	0	0.0780961	0.0434983	0.348634	0.23411	0	0.262594	0	0.153143	0.148765	0	0	0.473894	0	0	0.00413334	0	0	0.16835	0	0	0	0.183083	0.163468	0.147765	0.156372	0.203728	0.00533931	0.169928	0.132952	0.136401	0	0	0	0	0
P08473	Neprilysin OS=Homo sapiens GN=MME PE=1 SV=2 - [NEP_HUMAN]	0.0548571	0.0866925	0.00318969	0.103256	0.0367931	0.073776	0.148872	0.18896	0.0696666	0.0811663	0.0709874	0.250191	0.0222795	0.0246619	0.0153523	0.171766	0.0976995	0	0.460141	0.018546	0	0.0323401	0.0202641	0.0144092	0.382441	0.0409912	0	0	0.0150223	0.00271249	0	0	0	0	0.0183083	0.0181631	0.0277059	0.026062	0.0407456	0.0213573	0.0566426	0.127838	0.0533745	0	0	0	0.00347941	0
P15311	Ezrin OS=Homo sapiens GN=EZR PE=1 SV=4 - [EZRI_HUMAN]	0.0688389	0.0851161	0.0214926	0.155271	0.252509	0.107222	0.0783598	0.203496	0.110833	0.071801	0.141975	0.267566	0	0.176744	0.102349	0.137753	0.23411	0.0773036	0.493869	0.146307	0.106022	0.0948644	0.177311	0.195554	0.17875	0.0335383	0	0.00413334	0	0.0189874	0.0891266	0.0118078	0.0234554	0.00313992	0.0427194	0.0484349	0.110824	0.147685	0.112051	0	0.133883	0.0971569	0.0593049	0	0.0115687	0	0	0.0821206
P29401	Transketolase OS=Homo sapiens GN=TKT PE=1 SV=3 - [TKT_HUMAN]	0.0985112	0.0846341	0.0817138	0.193302	0.965496	0.099297	0.0703931	0.20713	0.215333	0.17482	0.276851	0.0694975	0.219612	0.246619	0.596182	0.15646	0.123507	0.112642	0.0650461	0.325585	0.0732994	0.0905524	0.324226	0.238781	0.126787	0.0298118	0.341388	0.0227334	0.0283754	0.00135625	0.123787	0.0236155	0.0586384	0.0470987	0.0610277	0.0121087	0.0184706	0.0434367	0.0509321	0	0.288363	0.163633	0.0059305	0.0246348	0.0250656	0.00434802	0.0139176	0.0572935
P52790	Hexokinase-3 OS=Homo sapiens GN=HK3 PE=1 SV=2 - [HXK3_HUMAN]	0.0708236	0.0845797	0.0340336	0.134369	0.402385	0.0644274	0.0837128	0.0908463	0.164666	0.206038	0.308795	0.00694975	0.197333	0.345267	0.0869966	0.0663254	0.147471	0.0552169	0.062637	0.199885	0	0.129361	0.197575	0.166735	0.106003	0.0149059	0.09654	0.00103334	0.00667657	0.00542498	0.103981	0.0052479	0.142687	0.00941974	0.158672	0.0423806	0	0	0.0101864	0	0.046344	0	0.011861	0.0197078	0.0269937	0	0.0208765	0.017188
P0DOY2	Immunoglobulin lambda constant 2 OS=Homo sapiens GN=IGLC2 PE=1 SV=1 - [IGLC2_HUMAN]	0.0831181	0.0842048	0.110116	0	1.30771	0.316825	0.115629	0	0	0	0	0	0	0	0	0	0	0	0	0	0	0	0	0	0	0	0	0	0	0	0	0	0	0	0	0	0	0	0	0	0	0	0	0	0	0	0	0
P62937	Peptidyl-prolyl cis-trans isomerase A OS=Homo sapiens GN=PPIA PE=1 SV=2 - [PPIA_HUMAN]	0.0738744	0.0840007	0.0236553	0.188845	0.281608	0.106816	0.0844783	0.185327	0.136166	0.124871	0.17037	0.152895	0.178236	0.226068	0.427307	0.137753	0.12535	0.123686	0.250548	0.160732	0.531421	0.142297	0.109764	0.201729	0.166279	0.0372648	0.0573643	0.00413334	0.00500743	0.0176312	0.0445633	0.0131197	0.0430015	0	0.0122055	0.0605437	0.0554119	0.0434367	0.0713049	0	0.030896	0.163633	0.0296525	0.0246348	0.0192812	0	0.0365338	0.0859402
P80188	Neutrophil gelatinase-associated lipocalin OS=Homo sapiens GN=LCN2 PE=1 SV=2 - [NGAL_HUMAN]	0.167609	0.0831753	0.211711	0.313145	2.54536	0.140816	0.108078	0.167157	0.2185	0.165454	0.376233	0.0382236	1.72189	0.456246	0.823909	0.0867332	0.184339	0.088347	0.154183	0.142186	0.0287962	0.183261	0.636631	0.259366	0.128866	0.0894354	0.582038	0.109534	0.19529	0.153256	0.425827	0.233531	0.173961	0.0784979	0.0976443	0.0605437	0	0	0.0101864	0	0.0411946	0.0664758	0	0.288227	0.181243	0.0978303	0.379256	0.381956
P68104	Elongation factor 1-alpha 1 OS=Homo sapiens GN=EEF1A1 PE=1 SV=1 - [EF1A1_HUMAN]	0.0639357	0.0827999	0.0360435	0.0845874	0.435309	0.156454	0.0914268	0.20713	0.0696666	0.0593138	0.0532406	0.12857	0.0254623	0.0575445	0.00511744	0.0986378	0.116133	0.18332	0.0987738	0.0391527	0.159688	0.0862404	0.0388395	0.08028	0.0665115	0.0335383	0.0265835	0.00413334	0.0100149	0.0461123	0.0594177	0.00918382	0.0684115	0.0188395	0.0976443	0.108979	0.147765	0.138997	0.101864	0	0.128733	0.0818163	0.11861	0.0320252	0.0559155	0.00217401	0.0574103	0.143234
P43490	Nicotinamide phosphoribosyltransferase OS=Homo sapiens GN=NAMPT PE=1 SV=1 - [NAMPT_HUMAN]	0.0631301	0.0812602	0.0290406	0.104443	0.357378	0.105184	0.103746	0.152622	0.0981665	0.118628	0.198765	0.027799	0.311913	0.0780961	0.133054	0.0816313	0.141941	0.0574256	0.0337276	0.068002	0.104713	0.0948644	0.124962	0.102923	0.0290988	0.0260853	0.0993382	0.00103334	0.00500743	0.00271249	0.0544662	0.00262395	0.060593	0	0.0305139	0.133196	0.0277059	0.0781861	0.0305592	0	0.061792	0.0562487	0.0652354	0.0443426	0.0347062	0	0.0226162	0.0916695
P14923	Junction plakoglobin OS=Homo sapiens GN=JUP PE=1 SV=3 - [PLAK_HUMAN]	0.0580728	0.0811887	0.0445134	0.0226062	0.548271	0.190232	0.0969324	0.127185	0.00316666	0	0	0	0	0	0	0.0612234	0.0460846	0.00220868	0	0	0.0824618	0.0474322	0	0.05352	0.00623545	0	0.0979391	0.00413334	0.00834571	0.0339061	0.143593	0.0118078	0.0371377	0.0251193	0.122055	0.163468	0.0738825	0.104248	0.162983	0	0.185376	0.122724	0.278733	0.2833	0.0829091	0.00434802	0.0852456	0.290287
P09960	Leukotriene A-4 hydrolase OS=Homo sapiens GN=LTA4H PE=1 SV=2 - [LKHA4_HUMAN]	0.05762	0.0810639	0.0266347	0.072444	0.328564	0.0754193	0.105487	0.0617755	0.114	0.0936534	0.17037	0.00347488	0.0509246	0.152082	0.0767617	0.0510195	0.0626751	0.0375475	0.0313185	0.12364	0.0222516	0.0646803	0.0591037	0.127625	0.0623545	0.0111794	0.0461713	0.00103334	0.0250371	0.00271249	0.148544	0.00393592	0.0293192	0	0.0122055	0.0181631	0.0277059	0.0173747	0	0	0.030896	0.163633	0.0059305	0.00246348	0.0096406	0	0.00695882	0.0401054
P21796	Voltage-dependent anion-selective channel protein 1 OS=Homo sapiens GN=VDAC1 PE=1 SV=2 - [VDAC1_HUMAN]	0.0519595	0.0809239	0.00822796	0.086337	0.101675	0.0929242	0.0795965	0.0908463	0.0696666	0.0842881	0.028395	0.12857	0.0254623	0.012331	0.0102349	0.149657	0.101386	0.0530082	0.373413	0.0412133	0.180631	0.0625243	0.0202641	0.049403	0.133023	0.0260853	0.00839478	0	0.00834571	0	0.00990295	0	0.00390923	0	0.115953	0.127142	0.203177	0.217184	0.152796	0.0373752	0.0720906	0.0562487	0.0948879	0.0418791	0.015425	0	0.0121779	0.0324663
P07900	Heat shock protein HSP 90-alpha OS=Homo sapiens GN=HSP90AA1 PE=1 SV=5 - [HS90A_HUMAN]	0.0671622	0.0795956	0.033503	0.125796	0.420915	0.215701	0.0836976	0.181693	0.0981665	0.131115	0.152623	0.100771	0.044559	0.193185	0.112584	0.221085	0.165905	0.0662603	0.134911	0.142186	0.180631	0.0905524	0.0861225	0.146151	0.108081	0.0335383	0.0209869	0.00206667	0.0133531	0.0162749	0.103981	0.0052479	0.0527746	0.00627983	0.0732332	0.0544893	0.110824	0.121623	0.101864	0	0.0978373	0.0562487	0.12454	0.0394157	0.015425	0	0	0.0840304
P35527	Keratin, type I cytoskeletal 9 OS=Homo sapiens GN=KRT9 PE=1 SV=3 - [K1C9_HUMAN]	0.166797	0.0793511	0.285232	0.103075	3.59455	0.662562	0.0437674	0.199862	0.0569999	0.137358	0.0887343	0.198068	0.0413762	0.0328826	0.046057	0.127549	0.160375	0.0530082	0.146956	0.0226673	0.312831	0.0301841	0.0287075	0.181145	0.0228633	0.0708031	0.0265835	0.0723335	0.15523	0.139693	2.0004	0.0760945	0.111413	0.144436	0.158672	0.0484349	0.0923532	0.0608114	0.234287	0.0106786	0.0257467	0.0409082	0.272803	0.238957	0.080981	0.310883	0.123519	0.169971
P02750	Leucine-rich alpha-2-glycoprotein OS=Homo sapiens GN=LRG1 PE=1 SV=2 - [A2GL_HUMAN]	0.0630151	0.0791167	0.0552245	0.0334345	0.698014	0.118585	0.0261283	0.0690432	0.00633332	0.0437049	0.0106481	0.208493	0	0	0	0.231289	0.0221206	0	0.00240912	0	0.00785351	0.00215601	0.0067547	0.00617538	0.0145494	0.00372648	0.0825487	0.0113667	0	0.00406873	0.00990295	0.0144317	0.00390923	0	0	0	0	0.0955608	0.0713049	0	0.159629	0.194314	0	0.0344887	0.0289218	0	0.0139176	0.0592032
Q93077	Histone H2A type 1-C OS=Homo sapiens GN=HIST1H2AC PE=1 SV=3 - [H2A1C_HUMAN]	0.0592939	0.0764609	0.0604052	0	0.790013	0.016675	0.0330492	0	0	0	0	0	0	0	0	0	0	0	0	0	0	0	0	0	0	0	0	0	0	0	0	0	0	0	0	0	0	0	0	0	0	0	0	0	0	0	0	0
O75131	Copine-3 OS=Homo sapiens GN=CPNE3 PE=1 SV=1 - [CPNE3_HUMAN]	0.0487922	0.0756358	0.00790208	0.0817158	0.104475	0.0429618	0.0770121	0.0654094	0.0728332	0.0749227	0.173919	0	0.0763869	0.263061	0.0869966	0.0306117	0.132724	0.0220868	0.101183	0.0659413	0.0143981	0.0646803	0.121585	0.123508	0.0623545	0	0.0167896	0.00103334	0.00500743	0.00135625	0.00495148	0.00131197	0.0195461	0	0.378372	0.169522	0.13853	0.0955608	0.152796	0.0213573	0.139032	0.0255676	0.047444	0.00739044	0	0	0.00173971	0.0114587
P19827	Inter-alpha-trypsin inhibitor heavy chain H1 OS=Homo sapiens GN=ITIH1 PE=1 SV=3 - [ITIH1_HUMAN]	0.0475973	0.0746598	0.0317139	0.00610223	0.424779	0.0542996	0.0620666	0	0.0316666	0.0218525	0	0.0104246	0.00318279	0	0.00511744	0	0	0.00662603	0	0	0	0	0	0.0349938	0.00207848	0	0.0517678	0.00206667	0	0.00135625	0	0.00393592	0.00781846	0	0	0	0.0184706	0.0608114	0	0	0.015448	0.00511352	0	0.0320252	0.00578436	0	0	0.00763913
P11413	Glucose-6-phosphate 1-dehydrogenase OS=Homo sapiens GN=G6PD PE=1 SV=4 - [G6PD_HUMAN]	0.061862	0.0746108	0.0189358	0.14678	0.253794	0.0398362	0.0567316	0.0472401	0.145666	0.146724	0.255555	0.00347488	0.130494	0.37815	0.179111	0.0663254	0.173278	0.075095	0.0867282	0.280251	0.0196338	0.189729	0.265122	0.21408	0.124709	0.00745295	0.0335791	0	0.00166914	0	0.0346603	0.00131197	0.103595	0.00627983	0.103747	0.0242175	0.0369413	0.0521241	0.0509321	0	0.0360453	0.0664758	0	0	0.0192812	0	0.00347941	0.0133685
P01591	Immunoglobulin J chain OS=Homo sapiens GN=JCHAIN PE=1 SV=4 - [IGJ_HUMAN]	0.0669233	0.0737682	0.0684993	0.0399419	0.928575	0.114095	0.0778535	0.0218031	0.1425	0.071801	0.0106481	0.0382236	0.0668385	0.0287722	0.0153523	0.0068026	0.0423979	0	0.021682	0.0762446	0.0143981	0.0431202	0.0270188	0.0741046	0.0124709	0.0447177	0.043373	0.0217	0.0100149	0.0162749	0.0297089	0.0157437	0.0371377	0.0188395	0.0610277	0.0242175	0.0923532	0.0781861	0.0713049	0.0480538	0.113285	0.0767028	0.047444	0.0270983	0.0559155	0.0304361	0.0400132	0.0248272
P98164	Low-density lipoprotein receptor-related protein 2 OS=Homo sapiens GN=LRP2 PE=1 SV=3 - [LRP2_HUMAN]	0.0493916	0.0730173	0.00537495	0.10203	0.0736119	0.174388	0.0854555	0.00726771	0.00316666	0	0	0.156369	0	0	0	0.0442169	0.0368677	0	0.746826	0	0	0.00646803	0	0	0.937396	0	0	0	0	0	0	0	0	0.00313992	0.0183083	0	0.0184706	0	0.0101864	0	0.0566426	0.194314	0	0	0	0	0.00173971	0
Q92817	Envoplakin OS=Homo sapiens GN=EVPL PE=1 SV=3 - [EVPL_HUMAN]	0.0438729	0.0730052	0.0131444	0.0393779	0.180048	0.161394	0.0811652	0.247102	0	0	0	0	0	0	0	0.0561215	0.153001	0	0	0.00206067	0.210736	0.0280281	0.00168868	0.0452861	0.00415697	0	0.00139913	0	0	0	0	0	0	0	0.0549249	0.0665981	0.0369413	0.13031	0.0407456	0	0.242019	0.0920434	0.24315	0	0.00385624	0	0.00695882	0.210076
P01011	Alpha-1-antichymotrypsin OS=Homo sapiens GN=SERPINA3 PE=1 SV=2 - [AACT_HUMAN]	0.142656	0.0729398	0.248636	0.0577889	3.40879	0.133338	0.0259566	0.0399724	0.0126666	0	0.00709874	0.830496	0	0.00411032	0	0.0680261	0.0313376	0.00662603	0.0385459	0	0.00785351	0	0	0.0205846	0.00831393	0.0223589	0.169295	0.0702668	0.186944	0.216999	0.500099	0.127262	0.0645023	0.0439588	0	0	0.00923532	0.0521241	0.0407456	0	0	0.00511352	0	0.147809	0.0886935	0.0217401	0.0626294	0.143234
Q09666	Neuroblast differentiation-associated protein AHNAK OS=Homo sapiens GN=AHNAK PE=1 SV=2 - [AHNK_HUMAN]	0.0591245	0.0717899	0.0272013	0.111885	0.378901	0.0904179	0.0476752	0.163523	0.00316666	0	0	0	0.00318279	0	0	0.0204078	0.376051	0.00662603	0.00963646	0.00824266	1.18457	0.0862404	0.0219528	0.224372	0.0103924	0.00745295	0	0.0103334	0.00500743	0.0474686	0.0643692	0.0288634	0.0312738	0.00627983	0.134261	0.181631	0.110824	0.217184	0.275033	0	0.324408	0.0613622	0.367691	0	0.0597717	0.00217401	0.00347941	0.345671
Q9BUF5	Tubulin beta-6 chain OS=Homo sapiens GN=TUBB6 PE=1 SV=1 - [TBB6_HUMAN]	0.0468466	0.0704197	0.0286654	0.0235106	0.407065	0.197379	0.145383	0.0908463	0	0.0249742	0	0	0.0254623	0	0	0	0.0442413	0	0.0602279	0	0.031414	0.0905524	0	0	0.0789824	0	0	0	0	0	0	0	0	0	0	0	0	0	0	0	0	0	0	0	0.063628	0	0	0.206256
Q9UBC9	Small proline-rich protein 3 OS=Homo sapiens GN=SPRR3 PE=1 SV=2 - [SPRR3_HUMAN]	0.0651499	0.0700037	0.0520912	0.0877998	0.744121	0.143088	0.0686441	0.225299	0.0253333	0	0.00354937	0	0.00318279	0.0780961	0.00511744	0.0527202	0.219363	0	0	0.00206067	0.494771	0.170325	0.104698	0.16056	0.0374127	0.085709	0.0265835	0.0496001	0.0317137	0.055606	0.113884	0.0209916	0.0801392	0.00313992	0.0610277	0.115033	0.0554119	0.0694987	0.0713049	0.0266966	0.175077	0.0767028	0.201637	0.0640505	0.0829091	0.0652202	0.0330544	0.297926
P04075	Fructose-bisphosphate aldolase A OS=Homo sapiens GN=ALDOA PE=1 SV=2 - [ALDOA_HUMAN]	0.0688116	0.0690512	0.0241712	0.199601	0.350048	0.037218	0.0958981	0.196228	0.183666	0.184185	0.266203	0.0208493	0.143225	0.538452	0.34031	0.0561215	0.219363	0.075095	0.159002	0.197824	0.259166	0.161701	0.271877	0.378757	0.114317	0.0260853	0.0237852	0.0124	0.00667657	0.0135624	0.103981	0.00393592	0.0136823	0	0.0671305	0.0121087	0	0.0173747	0	0	0.0566426	0.209654	0.0652354	0.0246348	0.00578436	0	0.00695882	0.0821206
P05155	Plasma protease C1 inhibitor OS=Homo sapiens GN=SERPING1 PE=1 SV=2 - [IC1_HUMAN]	0.0635959	0.0681612	0.072346	0.0229084	1.0614	0.255632	0.055587	0.00726771	0.00633332	0.00936534	0.00354937	0.14942	0.00636558	0	0	0.0646248	0.00184339	0.0242954	0.0361367	0	0	0.00431202	0.00337735	0.0473446	0.0561191	0.0149059	0.103536	0.0227334	0.00667657	0.00678122	0.0841751	0.0157437	0.00977307	0	0	0	0	0	0	0	0.0411946	0.143179	0.0059305	0.0541965	0.0269937	0.00434802	0.0330544	0.0420152
Q9HDC9	Adipocyte plasma membrane-associated protein OS=Homo sapiens GN=APMAP PE=1 SV=2 - [APMAP_HUMAN]	0.0534798	0.0678646	0.0262727	0.0867287	0.387134	0.025897	0.0685395	0.0763109	0.0854999	0.131115	0.149074	0.0173744	0.120946	0.135641	0.135612	0.0238091	0.151158	0.0507995	0.113228	0.111276	0.0130892	0.0819283	0.0962545	0.111157	0.0249418	0.0186324	0.0167896	0	0.0367211	0.01085	0.0247574	0.00393592	0.00586384	0	0.0427194	0.0544893	0.0277059	0.0347494	0.0916777	0	0.0102987	0.010227	0	0.00985392	0.00192812	0	0.0173971	0.00381956
P08238	Heat shock protein HSP 90-beta OS=Homo sapiens GN=HSP90AB1 PE=1 SV=4 - [HS90B_HUMAN]	0.0552196	0.067006	0.0282972	0.0961085	0.422308	0.191056	0.0706225	0.14172	0.0506666	0.0905316	0.0993824	0.104246	0.0541074	0.156192	0.0844378	0.164963	0.13088	0.0507995	0.115638	0.0906693	0.208118	0.0711483	0.0472829	0.102923	0.0623545	0	0.0237852	0	0.0133531	0.0203437	0.0693207	0.0104958	0.0430015	0.00627983	0.0488222	0.0484349	0.0831178	0.0868734	0.0713049	0	0.0875386	0.0357946	0.0948879	0.0344887	0.0173531	0	0.0156573	0.08785
P02743	Serum amyloid P-component OS=Homo sapiens GN=APCS PE=1 SV=2 - [SAMP_HUMAN]	0.0585084	0.0669306	0.0670755	0.00577544	1.00216	0.024867	0.0515205	0	0.0158333	0	0	0.0660227	0	0	0	0	0	0	0.021682	0	0	0	0	0.00411692	0.00207848	0	0.0209869	0.0155	0	0.01085	0.0891266	0.00655987	0.00586384	0	0.0366166	0.00605437	0	0	0.0101864	0	0.0411946	0.0255676	0.023722	0.0443426	0.00192812	0	0.0278353	0.00190978
O43451	Maltase-glucoamylase, intestinal OS=Homo sapiens GN=MGAM PE=1 SV=5 - [MGA_HUMAN]	0.0417008	0.0662878	0.0115104	0.0504515	0.173643	0.029312	0.126563	0.0290708	0.019	0.00312178	0.0461418	0.027799	0.0381934	0.0863167	0.00767617	0.0459176	0.117977	0.00220868	0.29873	0.0391527	0	0.0344961	0.0776791	0.0123508	0.0727469	0	0.00559652	0	0.00500743	0	0.00990295	0.00262395	0	0	0.0549249	0.00605437	0.0554119	0	0	0	0.0102987	0	0	0	0.00192812	0	0.00173971	0
Q12907	Vesicular integral-membrane protein VIP36 OS=Homo sapiens GN=LMAN2 PE=1 SV=1 - [LMAN2_HUMAN]	0.0582426	0.066137	0.0383792	0.0910264	0.580299	0.199062	0.0536142	0.268905	0.00949998	0.0156089	0.0177469	0.587254	0.0254623	0.0164413	0.00767617	0.175167	0.0405545	0.0507995	0.0554097	0.00824266	0.0274873	0.00646803	0.0101321	0.0452861	0.286831	0.0745295	0	0.00103334	0.00333828	0.00135625	0	0.0275515	0.00390923	0	0	0	0	0.00868734	0	0	0.0514933	0.0306811	0	0.00739044	0.0289218	0	0.00521912	0.0133685
P11142	Heat shock cognate 71 kDa protein OS=Homo sapiens GN=HSPA8 PE=1 SV=1 - [HSP7C_HUMAN]	0.0795273	0.0657975	0.0485719	0.215567	0.738202	0.0941877	0.0786443	0.163523	0.136166	0.131115	0.287499	0.107721	0.159139	0.50968	0.294253	0.251696	0.204616	0.163442	0.21923	0.201945	0.375659	0.163857	0.317471	0.226431	0.141337	0.0409912	0.125922	0.0341001	0.0383903	0.0339061	0.00990295	0.0341113	0.0351831	0.0219794	0.0671305	0.0847612	0.0738825	0.0781861	0.0814913	0.0587324	0.0514933	0.10227	0.047444	0.0295617	0.0308499	0	0.029575	0.139414
P12236	ADP/ATP translocase 3 OS=Homo sapiens GN=SLC25A6 PE=1 SV=4 - [ADT3_HUMAN]	0.0486273	0.065792	0.00653768	0.11667	0.0993688	0.0858391	0.071482	0.109016	0.126666	0.0936534	0.0603393	0.055598	0.0732041	0.0369929	0.046057	0.0629241	0.0921693	0.0971817	0.445686	0.0535773	0	0.109956	0.0303962	0	0.723312	0	0	0	0	0	0	0	0	0	0.195289	0.169522	0.0277059	0.0521241	0	0	0	0.0204541	0.047444	0	0.00771248	0	0.0104382	0
P13639	Elongation factor 2 OS=Homo sapiens GN=EEF2 PE=1 SV=4 - [EF2_HUMAN]	0.0484759	0.0656893	0.0140526	0.0937646	0.213925	0.151877	0.0714366	0.18896	0.0918332	0.0686792	0.102932	0.0660227	0.044559	0.13153	0.0767617	0.136052	0.197242	0.110434	0.0650461	0.074184	0.0759172	0.0819283	0.0337735	0.123508	0.0935318	0.0186324	0.0167896	0	0.0100149	0.00542498	0.00990295	0.00655987	0.0390923	0.00313992	0.0671305	0.127142	0.129294	0.13031	0.112051	0	0.092688	0.112497	0.047444	0.0197078	0.0173531	0	0.00869853	0.0821206
Q8TDL5	BPI fold-containing family B member 1 OS=Homo sapiens GN=BPIFB1 PE=1 SV=1 - [BPIB1_HUMAN]	0.048743	0.0653393	0.0459822	0.00272358	0.703744	0.0160252	0.00614244	0.00726771	0.0348333	0	0	0	0	0	0	0	0.00553016	0	0	0	0	0	0	0.00411692	0	0	0.011193	0.00206667	0.00500743	0.0230562	0.0445633	0.0170557	0.00390923	0.00313992	0	0	0	0	0	0	0.00514933	0	0	0	0	0	0	0
O14773	Tripeptidyl-peptidase 1 OS=Homo sapiens GN=TPP1 PE=1 SV=2 - [TPP1_HUMAN]	0.049379	0.0646115	0.0305502	0.0551685	0.472829	0.143605	0.0718549	0.167157	0.0696666	0.0405831	0.0390431	0.201543	0.0127312	0.0369929	0	0.0748287	0.0294942	0.0463822	0.0891373	0.0226673	0.00130892	0.0323401	0.0168868	0.0349938	0.0914533	0.0409912	0.00279826	0.00413334	0.00333828	0	0	0.0118078	0.00195461	0	0	0.0181631	0.00923532	0.0347494	0.0713049	0	0.0360453	0.0204541	0	0	0.0096406	0.00434802	0.00521912	0.0210076
P30101	Protein disulfide-isomerase A3 OS=Homo sapiens GN=PDIA3 PE=1 SV=4 - [PDIA3_HUMAN]	0.0538798	0.0645668	0.020643	0.116967	0.319716	0.125976	0.0921543	0.163523	0.1235	0.156089	0.131327	0.0764473	0.165505	0.213737	0.127936	0.0578221	0.180652	0.0574256	0.0963646	0.100973	0.10864	0.0754603	0.0861225	0.179086	0.114317	0.00745295	0.0349782	0.00516668	0.023368	0.0203437	0.00990295	0.0104958	0.0117277	0	0.0305139	0.0544893	0.0277059	0.0347494	0.0203728	0	0.0411946	0.0562487	0.0711659	0.0197078	0.00771248	0	0.0313147	0.0477445
P01031	Complement C5 OS=Homo sapiens GN=C5 PE=1 SV=4 - [CO5_HUMAN]	0.0358788	0.064261	0.0158826	0.00219976	0.247157	0.0567636	0.040358	0	0.019	0	0	0.0104246	0	0	0	0	0	0	0	0	0	0	0	0.0102923	0.00207848	0	0.0167896	0	0	0	0	0	0	0	0	0	0	0	0	0	0.00514933	0	0	0	0	0.00217401	0	0.00190978
P23528	Cofilin-1 OS=Homo sapiens GN=CFL1 PE=1 SV=3 - [COF1_HUMAN]	0.0597024	0.0635598	0.0339869	0.122908	0.534723	0.0774837	0.0877927	0.0799448	0.0759999	0.071801	0.131327	0.0382236	0.232343	0.152082	0.386367	0.0697267	0.121663	0.121477	0.0505914	0.152489	0.0876975	0.0927084	0.179	0.201729	0.060276	0.0298118	0.0447722	0.00723335	0.0433977	0.0149187	0.0841751	0.0301754	0.0390923	0	0.0122055	0.0242175	0.0184706	0.0521241	0.0305592	0	0.030896	0.0613622	0.035583	0.0123174	0.0308499	0.00434802	0.0243559	0.0420152
Q01518	Adenylyl cyclase-associated protein 1 OS=Homo sapiens GN=CAP1 PE=1 SV=5 - [CAP1_HUMAN]	0.0760373	0.0627941	0.0453902	0.20958	0.722842	0.0504383	0.0767142	0.15989	0.243833	0.274717	0.347838	0.0764473	0.19415	0.38637	0.409396	0.139453	0.189869	0.212033	0.185502	0.253462	0.0772261	0.172481	0.261745	0.259366	0.0935318	0.0447177	0.141312	0.0258334	0.0367211	0.0122062	0.0544662	0.0629748	0.00977307	0.00313992	0.00610277	0.00605437	0.0277059	0.0173747	0.0611185	0	0.0669413	0.0562487	0.0177915	0.0418791	0.0443468	0.00434802	0.0208765	0.061113
Q9UBG3	Cornulin OS=Homo sapiens GN=CRNN PE=1 SV=1 - [CRNN_HUMAN]	0.051083	0.062226	0.0364586	0.057825	0.585906	0.0965789	0.0670659	0.334314	0.00316666	0	0	0	0	0.00822064	0	0.0136052	0.136411	0	0	0	0.32592	0.0603682	0.0253301	0.142034	0.00831393	0.0409912	0.03218	0.0392667	0.0300446	0.0515373	0.0297089	0.0236155	0.0351831	0.0345391	0.0671305	0.0544893	0.110824	0.0955608	0.132423	0	0.061792	0.0818163	0.189776	0.0443426	0.0771248	0.0369581	0.0817661	0.326573
Q9Y490	Talin-1 OS=Homo sapiens GN=TLN1 PE=1 SV=3 - [TLN1_HUMAN]	0.0740856	0.0620277	0.0233976	0.262828	0.377212	0.0563851	0.077017	0.101748	0.272333	0.355883	0.663733	0.055598	0.305548	0.624769	0.332634	0.100338	0.317062	0.178903	0.101183	0.408012	0.00916242	0.222069	0.371509	0.380815	0.184985	0.00745295	0.0167896	0	0.00333828	0	0.00495148	0.00393592	0.0273646	0	0.00610277	0	0.00923532	0.00868734	0.0101864	0	0.00514933	0	0	0.00492696	0.00385624	0	0.0139176	0.00572935
P02649	Apolipoprotein E OS=Homo sapiens GN=APOE PE=1 SV=1 - [APOE_HUMAN]	0.0505714	0.0604436	0.0443506	0.0366915	0.733752	0.193894	0.0482838	0.0617755	0.0285	0.0187307	0	0.257141	0.00318279	0.0205516	0	0.0935358	0.00184339	0	0.0963646	0	0	0	0	0.00205846	0.106003	0.00745295	0	0.0155	0.011684	0.0176312	0	0.0118078	0.00195461	0	0	0.00605437	0.0369413	0.0173747	0.0305592	0	0.015448	0.010227	0.011861	0.00492696	0.00192812	0.00652202	0.00521912	0.0840304
O75594	Peptidoglycan recognition protein 1 OS=Homo sapiens GN=PGLYRP1 PE=1 SV=1 - [PGRP1_HUMAN]	0.0819576	0.0602425	0.115735	0.0532636	1.92115	0.117834	0.0623621	0.0545078	0.0474999	0.106141	0.095833	0.0416985	0.120946	0.0657651	0.0511745	0.0221085	0.057145	0.0287128	0.0240912	0.0412133	0.0274873	0.0668363	0.0354622	0.0555784	0.0623545	0.00745295	0.159501	0.0144667	0.0968103	0.055606	0.0346603	0.0367353	0.0273646	0.00313992	0.0427194	0.0423806	0	0	0	0.0480538	0.00514933	0	0	0.0591235	0.0944779	0.0434802	0.076547	0.0553837
P18669	Phosphoglycerate mutase 1 OS=Homo sapiens GN=PGAM1 PE=1 SV=2 - [PGAM1_HUMAN]	0.0530026	0.060182	0.029589	0.0985834	0.491659	0.0761474	0.0586584	0.119917	0.1235	0.103019	0.149074	0.0382236	0.178236	0.205516	0.194463	0.0408156	0.0645185	0.0309215	0.0385459	0.150429	0.0445032	0.0582122	0.14016	0.100865	0.0623545	0.0298118	0.0713556	0.0124	0.0100149	0.0176312	0.0544662	0.0183676	0.0215008	0.0156996	0.0488222	0.0423806	0.0277059	0.0347494	0.0407456	0	0.0257467	0.158519	0.0533745	0.00492696	0.0289218	0	0.0504515	0.0534739
Q9HCY8	Protein S100-A14 OS=Homo sapiens GN=S100A14 PE=1 SV=1 - [S10AE_HUMAN]	0.0332443	0.0598766	0.0089808	0.0178524	0.149988	0.0575987	0.0499052	0.0545078	0	0	0	0	0	0	0	0.0119046	0.0774222	0	0	0	0.0916242	0.0301841	0.0067547	0.0514615	0.00415697	0.0111794	0.00279826	0	0.00333828	0.00406873	0.0594177	0	0.00390923	0.00313992	0.231905	0.230066	0.147765	0.234558	0.224101	0.0106786	0.159629	0.0715893	0.160123	0.0763678	0.0096406	0	0.0173971	0.0343761
P07237	Protein disulfide-isomerase OS=Homo sapiens GN=P4HB PE=1 SV=3 - [PDIA1_HUMAN]	0.0695063	0.0597353	0.0324441	0.210626	0.543131	0.0846946	0.0717818	0.261637	0.247	0.221646	0.173919	0.114671	0.25144	0.213737	0.186787	0.158161	0.335496	0.0861384	0.392686	0.232855	0.294506	0.200509	0.211084	0.273775	0.130944	0.0149059	0.0377765	0.00413334	0.0100149	0.0162749	0.0544662	0.0118078	0.0801392	0	0.0427194	0.0363262	0.0554119	0.026062	0.0916777	0	0.0257467	0.0460217	0.0296525	0.0270983	0.0250656	0	0.0417529	0.0916695
P60660	Myosin light polypeptide 6 OS=Homo sapiens GN=MYL6 PE=1 SV=2 - [MYL6_HUMAN]	0.0564522	0.0595503	0.0259838	0.136145	0.436333	0.108178	0.0630636	0.101748	0.133	0.137358	0.234259	0.0312739	0.200516	0.25895	0.19958	0.171766	0.180652	0.088347	0.0795008	0.189581	0.0562835	0.131517	0.153669	0.146151	0.0665115	0.0260853	0.0293817	0.00413334	0.00500743	0.00406873	0.0346603	0.0104958	0.060593	0	0.103747	0.0363262	0.0184706	0.0173747	0.0916777	0	0.015448	0.0204541	0.0177915	0.0147809	0.015425	0.00217401	0.00521912	0.0496543
P25705	ATP synthase subunit alpha, mitochondrial OS=Homo sapiens GN=ATP5A1 PE=1 SV=1 - [ATPA_HUMAN]	0.0497246	0.059114	0.0184875	0.111152	0.312743	0.106444	0.0778439	0.210763	0.107666	0.134237	0.0212962	0.229342	0.0318279	0.0411032	0.0127936	0.12925	0.110603	0.121477	0.159002	0.024728	0.282726	0.0776163	0.0270188	0.104981	0.255653	0.0298118	0.011193	0	0.0166914	0.0176312	0.0346603	0.0052479	0.0273646	0	0.0427194	0.0302718	0.0461766	0.0347494	0.0305592	0	0.07724	0.0460217	0.0593049	0.0123174	0.00578436	0	0.0191368	0.0267369
P45880	Voltage-dependent anion-selective channel protein 2 OS=Homo sapiens GN=VDAC2 PE=1 SV=2 - [VDAC2_HUMAN]	0.0349925	0.0588258	0.00654474	0.0410665	0.111256	0.063227	0.0665875	0.098114	0.0253333	0.0374614	0.00354937	0.027799	0.00318279	0.012331	0.00511744	0.0833319	0.0755788	0.0265041	0.0867282	0.018546	0.0615191	0.0301841	0.00506603	0.049403	0.126787	0.00372648	0.0125922	0	0	0.00271249	0.00495148	0	0.0215008	0	0.244111	0.108979	0.101588	0.13031	0.0814913	0.0106786	0.07724	0.0715893	0.0948879	0.0295617	0.00578436	0	0.00521912	0.043925
Q562R1	Beta-actin-like protein 2 OS=Homo sapiens GN=ACTBL2 PE=1 SV=2 - [ACTBL_HUMAN]	0.0910908	0.0586975	0.0366951	0.35712	0.625155	0.172549	0.0822383	0.308878	0.300833	0.231012	0.127777	0.191118	0.938922	0.332936	0.96208	0	0	0.218659	0.486641	0.484257	0.564144	0	1.63802	0	0	0	0.12872	0	0.046736	0.0257687	0	0.0275515	0	0	0	0	0.0646472	0.0868734	0	0	0	0	0	0.142882	0	0	0.029575	0
Q13885	Tubulin beta-2A chain OS=Homo sapiens GN=TUBB2A PE=1 SV=1 - [TBB2A_HUMAN]	0.0457561	0.0586079	0.0410299	0.0177484	0.700074	0.450552	0.0971222	0	0	0	0	0	0	0	0.148406	0	0	0	0.159002	0	0	0	0	0	0	0.0298118	0.232256	0.00723335	0	0.071881	0	0.0196796	0	0	0	0	0	0	0	0.00533931	0	0	0.225359	0	0.106047	0.00434802	0	0.271189
P05546	Heparin cofactor 2 OS=Homo sapiens GN=SERPIND1 PE=1 SV=3 - [HEP2_HUMAN]	0.0363214	0.0581545	0.0229532	0.00447781	0.394694	0.0631821	0.0235104	0	0.00316666	0	0	0.00347488	0	0	0.00511744	0.0068026	0	0.0176694	0.00963646	0	0	0	0	0.0288184	0.0103924	0	0.0125922	0	0	0	0.00495148	0	0	0	0	0	0	0	0	0	0.00514933	0.00511352	0	0.00492696	0	0.00434802	0	0.00381956
Q8N257	Histone H2B type 3-B OS=Homo sapiens GN=HIST3H2BB PE=1 SV=3 - [H2B3B_HUMAN]	0.0602689	0.0580262	0.0309998	0.153854	0.534238	0	0	0.930266	0	0.240377	0.457869	0	0.404214	0.6371	0	0	0	0	0	0	0	0	0	0	0	0.2534	0	0	0	0	0	0	0	0	0	0	0	0	0	0	0	0	0	0	0	0	0	0
P0C0S5	Histone H2A.Z OS=Homo sapiens GN=H2AFZ PE=1 SV=2 - [H2AZ_HUMAN]	0.0646064	0.0579426	0.0581531	0.105372	1.00363	0	0.0161389	0	0.0316666	0.0468267	0.0816356	0.00694975	0.108215	0.0657651	0.12026	0.0493189	0.800029	0.110434	0	0	0	0	0.116519	0.323178	0.122631	0.0186324	0.141312	0.0227334	0.0200297	0	0.0792236	0	0.02541	0.0251193	0	0.0423806	0.0461766	0.0521241	0.0611185	0	0.0411946	0	0	0.0468061	0.032778	0.00434802	0	0
P02748	Complement component C9 OS=Homo sapiens GN=C9 PE=1 SV=2 - [CO9_HUMAN]	0.0451057	0.0565888	0.038778	0.0262851	0.68526	0.139806	0.055064	0	0	0.00312178	0	0.368337	0	0	0.00255872	0.0442169	0.00184339	0.0220868	0.0385459	0	0	0	0	0	0.0187064	0	0.03218	0.00103334	0.00500743	0	0.0247574	0.00131197	0.0390923	0	0.00610277	0	0	0.00868734	0	0	0	0.0204541	0	0.0221713	0.00771248	0	0.00173971	0.0133685
P00734	Prothrombin OS=Homo sapiens GN=F2 PE=1 SV=2 - [THRB_HUMAN]	0.082099	0.0559407	0.101348	0.110723	1.81171	0.0974049	0.0598093	0.0545078	0.00949998	0.00312178	0	0.302314	0.00636558	0	0	0.0952365	0.0110603	0.0088347	1.52015	0	0.00130892	0.00431202	0.00168868	0.0164677	0.0353342	0.0335383	0.0251843	0.0248001	0.011684	0.00542498	0	0.0052479	0.0410469	0.0125597	0.0244111	0.0423806	0.0738825	0	0	0.0373752	0.015448	0.0715893	0.0059305	0.00492696	0.0578436	0.00434802	0.0156573	0.00190978
P98088	Mucin-5AC OS=Homo sapiens GN=MUC5AC PE=1 SV=4 - [MUC5A_HUMAN]	0.0783653	0.055835	0.11762	0.0361866	2.10657	0.0368562	0.0056425	0.232567	0.440166	0	0	0.00694975	0	0	0	0	0	0	0	0	0	0	0	0.00205846	0.00207848	0.00372648	0.0335791	0.00620001	0.00500743	0.311936	0.0148544	0.0196796	0.0136823	0.00627983	0.00610277	0.0363262	0.249354	0.0347494	0	0	0.00514933	0	0	0.0221713	0.00578436	0	0	0.0210076
Q8IUE6	Histone H2A type 2-B OS=Homo sapiens GN=HIST2H2AB PE=1 SV=3 - [H2A2B_HUMAN]	0.0493775	0.0547502	0.0297159	0.0897957	0.542754	0	0.0264236	0	0.0221666	0.0405831	0.0354937	0.00347488	0.0477418	0.0164413	0.0946727	0	0.752101	0.0795123	0.0939555	0	0	0.0474322	0.057415	0.308769	0.0914533	0.0149059	0	0	0	0	0	0	0	0	0	0	0	0	0	0	0	0	0	0	0	0.00434802	0	0
P19823	Inter-alpha-trypsin inhibitor heavy chain H2 OS=Homo sapiens GN=ITIH2 PE=1 SV=2 - [ITIH2_HUMAN]	0.0367196	0.0545983	0.0261449	0.00954581	0.47886	0.0381823	0.0431927	0	0.0443333	0.0561921	0	0.0208493	0	0	0	0	0	0.00441735	0	0	0	0	0	0.0555784	0	0	0.0363774	0	0	0	0	0	0.0410469	0	0	0	0	0	0	0	0.0257467	0.0153406	0	0.0221713	0.00192812	0	0	0
P0CG48	Polyubiquitin-C OS=Homo sapiens GN=UBC PE=1 SV=3 - [UBC_HUMAN]	0.0585879	0.054552	0.0568339	0.0769276	1.04183	0.0615675	0.0454012	0.0726771	0.0443333	0.0499485	0.0603393	0.055598	0.0732041	0.0945374	0.0946727	0.0510195	0.110603	0.0861384	0.118047	0.0597593	0.256548	0.0517442	0.0439056	0.0576369	0.0436482	0.0372648	0.0587634	0.0289334	0.0534126	0.0393311	0.128738	0.0327994	0.02541	0.0125597	0.0488222	0.0423806	0.0646472	0.0434367	0.0713049	0.0213573	0.0360453	0.0357946	0.047444	0.11332	0.0867654	0.0521762	0.0661088	0.0630228
P05023	Sodium/potassium-transporting ATPase subunit alpha-1 OS=Homo sapiens GN=ATP1A1 PE=1 SV=1 - [AT1A1_HUMAN]	0.0308821	0.0542205	0.00233668	0.0388589	0.0430958	0.0514275	0.131327	0.0654094	0.0126666	0.0249742	0	0.170269	0	0.00411032	0	0.0510195	0.0442413	0.00662603	0.173456	0	0.0589013	0.01078	0	0.0102923	0.101846	0.00372648	0	0	0	0	0	0	0	0	0	0	0	0	0	0	0	0	0	0	0	0	0	0
Q04917	14-3-3 protein eta OS=Homo sapiens GN=YWHAH PE=1 SV=4 - [1433F_HUMAN]	0.0452897	0.0540394	0.016123	0.102703	0.298356	0.153189	0.0678234	0.0908463	0.0506666	0.071801	0.095833	0.0416985	0.133677	0.0534342	0.0818791	0.119046	0.123507	0.0596342	0.21682	0.12364	0.202882	0.159545	0.0861225	0.16056	0.06859	0.0111794	0	0	0.0100149	0	0.0792236	0	0.121186	0.0156996	0	0	0	0	0	0	0.108136	0	0.11861	0	0.0212093	0.00652202	0.0208765	0.0744815
P14410	Sucrase-isomaltase, intestinal OS=Homo sapiens GN=SI PE=1 SV=6 - [SUIS_HUMAN]	0.032693	0.0537812	0.0204376	0	0.380014	0.0660181	0.134413	0	0	0	0	0	0	0	0	0	0	0	0	0	0	0	0	0	0	0	0	0	0	0	0	0	0	0	0	0	0	0	0	0	0	0	0	0	0	0	0	0
P61158	Actin-related protein 3 OS=Homo sapiens GN=ACTR3 PE=1 SV=3 - [ARP3_HUMAN]	0.0468998	0.0535705	0.0121773	0.127472	0.227313	0.0660013	0.0608568	0.112649	0.117166	0.146724	0.198765	0.0312739	0.302365	0.238399	0.243079	0.0510195	0.081109	0.0684689	0.040955	0.189581	0.0340319	0.103488	0.251613	0.102923	0.0748254	0.0335383	0.00979391	0	0.00333828	0.00135625	0.0346603	0.00262395	0.00977307	0	0.00610277	0.00605437	0.00923532	0.00868734	0.0101864	0	0.0411946	0.0562487	0	0.00492696	0.00578436	0	0.00173971	0.0248272
P09211	Glutathione S-transferase P OS=Homo sapiens GN=GSTP1 PE=1 SV=2 - [GSTP1_HUMAN]	0.0696462	0.0535698	0.0464718	0.19041	0.867499	0.136442	0.0640647	0.156256	0.155166	0.159211	0.294598	0.0729724	0.232343	0.423363	0.6013	0.0867332	0.178808	0.0971817	0.101183	0.162793	0.146599	0.146609	0.226283	0.224372	0.118474	0.0335383	0.118926	0.00723335	0.0200297	0.0203437	0.118835	0.0236155	0.160278	0	0.00610277	0.0363262	0.0277059	0.0434367	0.0407456	0	0.0411946	0.0306811	0.011861	0.101003	0.0443468	0.00217401	0.0330544	0.190978
P08571	Monocyte differentiation antigen CD14 OS=Homo sapiens GN=CD14 PE=1 SV=2 - [CD14_HUMAN]	0.0294926	0.0534024	0.00693035	0.0179706	0.129776	0.14793	0.0356269	0.0545078	0	0.028096	0.0141975	0.0938217	0	0	0	0.0578221	0.00921693	0.0088347	0.0168638	0.0103033	0.00130892	0.00431202	0	0.0205846	0.0103924	0.0111794	0.00279826	0.00206667	0	0.00542498	0	0.00131197	0.00781846	0	0	0	0	0	0	0	0.0102987	0.0818163	0	0	0.00385624	0	0	0
P19105	Myosin regulatory light chain 12A OS=Homo sapiens GN=MYL12A PE=1 SV=2 - [ML12A_HUMAN]	0.0402965	0.0529261	0.0105997	0.0866113	0.200274	0.0107806	0.0499464	0.0654094	0.0728332	0.127993	0.184567	0.0243241	0.206881	0.12331	0.209815	0.039115	0.0663619	0.0419648	0.0361367	0.0947906	0.0405764	0.0366522	0.113141	0.0679292	0.060276	0.0335383	0.00419739	0.00413334	0.00500743	0	0.00495148	0.00131197	0.0136823	0	0.079336	0.0423806	0	0.0173747	0.0101864	0	0	0.0153406	0.0059305	0.00246348	0.00578436	0	0.00347941	0.00763913
P06727	Apolipoprotein A-IV OS=Homo sapiens GN=APOA4 PE=1 SV=3 - [APOA4_HUMAN]	0.058009	0.0527318	0.0513387	0.0948893	0.973581	0.243333	0.0560848	0.0726771	0.0538332	0.0187307	0.028395	0.430885	0.0509246	0.0986477	0	0.307818	0.0368677	0.125895	0.0819099	0	0.0117803	0.00215601	0	0.00411692	0.426089	0.0521707	0	0.00310001	0.00166914	0.00135625	0	0	0.0195461	0	0	0	0	0.00868734	0	0	0	0	0	0.00246348	0.00192812	0	0.0173971	0.0477445
Q9Y277	Voltage-dependent anion-selective channel protein 3 OS=Homo sapiens GN=VDAC3 PE=1 SV=1 - [VDAC3_HUMAN]	0.0322578	0.0526288	0.00554569	0.0445142	0.105374	0.0451093	0.0538041	0.0472401	0.0285	0.0374614	0.0106481	0.0208493	0.00954836	0	0.00255872	0.0663254	0.0405545	0.0265041	0.269821	0.018546	0.140054	0.0237161	0.0101321	0.0226431	0.0706684	0	0.00839478	0	0.00166914	0	0.0148544	0	0	0	0.128158	0.102924	0.120059	0.121623	0.101864	0.0213573	0.07724	0.0255676	0.0415135	0.00246348	0.00192812	0	0.00521912	0.0152783
O60494	Cubilin OS=Homo sapiens GN=CUBN PE=1 SV=5 - [CUBN_HUMAN]	0.0335133	0.0520242	0.00278082	0.0636889	0.0534525	0.151814	0.0563459	0.0290708	0.00633332	0.00312178	0	0.222392	0	0	0	0.0221085	0.169592	0	0.291503	0	0	0.01078	0	0	0.455188	0	0	0.00103334	0.00166914	0	0	0.00131197	0	0	0	0	0.0184706	0	0.0611185	0	0.133883	0.403968	0.0059305	0	0	0	0	0
Q13510	Acid ceramidase OS=Homo sapiens GN=ASAH1 PE=1 SV=5 - [ASAH1_HUMAN]	0.0408586	0.0518603	0.0143733	0.0830205	0.277153	0.0362883	0.0719328	0.123551	0.0918332	0.0593138	0.0674381	0.0903468	0.101849	0.102758	0.0230285	0.120746	0.0626751	0.101599	0.303549	0.0412133	0.0235605	0.0366522	0.0591037	0.0555784	0.0976887	0.0149059	0.00139913	0	0.0367211	0.01085	0.00495148	0.0104958	0	0	0.0244111	0.00605437	0.0369413	0	0.0305592	0.0480538	0.128733	0.0818163	0	0.0123174	0.0173531	0.00217401	0.029575	0.0324663
P31949	Protein S100-A11 OS=Homo sapiens GN=S100A11 PE=1 SV=2 - [S10AB_HUMAN]	0.0652502	0.0518267	0.0482804	0.159069	0.931574	0.026246	0.0429779	0.123551	0.1045	0.099897	0.212962	0.0243241	0.0636557	0.25484	0.0997902	0.0799306	0.355773	0.0927644	0.0963646	0.251401	0.0916242	0.157389	0.466075	0.298477	0.0893748	0.0596236	0.121724	0.0206667	0.0484051	0.0406873	0.113884	0.0275515	0.0430015	0.0313991	0.231905	0.108979	0.101588	0.138997	0.112051	0.0373752	0.159629	0.0664758	0.0889574	0.0344887	0.0501311	0.00217401	0.0330544	0.120316
P61981	14-3-3 protein gamma OS=Homo sapiens GN=YWHAG PE=1 SV=2 - [1433G_HUMAN]	0.0480633	0.0517497	0.0174072	0.126389	0.336374	0.13823	0.053026	0.134453	0.0728332	0.099897	0.145524	0.083397	0.120946	0.0822064	0.0972315	0.166664	0.171435	0.0684689	0.21682	0.148368	0.209427	0.172481	0.0996319	0.179086	0.11016	0.0223589	0.0251843	0	0	0.0257687	0.0792236	0	0.111413	0.0156996	0	0	0	0	0	0	0.0978373	0	0	0.0270983	0.0250656	0.00652202	0	0.0840304
P30044	Peroxiredoxin-5, mitochondrial OS=Homo sapiens GN=PRDX5 PE=1 SV=4 - [PRDX5_HUMAN]	0.0405119	0.051015	0.0199725	0.0667758	0.391503	0.0565749	0.0595653	0.0835786	0.0316666	0.071801	0.0461418	0.0347488	0.0541074	0.0616548	0.143288	0.0663254	0.0608317	0.0530082	0.0770917	0.043274	0.0903153	0.0625243	0.0844338	0.0988061	0.0976887	0.00745295	0.0475704	0	0.0100149	0.00406873	0.0544662	0.00393592	0.0762299	0	0.0183083	0.0544893	0.0554119	0.0608114	0.0509321	0	0.046344	0.0357946	0.035583	0.00739044	0.0134968	0	0.0156573	0.0477445
P02652	Apolipoprotein A-II OS=Homo sapiens GN=APOA2 PE=1 SV=1 - [APOA2_HUMAN]	0.0323271	0.0496265	0.0217658	0.00700413	0.438592	0.0473219	0.0317856	0	0	0	0	0.0138995	0	0	0	0.00850326	0	0.0176694	0.0120456	0	0	0	0	0.0102923	0.0706684	0	0.0125922	0.0206667	0.0166914	0.0230562	0.00990295	0.00655987	0.02541	0.00627983	0	0	0.0923532	0.00868734	0	0	0	0.0511352	0.011861	0.00492696	0	0	0.0173971	0.00190978
P04080	Cystatin-B OS=Homo sapiens GN=CSTB PE=1 SV=2 - [CYTB_HUMAN]	0.0474607	0.0488558	0.047132	0.0438771	0.964716	0.0490923	0.0664353	0.145354	0.0316666	0.0156089	0.0390431	0.0208493	0.00954836	0.0452135	0.0230285	0.0255098	0.0534582	0.0309215	0.00963646	0.0267887	0.210736	0.0409642	0.0303962	0.0247015	0.0353342	0.0149059	0.0447722	0.0372001	0.0267063	0.0583185	0.0891266	0.0446071	0.10164	0.037679	0.0488222	0.0484349	0.110824	0.0694987	0.0611185	0	0.046344	0.0409082	0.11861	0.0886852	0.104118	0.0217401	0.0904647	0.244452
P61224	Ras-related protein Rap-1b OS=Homo sapiens GN=RAP1B PE=1 SV=1 - [RAP1B_HUMAN]	0.0305875	0.0487949	0.00768615	0.0386727	0.157519	0.0361524	0.0711618	0.0472401	0.0253333	0.0437049	0.0709874	0.0312739	0.0318279	0.0534342	0.0434983	0.0374143	0.0442413	0.0242954	0.0481823	0.0329707	0.00916242	0.0323401	0.0337735	0.0329354	0.0623545	0.0298118	0.00419739	0	0.00500743	0	0.00495148	0	0.00390923	0.00627983	0.115953	0.0484349	0.00923532	0.0347494	0.0305592	0	0.061792	0.0306811	0.0177915	0.00246348	0.00771248	0	0.00869853	0.0133685
Q7RTS7	Keratin, type II cytoskeletal 74 OS=Homo sapiens GN=KRT74 PE=1 SV=2 - [K2C74_HUMAN]	0.0252618	0.0484272	0.00760142	0.0017213	0.156966	0.0569906	0.0436349	0.0327047	0	0	0	0	0	0	0	0	0	0	0	0	0	0	0	0	0	0	0	0	0	0.0583185	0	0	0	0	0	0.108979	0.184706	0.182434	0.173169	0.0480538	0.108136	0.0920434	0.195706	0	0	0	0	0
Q16270	Insulin-like growth factor-binding protein 7 OS=Homo sapiens GN=IGFBP7 PE=1 SV=1 - [IBP7_HUMAN]	0.0296538	0.0484237	0.0145495	0.0129225	0.300463	0.0169071	0.0718769	0.00363385	0.0696666	0.0249742	0	0.0868719	0	0	0.00255872	0	0.00184339	0	0	0	0	0.0539002	0	0	0.00207848	0	0	0.0103334	0.0734423	0.0379749	0.00495148	0.0209916	0	0	0	0	0.0461766	0	0	0.0373752	0.175077	0.26079	0	0	0.0192812	0	0.0487117	0.0248272
P61586	Transforming protein RhoA OS=Homo sapiens GN=RHOA PE=1 SV=1 - [RHOA_HUMAN]	0.0355614	0.0481664	0.0101125	0.0694367	0.209949	0.0392087	0.0678313	0.0545078	0.0854999	0.0905316	0.0993824	0.0451734	0.133677	0.12742	0.133054	0.0289111	0.105073	0.0331301	0.0168638	0.0576986	0.0143981	0.0323401	0.0810564	0.0988061	0.0519621	0.0298118	0.0195878	0	0	0.00135625	0	0	0.0136823	0	0.0488222	0.0484349	0.00923532	0.00868734	0.0101864	0	0.0360453	0.00511352	0.0059305	0.00246348	0.00192812	0	0	0.0133685
P31997	Carcinoembryonic antigen-related cell adhesion molecule 8 OS=Homo sapiens GN=CEACAM8 PE=1 SV=2 - [CEAM8_HUMAN]	0.0369316	0.0480178	0.0213648	0.046637	0.444935	0.0238126	0.0398233	0.0399724	0.0601666	0.0499485	0.095833	0	0.0763869	0.0945374	0.0690855	0.0204078	0.081109	0.0132521	0.0313185	0.0453347	0	0.0560562	0.0557263	0.0741046	0.0228633	0	0.0489695	0.00620001	0.0133531	0.0122062	0.103981	0.00918382	0	0	0.0671305	0.0484349	0.0831178	0.0781861	0.0611185	0	0.046344	0.0357946	0	0	0.0212093	0	0.0487117	0.0190978
P08962	CD63 antigen OS=Homo sapiens GN=CD63 PE=1 SV=2 - [CD63_HUMAN]	0.0320189	0.0479912	0.0180255	0.0211423	0.375601	0.035182	0.0520441	0.0145354	0.00949998	0.0124871	0.0496912	0.00694975	0.0541074	0.0657651	0.046057	0.0102039	0.023964	0.0088347	0.0192729	0.018546	0.00261784	0.0129361	0.0151981	0.0144092	0.0166279	0	0.03218	0	0.00333828	0	0.0247574	0.0052479	0	0	0.0854388	0.0544893	0	0.0868734	0.0713049	0	0.0669413	0.0255676	0.035583	0.00492696	0.0308499	0	0.0260956	0.00190978
P05783	Keratin, type I cytoskeletal 18 OS=Homo sapiens GN=KRT18 PE=1 SV=2 - [K1C18_HUMAN]	0.049246	0.0468809	0.00951536	0.174065	0.202969	0.103268	0.0330143	0.232567	0.0633332	0.0967752	0.11358	0.267566	0.0222795	0.0246619	0	1.41664	0.145627	0.121477	0.0987738	0	0.218589	0.0797723	0	0.0720461	0.162122	0.171418	0	0	0	0	0.0297089	0	0	0	0.0610277	0.0363262	0	0.0608114	0.112051	0	0.030896	0	0.0593049	0.0246348	0	0	0	0.0343761
Q9UM07	Protein-arginine deiminase type-4 OS=Homo sapiens GN=PADI4 PE=1 SV=2 - [PADI4_HUMAN]	0.0390849	0.0466855	0.0213187	0.0666465	0.456646	0.0154751	0.0583433	0.101748	0.0949998	0.0530703	0.095833	0	0.0923008	0.115089	0.0409396	0.0527202	0.0995428	0.0309215	0.0602279	0.103033	0	0.0323401	0.138471	0.0864553	0.06859	0	0.00139913	0	0	0	0	0.00262395	0.00390923	0	0.00610277	0	0	0	0.0101864	0	0.0102987	0.0204541	0	0.00492696	0.00771248	0	0.00173971	0.0152783
P01008	Antithrombin-III OS=Homo sapiens GN=SERPINC1 PE=1 SV=1 - [ANT3_HUMAN]	0.0503504	0.0461515	0.0628825	0.0271154	1.36252	0.0529765	0.0451205	0.0109016	0.00949998	0.00312178	0.00354937	0.177219	0	0	0	0.0884339	0.0110603	0.0154607	0.0265003	0	0.0104713	0.00646803	0.00168868	0.049403	0.0976887	0.00372648	0.086746	0.0155	0.00834571	0.0162749	0.094078	0.0209916	0.0293192	0	0	0.00605437	0.00923532	0.0347494	0.0203728	0	0.0257467	0.0715893	0	0.0517331	0.015425	0	0.0121779	0.0324663
O75923	Dysferlin OS=Homo sapiens GN=DYSF PE=1 SV=1 - [DYSF_HUMAN]	0.0317996	0.0459138	0.00985716	0.0504151	0.214688	0.0114748	0.066193	0.00726771	0.0158333	0.0780445	0.11358	0	0.0954836	0.12331	0.0869966	0.0153059	0.117977	0	0.0240912	0.086548	0	0.0301841	0.0726131	0.0823384	0.00831393	0	0.0153904	0	0.00166914	0.00542498	0.0495148	0.0052479	0.00195461	0	0.079336	0.0181631	0	0.00868734	0.0101864	0	0.015448	0.0204541	0	0	0	0	0	0
Q9UBD6	Ammonium transporter Rh type C OS=Homo sapiens GN=RHCG PE=1 SV=1 - [RHCG_HUMAN]	0.0233333	0.045756	0.00515976	0.00372849	0.112767	0.0442793	0.047329	0.00363385	0	0.00312178	0	0	0	0	0	0	0.0516148	0	0	0	0	0	0	0	0.0124709	0	0	0.00103334	0.0150223	0.00678122	0.00495148	0.00787185	0.00390923	0.0125597	0.0366166	0.115033	0.0738825	0.13031	0.183355	0.00533931	0.0978373	0.0357946	0.166054	0	0.0096406	0.00217401	0.00347941	0.0343761
P60174	Triosephosphate isomerase OS=Homo sapiens GN=TPI1 PE=1 SV=3 - [TPIS_HUMAN]	0.0697251	0.0457405	0.0663472	0.157946	1.45051	0.189821	0.0534959	0.203496	0.107666	0.156089	0.177469	0.177219	0.140043	0.283612	0.368456	0.117345	0.13088	0.110434	0.101183	0.162793	0.140054	0.120736	0.153669	0.183203	0.151729	0.0149059	0.145509	0.0609668	0.0650966	0.0542498	0.094078	0.0446071	0.0586384	0.0816378	0.0427194	0.0484349	0.0554119	0.0434367	0.0101864	0	0.015448	0.00511352	0.023722	0.0739044	0.0732685	0.00652202	0.0452323	0.101218
P12109	Collagen alpha-1(VI) chain OS=Homo sapiens GN=COL6A1 PE=1 SV=3 - [CO6A1_HUMAN]	0.0232462	0.0455756	0.00263666	0.0111259	0.0578523	0.0844915	0.0423198	0.0181693	0.00633332	0.00624356	0.00709874	0.111196	0.00954836	0	0	0.0204078	0.00921693	0	0.00240912	0.006182	0.00130892	0	0.00168868	0.00205846	0.00207848	0.00745295	0	0	0.00166914	0	0	0.00131197	0	0	0	0	0	0.0173747	0	0	0.07724	0.414195	0	0	0	0	0.00347941	0
P16444	Dipeptidase 1 OS=Homo sapiens GN=DPEP1 PE=1 SV=3 - [DPEP1_HUMAN]	0.0267395	0.0449348	0.00537638	0.0303307	0.119649	0.0803075	0.0789853	0.0763109	0.0126666	0	0	0.083397	0	0	0	0.073128	0	0	0.0722735	0	0	0.0215601	0	0	0.236947	0	0	0	0	0	0	0	0	0	0.0244111	0.0484349	0.13853	0.0868734	0.0101864	0.0587324	0.0669413	0.178973	0.0711659	0	0	0	0	0
Q9UGM3	Deleted in malignant brain tumors 1 protein OS=Homo sapiens GN=DMBT1 PE=1 SV=2 - [DMBT1_HUMAN]	0.0269162	0.0447112	0.0162179	0.000380387	0.362726	0.0136665	0.124434	0	0	0	0	0	0	0	0	0	0	0	0.00722735	0	0	0	0	0	0	0	0.00279826	0	0	0	0.00990295	0	0	0	0	0	0	0	0	0	0	0	0	0	0	0.00869603	0	0.00190978
P0DOX8	Immunoglobulin lambda-1 light chain OS=Homo sapiens PE=1 SV=1 - [IGL1_HUMAN]	0.0476375	0.0442975	0.0674981	0	1.52375	0.23345	0.0619234	0	0	0	0	0	0	0	0	0	0	0	0	0	0	0	0	0	0	0	0	0	0	0	0	0	0	0	0	0	0	0	0	0	0	0	0	0	0	0	0	0
P62879	Guanine nucleotide-binding protein G(I)/G(S)/G(T) subunit beta-2 OS=Homo sapiens GN=GNB2 PE=1 SV=3 - [GBB2_HUMAN]	0.0279027	0.0439353	0.00666298	0.0381875	0.151654	0.0333526	0.0569336	0.0944802	0.0569999	0.0468267	0.0425925	0.055598	0.0286451	0.0205516	0.0869966	0.0357137	0.047928	0.0309215	0	0.0164853	0.0143981	0.0280281	0.0320848	0.0349938	0.0374127	0.0149059	0.00279826	0	0	0.00135625	0.00495148	0	0.0117277	0	0	0	0.0184706	0.0347494	0	0	0.061792	0.0511352	0.011861	0	0.00385624	0	0.00695882	0.00954891
P11021	78 kDa glucose-regulated protein OS=Homo sapiens GN=HSPA5 PE=1 SV=2 - [GRP78_HUMAN]	0.0619342	0.0437318	0.049455	0.158112	1.13087	0.0812444	0.0665868	0.167157	0.107666	0.149845	0.209413	0.0972965	0.162322	0.275392	0.186787	0.112243	0.235953	0.0574256	0.21682	0.158671	0.215971	0.135829	0.151981	0.193495	0.128866	0.0409912	0.0685574	0.0547668	0.0634274	0.0705247	0.0594177	0.0642867	0.0156369	0.00627983	0.0122055	0	0	0.026062	0.0407456	0.0587324	0.061792	0.0613622	0.100818	0.103466	0.0655561	0.0434802	0.0417529	0.120316
P48735	Isocitrate dehydrogenase [NADP], mitochondrial OS=Homo sapiens GN=IDH2 PE=1 SV=2 - [IDHP_HUMAN]	0.0345088	0.0437073	0.0053618	0.0903994	0.122675	0.0497961	0.0604865	0.0472401	0.0443333	0.0686792	0.0248456	0.0729724	0.0222795	0.0575445	0.0204698	0.0986378	0.173278	0.0265041	0.358958	0.068002	0.149217	0.0840843	0.0303962	0.10704	0.255653	0.00745295	0.00139913	0	0	0.00271249	0.0148544	0	0	0	0.0305139	0.0726524	0.0277059	0.0781861	0.0101864	0	0.0411946	0.0409082	0.023722	0.00246348	0.00771248	0	0.0139176	0.0324663
P61160	Actin-related protein 2 OS=Homo sapiens GN=ACTR2 PE=1 SV=1 - [ARP2_HUMAN]	0.0349616	0.043484	0.0164369	0.0617511	0.377999	0.0542849	0.0507425	0.0763109	0.0664999	0.0749227	0.106481	0.00694975	0.140043	0.139751	0.0511745	0.034013	0.047928	0.0110434	0.021682	0.0968513	0.0209427	0.0344961	0.133405	0.0617538	0.0415697	0.00745295	0.0293817	0	0.00166914	0.00135625	0.0346603	0.0052479	0.02541	0	0.0183083	0.00605437	0	0.0347494	0.0509321	0	0.030896	0.0511352	0	0.0246348	0.00385624	0	0.00347941	0.0190978
P62873	Guanine nucleotide-binding protein G(I)/G(S)/G(T) subunit beta-1 OS=Homo sapiens GN=GNB1 PE=1 SV=3 - [GBB1_HUMAN]	0.0277792	0.0434529	0.00687947	0.0382328	0.15832	0.0391533	0.0586978	0.0944802	0.0569999	0.0437049	0.0425925	0.0243241	0.0286451	0.0205516	0.0793204	0.039115	0.0368677	0.0331301	0.0530006	0.018546	0.0104713	0.0323401	0.0303962	0.0349938	0.0394912	0.00745295	0.00279826	0	0	0	0.00495148	0.00131197	0.0117277	0	0.0488222	0.0484349	0.0184706	0.0347494	0	0	0.046344	0.0409082	0	0	0.00385624	0	0	0
P68431	Histone H3.1 OS=Homo sapiens GN=HIST1H3A PE=1 SV=2 - [H31_HUMAN]	0.0479167	0.043334	0.0215922	0.140459	0.498273	0.00483233	0.0598598	0.0545078	0.0854999	0.137358	0.120679	0.0347488	0.130494	0.0657651	0.133054	0.0408156	0.307845	0.0485909	0.0891373	0.420376	0.0353408	0.114268	0.521801	0.238781	0.0561191	0.0335383	0.0265835	0.0320334	0.0450668	0.00813747	0.0148544	0.0275515	0.00586384	0.00941974	0.0732332	0	0	0	0	0.00533931	0.015448	0.0255676	0	0.00492696	0.00385624	0	0.00521912	0.00572935
P09917	Arachidonate 5-lipoxygenase OS=Homo sapiens GN=ALOX5 PE=1 SV=2 - [LOX5_HUMAN]	0.0290758	0.04324	0.0104179	0.0378477	0.240931	0.0123801	0.0576847	0.0290708	0.0443333	0.0437049	0.0390431	0	0.0477418	0.0493239	0.046057	0.0255098	0.10876	0.0287128	0.0192729	0.0473953	0	0.0409642	0.0523489	0.0843969	0.0124709	0	0	0	0.0150223	0.00678122	0.0396118	0	0.00195461	0	0.103747	0.0423806	0.00923532	0.00868734	0.0407456	0	0.0411946	0.0204541	0	0	0.015425	0	0.0121779	0.00572935
P00739	Haptoglobin-related protein OS=Homo sapiens GN=HPR PE=2 SV=2 - [HPTR_HUMAN]	0.0754589	0.0427692	0.128453	0.0259378	3.0034	0.0781712	0.031411	0	0.202666	0.0312178	0	0	0	0	0	0	0.0221206	0	0	0	0	0.135829	0	0.0885138	0.0124709	0	0.275629	0.0444334	0	0	0	0	0	0	0	0.00605437	0	0	0.0101864	0	0	0	0	0.125637	0.0385624	0	0.0539309	0.0630228
P06731	Carcinoembryonic antigen-related cell adhesion molecule 5 OS=Homo sapiens GN=CEACAM5 PE=1 SV=3 - [CEAM5_HUMAN]	0.0284721	0.0425297	0.0180486	0.0133221	0.424375	0.0384897	0.0445802	0.0581416	0.0474999	0	0	0	0	0.0164413	0	0	0.0368677	0	0	0	0.0287962	0.0344961	0	0.0308769	0	0	0.0279826	0.00826668	0.0133531	0.0298374	0.0841751	0.0052479	0.0117277	0.0125597	0.2197	0.133196	0.120059	0.0781861	0.0713049	0.0694111	0.133883	0.0920434	0.100818	0.0147809	0.015425	0	0.0191368	0.0420152
P13688	Carcinoembryonic antigen-related cell adhesion molecule 1 OS=Homo sapiens GN=CEACAM1 PE=1 SV=2 - [CEAM1_HUMAN]	0.0269362	0.042437	0.00827753	0.0313483	0.195054	0.0083375	0.0509752	0.0363385	0.0443333	0.0374614	0.0709874	0	0.117763	0.0616548	0.0639681	0	0.0313376	0.0110434	0	0.03091	0	0.0388082	0.0118207	0.0308769	0.00831393	0	0.0209869	0	0.0166914	0.01085	0.0495148	0.0052479	0	0	0.0976443	0.0544893	0	0	0.0611185	0	0.046344	0.0613622	0.047444	0	0.0096406	0	0.0173971	0
Q7Z794	Keratin, type II cytoskeletal 1b OS=Homo sapiens GN=KRT77 PE=2 SV=3 - [K2C1B_HUMAN]	0.12178	0.0424172	0.237687	0.0391377	5.60354	0.211683	0.0219935	0.0290708	0	0	0	0.0173744	0	0	0	0.328226	0	0	0.0240912	0	0.272255	0	0	0	0.0353342	0.0372648	0.233655	0.0558001	0.120178	0.162749	0.866508	0.0892143	0.107504	0.0941974	0.164775	0	0	0.104248	0.0916777	0	0.0875386	0.0971569	0.148262	1.4707	0.321996	0.210879	0.361859	0.773462
P08575	Receptor-type tyrosine-protein phosphatase C OS=Homo sapiens GN=PTPRC PE=1 SV=2 - [PTPRC_HUMAN]	0.0315627	0.0423506	0.00669459	0.0696558	0.158076	0.00464253	0.0433258	0.0145354	0.0411666	0.0842881	0.181018	0	0.213247	0.139751	0.189345	0.0119046	0.0995428	0.0132521	0.021682	0.0721233	0	0.0474322	0.0911885	0.0967476	0.00623545	0	0.0209869	0	0.00166914	0	0.0148544	0	0.00195461	0	0.0244111	0	0	0	0.0509321	0	0	0	0	0	0.00385624	0	0	0.00190978
Q86UX7	Fermitin family homolog 3 OS=Homo sapiens GN=FERMT3 PE=1 SV=1 - [URP2_HUMAN]	0.0330649	0.0419	0.015608	0.0556863	0.372507	0.0123801	0.0408224	0.0617755	0.0728332	0.115506	0.0887343	0	0.175053	0.0739858	0.0562919	0.0153059	0.0700487	0.0441735	0.00722735	0.06182	0	0.0474322	0.0709244	0.0782215	0.0187064	0	0.0265835	0	0	0	0.0445633	0	0.060593	0	0.00610277	0.0121087	0	0	0.0305592	0	0.015448	0	0	0	0.0115687	0	0.00521912	0.00381956
O60635	Tetraspanin-1 OS=Homo sapiens GN=TSPAN1 PE=1 SV=2 - [TSN1_HUMAN]	0.0210404	0.0411804	0.00431298	0.00462192	0.104734	0.034867	0.0596723	0.0145354	0.00633332	0	0	0.0138995	0	0	0	0.00510195	0	0	0.0313185	0	0	0	0	0	0.0166279	0	0.00419739	0	0.0150223	0.0230562	0.0346603	0	0	0	0.0366166	0.0242175	0.0923532	0.0521241	0.0509321	0.0640718	0.123584	0.0613622	0.047444	0	0	0	0.00173971	0.00572935
O00299	Chloride intracellular channel protein 1 OS=Homo sapiens GN=CLIC1 PE=1 SV=4 - [CLIC1_HUMAN]	0.0425758	0.0411685	0.01819	0.119042	0.441842	0.136733	0.0460489	0.0872125	0.101333	0.156089	0.188117	0.0625478	0.257806	0.168523	0.281459	0.0765293	0.117977	0.0552169	0.0602279	0.177217	0.0130892	0.112112	0.0996319	0.146151	0.0893748	0.0111794	0.0167896	0.00103334	0	0.00271249	0.0297089	0.00393592	0.0996853	0	0.0122055	0.0544893	0	0.0173747	0	0	0.061792	0.0409082	0.0415135	0.0320252	0.00385624	0	0.00869853	0.0190978
P02765	Alpha-2-HS-glycoprotein OS=Homo sapiens GN=AHSG PE=1 SV=1 - [FETUA_HUMAN]	0.0726839	0.0410318	0.056196	0.224565	1.36957	0.0936819	0.0142862	0.0399724	0	0.0561921	0.0354937	0.85482	0.00318279	0	0.00511744	0.0459176	0.0405545	0.0132521	3.05958	0.00412133	0.015707	0.00215601	0.00168868	0.0247015	0.0270203	0.0372648	0.0223861	0.0134334	0	0.00135625	0	0.00393592	0.05082	0.00627983	0	0	0.175471	0	0	0	0	0.010227	0	0	0	0	0	0.00381956
P40939	Trifunctional enzyme subunit alpha, mitochondrial OS=Homo sapiens GN=HADHA PE=1 SV=2 - [ECHA_HUMAN]	0.0283863	0.0409037	0.00644003	0.0522242	0.157444	0.103107	0.0759055	0.112649	0.0285	0.0686792	0.0212962	0.0451734	0.00636558	0.0164413	0.00255872	0.137753	0.0497714	0.0331301	0.0795008	0.0206067	0.0719905	0.0237161	0.0067547	0.0329354	0.230712	0.00372648	0.0125922	0	0	0.00271249	0.00990295	0	0	0	0.0549249	0.0121087	0	0	0	0	0.015448	0.010227	0.035583	0.00246348	0	0	0.00173971	0.0190978
P04746	Pancreatic alpha-amylase OS=Homo sapiens GN=AMY2A PE=1 SV=2 - [AMYP_HUMAN]	0.0216328	0.0406981	0.00606504	0.00530376	0.149025	0.00752838	0.027143	0	0	0	0	0.100771	0	0	0	0	0	0	0	0	0	0	0	0	0	0	0	0.00620001	0.0333829	0	0.00495148	0	0	0	0.0122055	0	0.00923532	0	0.0407456	0	0.0102987	0.0613622	0	0	0	0.00434802	0	0
P15153	Ras-related C3 botulinum toxin substrate 2 OS=Homo sapiens GN=RAC2 PE=1 SV=1 - [RAC2_HUMAN]	0.033831	0.0405635	0.0259483	0.0350947	0.639695	0.0584613	0.0462585	0.0327047	0.0538332	0.0499485	0.0638887	0.0173744	0.0350107	0.0369929	0.0307047	0.0187072	0.0276508	0.0485909	0.0313185	0.0391527	0	0.0366522	0.0523489	0.0329354	0.0478051	0.0111794	0.0377765	0.00103334	0	0.00135625	0	0	0.05082	0.0125597	0.0305139	0.0242175	0.0184706	0.026062	0.0101864	0	0.0205973	0.010227	0.011861	0.0246348	0.0115687	0	0.0121779	0.0190978
P55072	Transitional endoplasmic reticulum ATPase OS=Homo sapiens GN=VCP PE=1 SV=4 - [TERA_HUMAN]	0.036228	0.0405531	0.0100409	0.0992978	0.247598	0.0392475	0.0335936	0.174425	0.107666	0.0874099	0.16682	0.0486483	0.0732041	0.12331	0.046057	0.132651	0.112447	0.141355	0.0313185	0.0721233	0.0942421	0.0711483	0.157047	0.137917	0.0976887	0.0111794	0.00839478	0	0	0.00542498	0.0346603	0.00262395	0.0215008	0	0.0183083	0.0181631	0.0277059	0.0347494	0.0101864	0	0.0411946	0.117611	0.0296525	0.0221713	0.0115687	0	0.00173971	0.0458348
P10253	Lysosomal alpha-glucosidase OS=Homo sapiens GN=GAA PE=1 SV=4 - [LYAG_HUMAN]	0.0228951	0.0404606	0.0108908	0.000956842	0.269171	0.0133194	0.0710229	0	0.00633332	0.00312178	0.00354937	0.00347488	0	0	0	0.00170065	0	0	0	0	0	0	0	0	0	0	0	0.0103334	0.0166914	0	0.0445633	0.0052479	0	0	0	0	0	0	0	0	0	0.306811	0	0.0123174	0.0173531	0.0173921	0.0173971	0.00954891
P01019	Angiotensinogen OS=Homo sapiens GN=AGT PE=1 SV=1 - [ANGT_HUMAN]	0.0341521	0.0402661	0.0323981	0.0193707	0.804602	0.0434482	0.0169777	0.00726771	0	0.00936534	0.0141975	0.208493	0	0	0	0.0323124	0	0.00662603	0	0	0.00130892	0	0	0.00411692	0.0769039	0.00745295	0.0307809	0.00103334	0	0.00135625	0.00495148	0.00262395	0.00586384	0	0	0	0	0	0	0	0	0.0204541	0	0.0172444	0.00385624	0	0	0.0267369
O00160	Unconventional myosin-If OS=Homo sapiens GN=MYO1F PE=1 SV=3 - [MYO1F_HUMAN]	0.0272244	0.040141	0.0104093	0.0346355	0.259319	0.0282348	0.0520105	0.0363385	0.0538332	0.0655574	0.0638887	0.0138995	0.0668385	0.0287722	0.0307047	0.0255098	0.0442413	0.0265041	0.00240912	0.03091	0	0.0323401	0.0455942	0.0741046	0.0166279	0	0.0125922	0	0.00333828	0.00542498	0.0198059	0	0.0175915	0	0.0183083	0.0242175	0.00923532	0	0	0	0.0411946	0	0	0	0.00578436	0	0	0.00381956
P29508	Serpin B3 OS=Homo sapiens GN=SERPINB3 PE=1 SV=2 - [SPB3_HUMAN]	0.119175	0.0399017	0.23056	0.0495613	5.77819	0.0363326	0.0215276	0.250736	0.0474999	0	0	0	0	0.0164413	0	0.0323124	0.138254	0	0	0	0.166233	0.127205	0.0067547	0.0823384	0.0478051	0.0260853	0.205672	0.374067	0.146885	0.290236	0.510002	0.198108	0.103595	0.156996	0.140364	0.0121087	0.0923532	0.121623	0.152796	0.00533931	0.211123	0.255676	0.189776	1.4904	1.20507	0.276099	0.746334	1.55647
P61026	Ras-related protein Rab-10 OS=Homo sapiens GN=RAB10 PE=1 SV=1 - [RAB10_HUMAN]	0.0296589	0.0397456	0.00780457	0.0611572	0.196363	0.0343515	0.0167108	0.098114	0.0506666	0.0530703	0.0887343	0.0347488	0.0159139	0.12742	0.0537332	0.0578221	0.0866391	0.0220868	0.0867282	0.055638	0.0458121	0.0646803	0.0894998	0.0638123	0.0519621	0.0149059	0	0	0	0	0.0198059	0	0.0117277	0	0.0427194	0.0242175	0.0646472	0.112935	0.0713049	0	0.046344	0.0306811	0.035583	0.0147809	0.0115687	0	0.00695882	0.0248272
P10809	60 kDa heat shock protein, mitochondrial OS=Homo sapiens GN=HSPD1 PE=1 SV=2 - [CH60_HUMAN]	0.0311474	0.0395369	0.00779584	0.0725968	0.197179	0.101328	0.0588279	0.130819	0.0285	0.0343396	0.0106481	0.264091	0	0.012331	0	0.154759	0.10323	0.0419648	0.113228	0.0144247	0.162306	0.0280281	0.0168868	0.0555784	0.193299	0.0149059	0	0	0	0.00135625	0.00495148	0	0	0	0.00610277	0.0484349	0.0738825	0	0.0101864	0	0.0514933	0.0409082	0.0296525	0.00246348	0.00192812	0	0.00173971	0.0133685
P07384	Calpain-1 catalytic subunit OS=Homo sapiens GN=CAPN1 PE=1 SV=1 - [CAN1_HUMAN]	0.0306914	0.0386477	0.0114987	0.0612964	0.297526	0.0383844	0.0493587	0.0472401	0.0443333	0.0405831	0.106481	0.0138995	0.00954836	0.160303	0.0409396	0.0561215	0.160375	0.0309215	0.0313185	0.0968513	0.0431943	0.0668363	0.106387	0.0885138	0.0207848	0	0.03218	0.00206667	0	0.00271249	0.0396118	0.00787185	0.0215008	0.00313992	0.0488222	0.0302718	0.0369413	0.0608114	0.112051	0	0.108136	0.0869298	0.0593049	0.0418791	0.015425	0	0.00695882	0.0534739
Q10588	ADP-ribosyl cyclase/cyclic ADP-ribose hydrolase 2 OS=Homo sapiens GN=BST1 PE=1 SV=2 - [BST1_HUMAN]	0.0274074	0.0383264	0.012918	0.0344825	0.337052	0.00928505	0.0475004	0.0181693	0.0285	0.0312178	0.095833	0	0.0891181	0.0698755	0.0537332	0.0119046	0.0553016	0	0.0120456	0.0535773	0	0.0409642	0.0354622	0.0391107	0.0166279	0.00372648	0.0251843	0	0.00834571	0	0.00990295	0.00655987	0.00586384	0	0.0732332	0.0544893	0.0646472	0.0608114	0.0713049	0.0160179	0.0566426	0.0357946	0	0.0123174	0.0134968	0	0.0487117	0.0114587
P48594	Serpin B4 OS=Homo sapiens GN=SERPINB4 PE=1 SV=2 - [SPB4_HUMAN]	0.0916101	0.0382674	0.170851	0.0321241	4.46466	0.0376903	0.0284637	0.192594	0	0	0	0	0	0.012331	0	0.0255098	0.0792656	0	0	0	0.137436	0.0883964	0.0067547	0.05352	0.0145494	0	0.159501	0.264534	0.105156	0.187162	0.326797	0.140381	0.0801392	0	0.115953	0.0181631	0.0831178	0.0955608	0.183355	0	0.226571	0.199427	0.201637	1.17262	1.00841	0.228271	0.560185	1.20125
P02746	Complement C1q subcomponent subunit B OS=Homo sapiens GN=C1QB PE=1 SV=3 - [C1QB_HUMAN]	0.0204744	0.0380061	0.00681086	0.00353721	0.179204	0.0562781	0.0232341	0	0	0.00312178	0	0.00694975	0	0	0	0	0	0.0176694	0	0	0	0.00431202	0	0.0185261	0.0166279	0	0.00699565	0	0	0.00135625	0	0	0	0	0	0	0	0	0	0	0	0	0	0.00246348	0	0	0	0
Q15149	Plectin OS=Homo sapiens GN=PLEC PE=1 SV=3 - [PLEC_HUMAN]	0.0285509	0.0374838	0.0115789	0.049424	0.308903	0.248016	0.0391689	0.15989	0.0348333	0.028096	0.0319443	0	0.0254623	0.00822064	0.0153523	0.132651	0.13088	0.00220868	0.00481823	0.0473953	0.134819	0.0431202	0.0422169	0.0555784	0.0415697	0	0.00699565	0	0	0.00949371	0.0198059	0	0.00586384	0	0	0.0302718	0.0369413	0.0781861	0.0305592	0	0.0205973	0.0153406	0.0593049	0	0.00192812	0	0	0.061113
Q86Y46	Keratin, type II cytoskeletal 73 OS=Homo sapiens GN=KRT73 PE=1 SV=1 - [K2C73_HUMAN]	0.023244	0.0369175	0.0130156	0.00877178	0.352558	0	0	0	0	0	0	0	0	0	0	0.166664	0	0	0	0	0	0	0	0	0	0	0.107733	0	0	0	0	0	0	0	0	0	0	0	0	0	0	0	0	0.137955	0	0	0	0.202437
O00602	Ficolin-1 OS=Homo sapiens GN=FCN1 PE=1 SV=2 - [FCN1_HUMAN]	0.0239695	0.0368572	0.0144979	0.00983091	0.393353	0	0.0414254	0.00363385	0.00316666	0.0218525	0.00709874	0	0.0190967	0.00411032	0.0434983	0	0.0258074	0	0.00481823	0.006182	0	0.01078	0.00168868	0.0288184	0.00623545	0	0.0391756	0.00516668	0.0333829	0.0284811	0.0198059	0.0144317	0	0	0.0427194	0.0665981	0	0.0347494	0.0305592	0	0.0360453	0.00511352	0	0.00246348	0.015425	0	0.0104382	0.00572935
P60953	Cell division control protein 42 homolog OS=Homo sapiens GN=CDC42 PE=1 SV=2 - [CDC42_HUMAN]	0.0290896	0.0364768	0.010002	0.0612419	0.274202	0.0500316	0.0420953	0.0545078	0.0728332	0.0499485	0.0922837	0.0208493	0.0541074	0.0780961	0.0690855	0.0697267	0.0921693	0.0419648	0.0433641	0.068002	0.0353408	0.0689923	0.111453	0.0843969	0.0415697	0.0149059	0.00699565	0	0.00166914	0.00135625	0.00495148	0	0.0156369	0	0	0.0181631	0.0184706	0.026062	0.0101864	0	0.015448	0.00511352	0	0	0	0	0	0.00954891
Q9Y2Y8	Proteoglycan 3 OS=Homo sapiens GN=PRG3 PE=1 SV=2 - [PRG3_HUMAN]	0.0307748	0.035888	0.0343446	0.00356821	0.956995	0.02768	0.032046	0.00363385	0	0	0.0248456	0	0.00636558	0	0	0	0.00368677	0	0	0.006182	0	0	0.0168868	0.00411692	0.00207848	0	0.00279826	0	0.00333828	0.00406873	0	0	0.00586384	0	0	0	0	0	0.0509321	0	0	0.010227	0	0.0147809	0.0134968	0	0.0156573	0
P50395	Rab GDP dissociation inhibitor beta OS=Homo sapiens GN=GDI2 PE=1 SV=2 - [GDIB_HUMAN]	0.0403137	0.0358132	0.0156139	0.127799	0.435982	0.0413028	0.03682	0.0908463	0.0918332	0.0842881	0.216512	0.0208493	0.0827525	0.374039	0.176552	0.0799306	0.206459	0.0773036	0.103592	0.175157	0.0510478	0.120736	0.200952	0.195554	0.06859	0.0111794	0.0503687	0.00516668	0.0100149	0.00542498	0.0792236	0.00393592	0.00390923	0	0.0244111	0.0121087	0.0184706	0.0347494	0.0101864	0	0.0102987	0.0715893	0	0.0369522	0.015425	0	0.00521912	0.0630228
P00966	Argininosuccinate synthase OS=Homo sapiens GN=ASS1 PE=1 SV=2 - [ASSY_HUMAN]	0.0289623	0.0356027	0.00927809	0.0653101	0.260601	0.153249	0.0488888	0.185327	0.107666	0.0530703	0.0106481	0.29189	0.00318279	0	0	0.110542	0.0700487	0.00662603	0.0770917	0	0.0759172	0.0129361	0	0.0144092	0.214084	0.00745295	0.00419739	0	0	0	0	0	0.0136823	0	0.0122055	0.0302718	0.0184706	0.112935	0.0203728	0	0.0720906	0.10227	0.0652354	0	0.00192812	0	0.00695882	0
P01620	Ig kappa chain V-III region SIE OS=Homo sapiens PE=1 SV=1 - [KV302_HUMAN]	0.0437338	0.0354991	0.067689	0	1.90678	0.0225851	0.0259043	0	0	0	0	0	0	0	0	0	0	0	0	0	0	0	0	0	0	0	0	0	0	0	0	0	0	0	0	0	0	0	0	0	0	0	0	0	0	0	0	0
P04843	Dolichyl-diphosphooligosaccharide--protein glycosyltransferase subunit 1 OS=Homo sapiens GN=RPN1 PE=1 SV=1 - [RPN1_HUMAN]	0.0230241	0.0352579	0.00799563	0.0273977	0.226776	0.0442045	0.0501864	0.0508739	0.0158333	0.0405831	0.0141975	0.0173744	0.0190967	0.0287722	0.0179111	0.0238091	0.0718921	0.00220868	0.0265003	0.0206067	0.0274873	0.0280281	0.0253301	0.0555784	0.0270203	0.00745295	0.00419739	0	0.00166914	0.00271249	0.0198059	0	0.00390923	0	0.0488222	0	0	0.0434367	0.0101864	0	0.0102987	0.010227	0.0415135	0.00739044	0.0192812	0	0.0121779	0.0286467
Q9HD89	Resistin OS=Homo sapiens GN=RETN PE=1 SV=1 - [RETN_HUMAN]	0.0515212	0.0350306	0.0787487	0.0250829	2.248	0.0145698	0.0172011	0.0181693	0.0221666	0.0187307	0.0425925	0.0104246	0.0509246	0.0575445	0.0383808	0.00850326	0.0202772	0.00662603	0.0457732	0.0164853	0	0.0194041	0.0489716	0.0370523	0.0145494	0	0.0461713	0.0165334	0.023368	0.0271249	0.0742721	0.0118078	0.0488653	0.0345391	0.0488222	0.0363262	0.0831178	0.0521241	0.0916777	0.0587324	0.0566426	0.0204541	0.0296525	0.0123174	0.0115687	0	0.0156573	0.0190978
P41222	Prostaglandin-H2 D-isomerase OS=Homo sapiens GN=PTGDS PE=1 SV=1 - [PTGDS_HUMAN]	0.0351837	0.0348685	0.0375615	0.0292041	1.07723	0.119859	0.0139574	0.112649	0.0285	0.0187307	0.028395	0.0521232	0	0	0	0.0714274	0.0184339	0.0309215	0.0530006	0.00412133	0.0693726	0.00215601	0	0.0102923	0.0249418	0.0298118	0.00139913	0.0196334	0.0550817	0.00813747	0.0297089	0.0170557	0.0175915	0.00627983	0	0	0	0	0	0	0.030896	0.0767028	0	0	0.0096406	0.01087	0.00347941	0.0152783
P98160	Basement membrane-specific heparan sulfate proteoglycan core protein OS=Homo sapiens GN=HSPG2 PE=1 SV=4 - [PGBM_HUMAN]	0.0265463	0.0348348	0.0164506	0.0292552	0.472246	0.26546	0.00892526	0.0545078	0	0	0.00354937	0.222392	0	0	0	0.0663254	0.0147471	0.0441735	0.0144547	0.00206067	0.0209427	0.00215601	0.00506603	0.0391107	0.0290988	0.0372648	0	0.00310001	0.0216989	0	0	0.00393592	0	0	0	0	0	0	0	0	0	0	0	0	0.0115687	0	0.00347941	0
Q14739	Lamin-B receptor OS=Homo sapiens GN=LBR PE=1 SV=2 - [LBR_HUMAN]	0.0221591	0.0347057	0.00654663	0.0272336	0.188633	0.0139276	0.0539711	0.0109016	0.019	0.0374614	0.0496912	0.00347488	0.0923008	0.0698755	0.0562919	0	0.0516148	0.0132521	0.00963646	0.0267887	0	0.0194041	0.0135094	0.0205846	0.0124709	0.0111794	0.00279826	0	0.0100149	0.00271249	0.0148544	0	0.00195461	0	0	0	0	0.00868734	0	0	0	0	0	0	0.00578436	0	0.00347941	0
P35030	Trypsin-3 OS=Homo sapiens GN=PRSS3 PE=1 SV=2 - [TRY3_HUMAN]	0.027467	0.0346526	0.0287936	0.000109394	0.83092	0.262507	0.0273776	0	0	0	0	0	0	0	0	0	0	0	0	0	0	0	0	0	0.00207848	0	0.0153904	0.0516668	0.0200297	0.0271249	0.20301	0.0590388	0.060593	0.0313991	0.0305139	0.0665981	0.0738825	0.0434367	0.122237	0.0266966	0.0411946	0.0357946	0.0770964	0.0221713	0.0115687	0.0956563	0.0173971	0.0496543
P14625	Endoplasmin OS=Homo sapiens GN=HSP90B1 PE=1 SV=1 - [ENPL_HUMAN]	0.0275868	0.0345431	0.00979454	0.0573275	0.283545	0.113489	0.0514465	0.0908463	0.0348333	0.0624356	0.0248456	0.0521232	0.060473	0.0534342	0.0281459	0.0816313	0.10876	0.0309215	0.0698644	0.0638806	0.0772261	0.0366522	0.0455942	0.0823384	0.0852178	0	0.0153904	0	0.00500743	0.00542498	0.0297089	0	0.00390923	0	0.0122055	0.0121087	0.0184706	0.026062	0.0203728	0	0.0257467	0.0204541	0.0059305	0	0.00192812	0	0.00173971	0.0286467
O75083	WD repeat-containing protein 1 OS=Homo sapiens GN=WDR1 PE=1 SV=4 - [WDR1_HUMAN]	0.0325158	0.0345139	0.0134301	0.082248	0.389121	0.12084	0.0384268	0.123551	0.0949998	0.112384	0.106481	0.0451734	0.162322	0.139751	0.138171	0.0663254	0.0829524	0.0552169	0.0385459	0.0576986	0.0274873	0.0646803	0.0743017	0.109098	0.0561191	0.00745295	0.0125922	0	0	0	0.00495148	0.00131197	0.0195461	0	0.0183083	0.0121087	0	0.0173747	0	0	0	0.010227	0	0	0.00385624	0	0.00173971	0.017188
Q2M2I5	Keratin, type I cytoskeletal 24 OS=Homo sapiens GN=KRT24 PE=1 SV=1 - [K1C24_HUMAN]	0.0208242	0.0340449	0.0121661	0.00320167	0.357356	0.044012	0.00708617	0	0	0	0	0	0	0	0	0	0.0608317	0	0	0	0	0	0	0	0	0	0	0	0	0	0	0	0	0	0	0.0968699	0.157	0.182434	0.264847	0	0.180227	0.0971569	0.171984	0	0	0.0478282	0	0
P27797	Calreticulin OS=Homo sapiens GN=CALR PE=1 SV=1 - [CALR_HUMAN]	0.0417282	0.0338518	0.0145781	0.147452	0.430644	0.063628	0.0419842	0.196228	0.136166	0.181063	0.17037	0.205018	0.264171	0.316495	0.14073	0.107141	0.211989	0.0309215	0.224048	0.12364	0.0523567	0.0539002	0.0810564	0.121449	0.147572	0.0372648	0.0251843	0.00516668	0.011684	0.00813747	0	0.00918382	0.0117277	0	0.00610277	0.0181631	0.00923532	0.026062	0	0	0.0205973	0.010227	0.0059305	0.0172444	0.0115687	0	0.0139176	0.0229174
P12838	Neutrophil defensin 4 OS=Homo sapiens GN=DEFA4 PE=1 SV=2 - [DEF4_HUMAN]	0.048529	0.0338375	0.0535053	0.081803	1.58124	0	0.0397806	0.00363385	0.117166	0.0967752	0.131327	0	0.203698	0.320605	0.0895553	0	0.0755788	0.00220868	0	0.0350313	0	0	0.42048	0	0.0581975	0	0.435129	0.00516668	0	0.00271249	0	0	0.086003	0.00313992	0.128158	0	0	0	0	0	0	0	0	0.00739044	0.00385624	0	0.05915	0.0152783
P01619	Ig kappa chain V-III region B6 OS=Homo sapiens PE=1 SV=1 - [KV301_HUMAN]	0.0283444	0.0336328	0.0313785	0.0021454	0.932973	0.100998	0.0565092	0	0.0126666	0.028096	0	0	0	0	0	0	0	0	0	0	0	0	0	0	0	0	0.0839478	0.0186	0.0166914	0.0284811	0.0544662	0.0275515	0.0215008	0.0125597	0.0244111	0.0302718	0.0277059	0.0347494	0.0101864	0.00533931	0.0360453	0.0562487	0.023722	0.0320252	0.0289218	0.00434802	0.0330544	0.0305565
P62834	Ras-related protein Rap-1A OS=Homo sapiens GN=RAP1A PE=1 SV=1 - [RAP1A_HUMAN]	0.01957	0.0335703	0.00498629	0.0168681	0.148533	0.0361524	0.0402003	0.0472401	0	0	0	0.0138995	0.0318279	0.0246619	0.0383808	0.0187072	0.0460846	0	0.0457732	0	0.00916242	0	0.0118207	0.0329354	0	0	0	0	0	0	0	0	0	0	0	0	0	0	0	0	0	0	0	0.00246348	0.00771248	0	0.00869853	0.0133685
P07195	L-lactate dehydrogenase B chain OS=Homo sapiens GN=LDHB PE=1 SV=2 - [LDHB_HUMAN]	0.0272247	0.0334883	0.0101955	0.0569769	0.304449	0.0526315	0.0402809	0.109016	0.0601666	0.0124871	0.0319443	0.0868719	0.00636558	0.0657651	0.0383808	0.0867332	0.0553016	0.0795123	0.0963646	0.037092	0.047121	0.0409642	0.0320848	0.0576369	0.116395	0.0223589	0.00839478	0	0.00166914	0.00271249	0.0198059	0.00262395	0	0	0.0122055	0	0	0.00868734	0.0101864	0	0.0669413	0.0767028	0.0296525	0	0.0134968	0.00869603	0.00521912	0.017188
Q00325	Phosphate carrier protein, mitochondrial OS=Homo sapiens GN=SLC25A3 PE=1 SV=2 - [MPCP_HUMAN]	0.0255352	0.0326279	0.00429411	0.0649964	0.131609	0.0287294	0.043821	0.0726771	0.0379999	0.0530703	0.0390431	0.027799	0.0254623	0.0534342	0.0332634	0.0697267	0.0884825	0.0242954	0.248139	0.068002	0.0274873	0.0797723	0.0320848	0.0617538	0.184985	0.00745295	0.00279826	0	0	0	0	0	0	0	0.0244111	0.00605437	0.0369413	0.00868734	0.0305592	0	0	0	0	0.00985392	0	0	0.00869853	0.0133685
Q9H4M9	EH domain-containing protein 1 OS=Homo sapiens GN=EHD1 PE=1 SV=2 - [EHD1_HUMAN]	0.0231368	0.0324409	0.0102372	0.0307963	0.315564	0.0167941	0.0348591	0.00726771	0.0253333	0.0437049	0.0780862	0	0.0541074	0.0369929	0.0562919	0.0323124	0.0553016	0.0110434	0.00963646	0.043274	0	0.0194041	0.0607923	0.0391107	0.0124709	0	0.0153904	0	0.00333828	0	0.0445633	0.00131197	0.0234554	0	0.0122055	0.0121087	0	0	0.0203728	0	0.0102987	0	0	0.00246348	0.00578436	0	0	0.00190978
P61204	ADP-ribosylation factor 3 OS=Homo sapiens GN=ARF3 PE=1 SV=2 - [ARF3_HUMAN]	0.0268508	0.0324223	0.0168646	0.0381033	0.520154	0.0753322	0.0529956	0.0290708	0.0285	0.0468267	0.0532406	0.027799	0.0381934	0.0493239	0.0358221	0.0459176	0.057145	0.0574256	0.021682	0.03091	0.015707	0.0280281	0.0591037	0.0514615	0.0478051	0	0.0153904	0.00103334	0.00333828	0.00678122	0.0297089	0	0.0234554	0.00313992	0.0366166	0	0.0184706	0	0	0	0.0566426	0.0306811	0	0.00739044	0.0134968	0	0.00347941	0.0267369
P20073	Annexin A7 OS=Homo sapiens GN=ANXA7 PE=1 SV=3 - [ANXA7_HUMAN]	0.0178588	0.0319969	0.00221206	0.0178401	0.0691336	0.014612	0.0398444	0.0327047	0.0253333	0.00936534	0.0390431	0.00347488	0.0222795	0.0328826	0.0332634	0.00170065	0.0331809	0.00441735	0.0192729	0.012364	0.00130892	0.00646803	0.0185754	0.0329354	0.0103924	0	0.00419739	0	0.00166914	0	0.00990295	0	0	0	0.122055	0.0423806	0.0461766	0.0347494	0.0611185	0.00533931	0.0514933	0.0460217	0.0296525	0	0	0	0	0
P07476	Involucrin OS=Homo sapiens GN=IVL PE=1 SV=2 - [INVO_HUMAN]	0.0406558	0.0317313	0.0512407	0.0385806	1.61483	0.10199	0.0341846	0.119917	0	0	0	0	0	0	0	0.0153059	0.188025	0	0	0	0.25393	0.0323401	0.00844338	0.0843969	0.00831393	0.0223589	0.00699565	0.0423668	0.0734423	0.193943	0.3367	0.0892143	0.0762299	0.00313992	0.079336	0.102924	0.00923532	0.0868734	0.224101	0.0266966	0.180227	0.0255676	0.136401	0.0468061	0.160034	0.0369581	0.0313147	0.370498
P0DOX2	Immunoglobulin alpha-2 heavy chain OS=Homo sapiens PE=1 SV=1 - [IGA2_HUMAN]	0.0396809	0.0316324	0.0530692	0.0264842	1.67769	0.114641	0.0497108	0	0	0	0	0.458684	0	0.0205516	0	0	0.023964	0	0	0	0	0	0	0	0	0	0	0	0	0	0	0	0	0	0	0	0	0	0	0	0	0	0	0	0	0	0	0
Q71DI3	Histone H3.2 OS=Homo sapiens GN=HIST2H3A PE=1 SV=3 - [H32_HUMAN]	0.0441909	0.0315421	0.0283628	0.132117	0.899205	0.00599055	0.0367694	0.0545078	0.0759999	0.121749	0	0.027799	0.130494	0.0657651	0.133054	0.0408156	0.304159	0.0485909	0.0891373	0.420376	0.0353408	0.114268	0.521801	0.238781	0.0540406	0.0335383	0.0335791	0.0496001	0.0383903	0.00813747	0	0.049855	0	0.0125597	0.0427194	0	0	0	0	0	0.0205973	0.0204541	0	0	0	0	0.0226162	0.017188
P04220	Ig mu heavy chain disease protein OS=Homo sapiens PE=1 SV=1 - [MUCB_HUMAN]	0.0224199	0.0313329	0.0201586	0	0.643368	0.173714	0.0456274	0	0	0	0	0	0	0	0	0	0	0	0	0	0	0	0	0	0	0	0.118926	0.0196334	0	0	0	0	0	0	0	0	0	0	0.0203728	0	0	0	0	0	0	0	0	0
P14598	Neutrophil cytosol factor 1 OS=Homo sapiens GN=NCF1 PE=1 SV=3 - [NCF1_HUMAN]	0.0268541	0.0311251	0.0101193	0.0622409	0.325116	0.0355927	0.0363591	0.0508739	0.0601666	0.0936534	0.106481	0	0.155957	0.102758	0	0.0306117	0.121663	0.0110434	0.00963646	0.146307	0	0.11858	0.0523489	0.0946892	0.0166279	0.0111794	0.0167896	0.00310001	0.00333828	0	0.0297089	0.0104958	0.0547292	0	0	0.0302718	0	0	0.0305592	0	0.00514933	0	0	0.0123174	0.0115687	0	0.00521912	0.0114587
P29350	Tyrosine-protein phosphatase non-receptor type 6 OS=Homo sapiens GN=PTPN6 PE=1 SV=1 - [PTN6_HUMAN]	0.0266545	0.0310499	0.00968924	0.0623142	0.312054	0.0373203	0.0454663	0.0363385	0.0854999	0.109262	0.11358	0.00347488	0.168688	0.0945374	0.0818791	0.0153059	0.112447	0.0220868	0.0265003	0.0844873	0.00130892	0.0474322	0.057415	0.100865	0.0228633	0	0.03218	0	0.00500743	0	0.0346603	0	0.0273646	0	0	0.0423806	0.00923532	0	0.0101864	0	0.0102987	0.00511352	0	0.00985392	0.00385624	0	0.00347941	0
Q9BVA1	Tubulin beta-2B chain OS=Homo sapiens GN=TUBB2B PE=1 SV=1 - [TBB2B_HUMAN]	0.0218411	0.030897	0.0192252	0	0.622236	0.254227	0.066181	0	0	0	0	0	0	0	0	0	0	0	0	0	0	0	0	0	0	0	0	0	0	0	0	0	0	0	0	0	0	0	0	0	0	0	0	0	0	0	0	0
P22626	Heterogeneous nuclear ribonucleoproteins A2/B1 OS=Homo sapiens GN=HNRNPA2B1 PE=1 SV=2 - [ROA2_HUMAN]	0.0262206	0.0303011	0.00653074	0.0709388	0.215528	0.0370883	0.0314131	0.112649	0.0601666	0.0936534	0.0851849	0.0486483	0.0859353	0.0780961	0.0690855	0.0748287	0.0995428	0.075095	0.0698644	0.043274	0.0680637	0.0582122	0.0641697	0.0699876	0.0727469	0.0186324	0.00979391	0	0.00333828	0.00135625	0.0198059	0.00262395	0.0136823	0	0.0122055	0.0302718	0.0184706	0.0173747	0.0101864	0	0.046344	0.00511352	0.011861	0.00492696	0.00192812	0	0.00173971	0.00954891
Q01546	Keratin, type II cytoskeletal 2 oral OS=Homo sapiens GN=KRT76 PE=1 SV=2 - [K22O_HUMAN]	0.013631	0.0301201	0	0	0	0.0634478	0.0118865	0	0	0	0	0	0	0	0	0	0	0	0	0	0	0	0	0	0	0	0	0	0	0	0	0	0	0	0	0	0	0	0	0	0.205973	0	0.284664	0	0	0	0	0
P36955	Pigment epithelium-derived factor OS=Homo sapiens GN=SERPINF1 PE=1 SV=4 - [PEDF_HUMAN]	0.0233709	0.0299675	0.0125591	0.0337111	0.419091	0.102965	0.0301614	0.0327047	0.0126666	0.00312178	0	0.194593	0	0.00822064	0	0.10544	0	0.0419648	0.040955	0	0.00130892	0	0	0	0.199534	0	0.0167896	0	0	0	0.00990295	0	0.00195461	0	0	0	0	0	0	0	0.00514933	0.0153406	0	0	0	0	0	0.00572935
P35241	Radixin OS=Homo sapiens GN=RDX PE=1 SV=1 - [RADI_HUMAN]	0.0205551	0.0298635	0.00838041	0.0260639	0.280624	0.00416875	0.0367593	0	0	0	0	0.121621	0	0	0	0	0.0608317	0	0.21923	0	0	0	0	0	0.0935318	0	0	0.00413334	0.0133531	0	0.0445633	0.0144317	0	0.00313992	0	0	0	0.0955608	0	0	0.061792	0.0664758	0	0	0.0115687	0	0.00521912	0
P16152	Carbonyl reductase [NADPH] 1 OS=Homo sapiens GN=CBR1 PE=1 SV=3 - [CBR1_HUMAN]	0.0215975	0.0296402	0.0141492	0.0173056	0.477366	0.15387	0.0477692	0.0690432	0	0	0	0.0625478	0	0.00411032	0	0.039115	0.0110603	0.0132521	0.0313185	0.00412133	0.015707	0.01078	0.00337735	0.00617538	0.0581975	0	0	0	0	0.00135625	0	0	0.00977307	0	0.0183083	0.0121087	0.0277059	0.00868734	0	0	0.0360453	0.0357946	0.035583	0.00246348	0	0	0	0.0420152
P09327	Villin-1 OS=Homo sapiens GN=VIL1 PE=1 SV=4 - [VILI_HUMAN]	0.0179601	0.0294533	0.00674373	0.0135147	0.228963	0.0694927	0.0697218	0.0145354	0	0	0	0.027799	0	0	0	0.0119046	0.00184339	0	0.0987738	0	0	0.00215601	0	0	0.0997672	0	0	0	0	0	0	0	0	0	0	0	0	0	0	0	0	0.00511352	0	0	0	0	0	0
P07339	Cathepsin D OS=Homo sapiens GN=CTSD PE=1 SV=1 - [CATD_HUMAN]	0.0376802	0.0293513	0.0328677	0.0790428	1.1198	0.0378892	0.0258093	0.152622	0.1045	0.0187307	0.0319443	0.0868719	0.00954836	0.0493239	0.0204698	0.146256	0.10876	0.0441735	0.250548	0.049456	0.0667548	0.112112	0.0439056	0.0741046	0.120552	0.0111794	0.0223861	0.0258334	0.0100149	0.0420436	0.00495148	0.0393592	0.00195461	0.00627983	0	0	0	0.0173747	0.0203728	0	0.0360453	0.178973	0	0.224177	0.125328	0.0652202	0.0852456	0.105038
A0M8Q6	Ig lambda-7 chain C region OS=Homo sapiens GN=IGLC7 PE=4 SV=2 - [LAC7_HUMAN]	0.073978	0.029089	0.148776	0	5.11452	0	0.0547309	0	0	0	0	0	0	0	0	0	0	0	0	0	0	0	0	0	0	0	0	0	0	0	0	0	0	0	0	0	0	0	0	0	0	0	0	0	0	0.113048	0	0.208166
P11169	Solute carrier family 2, facilitated glucose transporter member 3 OS=Homo sapiens GN=SLC2A3 PE=1 SV=1 - [GTR3_HUMAN]	0.0169784	0.0290266	0.00334242	0.0178537	0.11515	0.0144644	0.0357418	0.0109016	0.0285	0.0374614	0.0496912	0	0.00636558	0.0246619	0.0230285	0.0068026	0.0405545	0.00220868	0.0168638	0.0226673	0	0.0129361	0.0236415	0.0329354	0	0	0.00839478	0	0	0	0.0198059	0	0	0	0.0244111	0.0363262	0.0184706	0	0.0305592	0	0.0102987	0	0	0	0.00192812	0	0.00347941	0
Q01523	Defensin-5 OS=Homo sapiens GN=DEFA5 PE=1 SV=1 - [DEF5_HUMAN]	0.0270848	0.0290239	0.0339789	0.000437575	1.17072	0.14246	0.0788608	0	0	0	0	0	0	0	0	0	0	0	0	0	0	0	0	0	0.00831393	0	0	0	0	0	0	0	0	0	0	0	0	0	0	0	0	0	0	0	0	0	0	0
O96009	Napsin-A OS=Homo sapiens GN=NAPSA PE=1 SV=1 - [NAPSA_HUMAN]	0.0168329	0.0288592	0.00315342	0.0179076	0.109269	0.0500886	0.0284787	0.0327047	0.0126666	0.0343396	0	0.0451734	0.00636558	0.00411032	0	0.034013	0.0184339	0.00441735	0.0602279	0.012364	0.00392675	0.01078	0.0067547	0	0.0353342	0.0186324	0	0	0.00667657	0.00406873	0	0.0052479	0	0	0.0122055	0.0302718	0.0277059	0.0521241	0.0611185	0.00533931	0.0360453	0.0204541	0.023722	0	0.00192812	0	0.00173971	0
P02747	Complement C1q subcomponent subunit C OS=Homo sapiens GN=C1QC PE=1 SV=3 - [C1QC_HUMAN]	0.0184074	0.0287874	0.0112645	0.00558837	0.391301	0.0178755	0.0144048	0	0.0126666	0.00624356	0.00709874	0.00694975	0.00318279	0	0.00767617	0	0	0.0331301	0	0	0	0.00646803	0	0.0102923	0.0124709	0	0.00979391	0	0	0.00542498	0	0	0.00586384	0	0	0	0.00923532	0	0	0	0.00514933	0	0	0.0221713	0	0	0	0
P13489	Ribonuclease inhibitor OS=Homo sapiens GN=RNH1 PE=1 SV=2 - [RINI_HUMAN]	0.0234611	0.0284542	0.00846643	0.0513626	0.297546	0.0545536	0.0424986	0.0872125	0.0474999	0.0936534	0.11358	0.055598	0.0350107	0.0945374	0.0255872	0.0510195	0.0608317	0.075095	0.0168638	0.0267887	0.0222516	0.0280281	0.0371509	0.0843969	0.0207848	0	0.0125922	0.00103334	0	0.01085	0.0346603	0	0.0684115	0	0.0305139	0.0181631	0.00923532	0	0.0305592	0	0.030896	0	0.0177915	0.00492696	0.00578436	0	0.00347941	0.0267369
P22314	Ubiquitin-like modifier-activating enzyme 1 OS=Homo sapiens GN=UBA1 PE=1 SV=3 - [UBA1_HUMAN]	0.0336767	0.0282594	0.0175306	0.098943	0.620344	0.204299	0.0392245	0.127185	0.120333	0.109262	0.159722	0.0486483	0.0477418	0.209626	0.0972315	0.0680261	0.153001	0.0530082	0.0265003	0.111276	0.0575924	0.116424	0.0607923	0.156443	0.149651	0.00745295	0.0153904	0	0.00166914	0	0	0.00131197	0.0488653	0	0	0	0	0	0	0	0.0257467	0.0306811	0.0059305	0.00246348	0.00771248	0	0.00869853	0.0515641
P49411	Elongation factor Tu, mitochondrial OS=Homo sapiens GN=TUFM PE=1 SV=2 - [EFTU_HUMAN]	0.0224699	0.0279917	0.0109065	0.038533	0.389633	0.0640279	0.040969	0.0617755	0.0316666	0.0343396	0.0177469	0.0521232	0.00636558	0.00411032	0.00255872	0.0663254	0.0534582	0.0287128	0.0698644	0.00412133	0.0837707	0.0280281	0	0.02676	0.145494	0.0149059	0.0125922	0.0103334	0.023368	0.0203437	0.0297089	0.00655987	0.00390923	0.0188395	0.0244111	0.0363262	0.0277059	0.0694987	0.0509321	0.0160179	0.030896	0.0204541	0.047444	0.00492696	0.00578436	0.00217401	0.0121779	0.00954891
Q14764	Major vault protein OS=Homo sapiens GN=MVP PE=1 SV=4 - [MVP_HUMAN]	0.0223826	0.0278934	0.0069925	0.04976	0.250686	0.0555449	0.0350719	0.0799448	0.1045	0.0655574	0.0745368	0.0173744	0.0350107	0.0328826	0.0332634	0.0799306	0.101386	0.0154607	0.0313185	0.0329707	0.0340319	0.0194041	0.0641697	0.0596953	0.060276	0.00372648	0.00419739	0.00206667	0.00166914	0.00271249	0.0148544	0	0.00195461	0	0	0	0	0.00868734	0	0	0.0205973	0.0153406	0	0	0.00192812	0	0.00173971	0.0190978
O15144	Actin-related protein 2/3 complex subunit 2 OS=Homo sapiens GN=ARPC2 PE=1 SV=1 - [ARPC2_HUMAN]	0.0274706	0.0278415	0.00747001	0.0852095	0.268305	0.0191395	0.0226814	0.0545078	0.0918332	0.103019	0.106481	0.0208493	0.0891181	0.147972	0.0997902	0.0425163	0.0589884	0.0353388	0.0337276	0.171035	0.0196338	0.0754603	0.275254	0.109098	0.0769039	0.00745295	0.011193	0	0.00500743	0.00135625	0.0396118	0	0.00977307	0	0.0183083	0	0.00923532	0	0.0203728	0	0.0257467	0.0767028	0	0.00492696	0.00192812	0	0.00347941	0.0114587
P08697	Alpha-2-antiplasmin OS=Homo sapiens GN=SERPINF2 PE=1 SV=3 - [A2AP_HUMAN]	0.0288341	0.0273538	0.0381954	0.00607292	1.39635	0.0603879	0.023582	0	0	0	0	0.0868719	0	0	0	0.0034013	0	0	0.00240912	0	0	0	0	0.0164677	0.00623545	0	0.100737	0.00826668	0.00667657	0	0.00495148	0.00787185	0.0293192	0	0	0	0	0	0	0	0	0.0511352	0	0.0197078	0.0192812	0	0.029575	0.0133685
P04908	Histone H2A type 1-B/E OS=Homo sapiens GN=HIST1H2AB PE=1 SV=2 - [H2A1B_HUMAN]	0.0311631	0.0272235	0.00766541	0.113275	0.281574	0	0	0.0763109	0.0253333	0.0468267	0.0816356	0.00694975	0.105032	0.0616548	0.12026	0	0.800029	0	0.130092	0.0844873	0.0942421	0.0711483	0.0523489	0.32112	0.0561191	0.0186324	0	0	0	0	0	0	0	0	0	0	0	0	0	0	0	0	0	0	0	0	0	0
Q16822	Phosphoenolpyruvate carboxykinase [GTP], mitochondrial OS=Homo sapiens GN=PCK2 PE=1 SV=3 - [PCKGM_HUMAN]	0.0232998	0.0271967	0.0180841	0.0259564	0.664937	0.280589	0.064341	0.00363385	0	0	0	0.0486483	0	0	0	0.0442169	0.00184339	0	0.0987738	0	0	0.0258721	0	0.00205846	0.268124	0	0	0	0	0	0	0	0	0	0	0.0121087	0	0	0	0	0.00514933	0.010227	0	0	0	0	0	0
P59998	Actin-related protein 2/3 complex subunit 4 OS=Homo sapiens GN=ARPC4 PE=1 SV=3 - [ARPC4_HUMAN]	0.0218411	0.0270936	0.00918416	0.042006	0.338979	0.0201079	0.0248761	0.025437	0.0633332	0.0468267	0.0567899	0.00694975	0.0477418	0.0822064	0.0665268	0.039115	0.0147471	0.0220868	0.0168638	0.074184	0.0104713	0.0582122	0.0861225	0.0576369	0.0228633	0	0.00839478	0	0	0.00135625	0.0445633	0.00262395	0.00781846	0	0.0183083	0.0121087	0.0277059	0.0434367	0.0713049	0.0160179	0.030896	0.0357946	0	0.00739044	0.0096406	0	0.00347941	0.0114587
O95994	Anterior gradient protein 2 homolog OS=Homo sapiens GN=AGR2 PE=1 SV=1 - [AGR2_HUMAN]	0.0153495	0.0269488	0.00417932	0.0104219	0.155084	0.112341	0.0480985	0.0617755	0.0664999	0.00936534	0	0.0104246	0	0	0	0.00170065	0.0110603	0	0.00481823	0.006182	0.0117803	0	0	0.0144092	0	0	0	0	0	0	0	0	0.00390923	0	0	0	0.00923532	0	0	0	0	0	0	0	0	0	0	0.00190978
Q16851	UTP--glucose-1-phosphate uridylyltransferase OS=Homo sapiens GN=UGP2 PE=1 SV=5 - [UGPA_HUMAN]	0.0222262	0.0264386	0.0103891	0.0433687	0.392953	0.0239296	0.0329389	0.0181693	0.0253333	0.0437049	0.0851849	0.00694975	0.0286451	0.0534342	0.0895553	0.0306117	0.0368677	0.0265041	0.0289094	0.0597593	0.0222516	0.0474322	0.0945658	0.0679292	0.0581975	0	0.00979391	0	0	0.00406873	0.0297089	0	0.00586384	0	0.0244111	0.0121087	0	0.00868734	0.0101864	0	0.015448	0.0204541	0.0059305	0.00739044	0.00578436	0	0.00521912	0.0133685
Q8WUM4	Programmed cell death 6-interacting protein OS=Homo sapiens GN=PDCD6IP PE=1 SV=1 - [PDC6I_HUMAN]	0.020474	0.0259596	0.00573224	0.046023	0.220814	0.0546935	0.0327754	0.0545078	0.0316666	0.0312178	0.0780862	0.0104246	0.0350107	0.0780961	0.0511745	0.0493189	0.0774222	0.0287128	0.0337276	0.074184	0.0392675	0.0539002	0.0320848	0.0782215	0.0374127	0	0.00559652	0	0	0	0.0148544	0.00262395	0.0136823	0	0.0122055	0.0121087	0.0369413	0.0521241	0.0305592	0	0.0823893	0.0562487	0.0415135	0.0147809	0.00192812	0.00217401	0.00173971	0.017188
P02774	Vitamin D-binding protein OS=Homo sapiens GN=GC PE=1 SV=1 - [VTDB_HUMAN]	0.0653689	0.0259411	0.126113	0.014992	4.86152	0.0327729	0.029548	0.00726771	0.00316666	0.00312178	0	0.0729724	0	0	0.00255872	0.0408156	0.00368677	0	0.0240912	0	0.00261784	0	0	0.0164677	0.108081	0	0.295216	0.0310001	0.0417286	0.0393311	0.0346603	0.0629748	0.123141	0.00627983	0	0	0	0	0	0	0	0.0818163	0	0.206932	0.0501311	0.00652202	0.0191368	0.0973989
P04745	Alpha-amylase 1 OS=Homo sapiens GN=AMY1A PE=1 SV=2 - [AMY1_HUMAN]	0.014077	0.0258411	0.00390621	0.00566566	0.151163	0.00752838	0.0248299	0	0	0	0	0.104246	0	0	0	0.0034013	0	0	0	0	0	0	0	0	0	0	0	0	0	0	0.00495148	0	0	0	0	0	0	0	0	0	0	0.0460217	0	0	0	0	0	0
Q14002	Carcinoembryonic antigen-related cell adhesion molecule 7 OS=Homo sapiens GN=CEACAM7 PE=1 SV=1 - [CEAM7_HUMAN]	0.0138612	0.0258345	0.00269579	0.00769898	0.104348	0.0344248	0.0405531	0.025437	0.019	0.00312178	0	0	0	0	0	0	0.0442413	0	0	0.00206067	0.0170159	0.00862404	0	0.0247015	0.00207848	0	0	0	0	0.00135625	0.00990295	0	0.00586384	0	0.115953	0.0847612	0.0369413	0.0521241	0.0203728	0.0213573	0.0566426	0.0562487	0.0296525	0	0	0	0	0.0190978
P02749	Beta-2-glycoprotein 1 OS=Homo sapiens GN=APOH PE=1 SV=3 - [APOH_HUMAN]	0.0338874	0.025549	0.0442318	0.0306081	1.73126	0.0202036	0.029662	0.0399724	0.0538332	0.00312178	0	0.0486483	0.00318279	0.00411032	0.00255872	0.0221085	0.00368677	0	0.0144547	0	0.00130892	0.01078	0	0.0349938	0.338793	0	0.0503687	0.00930002	0.0183606	0.00813747	0	0.00655987	0.00586384	0	0.0122055	0.0242175	0.00923532	0.0173747	0.0203728	0	0.0514933	0.0204541	0	0.0591235	0.0269937	0.00217401	0.0347941	0.0248272
P55157	Microsomal triglyceride transfer protein large subunit OS=Homo sapiens GN=MTTP PE=1 SV=1 - [MTP_HUMAN]	0.0144954	0.0255274	0.00685962	0.00100195	0.268716	0.0857077	0.0658598	0	0	0	0	0	0	0	0	0	0	0	0.00240912	0	0	0	0	0	0.0166279	0	0	0	0	0	0	0	0	0	0	0	0	0	0	0	0	0	0	0	0	0	0	0
P05062	Fructose-bisphosphate aldolase B OS=Homo sapiens GN=ALDOB PE=1 SV=2 - [ALDOB_HUMAN]	0.0257024	0.0252996	0.012794	0.0650626	0.505701	0.172886	0.039306	0.218031	0.0823332	0.00624356	0.028395	0.215442	0	0	0	0.154759	0.0589884	0	0.202366	0	0.0327229	0.0323401	0	0.0349938	0.162122	0.00745295	0	0	0	0	0	0.00393592	0	0	0	0	0	0.0173747	0	0	0.0257467	0.0767028	0.011861	0	0	0	0	0
Q9H0U4	Ras-related protein Rab-1B OS=Homo sapiens GN=RAB1B PE=1 SV=1 - [RAB1B_HUMAN]	0.0222244	0.0252996	0.00736993	0.0559716	0.291306	0.0324147	0.0220695	0.0872125	0.0601666	0.0624356	0.0922837	0.0347488	0.0190967	0.0945374	0.0716442	0.0527202	0.0755788	0.0507995	0.0313185	0.0597593	0.04843	0	0.0759904	0.0782215	0.0498836	0.0186324	0.0125922	0	0	0	0.0198059	0	0.0117277	0	0	0	0	0	0	0	0	0	0.035583	0.0147809	0	0	0	0.0114587
P13987	CD59 glycoprotein OS=Homo sapiens GN=CD59 PE=1 SV=1 - [CD59_HUMAN]	0.0256102	0.0252952	0.0274192	0.0213058	1.08397	0.034639	0.0305592	0.0835786	0.0126666	0.00936534	0.0106481	0.0312739	0.0413762	0.00822064	0.0153523	0.0204078	0.0387111	0.0154607	0.0313185	0.0103033	0.0104713	0.0129361	0.0101321	0.0205846	0.0145494	0.00745295	0.00839478	0.0206667	0.0751114	0.0162749	0.0297089	0.0301754	0.0175915	0.00627983	0.00610277	0.0363262	0.0461766	0.0434367	0.0407456	0	0.0669413	0.0409082	0.011861	0.0270983	0.0404905	0.0369581	0.0330544	0.0248272
O15143	Actin-related protein 2/3 complex subunit 1B OS=Homo sapiens GN=ARPC1B PE=1 SV=3 - [ARC1B_HUMAN]	0.0197518	0.0252569	0.0047241	0.04608	0.187042	0.0419532	0.0286007	0.0181693	0.0538332	0.0312178	0.0780862	0.00347488	0.0795697	0.115089	0.0537332	0.0153059	0.0387111	0.0198781	0.0168638	0.080366	0.00916242	0.0258721	0.153669	0.0638123	0.0187064	0	0.00419739	0	0	0	0	0	0.00390923	0	0.0427194	0.00605437	0	0	0	0	0.00514933	0.0357946	0	0	0.0096406	0	0.00173971	0.00763913
Q12805	EGF-containing fibulin-like extracellular matrix protein 1 OS=Homo sapiens GN=EFEMP1 PE=1 SV=2 - [FBLN3_HUMAN]	0.0150636	0.0250541	0.00230944	0.0200541	0.0921782	0.157024	0.0203933	0.0218031	0	0.00624356	0.0106481	0.14247	0.00636558	0	0	0.0306117	0.0202772	0.0242954	0.00481823	0.0103033	0.00130892	0	0	0.0329354	0.0540406	0.0149059	0	0	0.00667657	0	0	0	0	0	0	0	0	0	0	0	0	0.0460217	0	0	0	0	0	0
Q14204	Cytoplasmic dynein 1 heavy chain 1 OS=Homo sapiens GN=DYNC1H1 PE=1 SV=5 - [DYHC1_HUMAN]	0.0210665	0.0249098	0.0114422	0.0368913	0.459346	0.19087	0.0310794	0.0763109	0.0158333	0.028096	0.0425925	0.0104246	0.0127312	0.00411032	0.0102349	0.163263	0.0589884	0.00220868	0.021682	0.012364	0.015707	0.0301841	0.0219528	0.0349938	0.139258	0	0.00279826	0	0	0	0.00990295	0	0.00195461	0	0.0244111	0.0121087	0.00923532	0.0347494	0	0	0.0102987	0	0.0059305	0.00246348	0.00192812	0	0	0.0381956
Q96KP4	Cytosolic non-specific dipeptidase OS=Homo sapiens GN=CNDP2 PE=1 SV=2 - [CNDP2_HUMAN]	0.0205777	0.0249098	0.00544271	0.0510499	0.218497	0.106042	0.0362822	0.109016	0.0538332	0.00624356	0.00709874	0.208493	0	0	0	0.164963	0.0442413	0.0198781	0.101183	0.00412133	0.0575924	0.01078	0.00844338	0.0102923	0.160043	0.00372648	0	0	0	0.00271249	0	0	0.00195461	0	0.0122055	0	0.0184706	0.0347494	0	0	0.030896	0.127838	0.0059305	0	0	0	0	0.0152783
P62136	Serine/threonine-protein phosphatase PP1-alpha catalytic subunit OS=Homo sapiens GN=PPP1CA PE=1 SV=1 - [PP1A_HUMAN]	0.0145836	0.0248679	0.00402793	0.0121359	0.161973	0.0505553	0.0392593	0.0218031	0	0.0187307	0.0212962	0.0173744	0.00954836	0.0328826	0	0.00510195	0.0221206	0.0287128	0.0120456	0.012364	0	0.0150921	0.0135094	0	0	0	0	0	0	0.00271249	0	0	0.0586384	0	0.0427194	0.0423806	0.0646472	0.026062	0.0203728	0	0.0514933	0.0562487	0.011861	0	0.00771248	0	0	0
Q96TA1	Niban-like protein 1 OS=Homo sapiens GN=FAM129B PE=1 SV=3 - [NIBL1_HUMAN]	0.0163845	0.024753	0.00850943	0.0122874	0.343775	0.114541	0.0220908	0.0654094	0.00633332	0	0	0	0	0	0	0.0119046	0.0442413	0	0	0	0.0719905	0.0129361	0	0.0144092	0.00623545	0	0	0	0	0.00271249	0.0148544	0	0.00390923	0	0.0305139	0.0605437	0.0646472	0.0521241	0.0611185	0	0.102987	0.0562487	0.0533745	0	0.0115687	0	0.00173971	0.0553837
Q8WVN6	Secreted and transmembrane protein 1 OS=Homo sapiens GN=SECTM1 PE=1 SV=2 - [SCTM1_HUMAN]	0.0210111	0.0247516	0.013571	0.0307345	0.548287	0.0630437	0.00219579	0.0181693	0	0	0.00354937	0.486483	0	0	0	0.0153059	0.00553016	0.00220868	0	0	0	0	0	0.00411692	0.0374127	0.0111794	0	0.00516668	0.00500743	0	0	0.00131197	0	0	0	0	0	0	0	0	0	0	0	0	0	0	0	0
P51149	Ras-related protein Rab-7a OS=Homo sapiens GN=RAB7A PE=1 SV=1 - [RAB7A_HUMAN]	0.024482	0.0245357	0.0114114	0.062831	0.465094	0.0361428	0.0319021	0.025437	0.0633332	0.0624356	0.110031	0.0208493	0.044559	0.143861	0.110025	0.0357137	0.0663619	0.0397562	0.0602279	0.0844873	0.00916242	0.0560562	0.106387	0.08028	0.0748254	0	0.0335791	0.00103334	0.0166914	0.00135625	0.0297089	0.0118078	0.0332284	0	0.0366166	0	0.00923532	0.0173747	0.0101864	0	0.0205973	0.0255676	0.0059305	0.0197078	0	0	0	0.0305565
P47929	Galectin-7 OS=Homo sapiens GN=LGALS7 PE=1 SV=2 - [LEG7_HUMAN]	0.0186692	0.0245072	0.0173711	0.00344501	0.708815	0.0516179	0.0281656	0.00363385	0	0	0	0.00347488	0	0	0	0	0.0276508	0	0	0	0.0183248	0	0	0.0102923	0.00207848	0	0.0475704	0.00206667	0.011684	0.0339061	0.0544662	0.00787185	0.0175915	0	0.0732332	0.0121087	0	0.00868734	0.0101864	0	0.0720906	0.0357946	0.142332	0.145345	0.0559155	0.00434802	0.046972	0.120316
Q14697	Neutral alpha-glucosidase AB OS=Homo sapiens GN=GANAB PE=1 SV=3 - [GANAB_HUMAN]	0.0166308	0.0244445	0.00456721	0.0266892	0.18684	0.0672731	0.0338573	0.0545078	0.0126666	0.0405831	0.0212962	0.0173744	0.0254623	0.0287722	0.0153523	0.0204078	0.0645185	0.0242954	0.021682	0.0164853	0.0183248	0.0280281	0.00844338	0.049403	0.0394912	0	0	0	0	0	0	0	0	0	0	0	0	0	0	0	0.00514933	0	0	0	0	0	0.00347941	0.0133685
P55786	Puromycin-sensitive aminopeptidase OS=Homo sapiens GN=NPEPPS PE=1 SV=2 - [PSA_HUMAN]	0.0188705	0.0244203	0.00614981	0.0382533	0.251832	0.0477636	0.0338759	0.0872125	0.019	0.00624356	0.0638887	0	0	0.0780961	0.0281459	0.0289111	0.0553016	0.00220868	0.00722735	0.0638806	0.0536656	0.0560562	0.0861225	0.0617538	0.0290988	0	0	0	0	0	0.00495148	0	0.00390923	0	0.00610277	0.0242175	0.0369413	0.0781861	0	0	0.0514933	0.010227	0.0533745	0.00985392	0.0134968	0	0.00521912	0.0744815
P23284	Peptidyl-prolyl cis-trans isomerase B OS=Homo sapiens GN=PPIB PE=1 SV=2 - [PPIB_HUMAN]	0.0197462	0.0244099	0.00855186	0.0375215	0.350344	0.0437729	0.0355572	0.0327047	0.0221666	0.0312178	0.0106481	0.0138995	0.0254623	0.0369929	0.046057	0.0408156	0.0829524	0.0287128	0.0867282	0.0350313	0.0942421	0.00862404	0.0236415	0.05352	0.0394912	0	0.0237852	0.00206667	0.00333828	0.00271249	0.0198059	0	0.00586384	0.0125597	0	0	0.0277059	0.00868734	0.0305592	0	0.0360453	0.0409082	0	0.0172444	0.00771248	0	0.0121779	0.0152783
Q8N6Q3	CD177 antigen OS=Homo sapiens GN=CD177 PE=1 SV=2 - [CD177_HUMAN]	0.0168629	0.0243901	0.00399811	0.0302179	0.163924	0	0.0212099	0.0290708	0.0158333	0.0187307	0.0496912	0	0.203698	0	0.110025	0.034013	0.0460846	0.00220868	0.00481823	0.024728	0	0.00431202	0.0185754	0.0123508	0	0	0.0125922	0	0	0	0	0	0	0	0.0671305	0.0302718	0.0184706	0	0.0305592	0	0.00514933	0	0	0	0.00385624	0	0.00695882	0.00190978
P07602	Prosaposin OS=Homo sapiens GN=PSAP PE=1 SV=2 - [SAP_HUMAN]	0.0298233	0.0240299	0.0220356	0.0716812	0.917008	0.0110432	0.0179386	0.0508739	0.0348333	0.0593138	0.134876	0.0451734	0.124129	0.0863167	0.074203	0.0595228	0.0940127	0.0419648	0.173456	0.0412133	0.0196338	0.0388082	0.0894998	0.0782215	0.0935318	0.0223589	0.00279826	0.00516668	0.0250371	0.00678122	0	0.0104958	0.0156369	0.00313992	0.00610277	0	0	0	0	0	0.00514933	0	0	0.00985392	0.015425	0.00217401	0.0191368	0.0229174
Q6KB66	Keratin, type II cytoskeletal 80 OS=Homo sapiens GN=KRT80 PE=1 SV=2 - [K2C80_HUMAN]	0.0212715	0.0238813	0.020029	0.0164173	0.838691	0.0212661	0.0236445	0	0	0	0	0	0	0	0	0.241492	0.0442413	0	0	0	0.015707	0.00431202	0	0.00617538	0	0	0.0167896	0	0.0100149	0.0311936	0.00990295	0.0209916	0	0	0.146466	0	0.147765	0.112935	0.112051	0	0.0360453	0.0204541	0.0415135	0.174907	0.0424186	0.0282621	0.0243559	0.204347
P30153	Serine/threonine-protein phosphatase 2A 65 kDa regulatory subunit A alpha isoform OS=Homo sapiens GN=PPP2R1A PE=1 SV=4 - [2AAA_HUMAN]	0.0208325	0.0235092	0.00887661	0.0473363	0.37758	0.100976	0.0253783	0.112649	0.0569999	0.0312178	0.0496912	0.0451734	0.0350107	0.0164413	0.0102349	0.100338	0.0682053	0.0552169	0.00963646	0.0288493	0.0340319	0.0754603	0.0439056	0.0473446	0.0789824	0	0	0	0	0	0	0.00131197	0.0430015	0	0	0.0242175	0	0.00868734	0	0	0.0257467	0	0.0296525	0.00246348	0.00385624	0	0.0139176	0.0324663
Q96FQ6	Protein S100-A16 OS=Homo sapiens GN=S100A16 PE=1 SV=1 - [S10AG_HUMAN]	0.0137381	0.0233768	0.00302511	0.0138606	0.129406	0.0193197	0.0226296	0.0690432	0	0	0	0	0	0	0	0	0.0682053	0	0	0	0.0497389	0.0258721	0.00168868	0.0226431	0.0187064	0.00745295	0	0	0.00500743	0	0	0.00131197	0	0	0.079336	0.0363262	0.0461766	0.0347494	0.0611185	0	0.061792	0.0357946	0.0593049	0	0.00578436	0.00217401	0.00173971	0.0305565
Q13835	Plakophilin-1 OS=Homo sapiens GN=PKP1 PE=1 SV=2 - [PKP1_HUMAN]	0.0158759	0.0233545	0.0116858	0.00382193	0.500365	0.0355249	0.032385	0.0472401	0	0	0	0	0	0	0	0.00170065	0.00553016	0	0	0	0.00785351	0	0	0.0102923	0	0	0.0195878	0.00103334	0	0.0135624	0	0.00131197	0	0.00313992	0.0732332	0.0302718	0	0.0173747	0.0203728	0	0.0102987	0	0.130471	0	0	0	0.00173971	0.17761
P07358	Complement component C8 beta chain OS=Homo sapiens GN=C8B PE=1 SV=3 - [CO8B_HUMAN]	0.0146817	0.0232107	0.0100229	0.00058123	0.431824	0.011001	0.0111625	0	0	0	0	0	0	0	0	0	0	0.0110434	0	0	0	0	0	0	0	0	0.00139913	0	0	0	0	0	0	0	0	0	0	0	0	0	0	0	0	0	0	0	0	0.00190978
Q99439	Calponin-2 OS=Homo sapiens GN=CNN2 PE=1 SV=4 - [CNN2_HUMAN]	0.0199222	0.0231931	0.00743354	0.0460578	0.320507	0.0340452	0.044043	0.0145354	0.0379999	0.0405831	0.127777	0	0.0954836	0.0904271	0.0537332	0.0102039	0.0405545	0.0198781	0.0144547	0.107155	0.00523567	0.0495882	0.0844338	0.0452861	0.0228633	0.0149059	0.0153904	0	0	0	0.0198059	0.00131197	0.0547292	0	0	0.00605437	0	0.00868734	0	0	0.0102987	0.010227	0	0	0.015425	0	0.00695882	0.0152783
P56134	ATP synthase subunit f, mitochondrial OS=Homo sapiens GN=ATP5J2 PE=1 SV=3 - [ATPK_HUMAN]	0.015509	0.0231116	0.00252678	0.0289637	0.109329	0.0290134	0.02998	0.0218031	0.0253333	0.0124871	0.028395	0.0138995	0.00318279	0.0287722	0.00255872	0.034013	0.0350243	0.0132521	0.132501	0.0226673	0.00916242	0.0409642	0.0135094	0.0247015	0.0769039	0.0111794	0.00139913	0	0	0	0	0	0.00390923	0	0.0732332	0.0363262	0.0184706	0.0173747	0.0101864	0	0.015448	0	0	0	0	0	0.00347941	0.00572935
P04844	Dolichyl-diphosphooligosaccharide--protein glycosyltransferase subunit 2 OS=Homo sapiens GN=RPN2 PE=1 SV=3 - [RPN2_HUMAN]	0.0167627	0.0230193	0.00670724	0.0259834	0.291375	0.0537638	0.0313715	0.0654094	0.0253333	0.0374614	0.0212962	0.0208493	0.00954836	0.0205516	0.0102349	0.0374143	0.0534582	0.0088347	0.0120456	0.0144247	0.0183248	0.0237161	0.0287075	0.0370523	0.0415697	0.00745295	0.0139913	0	0.00166914	0.00542498	0	0	0	0	0.0122055	0.00605437	0	0.00868734	0.0101864	0	0.0102987	0.00511352	0.023722	0.00246348	0	0	0.00173971	0.0420152
P35900	Keratin, type I cytoskeletal 20 OS=Homo sapiens GN=KRT20 PE=1 SV=1 - [K1C20_HUMAN]	0.0178878	0.0228908	0.0132495	0.0152331	0.578812	0.0596479	0.0491979	0	0	0	0	0.0208493	0	0	0	0.134351	0.0387111	0.0507995	0	0	0	0	0	0	0	0.0447177	0	0	0	0	0	0	0	0.0345391	0	0	0	0	0	0	0	0	0.112679	0	0	0	0	0.137504
Q9ULC5	Long-chain-fatty-acid--CoA ligase 5 OS=Homo sapiens GN=ACSL5 PE=1 SV=1 - [ACSL5_HUMAN]	0.0120134	0.0228129	0.00282457	0.00385614	0.123815	0.0253005	0.060041	0.0109016	0	0.00624356	0	0	0	0	0	0.0561215	0	0	0	0	0	0	0	0	0	0	0	0	0	0	0	0	0	0	0	0	0	0	0	0	0	0	0	0	0	0	0	0
Q9Y6N5	Sulfide:quinone oxidoreductase, mitochondrial OS=Homo sapiens GN=SQOR PE=1 SV=1 - [SQOR_HUMAN]	0.0176236	0.0225447	0.00627239	0.0350212	0.27822	0.0455622	0.0359714	0.0290708	0.0538332	0.0624356	0.0461418	0	0.0286451	0.0411032	0.0255872	0.0765293	0.0460846	0.0176694	0.0313185	0.03091	0.0104713	0.0215601	0.0320848	0.0288184	0.0831393	0	0.0125922	0	0.00166914	0.00135625	0.0148544	0	0	0	0.0549249	0.00605437	0	0	0.0203728	0	0.0205973	0	0.0296525	0	0.0115687	0	0.00521912	0.0152783
P80511	Protein S100-A12 OS=Homo sapiens GN=S100A12 PE=1 SV=2 - [S10AC_HUMAN]	0.0304957	0.0225098	0.0268408	0.0673274	1.19241	0.00154751	0.0317145	0.0290708	0.0886665	0.0187307	0.110031	0.00694975	0.0763869	0.115089	0.0537332	0.0238091	0.0331809	0.0220868	0.0337276	0.100973	0.0117803	0.0582122	0.410348	0.0432277	0.0394912	0.00372648	0.0279826	0.00516668	0.0183606	0	0.103981	0.0170557	0.0273646	0	0.0427194	0	0	0	0	0	0.0411946	0.0664758	0	0.00739044	0.0212093	0.00217401	0.0243559	0.0229174
P35326	Small proline-rich protein 2A OS=Homo sapiens GN=SPRR2A PE=1 SV=1 - [SPR2A_HUMAN]	0.029971	0.0224932	0.0444503	0.0116962	1.97617	0.0247214	0.0163662	0.0726771	0	0	0	0	0	0	0	0.0068026	0.0497714	0	0	0	0.0549745	0	0.00506603	0.0329354	0	0	0	0.0124	0.0100149	0.0176312	0.0148544	0.0104958	0.0117277	0	0.115953	0.0726524	0.0461766	0.0434367	0.0814913	0.0106786	0.046344	0.0357946	0.11861	0.214323	0.262224	0.0195661	0.0313147	0.567205
P15428	15-hydroxyprostaglandin dehydrogenase [NAD(+)] OS=Homo sapiens GN=HPGD PE=1 SV=1 - [PGDH_HUMAN]	0.0178452	0.0224914	0.0104694	0.0244226	0.465484	0.187469	0.033511	0.127185	0.0411666	0.0218525	0.0141975	0.0138995	0	0	0	0.0680261	0.0221206	0.00662603	0.00481823	0	0.0981688	0.0237161	0	0.0185261	0	0.00372648	0.0125922	0	0	0	0	0	0.0371377	0.0188395	0	0	0.0369413	0.00868734	0	0	0.00514933	0	0	0	0.00771248	0	0	0.0152783
Q96QK1	Vacuolar protein sorting-associated protein 35 OS=Homo sapiens GN=VPS35 PE=1 SV=2 - [VPS35_HUMAN]	0.0159963	0.0224626	0.00686202	0.0218174	0.305486	0.0691808	0.0328352	0.0472401	0.0158333	0.0249742	0.0319443	0	0.0318279	0.00822064	0.0255872	0.0204078	0.0442413	0.0220868	0.00481823	0.006182	0.00392675	0.0237161	0.0101321	0.0144092	0.0789824	0	0.011193	0	0	0	0.0247574	0.0052479	0.00977307	0	0.0244111	0.0484349	0	0.026062	0	0	0.0102987	0	0.023722	0.00492696	0.00192812	0	0.00695882	0.017188
Q99623	Prohibitin-2 OS=Homo sapiens GN=PHB2 PE=1 SV=2 - [PHB2_HUMAN]	0.0154476	0.0224384	0.00581099	0.0210379	0.258975	0.0378669	0.0317371	0.0290708	0.019	0.0343396	0.00354937	0.00347488	0.00318279	0.00822064	0.00511744	0.0459176	0.0589884	0.0265041	0.0361367	0.006182	0.0196338	0.0215601	0	0.0144092	0.064433	0	0.00279826	0	0	0	0	0	0	0	0.0183083	0.0181631	0.0184706	0.026062	0.0203728	0	0.0411946	0.0153406	0.0177915	0.00246348	0.015425	0	0.0104382	0.0267369
P19440	Gamma-glutamyltranspeptidase 1 OS=Homo sapiens GN=GGT1 PE=1 SV=2 - [GGT1_HUMAN]	0.013749	0.0223884	0.000549969	0.0244594	0.0245649	0.0186444	0.0294938	0.0399724	0.019	0	0	0.0451734	0	0	0.00255872	0.0476182	0.0165905	0	0.199957	0	0	0.01078	0	0.00617538	0.0769039	0	0	0	0	0	0	0	0	0	0.0183083	0.00605437	0.0923532	0.00868734	0.0407456	0.0213573	0.108136	0.0562487	0.023722	0	0	0	0	0
P61106	Ras-related protein Rab-14 OS=Homo sapiens GN=RAB14 PE=1 SV=4 - [RAB14_HUMAN]	0.0160142	0.0223101	0.00445005	0.0295532	0.199463	0.0143072	0.0241235	0.0399724	0.0316666	0.0343396	0.0638887	0	0.00636558	0.0616548	0.0153523	0.0187072	0.0497714	0.0110434	0.0385459	0.018546	0.0104713	0.0280281	0.0591037	0.0349938	0.0353342	0.00372648	0.00279826	0	0	0	0	0	0.00586384	0	0.0366166	0.0242175	0.00923532	0.0347494	0	0	0.0514933	0.0255676	0	0.0147809	0.00771248	0	0	0.0190978
P52566	Rho GDP-dissociation inhibitor 2 OS=Homo sapiens GN=ARHGDIB PE=1 SV=3 - [GDIR2_HUMAN]	0.0365613	0.0221939	0.0212628	0.128535	0.958045	0.0274867	0.0211699	0.109016	0.114	0.187307	0.234259	0.027799	0.13686	0.341157	0.127936	0.0629241	0.189869	0.0728863	0.127683	0.173096	0.0196338	0.114268	0.0793678	0.205846	0.0623545	0.0558971	0.0363774	0.00103334	0.0216989	0.00813747	0.094078	0.0170557	0.0195461	0.00313992	0	0.00605437	0	0.00868734	0.0203728	0	0.0102987	0.0255676	0	0.0221713	0.0096406	0	0.0139176	0.0133685
Q5XKE5	Keratin, type II cytoskeletal 79 OS=Homo sapiens GN=KRT79 PE=1 SV=2 - [K2C79_HUMAN]	0.0273382	0.022121	0.04239	0	1.91628	0	0	0	0	0	0	0	0	0	0	0	0	0	0	0	0	0	0	0	0	0	0	0	0	0	0	0	0	0	0	0	0	0	0	0	0	0	0	0.487769	0.214021	0.113048	0.163532	0.488904
P22735	Protein-glutamine gamma-glutamyltransferase K OS=Homo sapiens GN=TGM1 PE=1 SV=4 - [TGM1_HUMAN]	0.014838	0.0220258	0.00958225	0.00687343	0.435047	0.028595	0.0279431	0.0399724	0	0	0	0	0	0	0	0.00170065	0.0202772	0	0	0	0.0222516	0.01078	0.0067547	0.0247015	0.00415697	0	0	0	0	0.00135625	0	0	0	0	0.0915416	0.0484349	0.00923532	0.0173747	0.0407456	0	0.0566426	0.0204541	0.0533745	0.115784	0.0212093	0	0.00695882	0.0954891
P30041	Peroxiredoxin-6 OS=Homo sapiens GN=PRDX6 PE=1 SV=3 - [PRDX6_HUMAN]	0.0207259	0.021904	0.0105843	0.0467724	0.483211	0.0506932	0.0229458	0.0363385	0.0379999	0.0343396	0.0425925	0.0764473	0.0159139	0.0452135	0.0255872	0.0595228	0.0423979	0.103808	0.0746826	0.043274	0.0667548	0.0431202	0.0422169	0.0452861	0.0457266	0.00745295	0.0209869	0.00103334	0	0.00271249	0.0346603	0	0.0488653	0	0.0183083	0.0242175	0.0184706	0.0347494	0.0203728	0	0.0257467	0.0357946	0.0177915	0.00985392	0.0115687	0	0	0.0496543
P60842	Eukaryotic initiation factor 4A-I OS=Homo sapiens GN=EIF4A1 PE=1 SV=1 - [IF4A1_HUMAN]	0.0178948	0.0218303	0.00973327	0.0291077	0.445861	0.0471458	0.0167431	0.0436062	0.0285	0.0312178	0.0354937	0.0173744	0.0286451	0.0205516	0.0358221	0.034013	0.0442413	0.0353388	0.021682	0.0164853	0.04843	0.0280281	0.0236415	0.0308769	0.0290988	0	0.0153904	0	0	0.00135625	0.0198059	0.00131197	0.05082	0	0.0671305	0.0302718	0.0277059	0.0434367	0.0101864	0	0.0360453	0.0153406	0.023722	0.0147809	0.0115687	0	0.00173971	0.0515641
P10153	Non-secretory ribonuclease OS=Homo sapiens GN=RNASE2 PE=1 SV=2 - [RNAS2_HUMAN]	0.0422691	0.0217974	0.0670495	0.0360346	3.07602	0.0144776	0.0279306	0.0581416	0.0601666	0.0343396	0.0425925	0.027799	0.0381934	0.0739858	0.0486157	0.0221085	0.0276508	0.00220868	0.0265003	0.0391527	0	0.00646803	0.0962545	0.0596953	0.0207848	0	0.0629608	0.0299667	0.0650966	0.0474686	0.188156	0.0642867	0.0293192	0.0251193	0	0	0.0184706	0	0	0	0	0.10227	0	0.0197078	0.0462749	0.0260881	0.0487117	0.0381956
Q9Y2J8	Protein-arginine deiminase type-2 OS=Homo sapiens GN=PADI2 PE=1 SV=2 - [PADI2_HUMAN]	0.0185399	0.0215926	0.00919723	0.0361151	0.425945	0.00986416	0.0276421	0.0109016	0.0538332	0.0686792	0.106481	0	0.0222795	0.0411032	0.0307047	0.00510195	0.0516148	0.0198781	0.00722735	0.0473953	0	0.0603682	0.057415	0.0741046	0.0290988	0	0.0153904	0	0	0	0	0.00131197	0.02541	0	0.00610277	0.00605437	0	0	0	0	0.015448	0.0204541	0	0	0	0	0.00347941	0.00381956
Q15080	Neutrophil cytosol factor 4 OS=Homo sapiens GN=NCF4 PE=1 SV=2 - [NCF4_HUMAN]	0.0237614	0.0215503	0.00966442	0.0725251	0.448458	0.0139276	0.0269517	0.0581416	0.0918332	0.118628	0.149074	0	0.181419	0.12331	0.0997902	0.0323124	0.10876	0.00662603	0.0144547	0.119519	0	0.0733043	0.0692357	0.104981	0.0228633	0.00372648	0.0307809	0	0.00166914	0	0.0198059	0.00655987	0.0625476	0	0.00610277	0.0181631	0	0	0.0407456	0	0.0102987	0	0	0	0.00385624	0	0	0.00381956
P62140	Serine/threonine-protein phosphatase PP1-beta catalytic subunit OS=Homo sapiens GN=PPP1CB PE=1 SV=3 - [PP1B_HUMAN]	0.0145344	0.0214572	0.00664997	0.0151822	0.309918	0.0517038	0.02953	0.0290708	0.019	0.0343396	0.0177469	0.0173744	0.00954836	0.0287722	0.0307047	0.0102039	0.023964	0	0	0.0267887	0.00785351	0	0	0.0164677	0.0166279	0	0.0167896	0	0	0.00271249	0	0	0.0586384	0	0	0	0.0646472	0.026062	0.0203728	0	0.0514933	0	0.011861	0.00246348	0.00771248	0	0	0.0248272
Q6FI13	Histone H2A type 2-A OS=Homo sapiens GN=HIST2H2AA3 PE=1 SV=3 - [H2A2A_HUMAN]	0.0306701	0.0212427	0.00613089	0.13376	0.288612	0	0	0.0763109	0.0253333	0.0468267	0.0816356	0.00694975	0.105032	0.0616548	0.12026	0.0952365	0.80556	0.112642	0.250548	0.0844873	0.095551	0.0711483	0.106387	0.32112	0.0561191	0.0186324	0	0	0	0	0	0	0	0	0	0	0	0	0	0	0	0	0	0	0	0	0	0
P09972	Fructose-bisphosphate aldolase C OS=Homo sapiens GN=ALDOC PE=1 SV=2 - [ALDOC_HUMAN]	0.0209618	0.0210898	0.00743141	0.0604232	0.35237	0.0150568	0.0352239	0.0835786	0.0696666	0.0374614	0.0887343	0	0	0.13153	0.181669	0	0.0626751	0	0	0.0576986	0.12042	0.0582122	0.0557263	0.1338	0.0519621	0.0149059	0	0.00516668	0	0	0.0198059	0	0	0	0	0	0	0	0	0	0	0.0971569	0	0	0	0	0.00695882	0.0668424
A0A0C4DH25	Immunoglobulin kappa variable 3-20 OS=Homo sapiens GN=IGKV3D-20 PE=3 SV=1 - [KVD20_HUMAN]	0.0166355	0.0209889	0.0174599	0	0.831864	0.0875438	0.0458039	0	0	0	0	0	0	0	0	0	0	0	0	0	0	0	0	0	0	0	0.0699565	0.0165334	0	0	0.0445633	0.0236155	0	0.0125597	0	0	0	0	0	0.00533931	0	0.0460217	0	0.0295617	0	0.00434802	0.029575	0.0267369
Q14254	Flotillin-2 OS=Homo sapiens GN=FLOT2 PE=1 SV=2 - [FLOT2_HUMAN]	0.0130345	0.0208579	0.00405785	0.013963	0.194548	0.00773754	0.0307995	0.0109016	0.0316666	0.0156089	0.028395	0	0	0.012331	0.0102349	0.00850326	0.0294942	0.0198781	0.00240912	0.0164853	0.00261784	0.00862404	0.0371509	0.0185261	0.0124709	0	0.00139913	0	0	0	0	0	0	0	0.0122055	0.0181631	0	0	0.0203728	0	0.0205973	0	0	0	0	0	0.00521912	0.00381956
P61978	Heterogeneous nuclear ribonucleoprotein K OS=Homo sapiens GN=HNRNPK PE=1 SV=1 - [HNRPK_HUMAN]	0.0232551	0.0204901	0.0121818	0.0649144	0.594523	0.034235	0.0181393	0.0799448	0.0759999	0.0749227	0.159722	0.0243241	0.0477418	0.106868	0.0383808	0.0663254	0.0921693	0.0618429	0.0192729	0.111276	0.0418854	0.0603682	0.057415	0.0638123	0.0436482	0.00745295	0.0139913	0	0.00333828	0	0.0198059	0	0.0351831	0	0.00610277	0.0121087	0.0184706	0.0347494	0.0203728	0	0.0102987	0.00511352	0.011861	0	0.00385624	0	0.00521912	0.0458348
P20700	Lamin-B1 OS=Homo sapiens GN=LMNB1 PE=1 SV=2 - [LMNB1_HUMAN]	0.0282096	0.0204394	0.0201918	0.0771965	0.987885	0.0263076	0.0153118	0.0581416	0.0538332	0.14048	0.177469	0	0.187784	0.119199	0.0486157	0.0323124	0.127194	0.0265041	0.0481823	0.0906693	0.0196338	0.0625243	0.108075	0.142034	0.0166279	0.00745295	0.0307809	0	0.0100149	0.00678122	0.123787	0.0170557	0.00195461	0	0.00610277	0	0	0.0173747	0	0	0	0	0	0.00739044	0.00578436	0	0.0121779	0.00954891
P37837	Transaldolase OS=Homo sapiens GN=TALDO1 PE=1 SV=2 - [TALDO_HUMAN]	0.0372197	0.0203725	0.0316901	0.108492	1.55553	0.0204453	0.0200563	0.0436062	0.1045	0.121749	0.220061	0.00347488	0.0732041	0.234288	0.191904	0.034013	0.129037	0.0706776	0.113228	0.125701	0.079844	0.127205	0.141849	0.158501	0.0810609	0.00745295	0.0839478	0.0186	0.00834571	0.0135624	0.108932	0.0314874	0.0273646	0.0156996	0	0	0	0	0.0101864	0	0.015448	0.0255676	0.011861	0.0468061	0.0462749	0.00217401	0.0104382	0.0401054
P01780	Ig heavy chain V-III region JON OS=Homo sapiens PE=1 SV=1 - [HV319_HUMAN]	0.0188751	0.0203521	0.0201302	0.0103564	0.989097	0.0430493	0.0253684	0.00363385	0.0506666	0.0468267	0	0.0312739	0	0	0.00255872	0	0.00921693	0	0	0.0144247	0.00523567	0.0172481	0	0.00823384	0	0.00745295	0.0559652	0.00516668	0.00834571	0.00678122	0.00990295	0.00787185	0.00781846	0.00627983	0.0122055	0	0.00923532	0.0173747	0	0.0160179	0	0.00511352	0.011861	0.0197078	0	0	0.0139176	0.0133685
P00403	Cytochrome c oxidase subunit 2 OS=Homo sapiens GN=MT-CO2 PE=1 SV=1 - [COX2_HUMAN]	0.0136873	0.0203085	0.00475955	0.0183945	0.234362	0.0355616	0.0346601	0.0363385	0.019	0.0343396	0	0.0416985	0	0	0	0.0221085	0.0165905	0.0110434	0.0313185	0.0103033	0.0392675	0.00862404	0	0.0123508	0.0665115	0	0.011193	0	0	0.00406873	0.00990295	0	0.00195461	0	0.079336	0.0363262	0.0184706	0.0173747	0.0101864	0	0.0102987	0.0153406	0.035583	0.00739044	0	0	0	0.0133685
Q07075	Glutamyl aminopeptidase OS=Homo sapiens GN=ENPEP PE=1 SV=3 - [AMPE_HUMAN]	0.0112441	0.0202213	0.00138787	0.0110001	0.0686339	0.00555901	0.0356206	0.0109016	0	0	0	0.0243241	0	0	0	0.0170065	0.00553016	0	0.0867282	0	0	0.00215601	0	0	0.0623545	0	0	0	0	0	0	0.00131197	0	0	0	0	0	0.026062	0.0101864	0	0.00514933	0.00511352	0	0	0	0	0	0
P20930	Filaggrin OS=Homo sapiens GN=FLG PE=1 SV=3 - [FILA_HUMAN]	0.0318825	0.0201672	0.0539108	0.00518575	2.6732	0.00347464	0.0030566	0.0617755	0	0	0	0.0312739	0	0	0	0.0034013	0	0	0	0	0	0	0	0	0.00207848	0	0.230856	0.155	0.17526	0.428573	0.505051	0.0682227	0.125095	0.0156996	0.353961	0	0	0.217184	0	0	0.205973	0	0.11861	0.137955	0.127256	0.01087	0.0278353	0.196708
P22695	Cytochrome b-c1 complex subunit 2, mitochondrial OS=Homo sapiens GN=UQCRC2 PE=1 SV=3 - [QCR2_HUMAN]	0.0126626	0.0201214	0.00254431	0.0181459	0.126448	0.0453205	0.043565	0.0363385	0.0126666	0.00312178	0	0.0173744	0.00636558	0	0	0.0816313	0.0184339	0.00220868	0.0168638	0.00412133	0.0287962	0.00215601	0.00337735	0.00617538	0.0976887	0.00745295	0.00419739	0	0	0.00135625	0	0	0	0	0	0	0	0	0	0	0.0205973	0	0	0	0.00192812	0	0.00347941	0.00763913
P80748	Ig lambda chain V-III region LOI OS=Homo sapiens PE=1 SV=1 - [LV302_HUMAN]	0.024128	0.0200733	0.0359743	0.00244411	1.79215	0.0310473	0.0170828	0.00363385	0.019	0.00312178	0	0	0	0	0	0.0034013	0	0	0.0120456	0	0.00523567	0	0	0	0	0	0.0209869	0.00413334	0	0.00406873	0.0247574	0.00131197	0.00977307	0	0	0	0	0	0	0	0	0	0	0.0172444	0.0096406	0	0.00347941	0.0152783
Q7Z5L0	Vitelline membrane outer layer protein 1 homolog OS=Homo sapiens GN=VMO1 PE=1 SV=1 - [VMO1_HUMAN]	0.0158849	0.0199224	0.0122948	0.0132912	0.617133	0.106358	0.0309351	0.148988	0	0	0	0.027799	0.0127312	0	0	0.0136052	0.00184339	0	0.00481823	0	0	0	0	0.00411692	0.0311773	0.00745295	0	0.00103334	0.00166914	0	0	0	0	0	0	0	0	0	0	0	0	0	0	0.00246348	0.015425	0.01087	0.0139176	0.00954891
P00749	Urokinase-type plasminogen activator OS=Homo sapiens GN=PLAU PE=1 SV=2 - [UROK_HUMAN]	0.0107716	0.0199096	0.00351332	0.00234555	0.176463	0.00208438	0.0111198	0	0	0	0	0.0208493	0	0	0	0	0	0	0	0	0	0.0237161	0	0	0	0	0	0.00413334	0.0183606	0.00406873	0	0.0157437	0	0	0	0	0.120059	0.026062	0.0101864	0	0.0257467	0.219881	0.0059305	0	0	0	0.00347941	0
Q15084	Protein disulfide-isomerase A6 OS=Homo sapiens GN=PDIA6 PE=1 SV=1 - [PDIA6_HUMAN]	0.0186646	0.0198688	0.00824306	0.0454513	0.414874	0.0354985	0.0326433	0.0726771	0.0538332	0.0593138	0.0319443	0.0451734	0.0350107	0.0575445	0.0281459	0.034013	0.0866391	0.0485909	0.0385459	0.0638806	0.0248694	0.0344961	0.0439056	0.0596953	0.0415697	0.00372648	0.0209869	0	0	0.00271249	0.00990295	0.00131197	0.00781846	0	0.0183083	0	0	0	0	0	0.0205973	0	0	0.0172444	0.00578436	0	0.00869853	0.0305565
O95833	Chloride intracellular channel protein 3 OS=Homo sapiens GN=CLIC3 PE=1 SV=2 - [CLIC3_HUMAN]	0.0116694	0.0197423	0.00371404	0.00877345	0.188126	0.0260888	0.0147802	0.0399724	0	0	0	0	0	0	0	0.00850326	0.0442413	0	0	0	0.047121	0.00215601	0	0.0247015	0	0	0.00699565	0	0	0.00406873	0.00495148	0.00131197	0	0	0.0488222	0.0544893	0.0277059	0.0955608	0.0916777	0	0.046344	0.0306811	0.0652354	0.0246348	0.00771248	0	0	0.0420152
P11216	Glycogen phosphorylase, brain form OS=Homo sapiens GN=PYGB PE=1 SV=5 - [PYGB_HUMAN]	0.0122178	0.0192861	0.00410487	0.013065	0.212841	0.0494525	0.0170136	0.0363385	0.0569999	0	0	0.0104246	0	0	0	0.0255098	0.0313376	0	0	0	0.00916242	0	0	0.05352	0.0249418	0	0	0	0	0	0	0	0	0	0.0183083	0.00605437	0.00923532	0.0173747	0.0305592	0	0.046344	0.0306811	0.023722	0.00739044	0	0	0	0.017188
P78527	DNA-dependent protein kinase catalytic subunit OS=Homo sapiens GN=PRKDC PE=1 SV=3 - [PRKDC_HUMAN]	0.0130506	0.0190316	0.0041822	0.0196717	0.21975	0.0473127	0.0279476	0.00726771	0.0253333	0.00312178	0.0141975	0	0.0286451	0	0.00255872	0.0680261	0.0645185	0.00220868	0.00240912	0.0164853	0.00392675	0.0301841	0.0287075	0.0308769	0.0415697	0.00372648	0	0	0	0	0	0	0	0	0.0183083	0	0	0	0.0101864	0	0.00514933	0	0	0	0	0	0.00173971	0.00954891
O15260	Surfeit locus protein 4 OS=Homo sapiens GN=SURF4 PE=1 SV=3 - [SURF4_HUMAN]	0.0116898	0.0189772	0.00247552	0.0150679	0.130447	0.0104433	0.0161744	0.0218031	0.0221666	0.0218525	0.0212962	0.00694975	0.00954836	0.012331	0.00255872	0.0136052	0.0350243	0.0088347	0.021682	0.012364	0.00261784	0.0150921	0.0101321	0.0164677	0.0207848	0.0111794	0	0	0.00166914	0.00271249	0	0	0	0	0.0488222	0.0423806	0.0461766	0.026062	0.0203728	0	0.0205973	0.0153406	0.011861	0	0.0096406	0.00217401	0.00695882	0.00763913
P02656	Apolipoprotein C-III OS=Homo sapiens GN=APOC3 PE=1 SV=1 - [APOC3_HUMAN]	0.0199321	0.0189226	0.0243095	0.0103245	1.28468	0.0421938	0.0199691	0.00726771	0.00316666	0	0	0.0416985	0	0.0164413	0	0.0374143	0	0	0.0361367	0	0	0	0	0	0.0540406	0	0	0.00310001	0	0	0	0	0	0	0	0	0.00923532	0.00868734	0	0	0	0	0	0	0	0	0	0
P40926	Malate dehydrogenase, mitochondrial OS=Homo sapiens GN=MDH2 PE=1 SV=3 - [MDHM_HUMAN]	0.030083	0.0188861	0.0103382	0.124815	0.547397	0.0943206	0.0304595	0.152622	0.107666	0.127993	0.0887343	0.0729724	0.0636557	0.156192	0.0588506	0.180269	0.204616	0.0993904	0.221639	0.080366	0.24215	0.122893	0.0844338	0.131741	0.145494	0.0298118	0.0223861	0	0	0	0	0	0	0	0.00610277	0.0121087	0	0	0	0	0	0	0	0	0.00192812	0.00217401	0.0121779	0.0420152
Q13268	Dehydrogenase/reductase SDR family member 2, mitochondrial OS=Homo sapiens GN=DHRS2 PE=1 SV=4 - [DHRS2_HUMAN]	0.0268643	0.0188367	0.00203385	0.126244	0.107973	0.130243	0.0224183	0.101748	0.0285	0.0967752	0.0319443	0.0972965	0	0.00822064	0	1.3163	0.0221206	0.205407	0.187911	0.0515166	0.113876	0.0215601	0.00506603	0.0411692	0.0207848	0.0484442	0	0	0	0	0	0	0	0	0	0	0	0	0	0	0	0	0	0.00246348	0.00578436	0	0.00347941	0
P38646	Stress-70 protein, mitochondrial OS=Homo sapiens GN=HSPA9 PE=1 SV=2 - [GRP75_HUMAN]	0.0211671	0.0187506	0.0101983	0.0613818	0.543891	0.0589218	0.0218781	0.0908463	0.0569999	0.0686792	0.0212962	0.0694975	0.00954836	0.0246619	0.0127936	0.161562	0.0995428	0.0198781	0.115638	0.0103033	0.0968599	0.0582122	0.0101321	0.0452861	0.187064	0.00745295	0.0503687	0.0175667	0.00834571	0.0162749	0.00990295	0.00918382	0.0430015	0.0408189	0.0183083	0.0302718	0.00923532	0.026062	0.0305592	0.0213573	0.0102987	0.0204541	0.0177915	0	0.00192812	0	0	0.00381956
P18206	Vinculin OS=Homo sapiens GN=VCL PE=1 SV=4 - [VINC_HUMAN]	0.034665	0.0185732	0.0183398	0.135291	0.987435	0.0145067	0.0184301	0.0690432	0.145666	0.149845	0.333641	0.0138995	0.127311	0.345267	0.0895553	0.0833319	0.188025	0.0773036	0.0602279	0.179278	0.0431943	0.101332	0.222905	0.230548	0.11016	0	0.0167896	0.0196334	0.0183606	0.00406873	0.0693207	0.0118078	0.00781846	0	0	0	0	0	0.0101864	0	0.00514933	0.0562487	0.011861	0.0468061	0.015425	0.0239141	0.0139176	0.0324663
Q6NUK1	Calcium-binding mitochondrial carrier protein SCaMC-1 OS=Homo sapiens GN=SLC25A24 PE=1 SV=2 - [SCMC1_HUMAN]	0.0127249	0.0185573	0.00117001	0.0277492	0.0630484	0.0330345	0.0172922	0.0363385	0.0221666	0.0343396	0.0390431	0.0208493	0.0190967	0.0164413	0	0.0578221	0.0405545	0.0154607	0.0240912	0.037092	0.00654459	0.0323401	0.0270188	0.0452861	0.0415697	0.0111794	0	0	0	0	0	0	0	0	0.0122055	0.0181631	0.0184706	0.0434367	0.0101864	0	0.0102987	0	0.0177915	0	0	0	0	0
O75369	Filamin-B OS=Homo sapiens GN=FLNB PE=1 SV=2 - [FLNB_HUMAN]	0.0122153	0.0184691	0.00481903	0.0136079	0.260924	0.024551	0.0253042	0.0327047	0	0	0	0	0	0	0	0.0816313	0.0368677	0	0.0192729	0	0.0170159	0	0.0151981	0.02676	0.0290988	0	0.00139913	0	0	0.00135625	0	0	0.00781846	0	0	0	0	0	0	0	0	0	0	0.0123174	0.0134968	0.00434802	0	0.0362859
P04279	Semenogelin-1 OS=Homo sapiens GN=SEMG1 PE=1 SV=2 - [SEMG1_HUMAN]	0.0109633	0.0182177	0.00543652	0.00358032	0.29842	0	0	0	0	0	0	0	0	0	0	0.0680261	0	0	0	0	0	0	0	0	0	0	0	0	0	0	0	0	0	0	0	0	0	0	0	0	0	0	0	0	0	0	0	0
Q96KK5	Histone H2A type 1-H OS=Homo sapiens GN=HIST1H2AH PE=1 SV=3 - [H2A1H_HUMAN]	0.0165556	0.0182103	0.0203407	0	1.11698	0.016675	0.0330492	0	0	0	0	0	0	0	0	0	0	0	0	0	0	0	0	0	0	0	0	0.0227334	0.0200297	0.0433998	0.0792236	0.0262395	0.02541	0.0251193	0.0671305	0.0423806	0.0461766	0.0521241	0.0611185	0	0.0411946	0.0511352	0.023722	0	0	0	0	0
P22891	Vitamin K-dependent protein Z OS=Homo sapiens GN=PROZ PE=1 SV=2 - [PROZ_HUMAN]	0.0146898	0.0182046	0.0135824	0.00648471	0.746097	0.146388	0.017096	0	0	0	0	0.0138995	0	0	0	0.00510195	0	0	0.0963646	0	0	0	0	0.00411692	0	0.00372648	0	0.00206667	0	0	0	0.0104958	0.0156369	0.00941974	0	0.0181631	0.13853	0.0173747	0.0203728	0	0.030896	0.0255676	0	0.00492696	0.00771248	0.00434802	0	0.00954891
P01617	Ig kappa chain V-II region TEW OS=Homo sapiens PE=1 SV=1 - [KV204_HUMAN]	0.0187273	0.0181939	0.0227225	0.00869235	1.24891	0.0231642	0.0118823	0.0218031	0.019	0.00936534	0.0106481	0	0.0127312	0	0.00511744	0.0153059	0	0.00662603	0.00481823	0.0144247	0.00654459	0.00646803	0.00337735	0.0102923	0	0.0186324	0	0	0	0	0	0	0	0	0	0	0	0	0	0	0	0	0	0	0	0	0	0
P62820	Ras-related protein Rab-1A OS=Homo sapiens GN=RAB1A PE=1 SV=3 - [RAB1A_HUMAN]	0.0176542	0.0181145	0.00310897	0.059022	0.171629	0.0233831	0.0165983	0.0944802	0.0664999	0.0343396	0.0922837	0.0382236	0.044559	0.0945374	0.0895553	0.0442169	0.0737354	0	0.0770917	0.0473953	0.0510478	0.0711483	0.0658584	0.0679292	0.0498836	0.0186324	0	0	0	0	0	0	0	0	0	0	0	0	0	0	0	0	0	0.0147809	0	0	0	0
P19961	Alpha-amylase 2B OS=Homo sapiens GN=AMY2B PE=1 SV=1 - [AMY2B_HUMAN]	0.00848735	0.0180439	0.000786577	0	0.0435925	0	0.0125056	0	0	0	0	0	0	0	0	0	0	0	0	0	0	0	0	0	0	0	0	0	0	0	0	0	0	0	0	0	0	0	0	0	0	0	0	0	0	0	0	0
P56470	Galectin-4 OS=Homo sapiens GN=LGALS4 PE=1 SV=1 - [LEG4_HUMAN]	0.0101525	0.018043	0.00486113	0	0.26942	0.0295441	0.0426981	0	0	0	0	0	0	0	0	0	0	0	0	0	0	0	0	0	0	0	0	0	0	0	0	0	0	0	0	0	0	0	0	0	0	0	0	0	0	0	0	0
Q14974	Importin subunit beta-1 OS=Homo sapiens GN=KPNB1 PE=1 SV=2 - [IMB1_HUMAN]	0.0184599	0.0179565	0.00582644	0.057338	0.324474	0.0477539	0.0233571	0.0908463	0.0823332	0.0593138	0.131327	0	0.060473	0.0945374	0.0230285	0.0442169	0.0792656	0.0596342	0.0144547	0.100973	0.0248694	0.0452762	0.0962545	0.05352	0.0290988	0	0.00139913	0	0	0	0	0	0.0410469	0	0	0	0	0.00868734	0	0	0	0	0.0177915	0.00246348	0.0096406	0	0.00347941	0.0210076
P33121	Long-chain-fatty-acid--CoA ligase 1 OS=Homo sapiens GN=ACSL1 PE=1 SV=1 - [ACSL1_HUMAN]	0.0151057	0.0179549	0.00387737	0.0389024	0.21595	0.0196438	0.0189489	0.0181693	0.0221666	0.0312178	0.0177469	0.00347488	0.0222795	0.0287722	0.0179111	0.107141	0.0737354	0.0176694	0.0746826	0.03091	0.00523567	0.0344961	0.0489716	0.0432277	0.141337	0	0.00279826	0	0	0	0	0	0.00195461	0	0.0122055	0.00605437	0	0	0.0101864	0	0	0	0.0059305	0	0	0	0.00521912	0
P01700	Ig lambda chain V-I region HA OS=Homo sapiens PE=1 SV=1 - [LV102_HUMAN]	0.0169617	0.0178595	0.0202197	0.00442979	1.13215	0.0105064	0.0142089	0.0109016	0.0285	0.00936534	0	0	0.00636558	0	0	0	0	0.0088347	0.00240912	0.012364	0.00130892	0	0	0.00411692	0	0	0.0307809	0.00206667	0.00166914	0.00271249	0.0198059	0.00262395	0.00977307	0.00313992	0	0.0181631	0.00923532	0.00868734	0.0305592	0.0106786	0	0.0204541	0	0.00985392	0.00771248	0	0.00695882	0.0114587
P10451	Osteopontin OS=Homo sapiens GN=SPP1 PE=1 SV=1 - [OSTP_HUMAN]	0.0257778	0.0178592	0.0325169	0.0317549	1.82074	0.201303	0.00793203	0.00726771	0	0	0	0.0138995	0	0	0	0.00170065	0	0	0.575779	0	0.00261784	0	0	0	0.00207848	0	0.00279826	0.00516668	0	0	0	0	0	0	0	0.00605437	0.0831178	0	0	0	0	0	0.011861	0	0.0134968	0.0195661	0	0
P51159	Ras-related protein Rab-27A OS=Homo sapiens GN=RAB27A PE=1 SV=3 - [RB27A_HUMAN]	0.0120112	0.0178466	0.0032975	0.0186519	0.184769	0.00464253	0.023503	0.0181693	0.0348333	0.0343396	0.0212962	0	0.0318279	0.0164413	0.0281459	0.0102039	0.0350243	0.00441735	0.0144547	0.006182	0.00392675	0.0129361	0.0388395	0.0308769	0.0124709	0	0	0	0	0	0	0	0.00390923	0	0.0183083	0.0121087	0	0	0.0407456	0	0.0102987	0	0	0	0.00192812	0	0.00521912	0
P05156	Complement factor I OS=Homo sapiens GN=CFI PE=1 SV=2 - [CFAI_HUMAN]	0.0111149	0.0177642	0.00677954	0.00219466	0.38164	0.0428457	0.0212839	0	0	0	0	0.0416985	0	0	0	0	0	0	0	0	0	0	0	0	0	0	0.0125922	0	0	0	0	0	0.00586384	0	0	0	0	0	0	0	0	0.132952	0	0.00246348	0	0	0	0
Q9UJ70	N-acetyl-D-glucosamine kinase OS=Homo sapiens GN=NAGK PE=1 SV=4 - [NAGK_HUMAN]	0.0136293	0.0177264	0.00481732	0.026232	0.27176	0.0251301	0.0161813	0.0218031	0.0221666	0.00312178	0.0532406	0	0.0668385	0.0287722	0.0307047	0.0306117	0.0313376	0.0154607	0.0120456	0.0329707	0.0104713	0.0388082	0.0422169	0.0370523	0.0207848	0	0	0	0	0	0.00495148	0	0.0175915	0	0.0366166	0.0181631	0	0.0173747	0.0101864	0	0.015448	0.0153406	0.0059305	0	0.00578436	0	0.00347941	0.0190978
Q9NRD8	Dual oxidase 2 OS=Homo sapiens GN=DUOX2 PE=1 SV=2 - [DUOX2_HUMAN]	0.00976818	0.0176456	0.000607464	0.0110628	0.0344258	0.0386877	0.0242	0.0472401	0.0253333	0.00312178	0	0	0	0	0	0	0.0405545	0	0	0.00206067	0.0497389	0.0215601	0	0.0205846	0	0	0	0	0	0	0	0	0	0	0.0549249	0.0544893	0.0738825	0.121623	0.0305592	0	0.015448	0.00511352	0.0296525	0	0	0	0	0.0114587
O95197	Reticulon-3 OS=Homo sapiens GN=RTN3 PE=1 SV=2 - [RTN3_HUMAN]	0.0116452	0.0175797	0.00371394	0.0156561	0.211262	0.00676914	0.0162362	0.00726771	0.0316666	0.0187307	0.028395	0	0.0318279	0.0287722	0.0230285	0.00850326	0.0129037	0.00662603	0.0144547	0.0144247	0.00392675	0.0194041	0.0185754	0.0144092	0.0145494	0	0.00559652	0	0.00333828	0	0	0.00655987	0.00390923	0	0.0244111	0.00605437	0.00923532	0.0173747	0.0203728	0	0.015448	0	0	0	0.00192812	0	0.00521912	0.00190978
Q06830	Peroxiredoxin-1 OS=Homo sapiens GN=PRDX1 PE=1 SV=1 - [PRDX1_HUMAN]	0.0184833	0.017532	0.00959469	0.0477855	0.547268	0.0285833	0.0237346	0.0690432	0.0285	0	0	0.0486483	0.00636558	0.00411032	0.00511744	0.0595228	0.0700487	0.075095	0.0795008	0.024728	0.235605	0.0517442	0.0253301	0.0514615	0.0581975	0.0149059	0.0139913	0.0103334	0.00166914	0	0.0297089	0	0.0175915	0.00627983	0.0244111	0	0.00923532	0.0694987	0.0101864	0	0.015448	0.0204541	0.035583	0.061587	0.0231374	0.00217401	0.0156573	0.0687521
P49748	Very long-chain specific acyl-CoA dehydrogenase, mitochondrial OS=Homo sapiens GN=ACADVL PE=1 SV=1 - [ACADV_HUMAN]	0.0136925	0.0175296	0.00298306	0.032736	0.170173	0.0412474	0.0282507	0.0436062	0.0474999	0.0374614	0.0177469	0.0173744	0.0159139	0.0246619	0.0179111	0.0799306	0.0147471	0.00662603	0.0554097	0.018546	0.031414	0.0129361	0.00168868	0.0247015	0.153808	0	0.00559652	0.00206667	0.00166914	0.00406873	0	0	0	0	0.0610277	0.0242175	0.0277059	0	0.0203728	0	0.0205973	0.00511352	0	0	0	0	0.00869853	0.0114587
P27169	Serum paraoxonase/arylesterase 1 OS=Homo sapiens GN=PON1 PE=1 SV=3 - [PON1_HUMAN]	0.0155064	0.017509	0.0181075	0.00130488	1.03418	0.0818972	0.00714492	0	0	0	0	0.0138995	0	0	0	0	0	0.0088347	0	0	0	0	0	0.00205846	0	0	0.00279826	0	0	0	0	0	0.0273646	0	0	0	0	0	0	0	0	0	0	0.00492696	0.00385624	0	0.00173971	0.00190978
Q99536	Synaptic vesicle membrane protein VAT-1 homolog OS=Homo sapiens GN=VAT1 PE=1 SV=2 - [VAT1_HUMAN]	0.0163417	0.0174676	0.00442273	0.0477976	0.253196	0.00208438	0.0304509	0.0327047	0.0569999	0.0686792	0.095833	0.0138995	0.0795697	0.106868	0.0716442	0.0187072	0.0405545	0.0309215	0.0265003	0.0453347	0.0117803	0.0409642	0.0743017	0.0658707	0.0270203	0	0.0209869	0	0.00166914	0	0	0	0.00390923	0	0.0305139	0.0121087	0	0	0	0	0.015448	0.0306811	0	0.00246348	0	0	0	0.00381956
O43866	CD5 antigen-like OS=Homo sapiens GN=CD5L PE=1 SV=1 - [CD5L_HUMAN]	0.0103097	0.0174432	0.00501815	0.00262824	0.287685	0.0339291	0.0127235	0	0.00316666	0.00312178	0	0	0	0	0	0	0	0	0	0	0	0	0	0	0.0436482	0	0.00139913	0	0	0	0	0	0	0	0	0	0	0.0955608	0	0	0	0	0	0	0	0	0	0
P13797	Plastin-3 OS=Homo sapiens GN=PLS3 PE=1 SV=4 - [PLST_HUMAN]	0.013827	0.0174404	0.00508442	0.0278038	0.291531	0.017193	0.0114538	0.0545078	0	0.0530703	0	0	0	0	0	0.0374143	0.13088	0	0	0.0762446	0.0261784	0.0668363	0	0	0.0831393	0	0.0461713	0	0	0.00271249	0	0	0.0175915	0	0.0427194	0.00605437	0.0277059	0.0434367	0	0	0.0205973	0.0818163	0	0	0.0115687	0	0	0.0496543
P17931	Galectin-3 OS=Homo sapiens GN=LGALS3 PE=1 SV=5 - [LEG3_HUMAN]	0.0109805	0.0173995	0.00214741	0.0160687	0.123418	0.0177915	0.0201744	0.0109016	0.00633332	0.00624356	0.00709874	0.00694975	0.0159139	0.0246619	0.0179111	0.0153059	0.0423979	0.00220868	0.021682	0.0267887	0.0117803	0.0215601	0.0287075	0.0205846	0.0145494	0.00372648	0.00139913	0	0	0	0	0	0.00781846	0	0.0488222	0.0544893	0.0554119	0.0347494	0.0305592	0.00533931	0.015448	0.010227	0.011861	0	0	0	0	0.017188
P54802	Alpha-N-acetylglucosaminidase OS=Homo sapiens GN=NAGLU PE=1 SV=2 - [ANAG_HUMAN]	0.0109837	0.0173961	0.00237045	0.015445	0.136263	0.0129703	0.00579356	0.0617755	0.0126666	0.00624356	0	0.0521232	0	0	0	0.0102039	0	0	0	0.00206067	0	0	0.00506603	0.0102923	0.133023	0	0	0	0.0150223	0.00271249	0	0.0052479	0.00195461	0	0	0	0	0	0	0	0	0	0	0	0.00385624	0	0	0
O95171	Sciellin OS=Homo sapiens GN=SCEL PE=1 SV=2 - [SCEL_HUMAN]	0.0115501	0.0173655	0.00431047	0.0139115	0.24822	0.0345953	0.0175791	0.0690432	0	0	0	0	0	0	0	0	0.0589884	0.00220868	0.00240912	0	0.104713	0.00431202	0	0.0226431	0	0	0	0	0	0.00135625	0	0	0	0	0.0244111	0.0181631	0.0184706	0.0434367	0	0	0.030896	0.0153406	0.130471	0	0	0	0	0.0630228
O95716	Ras-related protein Rab-3D OS=Homo sapiens GN=RAB3D PE=1 SV=1 - [RAB3D_HUMAN]	0.0130731	0.0172826	0.00371859	0.0269079	0.215164	0.0122859	0.017718	0.0145354	0.0348333	0.0405831	0.0532406	0	0.060473	0.0534342	0.0332634	0.0119046	0.0497714	0.00441735	0.0144547	0.0206067	0	0.0323401	0.0320848	0.0391107	0.0124709	0.00372648	0.00139913	0	0.00166914	0	0	0	0.00390923	0	0	0	0	0	0	0	0	0	0	0.0172444	0	0	0	0
P02730	Band 3 anion transport protein OS=Homo sapiens GN=SLC4A1 PE=1 SV=3 - [B3AT_HUMAN]	0.0172903	0.0172591	0.0027075	0.0603731	0.156874	0.0114325	0.00144717	0	0.1235	0.00936534	0	0.104246	0	0	0	0.0034013	0	0.554378	0.0505914	0.006182	0.234296	0.0237161	0	0	0.0374127	0	0	0	0	0	0	0	0	0	0	0	0	0	0	0	0	0	0	0	0	0	0	0
O00391	Sulfhydryl oxidase 1 OS=Homo sapiens GN=QSOX1 PE=1 SV=3 - [QSOX1_HUMAN]	0.0116706	0.0172212	0.00422226	0.0155109	0.245178	0.0206137	0.022623	0.00726771	0.101333	0.0249742	0.0425925	0.0312739	0.0159139	0	0	0.00510195	0.00737354	0	0	0.018546	0	0.00862404	0.0151981	0.0123508	0.00415697	0	0.0223861	0.00413334	0.00333828	0.00135625	0.00495148	0.00393592	0.00195461	0	0	0	0	0	0	0	0	0.10227	0	0.00246348	0.00578436	0	0.0139176	0.0152783
P84243	Histone H3.3 OS=Homo sapiens GN=H3F3A PE=1 SV=2 - [H33_HUMAN]	0.0241624	0.0171848	0.0145501	0.0752623	0.846685	0.00637984	0.0163526	0.0545078	0.0601666	0.0905316	0	0.0312739	0.130494	0.0657651	0.133054	0.0408156	0.153001	0.0485909	0.0457732	0.214309	0.0353408	0	0	0.238781	0.0540406	0.0335383	0.0237852	0.0124	0.0150223	0.00542498	0	0.0236155	0	0	0.0244111	0	0	0	0	0	0.015448	0	0	0	0.0096406	0	0	0.00381956
P15586	N-acetylglucosamine-6-sulfatase OS=Homo sapiens GN=GNS PE=1 SV=3 - [GNS_HUMAN]	0.0112662	0.016972	0.00467097	0.0120859	0.275216	0.00347464	0.0332463	0.00363385	0.00633332	0.00936534	0.0212962	0	0.00954836	0.0369929	0.0102349	0.0119046	0.0184339	0	0.0385459	0.0144247	0.00130892	0.0129361	0.0202641	0.0144092	0	0	0.00699565	0.00310001	0.0150223	0	0.0297089	0	0	0	0	0	0	0	0	0	0	0.0153406	0	0	0.00192812	0.00217401	0.0121779	0
P09769	Tyrosine-protein kinase Fgr OS=Homo sapiens GN=FGR PE=1 SV=2 - [FGR_HUMAN]	0.0114652	0.0169031	0.00303702	0.018561	0.179672	0	0.0215263	0.0109016	0.0285	0.0437049	0.0461418	0	0.0509246	0.0246619	0.0102349	0	0.0460846	0.00662603	0.00481823	0.0144247	0	0.0215601	0.0151981	0.0226431	0.00623545	0	0.00699565	0	0	0	0.00495148	0	0.0175915	0	0.0183083	0.0181631	0.0184706	0.00868734	0.0305592	0	0.00514933	0	0	0.00246348	0.00192812	0	0.00695882	0
Q14344	Guanine nucleotide-binding protein subunit alpha-13 OS=Homo sapiens GN=GNA13 PE=1 SV=2 - [GNA13_HUMAN]	0.0123907	0.0168744	0.00459764	0.0207286	0.272462	0.0109801	0.0138821	0.0327047	0.0158333	0.0249742	0.0461418	0.0104246	0.0222795	0.0328826	0.0255872	0.0136052	0.0221206	0.0132521	0.0192729	0.024728	0.00523567	0.0215601	0.0185754	0.0205846	0.0166279	0.00745295	0.00279826	0	0	0	0.00990295	0	0.00586384	0	0	0.0121087	0.0184706	0.0434367	0.0203728	0	0.030896	0	0	0	0.00385624	0	0.00347941	0.00190978
Q15365	Poly(rC)-binding protein 1 OS=Homo sapiens GN=PCBP1 PE=1 SV=2 - [PCBP1_HUMAN]	0.015093	0.0167925	0.00961158	0.0257029	0.572373	0.0370669	0.019991	0.0472401	0.0221666	0.0249742	0.0177469	0.0208493	0.0190967	0.00822064	0.00511744	0.0272104	0.0497714	0.0220868	0.0433641	0.0103033	0.0301051	0.0301841	0.0168868	0.0514615	0.0415697	0	0.0125922	0	0.00166914	0.00271249	0.00495148	0	0.060593	0.00313992	0.0183083	0.0363262	0	0.00868734	0.0203728	0	0.0411946	0	0.011861	0	0.00192812	0	0.00173971	0.0190978
P08754	Guanine nucleotide-binding protein G(k) subunit alpha OS=Homo sapiens GN=GNAI3 PE=1 SV=3 - [GNAI3_HUMAN]	0.0162576	0.0163315	0.00376808	0.0528276	0.230724	0.0203283	0.0134296	0.0726771	0.0474999	0.109262	0.124228	0.0208493	0.0795697	0.13153	0.0895553	0	0.0847958	0	0.0240912	0.049456	0.0130892	0.0452762	0.0827451	0	0.0290988	0	0.00699565	0	0	0	0.0148544	0	0	0	0	0	0	0.0694987	0	0	0	0.00511352	0	0	0	0	0	0.00763913
P26641	Elongation factor 1-gamma OS=Homo sapiens GN=EEF1G PE=1 SV=3 - [EF1G_HUMAN]	0.0146555	0.01631	0.00720876	0.0312051	0.441985	0.0496617	0.0200654	0.0290708	0.0348333	0.0312178	0.028395	0.0138995	0.0127312	0.0328826	0.0281459	0.034013	0.0423979	0.0088347	0.0554097	0.0412133	0.0143981	0.0323401	0.0422169	0.049403	0.0540406	0.00745295	0.0223861	0	0.00166914	0.00271249	0	0	0.0332284	0	0.0183083	0.0121087	0.0184706	0.0173747	0.0203728	0	0.0360453	0.0409082	0.011861	0	0.0192812	0	0.00869853	0.0324663
Q6P4A8	Phospholipase B-like 1 OS=Homo sapiens GN=PLBD1 PE=1 SV=2 - [PLBL1_HUMAN]	0.0326639	0.0161117	0.0290324	0.0973798	1.80194	0.0104433	0.0173746	0.025437	0.114	0.0905316	0.212962	0	0.337375	0.0904271	0.268666	0.00850326	0.136411	0.00441735	0.0698644	0.0906693	0.00261784	0.109956	0.168868	0.10704	0.0124709	0	0.0489695	0.0227334	0.0550817	0.0339061	0.108932	0.0485431	0.00977307	0.00313992	0.0183083	0.0242175	0.0184706	0	0	0	0.00514933	0.00511352	0	0.061587	0.0694123	0	0.104382	0.0458348
P40121	Macrophage-capping protein OS=Homo sapiens GN=CAPG PE=1 SV=2 - [CAPG_HUMAN]	0.0243657	0.0158593	0.0198639	0.0653918	1.25251	0.0281829	0.0258062	0.0399724	0.0411666	0.0530703	0.120679	0.00694975	0.0827525	0.12331	0.171434	0.0697267	0.0516148	0.0220868	0.0313185	0.09273	0.0562835	0.0301841	0.0810564	0.0988061	0.0394912	0.0298118	0.0461713	0.00206667	0.0166914	0	0.0742721	0.0118078	0.0312738	0.00627983	0.00610277	0.0121087	0	0	0	0	0	0.0153406	0	0.00739044	0.00578436	0	0.00347941	0.0381956
P19878	Neutrophil cytosol factor 2 OS=Homo sapiens GN=NCF2 PE=1 SV=2 - [NCF2_HUMAN]	0.0164164	0.0158446	0.00715768	0.0455707	0.451742	0.0139276	0.0153136	0.025437	0.0601666	0.0624356	0.0709874	0	0.0763869	0.119199	0.0537332	0.0153059	0.0737354	0.0132521	0.0385459	0.043274	0.00130892	0.0582122	0.0405282	0.100865	0.0124709	0	0.0167896	0	0.00166914	0.00406873	0	0	0.0351831	0	0.00610277	0	0	0	0	0	0.00514933	0	0	0	0.00192812	0	0.00695882	0
P30084	Enoyl-CoA hydratase, mitochondrial OS=Homo sapiens GN=ECHS1 PE=1 SV=4 - [ECHM_HUMAN]	0.0177826	0.0158246	0.00270172	0.0686204	0.170729	0.0722703	0.023963	0.112649	0.0633332	0.0811663	0.0106481	0.125096	0	0	0	0.176868	0.0921693	0.0618429	0.149365	0.0164853	0.0523567	0.0323401	0.00506603	0.049403	0.226555	0.0484442	0	0	0.00667657	0.00271249	0	0	0	0	0.00610277	0.0302718	0	0	0	0	0.030896	0.010227	0.011861	0	0.00192812	0	0.00173971	0
P20292	Arachidonate 5-lipoxygenase-activating protein OS=Homo sapiens GN=ALOX5AP PE=1 SV=2 - [AL5AP_HUMAN]	0.0103149	0.0157844	0.00277485	0.0146903	0.175798	0.00881128	0.0125021	0.0145354	0.00949998	0.0249742	0.0248456	0.0104246	0.0190967	0.00822064	0.0127936	0.0102039	0.0294942	0	0.021682	0.0226673	0	0.0150921	0.0135094	0.0288184	0.00207848	0.0111794	0	0	0	0	0	0	0.00390923	0	0.0244111	0.0121087	0.0184706	0	0.0203728	0	0.0102987	0	0	0	0.00385624	0	0.00521912	0.00190978
P14174	Macrophage migration inhibitory factor OS=Homo sapiens GN=MIF PE=1 SV=4 - [MIF_HUMAN]	0.00981746	0.0157229	0.00144079	0.0152362	0.0916367	0.00425323	0.0123382	0.0145354	0.00633332	0.00312178	0.0248456	0.00694975	0.00954836	0.0205516	0.0307047	0.0136052	0.0184339	0	0.0240912	0.0144247	0.0615191	0.0150921	0.00506603	0.0123508	0.00831393	0	0	0	0	0	0.00495148	0	0.00586384	0	0.0122055	0.0242175	0.0184706	0.0347494	0.0203728	0	0.0257467	0.0255676	0	0	0	0	0.00173971	0.00572935
P15941	Mucin-1 OS=Homo sapiens GN=MUC1 PE=1 SV=3 - [MUC1_HUMAN]	0.00785629	0.0155867	0.00129284	0.00197558	0.0829448	0.00900109	0.0197403	0.00363385	0	0	0	0.00694975	0	0	0	0.0034013	0.00553016	0	0.00481823	0	0.00261784	0.00646803	0	0.00411692	0	0	0	0	0	0	0	0	0	0	0.0244111	0.00605437	0.129294	0.026062	0.0305592	0	0.113285	0.0204541	0.0296525	0	0	0	0	0
Q15907	Ras-related protein Rab-11B OS=Homo sapiens GN=RAB11B PE=1 SV=4 - [RB11B_HUMAN]	0.0132811	0.0154735	0.0041518	0.0330344	0.268318	0.0325608	0.0207931	0.0181693	0.0221666	0.0156089	0.0674381	0.0104246	0.0286451	0.0328826	0.046057	0.0323124	0.0553016	0.0154607	0.0313185	0.03091	0.0248694	0.0301841	0.0607923	0.0473446	0.0540406	0.00372648	0	0	0	0	0	0	0	0	0	0	0	0	0	0	0	0	0	0.00492696	0.00578436	0	0.00695882	0.0305565
P55084	Trifunctional enzyme subunit beta, mitochondrial OS=Homo sapiens GN=HADHB PE=1 SV=3 - [ECHB_HUMAN]	0.0125661	0.0153626	0.00185442	0.0350119	0.12071	0.0344248	0.03141	0.0690432	0.0285	0.0561921	0.0141975	0.055598	0.00636558	0.0164413	0.00511744	0.102039	0.0313376	0.00441735	0.0578188	0.00824266	0.0510478	0.00431202	0.00506603	0.0164677	0.133023	0	0.00419739	0	0	0.00135625	0.00495148	0	0	0	0	0	0	0	0	0	0	0	0	0.00246348	0	0	0.00173971	0
P84095	Rho-related GTP-binding protein RhoG OS=Homo sapiens GN=RHOG PE=1 SV=1 - [RHOG_HUMAN]	0.0126776	0.0153276	0.00630747	0.0228051	0.411511	0.0104239	0.0179116	0.0218031	0.0221666	0.0249742	0.0319443	0	0.0381934	0.0575445	0.0946727	0.0102039	0.0258074	0	0.00481823	0.018546	0	0.0215601	0.0185754	0.0308769	0.00415697	0.00745295	0.00839478	0.00103334	0	0.00135625	0	0	0.0175915	0	0	0	0	0	0	0	0	0	0	0.00985392	0	0	0	0
Q96FN4	Copine-2 OS=Homo sapiens GN=CPNE2 PE=1 SV=3 - [CPNE2_HUMAN]	0.00903815	0.0152938	0.00244233	0.00806523	0.159694	0	0.0231766	0.0181693	0	0	0.0141975	0	0.0190967	0.00822064	0.0153523	0	0.0294942	0	0	0.00412133	0	0.0172481	0.0067547	0.0205846	0	0	0.00139913	0	0	0	0	0	0	0	0.103747	0	0	0	0	0	0.015448	0.0153406	0	0	0	0	0	0.00381956
O95498	Vascular non-inflammatory molecule 2 OS=Homo sapiens GN=VNN2 PE=1 SV=3 - [VNN2_HUMAN]	0.0108619	0.0152195	0.00394847	0.017019	0.259435	0	0.0202082	0.025437	0.0348333	0.0405831	0.0319443	0	0.0477418	0.0205516	0.0153523	0.00170065	0.0165905	0	0	0.00206067	0	0.0172481	0.0219528	0.0452861	0.00207848	0	0.00279826	0	0.0166914	0.00542498	0.0198059	0	0	0	0.00610277	0.00605437	0	0	0.0203728	0	0	0.00511352	0	0	0.00385624	0	0.0121779	0
P25815	Protein S100-P OS=Homo sapiens GN=S100P PE=1 SV=2 - [S100P_HUMAN]	0.0236085	0.015216	0.0285113	0.036544	1.87378	0.0165391	0.0128154	0.0327047	0.0569999	0.0405831	0.0461418	0.0138995	0.0222795	0.0534342	0.0588506	0.0306117	0.0553016	0.0198781	0.0457732	0.0206067	0.0785351	0.0280281	0.0320848	0.0370523	0.0103924	0.0111794	0.0391756	0.0134334	0.0133531	0.00813747	0.0247574	0.0144317	0.0215008	0.0219794	0.0122055	0.0121087	0.0184706	0.0173747	0.0101864	0	0.00514933	0.0153406	0.011861	0.0123174	0.0173531	0.00434802	0.00869853	0.0133685
P20851	C4b-binding protein beta chain OS=Homo sapiens GN=C4BPB PE=1 SV=1 - [C4BPB_HUMAN]	0.00778122	0.0152034	0.00216712	0.00010834	0.142542	0	0.0105521	0	0	0	0	0	0	0	0	0	0	0	0	0	0	0	0	0.00205846	0	0	0	0	0	0	0	0	0	0	0	0	0	0	0	0	0	0	0	0	0	0	0	0
Q00839	Heterogeneous nuclear ribonucleoprotein U OS=Homo sapiens GN=HNRNPU PE=1 SV=6 - [HNRPU_HUMAN]	0.0116019	0.015199	0.00399395	0.0222876	0.262777	0.0331531	0.0187063	0.0327047	0.00316666	0.0312178	0.0319443	0	0.0477418	0.0205516	0.0204698	0.0238091	0.0516148	0.0132521	0.0265003	0	0.0222516	0.0150921	0.0253301	0.0391107	0.0187064	0	0.00139913	0	0	0	0	0	0	0	0	0	0	0	0	0	0.0102987	0	0.0059305	0	0.00192812	0	0.00347941	0.0152783
Q96HE7	ERO1-like protein alpha OS=Homo sapiens GN=ERO1A PE=1 SV=2 - [ERO1A_HUMAN]	0.0139886	0.014992	0.00704626	0.0311762	0.470002	0.0433206	0.0203958	0.109016	0.0253333	0.0374614	0.028395	0	0.0222795	0.0328826	0.0281459	0.0170065	0.0903259	0	0.00240912	0.037092	0.0248694	0.0409642	0.0405282	0.049403	0.00623545	0	0.011193	0.00310001	0	0	0.00495148	0	0.0195461	0	0	0	0	0.0173747	0	0	0.0257467	0.0306811	0.035583	0.00246348	0.0231374	0	0.00869853	0.0821206
O75874	Isocitrate dehydrogenase [NADP] cytoplasmic OS=Homo sapiens GN=IDH1 PE=1 SV=2 - [IDHC_HUMAN]	0.0139824	0.0149784	0.00139345	0.0478366	0.0930311	0.0134441	0.0184792	0.0436062	0.0158333	0.00312178	0.0390431	0.0382236	0.00954836	0.0287722	0.0434983	0.0901345	0.0958561	0.0265041	0.0361367	0.0391527	0.134819	0.0517442	0.0371509	0.0946892	0.0810609	0	0	0	0	0	0	0	0	0	0	0	0.00923532	0	0	0	0	0.0664758	0.0059305	0	0	0	0	0.0114587
P31327	Carbamoyl-phosphate synthase [ammonia], mitochondrial OS=Homo sapiens GN=CPS1 PE=1 SV=2 - [CPSM_HUMAN]	0.00919794	0.014914	0.00565133	0.000998865	0.378929	0.0914987	0.0313193	0	0	0	0.00354937	0.00694975	0	0	0	0.00510195	0	0	0	0	0	0	0.00337735	0	0	0	0	0	0	0	0	0	0	0	0	0	0	0	0	0	0	0	0	0	0	0	0	0
P49327	Fatty acid synthase OS=Homo sapiens GN=FASN PE=1 SV=3 - [FAS_HUMAN]	0.0135935	0.0149046	0.00635886	0.0306383	0.426637	0.108608	0.0206926	0.112649	0	0	0	0.0208493	0	0	0	0.374143	0.0202772	0.00441735	0	0	0.0287962	0.00862404	0	0.0102923	0.00207848	0	0.00139913	0	0.00333828	0.00542498	0.00495148	0	0.00390923	0	0.00610277	0.0121087	0.0184706	0.00868734	0.0407456	0	0.030896	0.0204541	0.011861	0.00246348	0.00578436	0	0.00173971	0.0859402
P51148	Ras-related protein Rab-5C OS=Homo sapiens GN=RAB5C PE=1 SV=2 - [RAB5C_HUMAN]	0.0132352	0.01489	0.00470131	0.0329877	0.315736	0.0300774	0.0144244	0.025437	0.0285	0.0312178	0.0496912	0.00694975	0.0254623	0.0493239	0.0434983	0.0425163	0.0423979	0.0198781	0.0481823	0.0453347	0.0143981	0.0323401	0.0388395	0.0349938	0.0478051	0	0	0	0.00333828	0.00135625	0.0247574	0	0.00977307	0	0.00610277	0.00605437	0.00923532	0.00868734	0.0203728	0	0.00514933	0.0204541	0.0177915	0.00492696	0.00192812	0	0.00173971	0.00763913
Q9UBC5	Unconventional myosin-Ia OS=Homo sapiens GN=MYO1A PE=2 SV=1 - [MYO1A_HUMAN]	0.00800026	0.0148698	0.0031091	0	0.209089	0.0202687	0.0390291	0	0	0	0	0	0	0	0	0	0	0	0	0	0	0	0	0	0	0	0	0	0	0	0	0	0	0	0	0	0	0	0	0	0	0	0	0	0	0	0	0
P02100	Hemoglobin subunit epsilon OS=Homo sapiens GN=HBE1 PE=1 SV=2 - [HBE_HUMAN]	0.0403594	0.0147927	0.0108394	0.210794	0.732753	0	0	0	1.30466	0	0	0	0	0	0	0	0	1.56153	0.407141	0.0288493	0.702889	0	0	0	0	0	0	0	0	0	0	0	0	0	0	0	0	0	0	0	0	0	0	0	0	0	0	0
Q8NBQ5	Estradiol 17-beta-dehydrogenase 11 OS=Homo sapiens GN=HSD17B11 PE=1 SV=3 - [DHB11_HUMAN]	0.00919654	0.0147737	0.00302591	0.00918454	0.204818	0.00803268	0.0231733	0	0.00633332	0.0249742	0.00354937	0	0.0222795	0.00411032	0.0153523	0	0.0147471	0.00441735	0.00963646	0.00412133	0	0.0150921	0.00844338	0.0123508	0.0290988	0	0.00139913	0	0	0	0.0148544	0	0.00390923	0	0	0.00605437	0.00923532	0.00868734	0	0	0	0	0	0	0	0	0	0.00190978
P22894	Neutrophil collagenase OS=Homo sapiens GN=MMP8 PE=1 SV=1 - [MMP8_HUMAN]	0.0374361	0.0146833	0.0387287	0.107872	2.63761	0.0180963	0.0159934	0.101748	0.0981665	0.149845	0.298147	0	0.232343	0.287722	0.0307047	0.0442169	0.0976995	0.0419648	0.062637	0.142186	0	0.144453	0.167179	0.104981	0.00831393	0.0372648	0.145509	0.0268667	0.0317137	0.01085	0.0346603	0.0314874	0.0175915	0	0.00610277	0	0	0	0	0	0	0.00511352	0	0.0394157	0.0289218	0	0.076547	0.0362859
P31943	Heterogeneous nuclear ribonucleoprotein H OS=Homo sapiens GN=HNRNPH1 PE=1 SV=4 - [HNRH1_HUMAN]	0.012782	0.0146703	0.00553629	0.0279758	0.377382	0.0553113	0.0223599	0.0399724	0.0158333	0.0218525	0.0248456	0.0208493	0.0986664	0.0411032	0.0409396	0.0153059	0.0516148	0	0.0168638	0.0226673	0.00916242	0.0194041	0.0371509	0.0391107	0.0124709	0.00372648	0	0	0	0.00135625	0.00495148	0	0.0410469	0	0	0.0121087	0	0	0	0	0.0257467	0.010227	0	0.00985392	0.00578436	0	0.00173971	0.0210076
P27487	Dipeptidyl peptidase 4 OS=Homo sapiens GN=DPP4 PE=1 SV=2 - [DPP4_HUMAN]	0.00966925	0.0146548	0.0011458	0.0185224	0.0781856	0.00463285	0.0262676	0.0399724	0.00633332	0	0	0.027799	0	0	0	0.0289111	0.0202772	0	0.0650461	0	0.00130892	0.00431202	0	0	0.157965	0	0.00139913	0	0	0	0	0	0	0	0.0244111	0	0.0369413	0	0	0.00533931	0.030896	0.0306811	0	0	0.00385624	0	0	0
P19652	Alpha-1-acid glycoprotein 2 OS=Homo sapiens GN=ORM2 PE=1 SV=2 - [A1AG2_HUMAN]	0.0501839	0.0146221	0.0960214	0.0311279	6.56687	0.0196896	0.0109071	0.112649	0	0.0437049	0.0177469	0.0868719	0.0159139	0	0.0383808	0.073128	0.0497714	0.00662603	0	0	0.0340319	0	0.0320848	0.0555784	0.0249418	0	0.106334	0.0341001	0.0617583	0.0447561	0.0693207	0.0616628	0.086003	0	0	0	0	0	0	0	0	0	0	0.0763678	0.0462749	0.01087	0.0434926	0.0744815
P17900	Ganglioside GM2 activator OS=Homo sapiens GN=GM2A PE=1 SV=4 - [SAP3_HUMAN]	0.0157589	0.0145998	0.00751096	0.0438513	0.514456	0.0195705	0.00506484	0.0290708	0.019	0.0624356	0.106481	0.0903468	0.0286451	0.012331	0.00767617	0.034013	0.047928	0.0530082	0.0722735	0.0783053	0.00654459	0.0129361	0.0523489	0.0514615	0.0124709	0.0558971	0	0.00826668	0.00166914	0	0	0.0052479	0.00977307	0	0.0122055	0	0	0	0	0	0	0	0	0.0197078	0.0134968	0.00217401	0.0226162	0.00954891
Q9Y394	Dehydrogenase/reductase SDR family member 7 OS=Homo sapiens GN=DHRS7 PE=1 SV=1 - [DHRS7_HUMAN]	0.00907438	0.0145649	0.000954313	0.0150906	0.0655212	0	0.0235109	0	0.00949998	0.0187307	0.0390431	0	0.0222795	0.0164413	0.0255872	0.00170065	0.0276508	0	0.00963646	0.0267887	0	0.0172481	0.0287075	0.0247015	0.0187064	0	0	0	0	0	0	0	0	0	0.00610277	0.0121087	0.00923532	0	0	0	0	0	0	0	0	0	0	0
Q9BRK3	Matrix remodeling-associated protein 8 OS=Homo sapiens GN=MXRA8 PE=1 SV=1 - [MXRA8_HUMAN]	0.0100598	0.0145213	0.00451839	0.0118336	0.311156	0.0497339	0.0152013	0.0508739	0	0	0	0.0764473	0.00636558	0	0	0.0493189	0	0	0	0	0	0	0	0.00205846	0.00623545	0.0335383	0	0	0	0	0	0	0	0	0	0	0	0.026062	0.0101864	0	0.0102987	0.112497	0	0	0.00578436	0.00217401	0	0.00572935
P49755	Transmembrane emp24 domain-containing protein 10 OS=Homo sapiens GN=TMED10 PE=1 SV=2 - [TMEDA_HUMAN]	0.0086285	0.0144594	0.00238071	0.00801578	0.164648	0.0254868	0.0226127	0.0145354	0.00316666	0.00624356	0.00354937	0	0.00636558	0.00411032	0.00511744	0.0170065	0.0202772	0.0110434	0.00722735	0	0.00916242	0.00215601	0.00506603	0.0144092	0.0228633	0	0.00139913	0	0	0.00406873	0.00990295	0	0	0	0	0.0181631	0.0369413	0.0173747	0.0101864	0	0.0257467	0	0.0177915	0.0221713	0.00385624	0	0.00173971	0.00572935
Q14CN2	Calcium-activated chloride channel regulator 4 OS=Homo sapiens GN=CLCA4 PE=1 SV=2 - [CLCA4_HUMAN]	0.0104762	0.0144529	0.0078644	0.00519751	0.544142	0.0121612	0.0177102	0	0	0	0	0	0	0.00411032	0	0	0.0405545	0	0	0	0.0327229	0.0172481	0	0.00411692	0	0	0.00979391	0.0124	0.0200297	0.00271249	0	0.0170557	0.0371377	0.0188395	0.079336	0.0665981	0	0.0173747	0.0101864	0.0160179	0.0102987	0.0562487	0.0415135	0.00492696	0.0134968	0	0.00695882	0.0572935
P05026	Sodium/potassium-transporting ATPase subunit beta-1 OS=Homo sapiens GN=ATP1B1 PE=1 SV=1 - [AT1B1_HUMAN]	0.00800594	0.0143336	0.000623656	0.00911615	0.0435101	0.00474786	0.0366412	0.00363385	0	0	0	0.0243241	0	0	0	0.0204078	0.0165905	0	0.0361367	0	0.0117803	0.00215601	0	0.00205846	0.0561191	0	0	0	0	0	0	0	0	0	0	0	0	0	0	0	0.0102987	0	0	0	0	0	0	0
P05388	60S acidic ribosomal protein P0 OS=Homo sapiens GN=RPLP0 PE=1 SV=1 - [RLA0_HUMAN]	0.00883334	0.0142829	0.00334731	0.00721995	0.234359	0.0270572	0.0167228	0.0181693	0.00633332	0.00312178	0.00354937	0	0.00318279	0.00411032	0.00255872	0.0238091	0.00737354	0.00662603	0.00722735	0	0.0170159	0.00215601	0.00337735	0.0102923	0.0145494	0.00372648	0.00419739	0	0	0	0.00990295	0	0.00977307	0	0.0488222	0.0302718	0.00923532	0.026062	0.0305592	0	0.0360453	0.0306811	0.035583	0.00492696	0	0	0.00521912	0.017188
P02753	Retinol-binding protein 4 OS=Homo sapiens GN=RBP4 PE=1 SV=3 - [RET4_HUMAN]	0.0962893	0.0142754	0.00617649	0.629509	0.432668	0.0771641	0.0110179	0.247102	0.0411666	0.0686792	0.159722	4.32275	0.00954836	0.0698755	0	2.54928	0.235953	0.554378	0.746826	0.0638806	0.0837707	0.0452762	0.0067547	0.0720461	2.66877	0.0149059	0.0209869	0.00413334	0.00166914	0	0	0.00131197	0	0	0	0	0	0.00868734	0	0	0	0	0.0059305	0.00246348	0	0	0	0
Q13045	Protein flightless-1 homolog OS=Homo sapiens GN=FLII PE=1 SV=2 - [FLII_HUMAN]	0.0088086	0.0142109	0.00238249	0.01012	0.167652	0.0426279	0.0160069	0.0327047	0.00633332	0.00312178	0.028395	0	0.00636558	0.00411032	0.00255872	0.0102039	0.0221206	0	0.0120456	0.00824266	0.00261784	0.0172481	0.0135094	0.0164677	0.00623545	0	0.00559652	0	0	0	0	0	0.00977307	0	0.0183083	0.0242175	0.00923532	0	0.0305592	0	0	0	0.0059305	0	0	0	0	0
Q3LXA3	Triokinase/FMN cyclase OS=Homo sapiens GN=TKFC PE=1 SV=2 - [TKFC_HUMAN]	0.0123034	0.014153	0.00749439	0.020442	0.529526	0.10845	0.0215012	0.101748	0.0348333	0.00312178	0.00709874	0.0416985	0.00954836	0.00411032	0.00255872	0.0765293	0.00368677	0.00220868	0.0361367	0.00412133	0.00130892	0.00646803	0.00337735	0.00411692	0.0457266	0	0	0	0	0	0	0	0	0	0	0	0.0184706	0.026062	0	0	0.015448	0.00511352	0	0	0	0	0	0.00381956
P01622	Ig kappa chain V-III region Ti OS=Homo sapiens PE=1 SV=1 - [KV304_HUMAN]	0.0227674	0.0141404	0.0349232	0.0150913	2.46974	0	0.00392887	0.0218031	0.0981665	0.0655574	0.0106481	0	0.0381934	0	0.0307047	0	0	0	0	0	0	0	0.0067547	0	0	0.0149059	0	0	0	0	0	0	0	0	0	0	0	0	0	0	0	0	0	0	0	0	0	0
Q9UKU9	Angiopoietin-related protein 2 OS=Homo sapiens GN=ANGPTL2 PE=2 SV=1 - [ANGL2_HUMAN]	0.0106471	0.0141401	0.00294343	0.0219549	0.208163	0.0215419	0.0138437	0.0799448	0	0	0	0.170269	0	0	0	0.0901345	0	0	0.0120456	0	0	0	0	0.00411692	0.0457266	0.0149059	0	0	0	0	0	0	0	0	0	0	0	0.026062	0	0	0	0.0460217	0	0	0.00192812	0	0	0.00190978
P07360	Complement component C8 gamma chain OS=Homo sapiens GN=C8G PE=1 SV=3 - [CO8G_HUMAN]	0.00908232	0.0141331	0.00636855	0.000599174	0.450612	0.01656	0.00962796	0	0	0	0	0	0	0	0	0	0	0	0.00722735	0	0	0	0	0	0.00415697	0	0.00979391	0	0	0.00135625	0	0.00131197	0.00390923	0	0	0	0	0	0	0	0.00514933	0.010227	0	0	0	0	0.00173971	0
Q14651	Plastin-1 OS=Homo sapiens GN=PLS1 PE=1 SV=2 - [PLSI_HUMAN]	0.0143954	0.0140411	0.00550746	0.0417477	0.392239	0.0156359	0.0314123	0.0290708	0.0316666	0.0374614	0.0319443	0.0208493	0.044559	0.0698755	0.133054	0.0323124	0.0553016	0.00662603	0.0240912	0.068002	0.0104713	0.0258721	0.0709244	0.0741046	0.0270203	0	0	0	0	0	0	0	0	0	0	0	0	0	0	0	0	0	0	0	0	0	0	0
P00491	Purine nucleoside phosphorylase OS=Homo sapiens GN=PNP PE=1 SV=2 - [PNPH_HUMAN]	0.0208124	0.0140043	0.00663328	0.0848196	0.473661	0.00212661	0.017017	0.0436062	0.1045	0.0249742	0.145524	0.00694975	0.0795697	0.201406	0.0383808	0.0374143	0.0976995	0.114851	0.0265003	0.18546	0.00523567	0.11858	0.163802	0.115274	0.101846	0	0.00699565	0	0	0	0.0198059	0	0.00195461	0	0.0122055	0	0	0	0	0	0.0205973	0.0460217	0	0.0147809	0.00771248	0	0	0.0248272
P08631	Tyrosine-protein kinase HCK OS=Homo sapiens GN=HCK PE=1 SV=5 - [HCK_HUMAN]	0.00990084	0.0139238	0.0029513	0.017256	0.21196	0.00773754	0.013726	0.00363385	0.00949998	0.0156089	0.0319443	0	0.0318279	0.0205516	0.0153523	0.0170065	0.0350243	0.0088347	0.0144547	0.037092	0	0	0.0540376	0.02676	0.00623545	0	0	0	0	0	0.00495148	0	0.0136823	0	0.0244111	0.00605437	0.0184706	0.00868734	0	0	0.015448	0.0153406	0	0.00246348	0.00192812	0	0.00173971	0
Q3ZCM7	Tubulin beta-8 chain OS=Homo sapiens GN=TUBB8 PE=1 SV=2 - [TBB8_HUMAN]	0.00675472	0.0138612	0.00117859	0	0.0850277	0	0	0	0	0	0	0	0	0	0	0	0	0	0	0	0	0	0	0	0	0	0	0	0	0	0	0	0	0	0	0	0	0	0	0	0	0	0	0	0	0	0	0
P13473	Lysosome-associated membrane glycoprotein 2 OS=Homo sapiens GN=LAMP2 PE=1 SV=2 - [LAMP2_HUMAN]	0.011827	0.0138139	0.00776418	0.017318	0.562057	0.00889575	0.0125283	0.00726771	0.00633332	0.0124871	0.0354937	0	0.0159139	0.0328826	0.0281459	0.0153059	0.023964	0.00662603	0.0192729	0.0267887	0	0.0237161	0.0168868	0.0247015	0.0332557	0	0.00699565	0.00206667	0.00834571	0.00135625	0.0198059	0.00131197	0.00195461	0	0.0610277	0.00605437	0.0184706	0	0.0101864	0	0	0.0204541	0	0.0147809	0.0096406	0.00652202	0.0139176	0.0133685
P18428	Lipopolysaccharide-binding protein OS=Homo sapiens GN=LBP PE=1 SV=3 - [LBP_HUMAN]	0.010541	0.0137955	0.00775893	0.00812115	0.562427	0.00571626	0.00543832	0	0.0126666	0.0124871	0	0.0521232	0	0	0	0.00510195	0	0	0.00963646	0.018546	0	0.00646803	0	0.0144092	0.0228633	0	0.00419739	0	0	0	0	0	0	0	0	0	0.0369413	0	0	0	0	0	0	0	0	0	0	0
Q70J99	Protein unc-13 homolog D OS=Homo sapiens GN=UNC13D PE=1 SV=1 - [UN13D_HUMAN]	0.0106517	0.0137588	0.00361143	0.0212633	0.262482	0.00773754	0.0188877	0.00363385	0.0411666	0.0343396	0.0638887	0	0.0572902	0.0369929	0.0127936	0.00170065	0.0331809	0.00441735	0	0.0288493	0	0.0323401	0.0287075	0.0247015	0	0	0.00699565	0	0.00500743	0	0.0148544	0	0	0	0.0122055	0.0121087	0	0	0.0203728	0	0	0.010227	0	0	0.00192812	0	0.00173971	0.00381956
Q07960	Rho GTPase-activating protein 1 OS=Homo sapiens GN=ARHGAP1 PE=1 SV=1 - [RHG01_HUMAN]	0.0108434	0.0136943	0.00430157	0.0208216	0.314114	0.0460069	0.0160182	0.0508739	0.0411666	0.0374614	0.0212962	0.00694975	0.0286451	0.0452135	0.0255872	0.0153059	0.0202772	0.0176694	0	0.00824266	0.0104713	0.00862404	0.0168868	0.0205846	0.0166279	0.00372648	0.00419739	0	0	0	0	0	0.00390923	0	0.00610277	0.0242175	0	0.00868734	0	0	0	0	0	0	0	0	0.00173971	0.0248272
P04206	Ig kappa chain V-III region GOL OS=Homo sapiens PE=1 SV=1 - [KV307_HUMAN]	0.00619688	0.0136931	0	0	0	0	0.00392887	0	0	0	0	0	0	0	0	0	0	0	0	0	0	0	0	0	0	0	0	0	0	0	0	0	0	0	0	0	0	0	0	0	0	0	0	0	0	0	0	0
P06312	Immunoglobulin kappa variable 4-1 OS=Homo sapiens GN=IGKV4-1 PE=1 SV=1 - [KV401_HUMAN]	0.0131474	0.0136036	0.0161544	0.00279616	1.18751	0.0200346	0.0095536	0.0145354	0.00633332	0.00624356	0	0.0208493	0	0	0	0.00170065	0	0	0	0	0.00130892	0.00215601	0	0	0	0	0.0349782	0.00206667	0	0	0.00495148	0	0	0.00313992	0	0	0	0.00868734	0	0	0	0.0255676	0	0.0147809	0.0096406	0	0.00521912	0.00954891
P39059	Collagen alpha-1(XV) chain OS=Homo sapiens GN=COL15A1 PE=1 SV=2 - [COFA1_HUMAN]	0.0080144	0.0135906	0.00240426	0.00635354	0.176906	0.0284358	0.00969175	0.00726771	0	0	0	0.0521232	0	0	0	0.0204078	0	0.00441735	0.0120456	0.00412133	0	0	0	0.00205846	0.0145494	0.00372648	0	0	0	0	0	0	0	0	0	0	0	0	0	0	0	0.0306811	0	0	0.00192812	0.00652202	0.00695882	0.00381956
P04040	Catalase OS=Homo sapiens GN=CAT PE=1 SV=3 - [CATA_HUMAN]	0.0983294	0.0135367	0.144926	0.237683	10.7062	0.0102341	0.00966595	0.109016	0.259666	0.218525	0.358487	0.0416985	0.13686	0.546673	0.197022	0.119046	0.204616	0.488117	0.257775	0.282311	0.257857	0.170325	0.310716	0.314944	0.234869	0.00745295	0.223861	0.0795668	0.173591	0.0827309	0.460487	0.194172	0.0449561	0.0533785	0	0	0	0	0	0	0	0	0	0.0788313	0.104118	0.013044	0.046972	0.103128
Q10567	AP-1 complex subunit beta-1 OS=Homo sapiens GN=AP1B1 PE=1 SV=2 - [AP1B1_HUMAN]	0.00886931	0.0133705	0.00304012	0.0113619	0.227375	0.0496907	0.0183393	0.025437	0	0	0.028395	0	0	0.0205516	0.0179111	0.0544208	0.0129037	0.0088347	0	0.00824266	0.00261784	0	0.0118207	0.0205846	0.00415697	0	0.00279826	0	0	0	0	0	0.0195461	0	0	0	0.0184706	0.0173747	0.0101864	0	0.0102987	0.010227	0	0	0	0	0.00347941	0.00763913
Q8IX19	Mast cell-expressed membrane protein 1 OS=Homo sapiens GN=MCEMP1 PE=1 SV=1 - [MCEM1_HUMAN]	0.00933343	0.0133508	0.00409633	0.0116598	0.306823	0.0108957	0.016967	0.00363385	0.00633332	0.0124871	0.028395	0	0.0222795	0.0246619	0.0307047	0.0034013	0.0184339	0.00220868	0.00963646	0.0164853	0	0.01078	0.0135094	0.0123508	0.00623545	0	0.03218	0.00103334	0.00333828	0	0.0148544	0	0	0	0.0183083	0.0302718	0.00923532	0	0.0203728	0	0.0205973	0.00511352	0	0.00739044	0	0	0.00347941	0
P62826	GTP-binding nuclear protein Ran OS=Homo sapiens GN=RAN PE=1 SV=3 - [RAN_HUMAN]	0.0113162	0.0133497	0.005485	0.021867	0.410869	0.0301425	0.0130524	0.0145354	0.00949998	0.0218525	0.0177469	0.0138995	0.0159139	0.0493239	0.0307047	0.0119046	0.0165905	0.0485909	0.0240912	0.0267887	0.031414	0.0194041	0.0135094	0.0185261	0.0311773	0	0.011193	0.00103334	0	0	0.0198059	0	0.0117277	0	0	0.00605437	0	0	0.0305592	0	0	0.0306811	0	0.00492696	0.00385624	0	0	0.0267369
P54793	Arylsulfatase F OS=Homo sapiens GN=ARSF PE=1 SV=4 - [ARSF_HUMAN]	0.00639397	0.0132373	0.000692625	0.00086696	0.0523236	0.00309502	0.0245175	0	0	0.00312178	0	0	0	0	0	0.0034013	0	0	0	0.006182	0	0	0.00168868	0	0.00207848	0	0	0	0	0.00135625	0	0.00131197	0	0	0	0.00605437	0.0277059	0.026062	0.0509321	0	0.0102987	0.00511352	0.0177915	0.0270983	0.00192812	0	0	0.00190978
Q99798	Aconitate hydratase, mitochondrial OS=Homo sapiens GN=ACO2 PE=1 SV=2 - [ACON_HUMAN]	0.0158646	0.0132086	0.00355553	0.060811	0.269184	0.0751098	0.0215807	0.0690432	0.0126666	0.0655574	0.00709874	0.083397	0.00636558	0.012331	0	0.10544	0.116133	0.0198781	0.175865	0.012364	0.14529	0.0129361	0.00168868	0.0349938	0.27436	0	0.00139913	0	0	0	0	0	0	0	0	0	0	0	0	0	0	0	0	0	0	0	0	0
O75955	Flotillin-1 OS=Homo sapiens GN=FLOT1 PE=1 SV=3 - [FLOT1_HUMAN]	0.00957884	0.0132019	0.00624272	0.00758892	0.472865	0.00154751	0.0184139	0.00363385	0.00633332	0.00624356	0.00354937	0	0.00954836	0.00822064	0.0127936	0.0034013	0.00368677	0.0265041	0.00240912	0.00206067	0.00392675	0.00215601	0.0270188	0.0164677	0.00623545	0	0	0	0.00166914	0	0.00495148	0	0	0	0.0183083	0	0	0.0173747	0	0	0.0102987	0	0	0	0	0	0.00173971	0
O43790	Keratin, type II cuticular Hb6 OS=Homo sapiens GN=KRT86 PE=1 SV=1 - [KRT86_HUMAN]	0.0131518	0.013197	0.0165272	0.00305607	1.25235	0.0083375	0.0372533	0	0	0	0	0	0	0.00822064	0	0.0068026	0	0	0.0168638	0	0.0261784	0	0	0	0	0	0	0	0	0	0.0841751	0	0.105549	0	0	0	0	0	0	0	0	0	0	0.00246348	0	0	0	0
P16401	Histone H1.5 OS=Homo sapiens GN=HIST1H1B PE=1 SV=3 - [H15_HUMAN]	0.0174428	0.0131785	0.0126065	0.0456121	0.956596	0.0135591	0.0107199	0.0581416	0.0253333	0.0343396	0.0425925	0.0173744	0.0190967	0.0369929	0.00767617	0.039115	0.0589884	0.0795123	0.0891373	0.0350313	0.0602102	0.0388082	0.0962545	0.0864553	0.0415697	0	0	0.00206667	0	0	0.0297089	0	0	0	0	0	0	0.0347494	0	0	0	0	0	0.00246348	0	0	0.00347941	0.00381956
P18085	ADP-ribosylation factor 4 OS=Homo sapiens GN=ARF4 PE=1 SV=3 - [ARF4_HUMAN]	0.0106049	0.0131676	0.00805522	0.00975761	0.611747	0.0731959	0.0197195	0.00726771	0	0	0.00709874	0.00694975	0.00318279	0	0.00767617	0.0289111	0.0276508	0	0.00963646	0.006182	0.0143981	0.00862404	0.0101321	0.0123508	0.0353342	0	0	0.00103334	0	0.00678122	0	0	0.0136823	0.00313992	0	0.0242175	0	0.0173747	0.0203728	0	0	0	0	0	0	0	0	0
P05091	Aldehyde dehydrogenase, mitochondrial OS=Homo sapiens GN=ALDH2 PE=1 SV=2 - [ALDH2_HUMAN]	0.0139049	0.0131127	0.00274646	0.0493778	0.209451	0.0252908	0.0287307	0.0290708	0.0474999	0.0624356	0.0106481	0.111196	0.00318279	0.0205516	0.0102349	0.0442169	0.0516148	0.0242954	0.0795008	0.0103033	0.0261784	0.0366522	0.0303962	0.0247015	0.311773	0.00372648	0.00139913	0	0	0	0	0	0	0	0.00610277	0	0	0	0	0	0	0	0	0	0	0	0	0.00572935
Q92882	Osteoclast-stimulating factor 1 OS=Homo sapiens GN=OSTF1 PE=1 SV=2 - [OSTF1_HUMAN]	0.0116434	0.0130295	0.00412874	0.0292688	0.316876	0.00773754	0.0119433	0.0290708	0.0348333	0.0249742	0.0496912	0	0.0190967	0.0164413	0.0204698	0.0306117	0.0423979	0.0220868	0.00963646	0.049456	0	0.0474322	0.0793678	0.05352	0.0270203	0	0.00559652	0	0	0	0.0148544	0	0.0566838	0	0.0305139	0.0302718	0.0184706	0.0434367	0.0203728	0	0.00514933	0.0153406	0	0	0.00192812	0	0.00173971	0.00572935
P07910	Heterogeneous nuclear ribonucleoproteins C1/C2 OS=Homo sapiens GN=HNRNPC PE=1 SV=4 - [HNRPC_HUMAN]	0.0117926	0.0129941	0.00520083	0.0273005	0.400247	0.0168231	0.0165328	0.0290708	0.0221666	0.0218525	0.0319443	0	0.0159139	0.0205516	0.00767617	0.0408156	0.0534582	0.0198781	0.0385459	0.0350313	0.0117803	0.0258721	0.0303962	0.0576369	0.0561191	0	0.00839478	0	0.00333828	0.00271249	0.00990295	0	0.00390923	0	0.0183083	0.0302718	0.0184706	0	0	0	0.0102987	0	0.0059305	0	0.0115687	0	0.00869853	0.0133685
A6NMB1	Sialic acid-binding Ig-like lectin 16 OS=Homo sapiens GN=SIGLEC16 PE=2 SV=3 - [SIG16_HUMAN]	0.00674015	0.0129833	0.00207189	0.000126796	0.159581	0	0	0	0	0	0	0	0	0	0	0	0	0	0.00240912	0	0	0	0	0	0	0	0	0	0	0	0	0	0	0	0	0	0	0	0	0	0	0	0	0	0	0	0	0
P35580	Myosin-10 OS=Homo sapiens GN=MYH10 PE=1 SV=3 - [MYH10_HUMAN]	0.00865266	0.0127884	0.0045332	0.00729858	0.354476	0.033009	0.0071254	0	0	0	0	0.0347488	0	0	0	0	0	0	0	0	0	0	0	0	0.103924	0	0	0	0	0	0	0	0	0	0	0	0	0	0	0	0	0	0	0	0	0	0	0.0324663
P50991	T-complex protein 1 subunit delta OS=Homo sapiens GN=CCT4 PE=1 SV=4 - [TCPD_HUMAN]	0.00935822	0.0127708	0.00337926	0.0158447	0.264608	0.0336075	0.0173583	0.0327047	0.019	0.00936534	0.0177469	0.0138995	0.00636558	0.012331	0.00511744	0.0629241	0.0221206	0.0220868	0.00240912	0.0103033	0.0104713	0.0150921	0.0101321	0.0123508	0.0166279	0	0.00139913	0	0	0.00135625	0	0.00131197	0.00586384	0	0.0183083	0.0181631	0.0184706	0.0173747	0.0101864	0	0.0257467	0.0204541	0.011861	0	0.00192812	0	0.00173971	0.00572935
P10643	Complement component C7 OS=Homo sapiens GN=C7 PE=1 SV=2 - [CO7_HUMAN]	0.0080799	0.0127497	0.00496874	0.00201138	0.389714	0.0142436	0.0117581	0	0.00633332	0	0	0.0208493	0	0	0	0	0	0	0.00481823	0	0	0	0	0.00205846	0.00415697	0	0.00419739	0	0	0	0	0	0.00390923	0	0	0	0	0	0	0	0	0.0153406	0	0	0	0	0	0
P07948	Tyrosine-protein kinase Lyn OS=Homo sapiens GN=LYN PE=1 SV=3 - [LYN_HUMAN]	0.00911246	0.0126488	0.00236213	0.0174685	0.186747	0.00889575	0.0117424	0.00363385	0	0.00936534	0.028395	0	0.0350107	0.0246619	0.0230285	0	0.0405545	0	0.0144547	0.0391527	0	0.0258721	0.0506603	0.0308769	0.00623545	0	0.00279826	0	0	0	0	0	0	0	0.0244111	0.00605437	0.0184706	0.00868734	0	0	0	0.0153406	0	0.00246348	0.00192812	0	0.00173971	0
P14550	Alcohol dehydrogenase [NADP(+)] OS=Homo sapiens GN=AKR1A1 PE=1 SV=3 - [AK1A1_HUMAN]	0.0142076	0.012554	0.0054462	0.0454268	0.433821	0.055813	0.0134813	0.098114	0.0253333	0.0218525	0.0319443	0.170269	0.00318279	0.0411032	0.0204698	0.0850326	0.0516148	0.0154607	0.0457732	0.0267887	0.0183248	0.0280281	0.0101321	0.0329354	0.133023	0.00372648	0	0	0.00166914	0	0	0	0.00781846	0	0.00610277	0	0.0277059	0.0347494	0	0	0.0102987	0.00511352	0	0	0.00192812	0	0	0.0152783
O75947	ATP synthase subunit d, mitochondrial OS=Homo sapiens GN=ATP5H PE=1 SV=3 - [ATP5H_HUMAN]	0.0100617	0.0125109	0.000801586	0.0293624	0.0640711	0.0223073	0.0253849	0.0436062	0.0221666	0.0468267	0.0141975	0.0660227	0.0254623	0.00822064	0.0179111	0.0323124	0.0423979	0.00441735	0.0481823	0.006182	0.0405764	0.0129361	0	0.0329354	0.0935318	0	0	0	0	0.00135625	0	0	0	0	0.0183083	0.00605437	0	0	0	0	0	0	0	0	0	0	0	0.00190978
P39656	Dolichyl-diphosphooligosaccharide--protein glycosyltransferase 48 kDa subunit OS=Homo sapiens GN=DDOST PE=1 SV=4 - [OST48_HUMAN]	0.0081364	0.0125098	0.00238513	0.0108164	0.190661	0.0218127	0.0152182	0.0181693	0.00316666	0.00936534	0.00354937	0	0.00636558	0.00411032	0.00767617	0.00850326	0.0350243	0	0.0289094	0.0103033	0.0104713	0.0172481	0.00337735	0.0226431	0.0166279	0	0.00559652	0	0.00500743	0	0.00495148	0	0.00195461	0	0.0244111	0.00605437	0	0.00868734	0.0203728	0	0.0102987	0	0	0	0	0	0.00173971	0.00763913
Q96S97	Myeloid-associated differentiation marker OS=Homo sapiens GN=MYADM PE=1 SV=2 - [MYADM_HUMAN]	0.00809457	0.012484	0.0031451	0.00835897	0.25193	0.00517939	0.00946587	0.00726771	0.0126666	0.00936534	0.0177469	0	0.00954836	0.0164413	0.0255872	0.00170065	0.0129037	0.00662603	0.00481823	0.00824266	0	0.00431202	0.00506603	0.0102923	0.00623545	0	0.00699565	0	0	0	0	0	0	0	0.0122055	0.0121087	0.00923532	0.0173747	0.0203728	0	0.0102987	0	0.0059305	0	0.00578436	0	0.00521912	0.00190978
P47756	F-actin-capping protein subunit beta OS=Homo sapiens GN=CAPZB PE=1 SV=4 - [CAPZB_HUMAN]	0.0217273	0.0124697	0.00848478	0.090967	0.68043	0.00541144	0.0159066	0.0363385	0.0918332	0.109262	0.159722	0.0312739	0.0954836	0.25895	0.107466	0.0238091	0.0958561	0.0507995	0.0602279	0.148368	0.00916242	0.0495882	0.19082	0.1338	0.064433	0.0111794	0.0195878	0	0.00166914	0.00271249	0.00990295	0.0052479	0.02541	0	0	0	0	0	0	0	0.0102987	0.0306811	0	0.00492696	0.00385624	0	0.00173971	0.0190978
P02766	Transthyretin OS=Homo sapiens GN=TTR PE=1 SV=1 - [TTHY_HUMAN]	0.0332043	0.0124681	0.0529723	0.0426065	4.24861	0.0477126	0.00789722	0.0145354	0.00633332	0.00312178	0.0106481	0.337063	0	0.012331	0	0.178568	0.0110603	0.0220868	0.00963646	0	0.0117803	0	0	0.00823384	0.176671	0.00745295	0.109132	0.0268667	0.0133531	0.0216999	0.0742721	0.0275515	0.0234554	0.00627983	0	0	0	0	0	0	0.0102987	0	0	0.0665139	0.0308499	0	0.0574103	0.061113
P61019	Ras-related protein Rab-2A OS=Homo sapiens GN=RAB2A PE=1 SV=1 - [RAB2A_HUMAN]	0.00875771	0.0124285	0.0019002	0.0169908	0.15289	0.030509	0.0158576	0.0181693	0.019	0.0156089	0.028395	0	0.0318279	0.00822064	0.0127936	0.0306117	0.0313376	0	0.00722735	0.024728	0.00785351	0.01078	0.0287075	0.0247015	0.0228633	0	0.00699565	0	0	0	0.00495148	0	0.00195461	0	0	0.0121087	0	0	0	0	0.0102987	0	0.0059305	0	0	0	0	0.00763913
P63244	Receptor of activated protein C kinase 1 OS=Homo sapiens GN=RACK1 PE=1 SV=3 - [RACK1_HUMAN]	0.00966972	0.0124024	0.00612027	0.0112141	0.493475	0.101022	0.0165726	0.0654094	0.00949998	0.00936534	0	0.00347488	0.00954836	0.00411032	0	0.0289111	0.0202772	0.00220868	0.0168638	0	0.0183248	0.00646803	0	0.0102923	0.00831393	0	0.00139913	0	0	0	0.00495148	0	0.00195461	0	0.0122055	0.0181631	0	0	0.0203728	0	0.0102987	0.0204541	0.0177915	0.00492696	0.00578436	0	0	0.0248272
P17066	Heat shock 70 kDa protein 6 OS=Homo sapiens GN=HSPA6 PE=1 SV=2 - [HSP76_HUMAN]	0.0224382	0.0123503	0.00733836	0.0998615	0.594186	0.0225851	0.0145378	0.0654094	0.0601666	0.0499485	0.0993824	0.055598	0.0891181	0.160303	0.309605	0.0680261	0.0700487	0.139147	0.132501	0.0824266	0.172777	0.0776163	0.0743017	0.0967476	0.064433	0.0298118	0	0	0	0	0	0	0	0	0	0	0	0	0	0	0	0	0	0	0	0	0	0
P52597	Heterogeneous nuclear ribonucleoprotein F OS=Homo sapiens GN=HNRNPF PE=1 SV=3 - [HNRPF_HUMAN]	0.0105598	0.0123489	0.004407	0.0228561	0.356873	0.042542	0.0180361	0.0508739	0	0.0249742	0	0.0208493	0.0954836	0.0369929	0.0486157	0.0357137	0.0516148	0	0	0.0226673	0.00261784	0.0215601	0.0185754	0	0	0.00372648	0	0	0	0	0	0	0.0371377	0	0	0.0121087	0	0	0	0	0	0.010227	0	0	0.00578436	0	0	0.0152783
P40925	Malate dehydrogenase, cytoplasmic OS=Homo sapiens GN=MDH1 PE=1 SV=4 - [MDHC_HUMAN]	0.00977482	0.0122786	0.00373094	0.0194182	0.303858	0.0272373	0.0187933	0.0436062	0.00949998	0	0.00354937	0.0382236	0.0159139	0.0164413	0.0204698	0.0289111	0	0.0198781	0.0120456	0.0288493	0.0301051	0	0.0557263	0	0.0457266	0	0.00699565	0	0	0	0.00495148	0	0	0	0	0	0	0	0	0	0.00514933	0.0613622	0	0.00246348	0	0	0	0.0229174
O75390	Citrate synthase, mitochondrial OS=Homo sapiens GN=CS PE=1 SV=2 - [CISY_HUMAN]	0.00996839	0.0122299	0.00127671	0.0282062	0.104392	0.0141174	0.0116832	0.0363385	0.0221666	0.0124871	0.0106481	0.0104246	0.0159139	0.0411032	0.0255872	0.0459176	0.0387111	0.0154607	0.0578188	0.0226673	0.0589013	0.0258721	0.0151981	0.0370523	0.0436482	0	0	0	0	0	0	0	0	0	0	0	0	0	0	0	0.0102987	0.0153406	0	0	0.00192812	0	0	0.00381956
P07225	Vitamin K-dependent protein S OS=Homo sapiens GN=PROS1 PE=1 SV=1 - [PROS_HUMAN]	0.0100078	0.0122272	0.0108664	0.000235136	0.888712	0.00208438	0.00630678	0	0	0	0	0	0	0	0	0	0	0	0.00240912	0	0	0	0	0.00205846	0	0	0.00279826	0	0	0.00406873	0	0	0	0	0	0	0	0	0	0	0	0	0	0.0147809	0.015425	0	0	0.00190978
P21964	Catechol O-methyltransferase OS=Homo sapiens GN=COMT PE=1 SV=2 - [COMT_HUMAN]	0.00720877	0.0122183	0.00236502	0.00513823	0.193564	0.0377	0.0165996	0.0181693	0	0	0	0.0104246	0	0	0	0.0289111	0.00553016	0.00220868	0.00481823	0	0.0104713	0.0129361	0	0	0.00415697	0	0	0	0	0	0	0.00131197	0	0	0.0122055	0.00605437	0	0.00868734	0	0	0.0360453	0.0153406	0.047444	0	0.00192812	0	0.00173971	0.0190978
P14406	Cytochrome c oxidase subunit 7A2, mitochondrial OS=Homo sapiens GN=COX7A2 PE=1 SV=1 - [CX7A2_HUMAN]	0.00710321	0.0121897	0.00163743	0.00661499	0.134329	0.00154751	0.0152809	0.0181693	0.00949998	0.00936534	0	0.00694975	0	0	0	0.0034013	0.0147471	0	0.0144547	0.00206067	0.0130892	0.00646803	0.0067547	0.00617538	0.0145494	0	0	0	0	0.00271249	0.0198059	0	0.00195461	0	0.0366166	0.0363262	0.0184706	0.026062	0	0	0.015448	0	0.0296525	0.00492696	0	0	0	0
P02545	Prelamin-A/C OS=Homo sapiens GN=LMNA PE=1 SV=1 - [LMNA_HUMAN]	0.0131859	0.0120012	0.0108958	0.0238017	0.907892	0.0519221	0.0109273	0.0508739	0.00949998	0.0156089	0	0.0208493	0	0	0	0.107141	0.0497714	0.00662603	0.0337276	0.00206067	0.0850796	0.0129361	0	0.0144092	0.0436482	0	0.00279826	0	0.00166914	0.0230562	0.0346603	0.0104958	0	0.00313992	0.0122055	0	0.00923532	0	0.0101864	0	0.0257467	0	0.0177915	0.0960757	0.00385624	0	0.0139176	0.0706619
Q13488	V-type proton ATPase 116 kDa subunit a isoform 3 OS=Homo sapiens GN=TCIRG1 PE=1 SV=3 - [VPP3_HUMAN]	0.00695933	0.0119635	0.00165564	0.00626192	0.138391	0.0108957	0.0114311	0.00363385	0.00316666	0.00936534	0.0106481	0	0.00636558	0.00411032	0.0255872	0.0034013	0.0221206	0	0.00481823	0.0103033	0	0.00215601	0.00506603	0.00823384	0	0	0	0	0	0	0	0	0	0	0.0183083	0	0	0	0.0101864	0	0	0	0	0	0	0	0.00347941	0
Q6ZN66	Guanylate-binding protein 6 OS=Homo sapiens GN=GBP6 PE=2 SV=1 - [GBP6_HUMAN]	0.0074176	0.0119447	0.00443931	0.00142309	0.371656	0.0127403	0.0106552	0.0218031	0	0	0	0	0	0	0	0	0	0	0	0	0.00523567	0	0	0	0	0	0	0	0	0	0	0	0	0	0.0183083	0.0302718	0	0.00868734	0	0	0.0360453	0	0.035583	0.00492696	0.00192812	0	0.00173971	0.0993087
Q92820	Gamma-glutamyl hydrolase OS=Homo sapiens GN=GGH PE=1 SV=2 - [GGH_HUMAN]	0.016144	0.0119207	0.0141847	0.0356998	1.18992	0.00328483	0.0165312	0.0399724	0.0538332	0.0561921	0.0390431	0.0312739	0.0222795	0.0452135	0.0204698	0.0238091	0.0313376	0.0088347	0.134911	0.0144247	0	0.0280281	0.0354622	0.0329354	0.060276	0	0.011193	0.0103334	0.0183606	0.00949371	0.0346603	0.0104958	0.00195461	0	0	0	0.0369413	0	0	0	0.015448	0.010227	0.0059305	0.0246348	0.0269937	0.0152181	0.0365338	0.0210076
P13498	Cytochrome b-245 light chain OS=Homo sapiens GN=CYBA PE=1 SV=3 - [CY24A_HUMAN]	0.00947906	0.0118726	0.00198454	0.0237576	0.167153	0.00309502	0.00642557	0.0181693	0.0253333	0.0124871	0.0496912	0.00694975	0.044559	0.0780961	0.0204698	0.0136052	0.0368677	0.0110434	0.0240912	0.0206067	0	0.0258721	0.0202641	0.0370523	0.00623545	0	0	0	0	0	0	0	0	0	0.00610277	0.00605437	0	0.00868734	0.0203728	0	0.0102987	0.010227	0	0	0	0	0	0
O00560	Syntenin-1 OS=Homo sapiens GN=SDCBP PE=1 SV=1 - [SDCB1_HUMAN]	0.0093307	0.0118217	0.00353239	0.0182919	0.298806	0.000579106	0.0201935	0	0.0316666	0.0343396	0.0532406	0	0.0127312	0.0246619	0.00511744	0.00850326	0.0405545	0.0088347	0.0337276	0.0164853	0	0.0258721	0.00844338	0.0288184	0.0145494	0	0.00419739	0	0.011684	0	0	0	0	0	0	0.0363262	0	0	0.0101864	0	0.030896	0.0357946	0	0	0.0173531	0	0.0243559	0
P13164	Interferon-induced transmembrane protein 1 OS=Homo sapiens GN=IFITM1 PE=1 SV=3 - [IFM1_HUMAN]	0.00939219	0.0117247	0.00699447	0.008848	0.596561	0.00154751	0.00596763	0.00726771	0.00949998	0.00936534	0.0177469	0	0.0254623	0.00822064	0.0204698	0.0034013	0.0110603	0.00441735	0.00963646	0.00824266	0	0.00215601	0.00506603	0.00617538	0.0124709	0.00745295	0.0181887	0	0.00834571	0.00271249	0	0	0.00390923	0	0.0549249	0.0242175	0	0	0.0407456	0	0.0102987	0.0153406	0	0	0.00385624	0	0.00521912	0.00190978
P04179	Superoxide dismutase [Mn], mitochondrial OS=Homo sapiens GN=SOD2 PE=1 SV=2 - [SODM_HUMAN]	0.0193126	0.0117034	0.0210393	0.0390536	1.79772	0.0185701	0.0200224	0.0399724	0.117166	0.0686792	0.0177469	0.00347488	0.0190967	0.0411032	0.0127936	0.0153059	0.00737354	0.0198781	0.0674553	0.0350313	0.0209427	0.0258721	0.0591037	0.0205846	0.139258	0.0111794	0.0307809	0.00826668	0.0133531	0.0257687	0.0198059	0.00787185	0.0136823	0.00313992	0	0	0	0	0	0	0	0	0	0.0172444	0.0289218	0.00217401	0.0556706	0.0248272
P12273	Prolactin-inducible protein OS=Homo sapiens GN=PIP PE=1 SV=1 - [PIP_HUMAN]	0.0152261	0.0116854	0.0242515	0.000179016	2.07537	0.00555901	0	0	0	0	0	0	0	0	0	0.0034013	0	0	0	0	0	0	0	0	0	0	0	0.00413334	0.023368	0.0244124	0.113884	0.0144317	0	0	0	0	0	0	0	0	0	0.0204541	0	0.0812948	0.0366343	0.134788	0.0608897	0.0706619
P51659	Peroxisomal multifunctional enzyme type 2 OS=Homo sapiens GN=HSD17B4 PE=1 SV=3 - [DHB4_HUMAN]	0.0100209	0.0116733	0.00446617	0.0210005	0.382597	0.0667036	0.016917	0.0944802	0.0538332	0.00936534	0.0106481	0.0138995	0.00318279	0	0.00255872	0.0544208	0.023964	0.00441735	0.00963646	0.006182	0.0196338	0.00431202	0.00337735	0.0123508	0.0727469	0	0.00139913	0	0	0	0	0	0	0	0.00610277	0.0121087	0.0184706	0	0	0	0.046344	0	0	0.0172444	0.0115687	0.00217401	0.0104382	0.0401054
P30048	Thioredoxin-dependent peroxide reductase, mitochondrial OS=Homo sapiens GN=PRDX3 PE=1 SV=3 - [PRDX3_HUMAN]	0.015105	0.0116224	0.00766726	0.0483911	0.659696	0.0307507	0.0172949	0.0290708	0.0221666	0.0686792	0.0496912	0.055598	0.0222795	0.0369929	0.0102349	0.0680261	0.0903259	0.00662603	0.0819099	0.0473953	0.0261784	0.0495882	0.0303962	0.0576369	0.151729	0.0149059	0.00979391	0.00206667	0.00667657	0.00271249	0.0346603	0.00787185	0.00586384	0	0	0.00605437	0	0	0.0101864	0	0.0102987	0	0	0.00246348	0.015425	0	0.00695882	0.00381956
P36542	ATP synthase subunit gamma, mitochondrial OS=Homo sapiens GN=ATP5C1 PE=1 SV=1 - [ATPG_HUMAN]	0.00690786	0.0116156	0.000567366	0.0102334	0.048845	0.0197283	0.0189269	0.0290708	0.00316666	0.00312178	0	0.00694975	0	0	0	0.0374143	0.00737354	0	0.0168638	0	0.00916242	0.00862404	0	0.00617538	0.0665115	0	0	0	0	0	0	0	0	0	0.0122055	0.00605437	0.00923532	0.0173747	0	0	0.0205973	0.010227	0.0059305	0	0	0	0	0
P33908	Mannosyl-oligosaccharide 1,2-alpha-mannosidase IA OS=Homo sapiens GN=MAN1A1 PE=1 SV=3 - [MA1A1_HUMAN]	0.00886284	0.011591	0.00504964	0.0111993	0.435651	0.0589289	0.00642517	0.0218031	0	0	0	0.0938217	0	0	0	0.0408156	0.00184339	0	0.00963646	0	0	0	0	0	0.0374127	0.00745295	0	0	0	0	0	0.00131197	0	0	0	0	0.00923532	0.0608114	0.0509321	0	0.0257467	0.0409082	0	0	0.00192812	0	0	0.00190978
Q01082	Spectrin beta chain, non-erythrocytic 1 OS=Homo sapiens GN=SPTBN1 PE=1 SV=2 - [SPTB2_HUMAN]	0.0154279	0.0115223	0.00393534	0.062045	0.34154	0.0247214	0.00764994	0.0109016	0.0379999	0.071801	0.0780862	0	0.0541074	0.230178	0.0767617	0.110542	0.0663619	0.0220868	0.0313185	0.0700626	0.0117803	0.0194041	0.111453	0.0679292	0.108081	0	0.00419739	0	0	0	0	0.00131197	0	0	0	0	0	0	0.0101864	0	0	0	0	0	0	0	0.00173971	0.00381956
Q16610	Extracellular matrix protein 1 OS=Homo sapiens GN=ECM1 PE=1 SV=2 - [ECM1_HUMAN]	0.00903474	0.0115004	0.00867474	0.00205007	0.754301	0.00907589	0.0116517	0.00726771	0	0	0	0	0	0	0	0	0.00737354	0	0	0	0.0222516	0	0	0.00205846	0	0	0.0125922	0.00930002	0.00166914	0.00949371	0.00495148	0.00262395	0.0215008	0.00313992	0.0610277	0.0302718	0.0277059	0.0173747	0.0203728	0	0.046344	0.0460217	0.035583	0.0123174	0.0250656	0	0.0121779	0.131775
O75367	Core histone macro-H2A.1 OS=Homo sapiens GN=H2AFY PE=1 SV=4 - [H2AY_HUMAN]	0.015218	0.0114572	0.00957309	0.0441278	0.835555	0.00425323	0.00610098	0.0218031	0.0158333	0.0561921	0.0567899	0.0104246	0.044559	0.0739858	0.0844378	0.0289111	0.0589884	0.0198781	0.0481823	0.0844873	0.0209427	0.0323401	0.0793678	0.0555784	0.0457266	0	0.011193	0.00310001	0	0.00542498	0.00495148	0.00131197	0.00977307	0	0	0	0	0	0	0	0	0	0	0.00246348	0.00192812	0	0	0.0190978
P16278	Beta-galactosidase OS=Homo sapiens GN=GLB1 PE=1 SV=2 - [BGAL_HUMAN]	0.00747592	0.0114136	0.000632183	0.0147976	0.0553885	0.0044008	0.014943	0.0763109	0.00633332	0	0.00354937	0.0208493	0	0.00411032	0	0.0221085	0.00368677	0	0.0313185	0.00206067	0	0.0194041	0.00844338	0.0164677	0.0665115	0	0	0	0	0	0	0	0	0	0	0	0	0	0	0	0	0.0204541	0	0	0	0	0	0
P40199	Carcinoembryonic antigen-related cell adhesion molecule 6 OS=Homo sapiens GN=CEACAM6 PE=1 SV=3 - [CEAM6_HUMAN]	0.00944576	0.0113145	0.00862191	0.00577589	0.762023	0.00522163	0.00659874	0	0.00949998	0.00936534	0.0212962	0	0.00636558	0.012331	0.0102349	0	0.0202772	0.00220868	0	0.006182	0	0	0.00168868	0.0102923	0	0	0.0209869	0.00413334	0.0100149	0.00813747	0.0396118	0.00655987	0.00195461	0	0.0427194	0	0	0	0.0611185	0	0.0257467	0	0	0.00246348	0.0173531	0	0.029575	0.017188
P29622	Kallistatin OS=Homo sapiens GN=SERPINA4 PE=1 SV=3 - [KAIN_HUMAN]	0.00903375	0.0112761	0.00718091	0.00717754	0.636824	0.0175401	0.00759545	0.0109016	0.00949998	0	0	0.0382236	0.00318279	0	0	0.0153059	0	0.0088347	0.00481823	0	0	0	0	0.0123508	0.0332557	0	0.00979391	0	0	0	0.00495148	0.00393592	0	0	0	0	0	0	0	0	0.00514933	0.0255676	0	0.00246348	0.00385624	0	0.00695882	0.00190978
P28799	Granulins OS=Homo sapiens GN=GRN PE=1 SV=2 - [GRN_HUMAN]	0.0138759	0.0112576	0.0151152	0.0187668	1.34267	0.0138985	0.00788667	0.0109016	0.00633332	0.0218525	0.0390431	0	0.0541074	0.0452135	0.0562919	0	0.0184339	0	0.040955	0.0164853	0.00392675	0.00215601	0.0202641	0.0185261	0.00207848	0	0.0153904	0.00723335	0.0133531	0.00813747	0	0.0144317	0.00195461	0.00941974	0.00610277	0	0.00923532	0	0	0	0.0102987	0.010227	0	0.0197078	0.0115687	0.0173921	0.0243559	0.0133685
P35321	Cornifin-A OS=Homo sapiens GN=SPRR1A PE=1 SV=2 - [SPR1A_HUMAN]	0.0185427	0.0112289	0.0253854	0.0222408	2.26073	0.0426411	0.0110135	0.0872125	0.00633332	0	0	0	0.00318279	0.00822064	0	0.0153059	0.0663619	0	0	0	0.109949	0.0495882	0.0236415	0.0411692	0.00415697	0.00745295	0	0.0320334	0.0166914	0.0528935	0.00495148	0.0236155	0	0	0	0.0181631	0	0	0.0305592	0	0.046344	0	0.047444	0.0468061	0.10219	0.0282621	0.0121779	0.248272
O15145	Actin-related protein 2/3 complex subunit 3 OS=Homo sapiens GN=ARPC3 PE=1 SV=3 - [ARPC3_HUMAN]	0.0123913	0.0112004	0.00386962	0.0413939	0.345488	0.00483233	0.0136082	0.0145354	0.0411666	0.0405831	0.0567899	0	0.0732041	0.0780961	0.0614093	0.0238091	0.047928	0.0176694	0.0240912	0.068002	0.0261784	0.0517442	0.0607923	0.0514615	0.0415697	0.00745295	0.00139913	0	0.00500743	0.00135625	0.0198059	0	0.00781846	0	0.00610277	0	0	0.00868734	0.0101864	0	0.015448	0.010227	0	0	0	0	0	0.00381956
P61020	Ras-related protein Rab-5B OS=Homo sapiens GN=RAB5B PE=1 SV=1 - [RAB5B_HUMAN]	0.00964882	0.0111794	0.00279116	0.0248662	0.24967	0.00416875	0.0131707	0	0.0253333	0.00624356	0.0532406	0.00694975	0.0286451	0.0534342	0.0332634	0.0357137	0.0387111	0	0.0168638	0.043274	0.00261784	0.0323401	0.0337735	0.0308769	0.0311773	0	0.00699565	0	0.00333828	0.00135625	0.0247574	0	0.00977307	0	0.00610277	0.00605437	0.00923532	0.00868734	0.0203728	0	0.00514933	0.0204541	0.0177915	0.00492696	0.00192812	0	0.00173971	0
P61769	Beta-2-microglobulin OS=Homo sapiens GN=B2M PE=1 SV=1 - [B2MG_HUMAN]	0.0502266	0.0111191	0.0186152	0.271011	1.67416	0.0217511	0.0117353	0.683164	0.0285	0.0343396	0.0603393	1.4525	0.0286451	0.0452135	0.0102349	0.880937	0.0718921	0.839297	0.293912	0.0164853	0.0890064	0.0172481	0.0067547	0.0123508	0.511307	0.0670766	0.0251843	0.0206667	0.023368	0.00949371	0.0247574	0.0157437	0.0175915	0.00941974	0.00610277	0	0	0	0	0	0.0257467	0.0357946	0.0059305	0	0.0096406	0	0.0260956	0.00572935
P22528	Cornifin-B OS=Homo sapiens GN=SPRR1B PE=1 SV=2 - [SPR1B_HUMAN]	0.0163929	0.0110935	0.0211835	0.0195659	1.90955	0.0301135	0.0151551	0.0799448	0.00633332	0	0	0	0.00318279	0.00822064	0	0.0153059	0.0497714	0	0	0	0.0942421	0.0474322	0.0202641	0.0329354	0.0103924	0.00372648	0.0363774	0.0299667	0.0383903	0.0583185	0.0148544	0.0144317	0.0117277	0	0.0427194	0.0181631	0	0	0.0305592	0	0	0	0	0.0788313	0.0694123	0.0239141	0.0208765	0.137504
P53396	ATP-citrate synthase OS=Homo sapiens GN=ACLY PE=1 SV=3 - [ACLY_HUMAN]	0.0117214	0.0110338	0.00287218	0.0400471	0.260308	0.0169936	0.0117129	0.0436062	0.0348333	0.028096	0.0532406	0.0138995	0.0159139	0.0863167	0.0307047	0.0714274	0.0387111	0.0265041	0.0313185	0.0638806	0.00523567	0.0625243	0.057415	0.0432277	0.0540406	0	0	0	0	0	0.00495148	0	0.00195461	0	0.00610277	0	0	0	0	0	0.00514933	0.0153406	0	0	0	0	0	0.00190978
P12956	X-ray repair cross-complementing protein 6 OS=Homo sapiens GN=XRCC6 PE=1 SV=2 - [XRCC6_HUMAN]	0.00896514	0.0109961	0.00374014	0.0177377	0.340131	0.0355214	0.0121351	0.0145354	0.00949998	0.028096	0.0212962	0.0243241	0.0159139	0.012331	0.00767617	0.0323124	0.0276508	0.0110434	0.0144547	0.03091	0.0117803	0.01078	0.0168868	0.0288184	0.0187064	0	0.00139913	0	0	0	0.00495148	0	0.0195461	0	0.0183083	0.0121087	0	0	0	0	0.0257467	0.00511352	0.0177915	0	0	0	0	0.00572935
Q16563	Synaptophysin-like protein 1 OS=Homo sapiens GN=SYPL1 PE=1 SV=1 - [SYPL1_HUMAN]	0.00742139	0.0109397	0.00150043	0.013392	0.137155	0.00517939	0.00993724	0.00726771	0.00633332	0.0124871	0.0141975	0.0138995	0.0127312	0.0164413	0.0127936	0.0136052	0.0110603	0.00441735	0.0505914	0.012364	0.00654459	0.00862404	0.0067547	0.0102923	0.0228633	0.0111794	0.00419739	0	0	0	0	0	0	0	0.0183083	0.00605437	0.00923532	0.00868734	0.0203728	0	0.0102987	0.00511352	0.0059305	0.00739044	0.00192812	0	0.00347941	0.00381956
Q13813	Spectrin alpha chain, non-erythrocytic 1 OS=Homo sapiens GN=SPTAN1 PE=1 SV=3 - [SPTN1_HUMAN]	0.0167545	0.0107809	0.00379056	0.0744566	0.3516	0.0177722	0.0112983	0.0545078	0.0348333	0.0686792	0.0780862	0.0243241	0.0286451	0.164413	0.0307047	0.151358	0.176965	0.00662603	0.0337276	0.111276	0.0366497	0.0517442	0.136783	0.123508	0.101846	0	0.00699565	0	0	0.00271249	0.00495148	0.00393592	0	0	0	0	0.00923532	0.0173747	0	0	0.00514933	0.010227	0	0	0	0	0	0.00763913
P00736	Complement C1r subcomponent OS=Homo sapiens GN=C1R PE=1 SV=2 - [C1R_HUMAN]	0.00857924	0.0106911	0.00909536	0.000166666	0.85074	0.0171488	0.00931601	0	0.00316666	0	0	0	0	0	0	0	0	0	0	0	0	0	0	0	0	0	0.00699565	0	0	0	0	0	0.00781846	0	0	0	0	0	0	0	0	0	0	0	0	0	0	0
P13804	Electron transfer flavoprotein subunit alpha, mitochondrial OS=Homo sapiens GN=ETFA PE=1 SV=1 - [ETFA_HUMAN]	0.00977219	0.0106895	0.00226563	0.0289034	0.211948	0.0447871	0.0189552	0.0436062	0.00316666	0.0124871	0	0.055598	0	0	0	0.0918352	0.0405545	0.00662603	0.0843191	0.00206067	0.0379586	0.0194041	0	0.0185261	0.133023	0	0	0	0	0	0	0	0	0	0.00610277	0.0242175	0.00923532	0	0.0101864	0	0.0102987	0.010227	0.011861	0	0	0	0	0.00572935
P53621	Coatomer subunit alpha OS=Homo sapiens GN=COPA PE=1 SV=2 - [COPA_HUMAN]	0.0093613	0.0106847	0.00672187	0.0128223	0.629111	0.114332	0.0155896	0.0363385	0	0.00624356	0.00709874	0	0.00954836	0	0.0153523	0.0357137	0.0331809	0	0.0192729	0.006182	0.00392675	0.01078	0.0185754	0.0164677	0.0249418	0	0	0	0.00333828	0	0	0.00131197	0.00195461	0	0.0122055	0.0181631	0.00923532	0.00868734	0	0	0.00514933	0	0	0	0	0	0	0.00954891
P24539	ATP synthase F(0) complex subunit B1, mitochondrial OS=Homo sapiens GN=ATP5F1 PE=1 SV=2 - [AT5F1_HUMAN]	0.0087135	0.010608	0.00117903	0.0247383	0.111146	0.0182439	0.0161431	0.0327047	0.0601666	0.0468267	0.0177469	0.0382236	0	0.00822064	0	0.0221085	0.023964	0.00441735	0.0337276	0.024728	0.0261784	0.0258721	0.00337735	0.00823384	0.0935318	0	0.00139913	0	0	0	0	0	0	0	0.0122055	0.00605437	0	0	0	0	0	0	0.0059305	0	0	0	0	0.00381956
A6NHL2	Tubulin alpha chain-like 3 OS=Homo sapiens GN=TUBAL3 PE=1 SV=2 - [TBAL3_HUMAN]	0.00664945	0.0105494	0.00319855	0.00409434	0.303197	0.0098448	0.0192862	0	0	0	0.00709874	0.00694975	0	0	0	0.0102039	0.00737354	0.00662603	0	0	0	0	0.00844338	0.00823384	0.0228633	0	0.011193	0	0	0	0.00495148	0	0.0175915	0	0	0	0	0	0	0	0	0	0	0	0.00578436	0	0.00347941	0.00763913
Q03403	Trefoil factor 2 OS=Homo sapiens GN=TFF2 PE=1 SV=2 - [TFF2_HUMAN]	0.00699145	0.01052	0.00532718	0.000382511	0.506387	0.0098448	0.0265065	0.00726771	0	0	0	0	0	0	0	0	0	0	0	0	0	0	0	0	0	0	0	0.00516668	0.0300446	0	0	0.00131197	0	0	0	0	0	0	0	0	0	0	0	0	0	0.00869603	0	0
O75828	Carbonyl reductase [NADPH] 3 OS=Homo sapiens GN=CBR3 PE=1 SV=3 - [CBR3_HUMAN]	0.00697333	0.0104989	0.00543597	0	0.517766	0.0561733	0.0196371	0	0	0	0	0	0	0	0	0	0	0	0	0	0	0	0	0	0	0	0	0	0	0	0	0	0	0	0	0	0	0	0	0	0	0	0	0.00246348	0	0	0	0.0324663
P04433	Ig kappa chain V-III region VG (Fragment) OS=Homo sapiens PE=1 SV=1 - [KV309_HUMAN]	0.0122648	0.0104669	0.0164077	0.00592114	1.56758	0.0138965	0.00671231	0.00363385	0.0253333	0.0124871	0	0.0104246	0.00954836	0	0	0.0068026	0	0	0	0.00412133	0.00261784	0.00646803	0.00337735	0.0123508	0.00415697	0.0111794	0.0125922	0.00413334	0.00333828	0	0.00495148	0.00393592	0.00390923	0	0	0	0	0.00868734	0	0	0.00514933	0.00511352	0	0	0	0	0	0
Q13621	Solute carrier family 12 member 1 OS=Homo sapiens GN=SLC12A1 PE=1 SV=2 - [S12A1_HUMAN]	0.0049045	0.0104176	0	0.00136973	0	0.00208438	0.005184	0	0	0	0	0.0243241	0	0	0	0.00170065	0	0	0	0	0	0	0	0	0	0	0	0	0	0	0	0	0	0	0.00610277	0.0242175	0.120059	0.0868734	0.0509321	0	0.133883	0.0357946	0.0711659	0	0	0	0	0
P15309	Prostatic acid phosphatase OS=Homo sapiens GN=ACPP PE=1 SV=3 - [PPAP_HUMAN]	0.00611891	0.0103973	0.0032671	0.000563275	0.314226	0.00416875	0.0012968	0	0	0	0	0.00347488	0	0	0	0	0	0	0.00722735	0	0	0	0	0	0	0	0.00279826	0.0155	0	0.00678122	0.0148544	0	0.0332284	0	0	0	0	0	0	0	0.0360453	0.0153406	0	0.0221713	0.00578436	0	0.00173971	0.0286467
P43304	Glycerol-3-phosphate dehydrogenase, mitochondrial OS=Homo sapiens GN=GPD2 PE=1 SV=3 - [GPDM_HUMAN]	0.00654821	0.0103678	0.00139144	0.0092831	0.134208	0.0294027	0.0154727	0.00363385	0.00316666	0.028096	0.00354937	0.0104246	0	0	0	0.034013	0.047928	0	0.0120456	0.006182	0.00261784	0.00862404	0.00168868	0.0144092	0	0	0	0	0	0	0	0.00131197	0	0	0.0305139	0	0	0	0	0	0.0102987	0.010227	0	0.00246348	0	0	0	0.00190978
P01594	Ig kappa chain V-I region AU OS=Homo sapiens PE=1 SV=1 - [KV102_HUMAN]	0.0125623	0.0103381	0.0192869	0	1.8656	0.0521094	0.00331456	0	0	0	0	0	0	0	0	0	0	0	0	0	0	0	0	0	0	0	0	0	0	0	0	0	0	0	0	0	0	0	0	0	0	0	0	0	0	0	0	0
P21266	Glutathione S-transferase Mu 3 OS=Homo sapiens GN=GSTM3 PE=1 SV=3 - [GSTM3_HUMAN]	0.0110841	0.0102849	0.00864496	0.0208813	0.840553	0.0900815	0.0161478	0.0690432	0.00633332	0.0312178	0	0.107721	0	0	0	0.0697267	0.0110603	0.0132521	0.0433641	0	0.00130892	0.0258721	0	0	0.0103924	0.00745295	0	0	0	0	0	0.00787185	0	0	0	0.0121087	0	0.0521241	0	0	0.061792	0.00511352	0.011861	0.00985392	0.00192812	0	0	0.0152783
P35221	Catenin alpha-1 OS=Homo sapiens GN=CTNNA1 PE=1 SV=1 - [CTNA1_HUMAN]	0.00594215	0.0102565	0.000768717	0.00711175	0.0749492	0.0181711	0.0114884	0.0218031	0	0.00936534	0	0.0104246	0	0	0	0.0255098	0.0405545	0	0	0	0.0170159	0.00215601	0	0.00205846	0.00623545	0	0	0	0	0	0	0	0	0	0	0.00605437	0.0277059	0.026062	0.0101864	0	0.0102987	0.010227	0.035583	0	0	0	0	0.00763913
O75340	Programmed cell death protein 6 OS=Homo sapiens GN=PDCD6 PE=1 SV=1 - [PDCD6_HUMAN]	0.00594192	0.0102489	0.00146317	0.00508816	0.142764	0.00522163	0.0105395	0	0	0	0.00354937	0	0.00318279	0.00411032	0.00511744	0.0034013	0.0129037	0	0.00722735	0.0144247	0	0.00862404	0.0135094	0.0164677	0.00415697	0	0.00559652	0	0	0.00135625	0	0	0.00390923	0	0.0305139	0	0.0277059	0.0434367	0.0101864	0	0	0.010227	0	0	0	0	0	0.00954891
P69891	Hemoglobin subunit gamma-1 OS=Homo sapiens GN=HBG1 PE=1 SV=2 - [HBG1_HUMAN]	0.0453038	0.0101934	0.0125745	0.25634	1.23359	0	0	0	1.29833	0	0	0	0	0	0	0	0	1.7316	0.40955	0	0.715978	0	0	0	0.714998	0	0	0	0	0	0	0	0	0	0	0	0	0	0	0	0	0	0	0	0	0	0	0
P78385	Keratin, type II cuticular Hb3 OS=Homo sapiens GN=KRT83 PE=1 SV=2 - [KRT83_HUMAN]	0.0087041	0.0101661	0.0100387	0	0.987469	0.00521195	0.0260901	0	0	0	0	0	0	0	0	0	0	0	0	0	0	0	0	0	0	0	0	0	0	0	0	0	0.115322	0	0	0.0181631	0	0	0	0	0	0	0	0.00246348	0	0	0	0
P60022	Beta-defensin 1 OS=Homo sapiens GN=DEFB1 PE=1 SV=1 - [DEFB1_HUMAN]	0.00773712	0.0101645	0.00657832	0.00323168	0.647188	0.00154751	0.0134656	0.00726771	0.0126666	0.00624356	0	0.00694975	0	0	0	0	0.0110603	0	0.00481823	0	0.00392675	0.00431202	0	0	0.00415697	0	0	0.00930002	0.0333829	0.0271249	0.00495148	0.00918382	0.00586384	0	0	0	0	0	0	0.0160179	0.0205973	0.0613622	0.0059305	0	0	0.00217401	0.0156573	0.00381956
O60844	Zymogen granule membrane protein 16 OS=Homo sapiens GN=ZG16 PE=1 SV=2 - [ZG16_HUMAN]	0.00791372	0.0101577	0.00811431	0	0.798832	0.0359046	0.0244997	0	0	0	0	0	0	0	0	0	0	0	0	0	0	0	0	0	0	0	0	0	0	0	0	0	0	0	0	0	0	0	0	0	0	0	0	0	0	0	0	0
A8K2U0	Alpha-2-macroglobulin-like protein 1 OS=Homo sapiens GN=A2ML1 PE=1 SV=3 - [A2ML1_HUMAN]	0.0237576	0.0101342	0.041003	0.017384	4.04601	0.00425323	0.0115177	0.0472401	0	0	0	0	0	0	0	0.00510195	0.11982	0	0	0	0.109949	0.0258721	0.00168868	0.0164677	0.00415697	0	0.0223861	0.0527001	0	0.0311936	0.00990295	0.00787185	0.0136823	0.00627983	0.0244111	0.00605437	0.0184706	0.0347494	0.0203728	0	0.030896	0.0715893	0.0177915	0.307935	0.156178	0.0260881	0.147875	0.555747
Q99714	3-hydroxyacyl-CoA dehydrogenase type-2 OS=Homo sapiens GN=HSD17B10 PE=1 SV=3 - [HCD2_HUMAN]	0.0073611	0.0101003	0.00308609	0.0110228	0.305545	0.0343958	0.0208214	0.00726771	0.0126666	0.0187307	0.00354937	0.0243241	0	0	0.00255872	0.0272104	0	0	0.00722735	0	0.0130892	0.00215601	0.00337735	0.00205846	0.0852178	0	0.00979391	0	0.00166914	0	0.00495148	0	0	0	0.0244111	0.0121087	0	0	0	0	0	0	0.011861	0	0.00385624	0	0.00521912	0.0114587
Q9BYZ8	Regenerating islet-derived protein 4 OS=Homo sapiens GN=REG4 PE=1 SV=1 - [REG4_HUMAN]	0.00637307	0.0100968	0.00441265	0	0.437035	0.00637016	0.0208385	0	0	0	0	0	0	0	0	0	0	0	0	0	0	0	0	0	0	0	0	0	0	0	0	0	0	0	0	0	0	0	0	0	0	0	0	0	0	0	0	0
P16615	Sarcoplasmic/endoplasmic reticulum calcium ATPase 2 OS=Homo sapiens GN=ATP2A2 PE=1 SV=1 - [AT2A2_HUMAN]	0.00674557	0.0100936	0.00171961	0.0106339	0.170367	0.0281503	0.0139913	0.0327047	0.00949998	0.00624356	0	0.00347488	0	0	0	0.0272104	0.0423979	0	0.00240912	0.00412133	0.0235605	0.0194041	0	0.0164677	0.0145494	0	0	0	0	0	0	0	0	0	0.0183083	0.0181631	0	0.026062	0.0101864	0	0.0102987	0	0.0415135	0.00492696	0.00192812	0	0.00173971	0.00954891
O95336	6-phosphogluconolactonase OS=Homo sapiens GN=PGLS PE=1 SV=2 - [6PGL_HUMAN]	0.010441	0.010075	0.00381874	0.0311533	0.379031	0.0659794	0.00455992	0.134453	0.00633332	0.00624356	0.0212962	0.0416985	0.00636558	0.0534342	0.0102349	0.0986378	0.0184339	0.00441735	0.00963646	0.0267887	0.00130892	0.01078	0.0354622	0.0411692	0.0540406	0.0111794	0.00419739	0	0	0	0	0.00131197	0.00195461	0	0	0	0	0	0	0	0	0.0153406	0	0.00246348	0.00192812	0	0	0.017188
P52907	F-actin-capping protein subunit alpha-1 OS=Homo sapiens GN=CAPZA1 PE=1 SV=3 - [CAZA1_HUMAN]	0.0145876	0.0100353	0.00797205	0.0489409	0.794398	0.000579106	0.0121658	0.00726771	0.0411666	0.0874099	0.152623	0	0.0318279	0.152082	0.0716442	0.0170065	0.0589884	0.0176694	0.0240912	0.055638	0.0104713	0.0323401	0.0911885	0.05352	0.0249418	0	0.0139913	0.00103334	0	0	0.0148544	0	0.0117277	0	0	0	0	0	0	0	0	0.00511352	0	0.00739044	0.00192812	0	0.00173971	0.00763913
O76009	Keratin, type I cuticular Ha3-I OS=Homo sapiens GN=KRT33A PE=2 SV=2 - [KT33A_HUMAN]	0.0067506	0.0100047	0.00543822	0	0.543566	0.0208438	0.025889	0	0	0	0	0	0	0	0	0	0	0	0	0	0	0	0	0	0	0	0	0	0	0	0.113884	0	0.086003	0	0	0.0121087	0	0	0	0	0	0	0	0	0	0	0	0.00190978
P35858	Insulin-like growth factor-binding protein complex acid labile subunit OS=Homo sapiens GN=IGFALS PE=1 SV=1 - [ALS_HUMAN]	0.00814164	0.00999482	0.0075435	0.00385739	0.75474	0.0189304	0.00984972	0.00726771	0.00633332	0.0156089	0	0.027799	0	0	0	0.00510195	0	0	0	0	0	0	0	0	0	0.0111794	0	0.00103334	0	0	0	0	0.00586384	0	0	0	0	0	0	0	0	0.00511352	0	0.00492696	0	0.00217401	0.00173971	0.00381956
P11117	Lysosomal acid phosphatase OS=Homo sapiens GN=ACP2 PE=1 SV=3 - [PPAL_HUMAN]	0.00487695	0.00992728	0.000420569	0.00153151	0.0423649	0.00212661	0.0122851	0	0	0	0	0	0	0	0	0	0	0	0	0	0	0	0	0	0.0290988	0	0	0	0	0	0	0	0	0	0	0.00605437	0.00923532	0	0.0101864	0	0.030896	0.107384	0	0	0	0	0	0.00381956
P15104	Glutamine synthetase OS=Homo sapiens GN=GLUL PE=1 SV=4 - [GLNA_HUMAN]	0.00636747	0.00987856	0.000967987	0.0108245	0.0979887	0.00619003	0.0126801	0.0472401	0	0	0	0	0	0	0	0.0034013	0.0331809	0	0	0.00412133	0.0654459	0.0129361	0.00844338	0.0288184	0.00207848	0	0	0	0	0	0	0	0	0	0.0305139	0	0	0.0434367	0	0	0.030896	0.0613622	0.023722	0	0	0	0	0.0248272
O00571	ATP-dependent RNA helicase DDX3X OS=Homo sapiens GN=DDX3X PE=1 SV=3 - [DDX3X_HUMAN]	0.00769852	0.00987005	0.0042034	0.0109139	0.425875	0.0473453	0.0107253	0.0363385	0.0126666	0.0124871	0.0106481	0	0.00636558	0.012331	0	0.0238091	0.0276508	0	0.00240912	0.00824266	0.00261784	0.0215601	0.00337735	0.0164677	0.0103924	0	0	0	0	0	0	0	0.0136823	0.00313992	0.0122055	0.0363262	0	0.0434367	0.0305592	0	0.015448	0	0.0296525	0	0	0	0.00173971	0.0152783
P23142	Fibulin-1 OS=Homo sapiens GN=FBLN1 PE=1 SV=4 - [FBLN1_HUMAN]	0.0055342	0.00986534	0.00187337	0.00219079	0.189894	0.0729531	0.00823847	0	0	0	0	0.0382236	0	0	0	0.0034013	0	0	0	0	0	0	0	0	0	0	0.00699565	0	0	0	0	0	0.0117277	0	0	0	0	0	0	0	0	0	0	0	0	0	0	0.00190978
P01613	Ig kappa chain V-I region Ni OS=Homo sapiens PE=1 SV=1 - [KV121_HUMAN]	0.0124321	0.00982609	0.0186605	0.00257903	1.89907	0.0133194	0.00432767	0.00363385	0.019	0.00936534	0	0	0	0	0	0	0	0	0	0.006182	0.00130892	0	0	0.00205846	0	0.00745295	0	0	0	0	0	0	0	0	0	0	0	0	0	0	0	0	0	0	0	0	0	0
P17858	ATP-dependent 6-phosphofructokinase, liver type OS=Homo sapiens GN=PFKL PE=1 SV=6 - [PFKAL_HUMAN]	0.0099611	0.0097807	0.00664887	0.0203121	0.679795	0.0972731	0.0131552	0.0908463	0.0348333	0.0187307	0.0141975	0.00694975	0.00954836	0	0	0.0544208	0.0202772	0.0110434	0.00722735	0	0.00654459	0.00646803	0.0135094	0.0123508	0.0789824	0	0.00559652	0	0.00166914	0.00135625	0	0.00131197	0.00390923	0.00313992	0.0122055	0.00605437	0	0.00868734	0	0	0	0.010227	0.0059305	0	0	0	0	0.017188
P01597	Ig kappa chain V-I region DEE OS=Homo sapiens PE=1 SV=1 - [KV105_HUMAN]	0.0105407	0.00972452	0.0150207	0	1.54462	0.033009	0.00552433	0	0	0	0	0	0	0	0	0	0	0	0	0	0	0	0	0	0	0	0	0	0	0	0	0	0	0	0	0	0	0	0	0	0	0	0	0	0	0	0	0
Q15323	Keratin, type I cuticular Ha1 OS=Homo sapiens GN=KRT31 PE=1 SV=3 - [K1H1_HUMAN]	0.0129217	0.00970913	0.0191316	0.00510195	1.97047	0.0127403	0.026839	0	0	0	0	0	0	0	0	0.0969371	0	0	0	0	0	0	0	0	0	0	0	0	0	0	0	0	0.10164	0	0	0.0121087	0	0	0	0	0	0	0	0.0344887	0	0	0	0.00190978
Q02878	60S ribosomal protein L6 OS=Homo sapiens GN=RPL6 PE=1 SV=3 - [RL6_HUMAN]	0.00651974	0.00966352	0.0028015	0.00722011	0.289904	0.019709	0.011781	0.0290708	0.0158333	0	0	0	0.00318279	0	0	0.0204078	0.0129037	0.00441735	0.00963646	0.00412133	0.0117803	0.00215601	0.00506603	0.0102923	0.00831393	0	0	0	0	0	0	0	0	0	0.0305139	0.00605437	0	0	0	0	0.0102987	0	0	0	0.0096406	0	0.00695882	0.00954891
Q5VT79	Annexin A8-like protein 1 OS=Homo sapiens GN=ANXA8L1 PE=2 SV=2 - [AXA81_HUMAN]	0.00490125	0.00964368	0.000603061	0.00209428	0.0625343	0	0	0.00363385	0	0	0.00354937	0	0	0	0	0	0.0221206	0	0	0	0	0.00431202	0	0.00617538	0	0	0.00139913	0	0.00333828	0.00135625	0.0198059	0.00787185	0	0	0.122055	0.127142	0.0461766	0.0608114	0.0814913	0.0160179	0.061792	0.0409082	0.0415135	0	0	0	0	0
P60981	Destrin OS=Homo sapiens GN=DSTN PE=1 SV=3 - [DEST_HUMAN]	0.0061406	0.00960827	0.00189616	0.00733497	0.197347	0.0200657	0.00971982	0.0145354	0	0	0	0.00347488	0	0	0	0.0221085	0.0184339	0	0.021682	0	0.0274873	0.0129361	0	0	0.0187064	0	0	0	0	0.00271249	0.00495148	0	0.00586384	0	0.0122055	0.0121087	0	0.00868734	0.0101864	0	0.015448	0.010227	0	0.00246348	0	0	0	0.0133685
Q9H3R2	Mucin-13 OS=Homo sapiens GN=MUC13 PE=1 SV=3 - [MUC13_HUMAN]	0.00523166	0.0095754	0.00204909	0.000437575	0.213996	0.00405374	0.0271991	0	0	0	0	0	0	0	0	0	0	0	0	0	0	0	0	0	0.00831393	0	0	0	0	0	0	0	0	0	0	0	0	0	0	0	0	0	0	0	0	0	0	0
Q05655	Protein kinase C delta type OS=Homo sapiens GN=PRKCD PE=1 SV=2 - [KPCD_HUMAN]	0.00774645	0.009565	0.00151408	0.0201813	0.158294	0.0167386	0.010494	0.00363385	0.0253333	0.0187307	0.0638887	0	0.0381934	0.0411032	0.00767617	0.0153059	0.0387111	0.00220868	0.00481823	0.0350313	0	0.0194041	0.0405282	0.0226431	0.00623545	0	0.00419739	0	0	0	0	0	0.00586384	0	0	0	0	0	0.0203728	0	0	0.00511352	0	0	0	0	0	0.00954891
P04207	Ig kappa chain V-III region CLL OS=Homo sapiens PE=4 SV=2 - [KV308_HUMAN]	0.00937871	0.00952944	0.00970186	0.00793439	1.01809	0.00463285	0.0023108	0.0181693	0.0474999	0.0124871	0	0	0	0	0.00767617	0.0136052	0	0.00220868	0.0120456	0.00412133	0.00392675	0.0129361	0	0.0123508	0	0.00372648	0	0	0	0	0	0	0	0	0	0	0	0	0	0	0	0	0	0	0	0	0	0
Q9UH99	SUN domain-containing protein 2 OS=Homo sapiens GN=SUN2 PE=1 SV=3 - [SUN2_HUMAN]	0.00758855	0.00952609	0.00479002	0.00951436	0.502832	0.00212661	0.0145554	0.0109016	0.0158333	0.0124871	0.0106481	0	0.0127312	0	0.00767617	0	0.047928	0.00220868	0	0.0144247	0	0.01078	0	0.0185261	0.0166279	0	0.00279826	0	0.0133531	0	0	0	0	0	0	0.0121087	0	0.00868734	0	0	0	0	0	0	0	0	0	0
Q15366	Poly(rC)-binding protein 2 OS=Homo sapiens GN=PCBP2 PE=1 SV=1 - [PCBP2_HUMAN]	0.00835642	0.00952149	0.00357998	0.0186326	0.375989	0.0214656	0.0134984	0.025437	0.0221666	0.0156089	0.0177469	0.00694975	0.0127312	0	0.00511744	0.0272104	0.0387111	0.0176694	0.021682	0.0144247	0.0170159	0.0258721	0.0236415	0.0329354	0.0290988	0	0.00979391	0	0.00166914	0	0.00495148	0	0.0449561	0	0	0.00605437	0.0184706	0.0173747	0	0	0.030896	0	0.0059305	0	0	0	0.00173971	0.0114587
P20674	Cytochrome c oxidase subunit 5A, mitochondrial OS=Homo sapiens GN=COX5A PE=1 SV=2 - [COX5A_HUMAN]	0.00640345	0.00945442	0.000872283	0.0127501	0.0922619	0.0125699	0.0137555	0.0218031	0.0158333	0.0312178	0	0.0486483	0.00318279	0	0	0.0187072	0.0184339	0.00220868	0.0240912	0	0.00916242	0	0	0.00617538	0.0353342	0.00745295	0.00279826	0	0	0	0	0	0	0	0.0244111	0.0302718	0.0369413	0.00868734	0.0101864	0	0.015448	0	0.011861	0	0	0	0	0
Q96F07	Cytoplasmic FMR1-interacting protein 2 OS=Homo sapiens GN=CYFIP2 PE=1 SV=2 - [CYFP2_HUMAN]	0.00679078	0.00945398	0.00304553	0.00913896	0.322142	0.00521195	0.0122094	0.00726771	0	0.00936534	0.0354937	0	0.00318279	0.00822064	0.00511744	0.0119046	0.0221206	0	0.00240912	0.018546	0.00130892	0	0.0135094	0.0144092	0.0207848	0	0	0	0	0	0	0	0	0	0	0	0	0	0	0	0	0	0	0	0	0	0	0.00954891
P78386	Keratin, type II cuticular Hb5 OS=Homo sapiens GN=KRT85 PE=1 SV=1 - [KRT85_HUMAN]	0.00955898	0.00945324	0.0129193	0	1.36665	0.00416875	0.027314	0	0	0	0	0	0	0	0	0	0	0	0	0	0	0	0	0	0	0	0	0	0	0	0	0	0.0781846	0	0	0	0	0	0	0	0	0	0	0.00246348	0	0	0	0
P06703	Protein S100-A6 OS=Homo sapiens GN=S100A6 PE=1 SV=1 - [S10A6_HUMAN]	0.012679	0.009444	0.00779007	0.0376446	0.82487	0.0132446	0.0117307	0.0545078	0.0379999	0.0343396	0.0425925	0.0208493	0.0286451	0.0945374	0.0307047	0.0170065	0.0350243	0.0419648	0.0385459	0.0473953	0.0366497	0.0495882	0.0388395	0.0391107	0.00831393	0.0186324	0.00699565	0.00516668	0.00667657	0.00406873	0.00495148	0.00262395	0.00390923	0.00313992	0.00610277	0.00605437	0	0	0	0	0	0.00511352	0	0.00985392	0.0096406	0	0.00347941	0.0133685
P11279	Lysosome-associated membrane glycoprotein 1 OS=Homo sapiens GN=LAMP1 PE=1 SV=3 - [LAMP1_HUMAN]	0.00873836	0.00943951	0.00532573	0.0165087	0.564195	0.00580074	0.0105842	0.0181693	0.019	0.0124871	0.0106481	0	0.0127312	0.0164413	0.0153523	0.0153059	0.023964	0.00441735	0.0578188	0.00824266	0	0.0258721	0.0135094	0.0144092	0.0415697	0.00372648	0	0	0.00166914	0	0.00495148	0	0	0	0.00610277	0.00605437	0	0	0	0	0.0102987	0	0	0.0221713	0.00385624	0.00652202	0.029575	0.00763913
Q86VP6	Cullin-associated NEDD8-dissociated protein 1 OS=Homo sapiens GN=CAND1 PE=1 SV=2 - [CAND1_HUMAN]	0.00749343	0.00939307	0.0022266	0.0168179	0.237047	0.0125699	0.0103115	0.0109016	0.0221666	0.00936534	0.0141975	0.00347488	0	0.00411032	0.0102349	0.0459176	0.0147471	0.0242954	0.00240912	0.0288493	0.0104713	0.0280281	0.0287075	0.02676	0.0311773	0.00372648	0	0	0	0	0	0	0.00390923	0	0	0	0	0	0	0	0	0	0	0	0	0	0	0.00954891
O60218	Aldo-keto reductase family 1 member B10 OS=Homo sapiens GN=AKR1B10 PE=1 SV=2 - [AK1BA_HUMAN]	0.00761986	0.00937217	0.00655926	0.00502779	0.699866	0.0679646	0.0156571	0.0436062	0	0	0	0	0	0	0	0	0.0147471	0	0	0	0.0104713	0.0150921	0.00337735	0.00823384	0	0	0	0	0	0.00271249	0	0	0.00586384	0	0	0	0	0.026062	0	0	0.0102987	0.010227	0.0177915	0.00739044	0.00771248	0	0.00521912	0.0534739
P02511	Alpha-crystallin B chain OS=Homo sapiens GN=CRYAB PE=1 SV=2 - [CRYAB_HUMAN]	0.0096114	0.00934781	0.00157532	0.0341568	0.168523	0.057216	0.00824948	0.0581416	0.0316666	0	0	0.104246	0	0	0	0.0680261	0.0460846	0	0.199957	0	0.00130892	0.00862404	0	0.00205846	0.128866	0	0	0	0	0	0	0	0	0	0	0.00605437	0.00923532	0.00868734	0	0	0	0	0.0059305	0.00492696	0.00771248	0	0	0.0152783
Q6XQN6	Nicotinate phosphoribosyltransferase OS=Homo sapiens GN=NAPRT PE=1 SV=2 - [PNCB_HUMAN]	0.00909534	0.00933021	0.00506869	0.0201969	0.543256	0.00347464	0.0142269	0.00363385	0.0253333	0.0249742	0.028395	0	0.0159139	0.0698755	0.0358221	0.0068026	0.0129037	0.0088347	0.00963646	0.0329707	0.015707	0.0280281	0.0236415	0.0308769	0.0103924	0	0.011193	0	0.00500743	0	0.0148544	0.00262395	0.0117277	0	0.0183083	0	0	0	0	0	0.00514933	0	0	0	0	0	0.00347941	0.00954891
Q9H3G5	Probable serine carboxypeptidase CPVL OS=Homo sapiens GN=CPVL PE=1 SV=2 - [CPVL_HUMAN]	0.00883479	0.00929428	0.000319585	0.0324328	0.0343851	0.00270572	0.00893166	0	0.0506666	0.0405831	0.00709874	0.13552	0	0	0	0	0	0.00220868	0.310776	0.0103033	0	0.0129361	0.00506603	0	0.0187064	0.0223589	0	0	0	0	0	0	0	0	0	0	0	0	0	0	0.0669413	0.0460217	0	0	0	0	0	0
Q08477	Docosahexaenoic acid omega-hydroxylase CYP4F3 OS=Homo sapiens GN=CYP4F3 PE=1 SV=2 - [CP4F3_HUMAN]	0.00616986	0.00920634	0.00238421	0.00741907	0.258975	0	0.00982419	0.00363385	0.0126666	0.00312178	0.0106481	0	0.0222795	0.00411032	0.0204698	0	0.0368677	0	0	0	0	0.00431202	0.00844338	0.0144092	0	0	0.00419739	0	0	0	0	0	0	0	0.0122055	0	0	0	0	0	0	0	0	0	0	0	0	0
P30520	Adenylosuccinate synthetase isozyme 2 OS=Homo sapiens GN=ADSS PE=1 SV=3 - [PURA2_HUMAN]	0.0107894	0.00916816	0.00432473	0.0351333	0.471712	0.0172027	0.0133042	0.025437	0.0348333	0.0405831	0.0674381	0	0.0477418	0.0986477	0.0562919	0.00850326	0.0534582	0.00441735	0.0120456	0.0597593	0	0.0495882	0.0489716	0.0473446	0.0124709	0	0.0125922	0	0	0	0.0396118	0	0.0156369	0	0	0	0	0	0	0	0	0.0306811	0	0	0	0	0	0
Q7Z4W1	L-xylulose reductase OS=Homo sapiens GN=DCXR PE=1 SV=2 - [DCXR_HUMAN]	0.00705554	0.00911234	0.00114419	0.0177668	0.125565	0.00444304	0.0161897	0.0145354	0.0126666	0.0156089	0.0106481	0.0243241	0.00636558	0.00411032	0.00255872	0.0272104	0.0331809	0.0154607	0.062637	0.00824266	0.0222516	0.0129361	0.00506603	0.00823384	0.0478051	0.00372648	0	0	0	0	0	0.00131197	0.00195461	0	0.0244111	0.00605437	0	0	0	0	0.0411946	0.0306811	0.011861	0	0	0	0	0.00954891
P10620	Microsomal glutathione S-transferase 1 OS=Homo sapiens GN=MGST1 PE=1 SV=1 - [MGST1_HUMAN]	0.00502157	0.00906922	0.00109195	0.00339554	0.120402	0.0139907	0.00770971	0.00726771	0	0.00624356	0	0.00347488	0	0	0	0.0153059	0	0.00441735	0.00963646	0	0.00130892	0.00646803	0	0	0.0103924	0	0	0	0	0	0	0	0	0	0.0122055	0	0	0	0	0	0	0	0.011861	0	0	0	0	0
P50570	Dynamin-2 OS=Homo sapiens GN=DNM2 PE=1 SV=2 - [DYN2_HUMAN]	0.00744532	0.00905196	0.00332394	0.0143499	0.367206	0.0415445	0.0131311	0.0145354	0.0316666	0.0187307	0.00709874	0	0.0159139	0	0.00255872	0.0493189	0.0276508	0.0088347	0.00481823	0.0226673	0.00785351	0.00431202	0.0151981	0.00823384	0.0332557	0	0	0	0	0	0.00495148	0	0.00586384	0	0	0.0121087	0	0.00868734	0	0.00533931	0.00514933	0	0	0	0	0	0	0.00763913
P57737	Coronin-7 OS=Homo sapiens GN=CORO7 PE=1 SV=2 - [CORO7_HUMAN]	0.00634927	0.00903207	0.00408537	0.00426739	0.452319	0.0168134	0.0166083	0.00363385	0	0.00312178	0	0	0.0286451	0.00411032	0.00511744	0.00170065	0.0165905	0	0	0.00412133	0	0	0.00168868	0.0123508	0	0	0.00419739	0	0.00500743	0.00406873	0	0	0.0351831	0	0.00610277	0	0	0	0	0	0	0	0	0	0	0	0	0.00381956
P31930	Cytochrome b-c1 complex subunit 1, mitochondrial OS=Homo sapiens GN=UQCRC1 PE=1 SV=3 - [QCR1_HUMAN]	0.00774555	0.00901471	0.000480749	0.0250161	0.0533294	0.0270766	0.0190017	0.0363385	0	0.0499485	0	0.0660227	0.00318279	0.012331	0.00511744	0.0680261	0.0313376	0	0.0289094	0.018546	0.0170159	0.0431202	0	0.0205846	0.0748254	0	0	0	0	0	0	0	0	0	0.0122055	0	0	0	0	0	0	0	0	0	0	0	0	0
Q14525	Keratin, type I cuticular Ha3-II OS=Homo sapiens GN=KRT33B PE=1 SV=3 - [KT33B_HUMAN]	0.0106623	0.00896174	0.0144316	0.00510195	1.61035	0	0.026364	0	0	0	0	0	0	0	0	0.0969371	0	0	0	0	0	0	0	0	0	0	0	0	0	0	0.103981	0	0	0	0	0	0	0	0	0	0	0	0	0	0	0	0	0.00190978
P09651	Heterogeneous nuclear ribonucleoprotein A1 OS=Homo sapiens GN=HNRNPA1 PE=1 SV=5 - [ROA1_HUMAN]	0.0106217	0.0089473	0.00190312	0.0417825	0.212703	0.0272664	0.00769018	0.0508739	0.0285	0.0686792	0.0425925	0.0243241	0.0509246	0.0369929	0.0409396	0.0476182	0.057145	0.0309215	0.040955	0.0391527	0.0445032	0.0280281	0.0388395	0.0555784	0.0561191	0.0111794	0	0	0	0	0	0	0	0	0	0	0	0	0	0	0	0	0	0	0.00385624	0	0.00173971	0.00763913
P25311	Zinc-alpha-2-glycoprotein OS=Homo sapiens GN=AZGP1 PE=1 SV=2 - [ZA2G_HUMAN]	0.0512246	0.00892742	0.0960731	0.057062	10.7616	0.0393792	0.000229235	0.316145	0	0.0811663	0	0.191118	0	0	0	0.113944	0.10323	0.0132521	0.0265003	0.006182	0.158379	0	0.00337735	0.0144092	0.0415697	0.0149059	0.137115	0.0940335	0.0968103	0.0786622	0.16835	0.0734706	0.0586384	0.0502386	0	0	0	0	0	0	0	0	0	0.157663	0.096406	0.200009	0.180929	0.118406
Q9Y2Q0	Phospholipid-transporting ATPase IA OS=Homo sapiens GN=ATP8A1 PE=1 SV=1 - [AT8A1_HUMAN]	0.00468076	0.0088774	0.000548521	0.00316573	0.0617886	0	0.0147089	0.00363385	0	0.00312178	0.00709874	0	0.00318279	0.00411032	0.00511744	0	0.00737354	0	0	0.00206067	0	0.01078	0.00337735	0.0102923	0	0	0	0	0	0	0	0	0	0	0.0122055	0.00605437	0.00923532	0	0	0	0	0	0	0	0	0	0	0
P61006	Ras-related protein Rab-8A OS=Homo sapiens GN=RAB8A PE=1 SV=1 - [RAB8A_HUMAN]	0.0107367	0.00887503	0.00449508	0.0352079	0.506486	0.0202977	0.011417	0.0218031	0	0.0249742	0.0319443	0	0.0159139	0.0780961	0.0614093	0.034013	0.057145	0.0265041	0.0457732	0.037092	0.0222516	0.0603682	0.0540376	0.0432277	0.0394912	0.0149059	0.0125922	0	0	0	0.0198059	0	0.0117277	0	0	0	0	0	0	0	0.046344	0	0.0296525	0.0147809	0	0	0	0
P62330	ADP-ribosylation factor 6 OS=Homo sapiens GN=ARF6 PE=1 SV=2 - [ARF6_HUMAN]	0.004628	0.00878139	0.000917606	0.00201075	0.104494	0.00695895	0.00444348	0	0	0	0	0	0.00318279	0	0	0.00170065	0.00737354	0	0	0	0.0104713	0.00215601	0.00506603	0.00617538	0.00207848	0	0.00559652	0	0	0	0	0	0	0	0.0366166	0.0242175	0.0277059	0.0434367	0.0509321	0	0.015448	0.0153406	0.0177915	0.0123174	0	0	0.00173971	0.00381956
P58107	Epiplakin OS=Homo sapiens GN=EPPK1 PE=1 SV=2 - [EPIPL_HUMAN]	0.00879404	0.00878084	0.00349101	0.0244671	0.397571	0.0829476	0.014518	0.145354	0.0411666	0.0187307	0.0106481	0.0243241	0	0	0	0.100338	0.0313376	0.00662603	0	0	0.015707	0.0129361	0	0.00617538	0.0478051	0.00372648	0	0	0.00500743	0.0216999	0	0.00262395	0	0	0	0	0	0	0	0	0.00514933	0	0.0177915	0.00246348	0.0096406	0	0	0.0267369
Q9BTT0	Acidic leucine-rich nuclear phosphoprotein 32 family member E OS=Homo sapiens GN=ANP32E PE=1 SV=1 - [AN32E_HUMAN]	0.00785927	0.00877462	0.00311903	0.0188435	0.35546	0.0245815	0.0104637	0.0181693	0.0126666	0.0374614	0.0638887	0.00347488	0.0700213	0.0164413	0.0204698	0.0034013	0.0313376	0.00441735	0	0.024728	0	0.00862404	0.0168868	0.0123508	0.00623545	0.00745295	0	0	0	0	0.0148544	0	0.0234554	0	0	0.00605437	0	0.0173747	0.0101864	0	0	0	0	0	0.00385624	0	0.00521912	0.00190978
Q01432	AMP deaminase 3 OS=Homo sapiens GN=AMPD3 PE=1 SV=1 - [AMPD3_HUMAN]	0.00730509	0.00876437	0.00407123	0.0120746	0.46452	0	0.00768455	0	0.00633332	0.00936534	0.0212962	0	0.00954836	0.0164413	0.00255872	0	0.0165905	0.00441735	0.00481823	0.043274	0	0.0215601	0.0422169	0.0185261	0.0124709	0	0	0	0	0	0.0198059	0	0.0312738	0.00313992	0.0305139	0	0	0	0	0	0.0205973	0	0	0	0.00578436	0	0	0.00190978
P51991	Heterogeneous nuclear ribonucleoprotein A3 OS=Homo sapiens GN=HNRNPA3 PE=1 SV=2 - [ROA3_HUMAN]	0.00822067	0.00874654	0.00191795	0.0250811	0.219281	0.0152756	0.00914937	0.0472401	0.019	0.0468267	0.00709874	0.00694975	0.0190967	0.0205516	0.0179111	0.0425163	0.0442413	0.0265041	0.0385459	0.0206067	0.0274873	0.0237161	0	0.0349938	0.0332557	0	0	0	0	0	0	0	0	0	0	0.00605437	0.0184706	0	0	0	0.00514933	0.00511352	0	0	0.00385624	0	0.00173971	0.00381956
Q12913	Receptor-type tyrosine-protein phosphatase eta OS=Homo sapiens GN=PTPRJ PE=1 SV=3 - [PTPRJ_HUMAN]	0.00575463	0.00872562	0.000275627	0.0122084	0.0315882	0	0.0118463	0.00363385	0.00316666	0.00312178	0.0212962	0	0.0477418	0.012331	0.0307047	0.00170065	0.0313376	0	0.00722735	0.0103033	0	0.00862404	0.0219528	0.0288184	0	0	0	0	0	0	0.00495148	0	0	0	0.0183083	0	0	0	0	0	0.00514933	0	0	0	0	0	0	0
O94905	Erlin-2 OS=Homo sapiens GN=ERLIN2 PE=1 SV=1 - [ERLN2_HUMAN]	0.00574423	0.00870343	0.00177366	0.00779066	0.203789	0.00943262	0.0101377	0.0109016	0	0.00936534	0.00709874	0.00694975	0.00636558	0.00411032	0.00255872	0.0170065	0.0110603	0	0.0120456	0.00824266	0.015707	0.00215601	0.00337735	0.0102923	0.0207848	0	0.00279826	0	0	0	0.00990295	0	0	0	0.0183083	0	0.0277059	0.0173747	0.0101864	0	0.0102987	0.010227	0	0.00492696	0.00192812	0	0.00347941	0
P14543	Nidogen-1 OS=Homo sapiens GN=NID1 PE=1 SV=3 - [NID1_HUMAN]	0.0132029	0.00870251	0.00450043	0.0535381	0.517141	0.0821119	0.00242109	0.20713	0	0.0124871	0	0.483008	0.0127312	0	0	0.13095	0.00737354	0	0.0144547	0	0.00130892	0	0	0	0.0956102	0.0521707	0	0	0	0	0	0	0	0	0	0	0	0	0	0	0	0.010227	0	0	0.00192812	0	0	0
P61163	Alpha-centractin OS=Homo sapiens GN=ACTR1A PE=1 SV=1 - [ACTZ_HUMAN]	0.00672533	0.0086248	0.00314675	0.0110744	0.364849	0.014098	0.0104359	0.0145354	0.0316666	0.0156089	0.0248456	0	0.00318279	0.012331	0.00255872	0.0136052	0.00553016	0.0154607	0	0.0164853	0.00261784	0.00431202	0.0185754	0	0.0290988	0	0	0	0	0	0.00495148	0	0	0	0	0	0	0	0	0	0.0205973	0.010227	0	0.00246348	0.00192812	0	0	0.0152783
Q13636	Ras-related protein Rab-31 OS=Homo sapiens GN=RAB31 PE=1 SV=1 - [RAB31_HUMAN]	0.00643811	0.00860559	0.00197524	0.012519	0.22953	0.00676914	0.0121136	0.0218031	0.0221666	0.0187307	0.0141975	0	0.0381934	0.0164413	0.0179111	0.00510195	0.0147471	0	0.00240912	0.0164853	0	0.0172481	0.0118207	0.0185261	0.00207848	0	0.00139913	0	0	0	0	0	0.00390923	0	0	0.00605437	0	0	0	0	0	0	0	0	0	0	0.00173971	0
P35542	Serum amyloid A-4 protein OS=Homo sapiens GN=SAA4 PE=1 SV=2 - [SAA4_HUMAN]	0.0045438	0.00857423	0.00162319	0	0.189311	0.0083375	0.0045321	0	0	0	0	0	0	0	0	0	0	0	0	0	0	0	0	0	0	0	0	0.00206667	0	0	0	0	0.00195461	0	0	0	0.00923532	0	0	0	0	0	0	0	0	0	0	0
Q9NPP4	NLR family CARD domain-containing protein 4 OS=Homo sapiens GN=NLRC4 PE=1 SV=2 - [NLRC4_HUMAN]	0.00550661	0.00851664	0.00141694	0.00773814	0.166374	0.00154751	0.00934417	0	0.0126666	0.00624356	0.0212962	0	0.0350107	0	0.0102349	0.0034013	0.0184339	0	0	0.006182	0.00261784	0.0172481	0.00337735	0.00823384	0.00207848	0	0.00139913	0	0	0	0	0	0.00977307	0	0.00610277	0.0121087	0	0	0.0101864	0	0	0	0	0	0	0	0.00173971	0
Q5JTV8	Torsin-1A-interacting protein 1 OS=Homo sapiens GN=TOR1AIP1 PE=1 SV=2 - [TOIP1_HUMAN]	0.00599822	0.00851429	0.00259842	0.00780831	0.305184	0.0123801	0.0130995	0.00726771	0	0.0124871	0	0	0.00954836	0.0205516	0.0127936	0.0034013	0.0368677	0.00220868	0.00722735	0.0103033	0.00130892	0.00862404	0.00337735	0.00823384	0.00415697	0	0.00139913	0	0	0	0.0148544	0	0	0	0	0.00605437	0	0	0	0	0	0	0	0	0	0	0	0.00381956
P13671	Complement component C6 OS=Homo sapiens GN=C6 PE=1 SV=3 - [CO6_HUMAN]	0.00520231	0.00851199	0.00305488	0.000731553	0.358892	0.00266348	0.00827534	0	0	0	0	0.0138995	0	0	0	0	0	0	0	0	0	0	0	0	0	0	0	0	0	0	0	0	0	0	0	0	0	0	0	0	0.00514933	0.010227	0	0	0	0	0	0
P07357	Complement component C8 alpha chain OS=Homo sapiens GN=C8A PE=1 SV=2 - [CO8A_HUMAN]	0.00517895	0.00846064	0.00324625	0.000166666	0.383688	0.0127383	0.00361243	0	0.00316666	0	0	0	0	0	0	0	0	0	0	0	0	0	0	0	0	0	0.00139913	0	0	0	0.00495148	0	0	0	0	0	0	0	0	0	0	0.00511352	0	0	0	0	0	0
P00918	Carbonic anhydrase 2 OS=Homo sapiens GN=CA2 PE=1 SV=2 - [CAH2_HUMAN]	0.00959425	0.0084582	0.00261633	0.0338679	0.309325	0.014497	0.00401156	0.0145354	0.0474999	0.0124871	0.00354937	0.0868719	0	0	0	0.0459176	0.0184339	0.178903	0.0650461	0.006182	0.0994777	0.0150921	0.00168868	0	0.0478051	0	0	0	0	0	0	0	0	0	0	0	0	0.0434367	0	0	0.0360453	0.0511352	0	0	0	0	0	0
P25325	3-mercaptopyruvate sulfurtransferase OS=Homo sapiens GN=MPST PE=1 SV=3 - [THTM_HUMAN]	0.00667841	0.0083918	0.00376461	0.00967537	0.448606	0.0430824	0.00862842	0.025437	0	0	0	0.0382236	0	0	0	0.0272104	0.00553016	0.0176694	0.00722735	0	0	0.0172481	0.0101321	0.0185261	0.0166279	0	0	0	0	0	0	0	0.00195461	0	0	0	0	0	0	0	0	0	0	0	0	0	0	0
P07477	Trypsin-1 OS=Homo sapiens GN=PRSS1 PE=1 SV=1 - [TRY1_HUMAN]	0.00852513	0.00838543	0.0105619	0.00297798	1.25955	0.0806408	0.00231667	0	0	0	0	0	0	0	0	0.0034013	0.00553016	0.00662603	0.00722735	0	0.00785351	0.00646803	0.00506603	0.0144092	0	0	0	0.00310001	0.011684	0.00949371	0.0297089	0.0052479	0.00977307	0	0.00610277	0.00605437	0.0184706	0.00868734	0.0611185	0	0	0	0.0177915	0.00492696	0.0096406	0.0739163	0	0.0114587
P22531	Small proline-rich protein 2E OS=Homo sapiens GN=SPRR2E PE=2 SV=2 - [SPR2E_HUMAN]	0.00878451	0.00838444	0.0122079	0	1.45602	0	0	0	0	0	0	0	0	0	0	0	0	0	0	0	0	0	0	0	0	0	0.0237852	0.0124	0.0100149	0	0.0148544	0	0	0	0	0	0.0461766	0.0434367	0.0814913	0.0106786	0.046344	0	0	0	0	0	0	0
P35232	Prohibitin OS=Homo sapiens GN=PHB PE=1 SV=1 - [PHB_HUMAN]	0.00717822	0.00837371	0.00137036	0.020395	0.16365	0.0165911	0.0141603	0.0436062	0.0285	0.0374614	0.00354937	0.0208493	0.00318279	0.00411032	0.00511744	0.0493189	0.0368677	0.00220868	0.021682	0.0144247	0.0222516	0.00431202	0.00506603	0.0226431	0.0623545	0	0	0	0	0.00135625	0	0	0	0	0	0	0	0.0347494	0	0	0.0102987	0	0	0.00246348	0	0	0.00869853	0.00381956
Q92608	Dedicator of cytokinesis protein 2 OS=Homo sapiens GN=DOCK2 PE=1 SV=2 - [DOCK2_HUMAN]	0.0055714	0.00837244	0.000978733	0.00996745	0.116899	0.00619003	0.00953855	0	0.00949998	0.00936534	0.0106481	0	0.0159139	0.012331	0.0230285	0	0.0165905	0	0.00240912	0.0206067	0	0.0172481	0.0270188	0.0226431	0.00207848	0	0.00139913	0	0.00166914	0	0.00495148	0	0	0	0.0366166	0.0242175	0	0	0	0	0	0	0	0	0	0	0	0
P08195	4F2 cell-surface antigen heavy chain OS=Homo sapiens GN=SLC3A2 PE=1 SV=3 - [4F2_HUMAN]	0.00563755	0.00833144	0.000194687	0.0128891	0.0233678	0.0167172	0.0138976	0.0109016	0	0	0	0.027799	0	0.00822064	0	0.0221085	0	0	0.0530006	0	0	0.00646803	0	0	0.116395	0	0	0	0	0	0	0	0	0	0	0	0	0	0	0	0.0102987	0.00511352	0	0	0	0	0	0
P48047	ATP synthase subunit O, mitochondrial OS=Homo sapiens GN=ATP5O PE=1 SV=1 - [ATPO_HUMAN]	0.00688247	0.0083039	0.00142828	0.0183196	0.172001	0.0377096	0.0123504	0.0654094	0.00633332	0.00624356	0	0.00694975	0	0.00411032	0	0.0697267	0.0110603	0.0110434	0.0289094	0.00824266	0.031414	0.0150921	0.0067547	0.0123508	0.064433	0	0	0	0	0	0	0	0	0	0	0	0	0	0	0	0	0	0	0	0.00385624	0	0.00173971	0
Q15185	Prostaglandin E synthase 3 OS=Homo sapiens GN=PTGES3 PE=1 SV=1 - [TEBP_HUMAN]	0.00559887	0.00827203	0.00168708	0.00840543	0.20395	0.0189497	0.0126727	0.0290708	0.00633332	0.00312178	0.00709874	0.0208493	0	0.00822064	0	0.0204078	0.00921693	0.00662603	0.00722735	0.006182	0.00654459	0.00431202	0.00168868	0.00617538	0.0166279	0	0.00419739	0	0	0	0	0	0.0117277	0	0.0122055	0.0242175	0	0.0173747	0	0	0.0257467	0	0.0177915	0.00492696	0.0096406	0	0.00173971	0.0152783
P43353	Aldehyde dehydrogenase family 3 member B1 OS=Homo sapiens GN=ALDH3B1 PE=1 SV=1 - [AL3B1_HUMAN]	0.00436308	0.00824463	0.000973703	0.00168666	0.118101	0	0.00782195	0	0	0	0.00709874	0	0.00636558	0	0	0.0034013	0	0.00220868	0	0.00206067	0	0	0.0067547	0	0.00415697	0	0.00419739	0	0	0	0	0	0	0	0.0244111	0.0121087	0.00923532	0	0.0101864	0	0	0	0	0	0	0	0	0
P40763	Signal transducer and activator of transcription 3 OS=Homo sapiens GN=STAT3 PE=1 SV=2 - [STAT3_HUMAN]	0.00792059	0.00824337	0.00307244	0.0211566	0.372716	0.0123607	0.0151908	0.0399724	0.0443333	0.0343396	0.0567899	0	0.0254623	0.0369929	0.00767617	0.0170065	0.0350243	0.00220868	0	0.0206067	0	0.0150921	0.0168868	0.0308769	0.0187064	0	0.00699565	0	0	0	0	0.00131197	0.0293192	0	0.0122055	0.00605437	0	0	0.0101864	0	0	0.00511352	0.011861	0	0.00192812	0	0	0.0190978
Q96IU4	Protein ABHD14B OS=Homo sapiens GN=ABHD14B PE=1 SV=1 - [ABHEB_HUMAN]	0.00736785	0.00823401	0.00505924	0.0113457	0.614432	0.0730055	0.00682995	0.0399724	0	0	0	0.0590729	0	0	0	0.0374143	0.00553016	0.00662603	0.00963646	0	0	0	0	0.00205846	0.0478051	0.00745295	0	0	0	0	0	0.00131197	0	0	0	0	0	0	0	0	0.00514933	0.00511352	0	0	0	0	0	0
P61803	Dolichyl-diphosphooligosaccharide--protein glycosyltransferase subunit DAD1 OS=Homo sapiens GN=DAD1 PE=1 SV=3 - [DAD1_HUMAN]	0.00530357	0.00823205	0.00169242	0.00639087	0.205589	0.0105064	0.01205	0	0.0158333	0.0187307	0.0177469	0	0.0159139	0.0164413	0.00511744	0.00170065	0	0	0.00963646	0.0103033	0	0	0.00168868	0	0.00831393	0	0.00279826	0	0	0.00271249	0.00495148	0	0	0	0.0183083	0.0121087	0.0184706	0.0173747	0.0203728	0	0.0102987	0.00511352	0	0.00985392	0.00192812	0	0.00173971	0.00572935
Q9H8H3	Methyltransferase-like protein 7A OS=Homo sapiens GN=METTL7A PE=1 SV=1 - [MET7A_HUMAN]	0.0048395	0.00818299	0.000602284	0.00641779	0.073602	0.00580074	0.0158218	0.0181693	0.00316666	0.00312178	0	0.0104246	0.00318279	0	0.00255872	0.0034013	0.00368677	0	0.0240912	0.00206067	0.00654459	0	0	0.00411692	0.0374127	0	0	0	0	0	0.00495148	0	0	0	0.0122055	0.0121087	0	0	0	0	0.015448	0	0	0	0	0	0	0.00190978
P22792	Carboxypeptidase N subunit 2 OS=Homo sapiens GN=CPN2 PE=1 SV=3 - [CPN2_HUMAN]	0.00482704	0.00813825	0.00166156	0.00335184	0.204167	0.0729323	0.0066341	0	0	0.00624356	0	0.055598	0	0	0	0	0.00184339	0	0	0	0	0	0	0	0	0	0	0	0	0	0	0	0	0	0	0	0	0	0	0	0	0	0	0	0	0	0	0
P20702	Integrin alpha-X OS=Homo sapiens GN=ITGAX PE=1 SV=3 - [ITAX_HUMAN]	0.00408771	0.00809789	0.00103478	0	0.127784	0	0.0142395	0	0	0	0	0	0	0	0	0	0	0	0	0	0	0	0	0	0	0	0	0	0	0	0	0	0	0	0	0	0	0	0	0	0	0	0	0	0	0.00217401	0	0
P53618	Coatomer subunit beta OS=Homo sapiens GN=COPB1 PE=1 SV=3 - [COPB_HUMAN]	0.00607941	0.00809243	0.00244619	0.010219	0.302281	0.0409654	0.0084832	0.0181693	0.00633332	0.00624356	0.0212962	0	0	0.00411032	0.00255872	0.0289111	0.0276508	0	0	0.0103033	0.00130892	0.0215601	0.00844338	0.0144092	0.0228633	0	0	0	0	0	0	0.00131197	0	0	0	0.00605437	0.00923532	0.0173747	0.0101864	0	0	0	0.0059305	0	0	0	0	0
P21397	Amine oxidase [flavin-containing] A OS=Homo sapiens GN=MAOA PE=1 SV=1 - [AOFA_HUMAN]	0.00518118	0.00805605	0.000452217	0.00973801	0.0561338	0.0212758	0.0170217	0.0109016	0.00633332	0.0156089	0	0	0	0	0	0.0255098	0.00553016	0.00441735	0.021682	0.00412133	0.0117803	0.00431202	0	0	0.0748254	0	0	0	0	0	0	0	0	0	0	0	0	0	0	0	0	0	0	0	0	0	0.00173971	0
P26583	High mobility group protein B2 OS=Homo sapiens GN=HMGB2 PE=1 SV=2 - [HMGB2_HUMAN]	0.0113152	0.00803521	0.00714278	0.0343161	0.888935	0	0.0105874	0.025437	0.00633332	0.0312178	0.0709874	0.00347488	0.0190967	0.0822064	0.0358221	0.0238091	0.0903259	0.0198781	0.021682	0.0329707	0.0130892	0.0388082	0.0219528	0.0638123	0.0436482	0.00745295	0.00139913	0.00206667	0.00667657	0.00542498	0	0	0	0	0	0.00605437	0	0	0	0	0	0	0	0.00985392	0	0	0.00521912	0.00190978
Q9UJU6	Drebrin-like protein OS=Homo sapiens GN=DBNL PE=1 SV=1 - [DBNL_HUMAN]	0.00780742	0.00802426	0.00373783	0.0190945	0.465816	0.0152756	0.0110325	0.0290708	0.0348333	0.0561921	0.0354937	0	0.0732041	0.012331	0.0102349	0.0136052	0.0165905	0.00441735	0	0.00206067	0.00916242	0.01078	0.0135094	0.02676	0.0145494	0	0.00419739	0	0	0	0.00495148	0.00262395	0.02541	0	0	0	0	0	0	0	0	0	0	0	0.00385624	0	0.00347941	0.0305565
Q02383	Semenogelin-2 OS=Homo sapiens GN=SEMG2 PE=1 SV=1 - [SEMG2_HUMAN]	0.00516701	0.00799289	0.00288038	0.00268524	0.360368	0	0	0	0	0	0	0	0	0	0	0.0510195	0	0	0	0	0	0	0	0	0	0	0	0	0	0	0	0	0	0	0.0183083	0	0	0	0	0	0	0	0	0	0	0	0	0
Q9NUQ9	Protein FAM49B OS=Homo sapiens GN=FAM49B PE=1 SV=1 - [FA49B_HUMAN]	0.0144286	0.00798037	0.00589843	0.0606116	0.739117	0.00517939	0.00838211	0.0399724	0.0316666	0.0686792	0.138425	0	0.044559	0.209626	0.130495	0.0221085	0.0626751	0.0265041	0.00963646	0.080366	0	0.0689923	0.0878111	0.0864553	0.0436482	0	0.00699565	0	0.00166914	0	0.0742721	0	0.00781846	0	0	0	0	0	0	0	0	0	0	0.00739044	0	0	0	0.00381956
P50225	Sulfotransferase 1A1 OS=Homo sapiens GN=SULT1A1 PE=1 SV=3 - [ST1A1_HUMAN]	0.00622294	0.00796814	0.0044054	0.00588506	0.552876	0.0569519	0.0126453	0.00726771	0.019	0.0312178	0.0106481	0.0104246	0.00318279	0	0.00255872	0.0034013	0.00184339	0	0.00240912	0.0164853	0	0	0.00337735	0	0	0	0.00139913	0	0	0	0	0	0.00977307	0	0	0	0	0	0	0	0	0	0	0	0	0	0	0
P36871	Phosphoglucomutase-1 OS=Homo sapiens GN=PGM1 PE=1 SV=3 - [PGM1_HUMAN]	0.0143106	0.0079302	0.00372138	0.0663413	0.469267	0.0183416	0.00749227	0.0726771	0.0601666	0.0780445	0.117129	0.0138995	0.0350107	0.193185	0.0562919	0.0357137	0.0497714	0.0110434	0.040955	0.119519	0.00130892	0.0776163	0.145226	0.0905723	0.0623545	0	0	0	0	0	0	0.00131197	0.00390923	0	0	0	0	0	0	0	0	0.0204541	0	0.00246348	0	0	0	0.00381956
Q6S8J3	POTE ankyrin domain family member E OS=Homo sapiens GN=POTEE PE=1 SV=3 - [POTEE_HUMAN]	0.0263231	0.00791715	0.0301105	0.0752216	3.8032	0.149988	0.0233744	0	0	0	0	0	0	0	0	0	0.160375	0	0	0.424497	0	0	0.844338	0	0	0	0.205672	0	0	0	0	0	0	0	0	0	0	0	0	0	0	0	0	0	0	0	0	0
Q9Y678	Coatomer subunit gamma-1 OS=Homo sapiens GN=COPG1 PE=1 SV=1 - [COPG1_HUMAN]	0.00666576	0.00789149	0.00355638	0.0118305	0.45066	0.0556232	0.00875413	0.0581416	0.00633332	0.0218525	0.00709874	0.0104246	0	0	0.00511744	0.0323124	0.0184339	0	0	0.00206067	0	0.0172481	0.00844338	0.0102923	0.0270203	0	0	0	0	0	0	0	0.00390923	0	0.00610277	0.0181631	0.00923532	0.026062	0.0101864	0	0	0	0	0	0	0	0	0.0133685
P69892	Hemoglobin subunit gamma-2 OS=Homo sapiens GN=HBG2 PE=1 SV=2 - [HBG2_HUMAN]	0.0380484	0.00786357	0.00515138	0.233506	0.655095	0	0	0	1.29833	0	0	0	0	0	0	0	0	1.70731	0	0	0.715978	0	0	0	0.714998	0	0	0	0	0	0	0	0	0	0	0	0	0	0	0	0	0	0	0	0	0	0	0
P62491	Ras-related protein Rab-11A OS=Homo sapiens GN=RAB11A PE=1 SV=3 - [RB11A_HUMAN]	0.00472658	0.00785018	0.00287196	0	0.365846	0.00810748	0.00785506	0	0	0	0	0	0	0	0	0	0	0	0	0	0	0	0	0	0	0	0.0293817	0	0.00166914	0	0.0148544	0.00262395	0.0195461	0	0.0122055	0.0423806	0.0461766	0.0434367	0.0305592	0	0.0205973	0.00511352	0.0059305	0	0	0	0	0
P46782	40S ribosomal protein S5 OS=Homo sapiens GN=RPS5 PE=1 SV=4 - [RS5_HUMAN]	0.00526451	0.00784829	0.00192206	0.00668461	0.244902	0.0230035	0.0112484	0.0327047	0	0.00312178	0	0	0	0	0	0.0238091	0.0110603	0.0220868	0.00481823	0	0.0170159	0	0	0.00823384	0.00415697	0	0	0	0	0.00542498	0	0	0.00195461	0	0	0.0121087	0	0.00868734	0.0101864	0	0.015448	0.0153406	0.0296525	0	0.00192812	0	0.00173971	0.00381956
Q9Y512	Sorting and assembly machinery component 50 homolog OS=Homo sapiens GN=SAMM50 PE=1 SV=3 - [SAM50_HUMAN]	0.00470661	0.00783672	0.000111625	0.00803566	0.0142438	0.00154751	0.0110923	0	0	0.00624356	0	0.00347488	0	0	0	0.0238091	0.0147471	0	0.0361367	0.006182	0.00392675	0	0	0.00411692	0.0540406	0	0	0	0	0	0	0.00131197	0	0	0	0	0.0369413	0.0347494	0.0407456	0	0	0	0.011861	0	0	0	0	0
O76011	Keratin, type I cuticular Ha4 OS=Homo sapiens GN=KRT34 PE=1 SV=2 - [KRT34_HUMAN]	0.00934758	0.00783546	0.0141932	0	1.81141	0.00521195	0.0230388	0	0	0	0	0	0	0	0	0	0	0	0	0	0	0	0	0	0	0	0	0	0	0	0.118835	0	0.0684115	0	0	0	0	0	0	0	0	0	0	0	0	0	0	0
P13866	Sodium/glucose cotransporter 1 OS=Homo sapiens GN=SLC5A1 PE=1 SV=1 - [SC5A1_HUMAN]	0.00450756	0.00783493	0.00117371	0.00347593	0.149805	0.0088016	0.0179111	0	0	0	0	0.00694975	0	0	0	0	0.0165905	0.00220868	0.0361367	0	0	0	0	0	0.00415697	0	0	0	0	0	0	0	0	0	0	0	0	0	0	0	0	0	0	0	0	0	0	0
P00846	ATP synthase subunit a OS=Homo sapiens GN=MT-ATP6 PE=1 SV=1 - [ATP6_HUMAN]	0.00473775	0.00782785	0.00096943	0.00576089	0.123844	0.00676914	0.00985725	0.00726771	0.0126666	0.00624356	0.00354937	0	0	0.00411032	0	0.00850326	0.00921693	0.00662603	0.0168638	0.00412133	0.00130892	0.00862404	0.00168868	0.00411692	0.0145494	0	0	0	0	0	0	0	0	0	0.0183083	0.0242175	0.0184706	0.0173747	0	0	0.00514933	0	0	0.00246348	0	0	0.00521912	0.00190978
Q9NQC3	Reticulon-4 OS=Homo sapiens GN=RTN4 PE=1 SV=2 - [RTN4_HUMAN]	0.00624601	0.00781434	0.000970889	0.0166761	0.124245	0.00464253	0.00880076	0.0181693	0.0126666	0.0156089	0.0248456	0.0138995	0.0127312	0.0246619	0.0179111	0.0255098	0.0165905	0.0110434	0.0313185	0.0144247	0.00130892	0.0344961	0.00844338	0.00411692	0.0290988	0	0	0	0	0	0	0	0	0	0.00610277	0	0.00923532	0.0173747	0	0	0	0	0.0059305	0	0	0	0	0
P12277	Creatine kinase B-type OS=Homo sapiens GN=CKB PE=1 SV=1 - [KCRB_HUMAN]	0.0060256	0.00780063	0.00226912	0.0113051	0.29089	0.0293314	0.00976506	0.0181693	0.00316666	0.00312178	0	0.121621	0	0	0	0.0136052	0.0184339	0	0.021682	0	0.00130892	0	0	0	0.00623545	0.00745295	0	0	0	0	0	0	0	0	0.0244111	0.0181631	0.0184706	0.0347494	0	0	0.0257467	0.010227	0.011861	0	0	0	0.00347941	0.00572935
Q99829	Copine-1 OS=Homo sapiens GN=CPNE1 PE=1 SV=1 - [CPNE1_HUMAN]	0.00750538	0.007772	0.00156781	0.0241355	0.201726	0.00831665	0.00497612	0.00726771	0.00316666	0.0374614	0.0461418	0.00347488	0.0190967	0.0822064	0.0358221	0.0102039	0.0497714	0	0.0385459	0.00824266	0	0.0344961	0.0270188	0.0473446	0.00831393	0	0.00279826	0	0	0	0	0	0.00195461	0	0.0488222	0.0181631	0	0.00868734	0	0	0	0	0	0	0	0	0	0
Q9Y3B3	Transmembrane emp24 domain-containing protein 7 OS=Homo sapiens GN=TMED7 PE=1 SV=2 - [TMED7_HUMAN]	0.00406996	0.00776164	0.000102788	0.00371617	0.0132431	0.00928505	0.010402	0	0.00316666	0	0.00354937	0	0	0.00411032	0.00255872	0.00850326	0.00921693	0	0.00481823	0.00206067	0.00261784	0.00215601	0.00506603	0.00823384	0.0145494	0	0	0	0	0	0	0	0	0	0.0183083	0	0	0	0	0	0	0	0	0.00246348	0	0	0	0
P13928	Annexin A8 OS=Homo sapiens GN=ANXA8 PE=1 SV=3 - [ANXA8_HUMAN]	0.00495538	0.00772669	0.00258364	0.00290259	0.334379	0.0168231	0.0160338	0.00363385	0	0	0.00354937	0	0	0	0	0	0.00737354	0	0	0	0.0301051	0.00431202	0	0.00617538	0	0	0	0	0	0	0	0	0	0	0	0	0	0	0	0	0	0	0	0.00246348	0.00385624	0	0.00173971	0.043925
Q8N2U0	Transmembrane protein 256 OS=Homo sapiens GN=TMEM256 PE=3 SV=1 - [TM256_HUMAN]	0.00430171	0.0076654	0.000230538	0.00532468	0.0300752	0.00309502	0.0132931	0.0181693	0.0126666	0.00936534	0	0.0104246	0	0.00411032	0	0.0119046	0.00368677	0.00220868	0	0.00412133	0	0	0	0	0.0207848	0.00372648	0	0	0	0	0	0	0	0	0	0.00605437	0.00923532	0.00868734	0	0	0	0	0.0059305	0	0.00192812	0	0.00347941	0
P51572	B-cell receptor-associated protein 31 OS=Homo sapiens GN=BCAP31 PE=1 SV=3 - [BAP31_HUMAN]	0.00573082	0.00758758	0.000961932	0.0137276	0.126777	0.0217705	0.00635922	0.0109016	0.00949998	0.0249742	0.0106481	0	0.0159139	0.00822064	0.0127936	0.0357137	0.0221206	0	0.0265003	0.012364	0.0130892	0.01078	0.0101321	0.0247015	0.0124709	0	0	0	0	0	0	0	0	0	0.0183083	0.00605437	0	0	0	0	0	0	0	0	0	0	0	0.00381956
Q9BVK6	Transmembrane emp24 domain-containing protein 9 OS=Homo sapiens GN=TMED9 PE=1 SV=2 - [TMED9_HUMAN]	0.00545707	0.00756391	0.00192992	0.00897789	0.255149	0.0265183	0.0105444	0.0181693	0.019	0.0156089	0.0141975	0.00347488	0.0127312	0	0.00767617	0.0102039	0.00921693	0.00220868	0.00722735	0.00824266	0.00916242	0.00431202	0.00844338	0.00823384	0.0124709	0	0.00419739	0	0	0	0.00495148	0	0.00195461	0	0.0122055	0	0	0	0	0	0.0102987	0	0	0.00985392	0.00192812	0	0.00521912	0.00763913
P00367	Glutamate dehydrogenase 1, mitochondrial OS=Homo sapiens GN=GLUD1 PE=1 SV=2 - [DHE3_HUMAN]	0.00976705	0.00755069	0.00114627	0.042408	0.151809	0.0331628	0.0130756	0.0327047	0.00633332	0.0218525	0	0.114671	0	0.00822064	0	0.0595228	0.047928	0	0.0819099	0.00412133	0.0916242	0.00862404	0	0.0164677	0.311773	0	0	0	0	0	0	0	0	0.00313992	0	0	0	0.0173747	0	0	0	0	0	0	0	0	0	0
P13807	Glycogen [starch] synthase, muscle OS=Homo sapiens GN=GYS1 PE=1 SV=2 - [GYS1_HUMAN]	0.00505972	0.00752426	0.00244745	0.0047168	0.325275	0.00367412	0.0106659	0.00363385	0.0158333	0.00312178	0.0141975	0	0.00954836	0.012331	0.00255872	0.00170065	0.00737354	0	0	0	0	0.00431202	0.0067547	0.00617538	0.00207848	0	0.00279826	0	0.00333828	0	0.00495148	0.00131197	0.00586384	0	0.0122055	0.00605437	0	0	0	0	0	0	0	0	0	0	0	0.00763913
P62241	40S ribosomal protein S8 OS=Homo sapiens GN=RPS8 PE=1 SV=2 - [RS8_HUMAN]	0.00555562	0.00751491	0.00414912	0.00330762	0.552118	0.0341963	0.0105509	0.0218031	0	0.00312178	0	0	0	0	0	0.0255098	0	0	0.00481823	0	0	0.00215601	0.00337735	0.00205846	0	0	0	0	0	0	0	0	0	0	0	0	0	0.00868734	0	0	0.0257467	0	0.0059305	0.00492696	0.00192812	0	0.00521912	0.0381956
Q07020	60S ribosomal protein L18 OS=Homo sapiens GN=RPL18 PE=1 SV=2 - [RL18_HUMAN]	0.00463686	0.00744814	0.00232385	0.00228054	0.312004	0.0297207	0.00837578	0.0145354	0	0	0	0	0	0	0	0.00850326	0.00184339	0	0.00722735	0	0.00916242	0	0	0.00205846	0	0	0.00139913	0	0	0.00135625	0.00990295	0	0	0	0.0122055	0.0121087	0	0.0173747	0.0203728	0	0.0102987	0.010227	0.023722	0.00246348	0	0	0.00173971	0.00572935
P07954	Fumarate hydratase, mitochondrial OS=Homo sapiens GN=FH PE=1 SV=3 - [FUMH_HUMAN]	0.00616202	0.00737755	0.00269519	0.0124136	0.365323	0.0627796	0.0127567	0.0363385	0	0.00312178	0	0.0243241	0	0	0	0.0408156	0.0110603	0.0088347	0.0192729	0	0.0235605	0	0	0.00617538	0.0623545	0	0	0	0	0	0	0	0	0	0	0	0	0	0	0	0	0	0	0	0	0	0	0.0114587
P21281	V-type proton ATPase subunit B, brain isoform OS=Homo sapiens GN=ATP6V1B2 PE=1 SV=3 - [VATB2_HUMAN]	0.00837953	0.00736465	0.0027928	0.0281574	0.379216	0.00599055	0.0103772	0.0399724	0.0379999	0.0218525	0.0141975	0.0486483	0.0159139	0.0246619	0.0204698	0.0289111	0.0129037	0.0132521	0.040955	0.012364	0.00916242	0.0194041	0.0185754	0.0144092	0.141337	0	0.00279826	0	0	0.00135625	0	0	0.0156369	0	0	0	0	0	0	0	0.015448	0.0204541	0.0059305	0	0	0	0	0.00190978
P78324	Tyrosine-protein phosphatase non-receptor type substrate 1 OS=Homo sapiens GN=SIRPA PE=1 SV=2 - [SHPS1_HUMAN]	0.00577952	0.00734322	0.00360535	0.00708502	0.490977	0.00328483	0.00534647	0	0.00949998	0	0.0141975	0	0.0509246	0.00822064	0.00767617	0	0.0147471	0	0	0.00824266	0	0.00646803	0.00844338	0.00411692	0.00207848	0	0.00419739	0	0.0100149	0	0	0.00131197	0	0	0.00610277	0.00605437	0.00923532	0	0.0203728	0	0.015448	0	0	0	0.00192812	0	0.00347941	0
Q9NRP0	Oligosaccharyltransferase complex subunit OSTC OS=Homo sapiens GN=OSTC PE=1 SV=1 - [OSTC_HUMAN]	0.00399189	0.00728219	0.000272479	0.00421762	0.0374172	0.00580074	0.00609791	0.00726771	0	0.00624356	0.00709874	0	0	0.012331	0	0.00850326	0.00737354	0.00662603	0	0.006182	0	0.00646803	0.00168868	0.00411692	0.00623545	0	0	0	0	0	0.00495148	0	0.00195461	0	0.0366166	0.0121087	0.0277059	0.026062	0.0305592	0	0.015448	0.010227	0.0177915	0	0.00192812	0	0	0
O00764	Pyridoxal kinase OS=Homo sapiens GN=PDXK PE=1 SV=1 - [PDXK_HUMAN]	0.0082867	0.00720704	0.0038023	0.025027	0.527582	0.0245413	0.00894032	0.0290708	0.0474999	0.0343396	0.0496912	0.0243241	0.0190967	0.0493239	0.0434983	0.0170065	0.0276508	0.00662603	0.00481823	0.0350313	0	0.0150921	0.0236415	0.0226431	0.0187064	0.00745295	0	0	0	0	0	0.0052479	0.00977307	0	0.0122055	0.00605437	0	0	0	0	0.015448	0	0	0.00739044	0	0	0.00695882	0.00572935
P00387	NADH-cytochrome b5 reductase 3 OS=Homo sapiens GN=CYB5R3 PE=1 SV=3 - [NB5R3_HUMAN]	0.00485119	0.00717694	0.000818294	0.00914832	0.114017	0.0162018	0.0122464	0.0181693	0.00316666	0.00624356	0.0141975	0.00694975	0.0127312	0.012331	0.00767617	0.0187072	0.00921693	0	0.0192729	0	0.00654459	0	0.00337735	0.0102923	0.0249418	0	0	0	0	0	0.00495148	0	0	0	0	0	0	0	0	0	0.00514933	0	0	0	0	0	0	0
Q7Z2K6	Endoplasmic reticulum metallopeptidase 1 OS=Homo sapiens GN=ERMP1 PE=1 SV=2 - [ERMP1_HUMAN]	0.00435752	0.00713616	0.000709133	0.00604352	0.0993718	0.0181808	0.00710018	0.0109016	0.00316666	0.00624356	0	0	0	0	0	0.0136052	0.0202772	0	0.0168638	0.00412133	0.0143981	0.01078	0	0.00823384	0.00623545	0	0.00279826	0	0	0	0.00495148	0	0	0	0.0427194	0.0363262	0.0369413	0.0347494	0.0203728	0.00533931	0.015448	0	0.011861	0	0	0	0	0.0133685
P01593	Ig kappa chain V-I region AG OS=Homo sapiens PE=1 SV=1 - [KV101_HUMAN]	0.0116513	0.0071284	0.020612	0	2.89153	0.0391894	0.00939599	0	0	0	0	0	0	0	0	0	0	0	0	0	0	0	0	0	0	0	0.00699565	0.00413334	0.00333828	0.00542498	0.0247574	0.00655987	0.00390923	0.00313992	0	0	0	0	0	0	0	0	0	0.0147809	0.0192812	0	0.00695882	0.0114587
Q93084	Sarcoplasmic/endoplasmic reticulum calcium ATPase 3 OS=Homo sapiens GN=ATP2A3 PE=1 SV=2 - [AT2A3_HUMAN]	0.00538542	0.00710707	0.00234978	0.00871455	0.330625	0.0134538	0.0124173	0	0.00949998	0.028096	0.0248456	0.00347488	0.0159139	0	0.0204698	0	0.023964	0	0.00240912	0.0103033	0	0	0.0101321	0.0164677	0	0	0	0	0	0	0.00990295	0	0	0	0	0	0	0	0	0	0	0	0	0	0	0.00217401	0.00173971	0
P34931	Heat shock 70 kDa protein 1-like OS=Homo sapiens GN=HSPA1L PE=1 SV=2 - [HS71L_HUMAN]	0.00674827	0.0070876	0.00760193	0.00312491	1.07257	0	0	0	0	0	0	0	0	0	0	0.0221085	0	0	0	0	0	0	0	0	0	0.0372648	0	0.0310001	0.0317137	0.0271249	0	0.0301754	0	0	0	0.0423806	0	0	0.0713049	0.0587324	0.0669413	0.0715893	0.0533745	0	0	0	0	0
P53007	Tricarboxylate transport protein, mitochondrial OS=Homo sapiens GN=SLC25A1 PE=1 SV=2 - [TXTP_HUMAN]	0.00486393	0.00708434	0.000243956	0.0112352	0.0344359	0.00464253	0.0118832	0.00363385	0.0126666	0.00936534	0	0.0208493	0	0	0	0.0272104	0.0202772	0	0.0240912	0.0103033	0.00523567	0.0237161	0	0	0.0561191	0	0	0	0	0	0	0	0.00195461	0	0.0366166	0.00605437	0.00923532	0	0.0101864	0	0	0	0.0059305	0	0	0	0	0
P01825	Immunoglobulin heavy variable 4-59 OS=Homo sapiens GN=IGHV4-59 PE=1 SV=2 - [HV459_HUMAN]	0.00611163	0.00700674	0.0071942	0	1.02675	0.0104239	0.00506336	0	0	0	0	0	0	0	0	0	0	0	0	0	0	0	0	0	0	0	0.0181887	0.00206667	0	0.00271249	0.00495148	0.00131197	0.00586384	0	0	0	0	0	0	0	0	0	0	0.0123174	0.00385624	0	0.00347941	0.00381956
Q8WWU7	Intelectin-2 OS=Homo sapiens GN=ITLN2 PE=2 SV=1 - [ITLN2_HUMAN]	0.00367315	0.00700402	0.00123167	0	0.175851	0.00521195	0.0185362	0	0	0	0	0	0	0	0	0	0	0	0	0	0	0	0	0	0	0	0	0	0	0	0	0	0	0	0	0	0	0	0	0	0	0	0	0	0	0	0	0
O75915	PRA1 family protein 3 OS=Homo sapiens GN=ARL6IP5 PE=1 SV=1 - [PRAF3_HUMAN]	0.00463937	0.00696518	0.000437774	0.00943352	0.0628518	0.00464253	0.00695137	0.00726771	0.0158333	0.0124871	0.0106481	0.00694975	0.0222795	0.0164413	0.0179111	0.00850326	0.0110603	0	0.00963646	0.006182	0	0.00646803	0.0151981	0.0102923	0.00207848	0	0	0	0	0	0	0	0	0	0	0.00605437	0	0	0	0	0	0	0	0	0	0	0	0
P18124	60S ribosomal protein L7 OS=Homo sapiens GN=RPL7 PE=1 SV=1 - [RL7_HUMAN]	0.00420401	0.00696446	0.00162059	0.0028105	0.232694	0.014497	0.00463905	0.0145354	0	0	0	0	0	0	0	0.0119046	0.00184339	0	0.0144547	0	0.00654459	0	0	0.00411692	0	0	0	0	0	0	0.0148544	0	0.00390923	0	0.0122055	0.0121087	0.00923532	0.026062	0.0203728	0	0.0102987	0	0.011861	0.00492696	0	0	0	0.00572935
Q06141	Regenerating islet-derived protein 3-alpha OS=Homo sapiens GN=REG3A PE=1 SV=1 - [REG3A_HUMAN]	0.00953186	0.00693032	0.015609	0.000109394	2.25228	0.00463285	0.0192559	0	0	0	0	0	0	0	0	0	0	0	0	0	0	0	0	0	0.00207848	0	0	0	0	0	0	0	0	0	0	0	0	0	0	0	0	0	0	0	0	0	0	0
Q9BYD5	Cornifelin OS=Homo sapiens GN=CNFN PE=1 SV=2 - [CNFN_HUMAN]	0.00380383	0.00691108	0.00128623	0.00108468	0.186112	0.00328483	0.00778854	0.0109016	0	0	0	0	0	0	0	0	0.00184339	0	0	0	0	0	0.00168868	0.00617538	0	0	0	0	0.00166914	0.00135625	0.00495148	0	0.00390923	0.00313992	0.0549249	0.0181631	0.0184706	0	0.0101864	0.0160179	0.015448	0.010227	0.011861	0	0.00385624	0	0.00347941	0.00572935
P24071	Immunoglobulin alpha Fc receptor OS=Homo sapiens GN=FCAR PE=1 SV=1 - [FCAR_HUMAN]	0.00414481	0.00690093	0.000890908	0.00474163	0.1291	0	0.00747656	0	0	0	0.0212962	0	0.00318279	0.012331	0.0127936	0	0.0110603	0	0	0.00824266	0	0.00862404	0.00844338	0.00411692	0	0	0	0	0	0	0	0	0	0	0.0183083	0.00605437	0	0	0	0	0.00514933	0	0	0	0.00385624	0	0	0
Q16762	Thiosulfate sulfurtransferase OS=Homo sapiens GN=TST PE=1 SV=4 - [THTR_HUMAN]	0.00577558	0.0068949	0.00151596	0.0146777	0.219867	0.0351321	0.0113349	0.0472401	0.00633332	0.00936534	0.00709874	0.0173744	0	0.012331	0	0.0357137	0.023964	0	0.0192729	0.00412133	0.00916242	0.00646803	0.00168868	0.0247015	0.0540406	0	0	0	0	0	0	0	0	0	0	0	0	0.0173747	0	0	0.0257467	0	0.011861	0	0	0	0	0.00190978
P04632	Calpain small subunit 1 OS=Homo sapiens GN=CAPNS1 PE=1 SV=1 - [CPNS1_HUMAN]	0.00863792	0.00689415	0.00377303	0.0286668	0.547279	0.0100443	0.0108792	0.025437	0.0158333	0.0249742	0.028395	0.0173744	0.0254623	0.0616548	0.0281459	0.0204078	0.0700487	0.0154607	0.00481823	0.0226673	0.0248694	0.0344961	0.067547	0.02676	0.0228633	0.00745295	0.00839478	0	0	0	0	0	0.00390923	0	0	0	0	0	0	0	0	0	0.0059305	0.00492696	0.00192812	0	0	0.0229174
P61970	Nuclear transport factor 2 OS=Homo sapiens GN=NUTF2 PE=1 SV=1 - [NTF2_HUMAN]	0.00522976	0.00686949	0.00215679	0.00893626	0.313966	0.0214346	0.00359184	0.0290708	0	0.00624356	0.0106481	0.027799	0	0.0205516	0	0.0136052	0.00737354	0.00662603	0	0.0103033	0.00261784	0.00215601	0.0067547	0.0123508	0.00623545	0.00745295	0.00419739	0	0	0	0	0.00262395	0	0	0	0	0	0	0	0	0	0	0	0.00246348	0	0	0	0.00572935
P19367	Hexokinase-1 OS=Homo sapiens GN=HK1 PE=1 SV=3 - [HXK1_HUMAN]	0.00717936	0.00675472	0.00123155	0.0260954	0.182324	0.0201176	0.0047613	0.025437	0.00949998	0.00936534	0.0461418	0	0.00318279	0.0493239	0.0179111	0.0374143	0.0516148	0.0154607	0.0168638	0.024728	0.0301051	0.0517442	0.0202641	0.0555784	0.0311773	0	0	0	0	0	0	0	0	0	0	0.0181631	0	0	0	0	0.0205973	0	0	0	0	0	0	0.00763913
Q2TB90	Putative hexokinase HKDC1 OS=Homo sapiens GN=HKDC1 PE=1 SV=3 - [HKDC1_HUMAN]	0.0039381	0.00674964	0.00101088	0.00339121	0.149768	0.0144776	0.0176513	0	0	0	0	0	0	0	0	0	0	0	0	0	0	0	0	0	0.064433	0	0	0	0	0	0	0	0	0	0	0	0	0	0	0	0	0	0	0	0	0	0	0
P63092	Guanine nucleotide-binding protein G(s) subunit alpha isoforms short OS=Homo sapiens GN=GNAS PE=1 SV=1 - [GNAS2_HUMAN]	0.00657375	0.00672973	0.000820844	0.0230207	0.121973	0.00115821	0.00845927	0.0290708	0.0253333	0.0374614	0.0177469	0.0208493	0.0127312	0.0411032	0.0383808	0.0119046	0.0350243	0.0154607	0.021682	0.0267887	0	0.0323401	0.0219528	0.0329354	0.0166279	0	0	0	0	0	0	0	0	0	0	0	0	0	0	0	0.0514933	0	0	0	0	0	0	0
O00748	Cocaine esterase OS=Homo sapiens GN=CES2 PE=1 SV=1 - [EST2_HUMAN]	0.00379163	0.00671954	0.00126696	0.0016785	0.188549	0.0121612	0.0140811	0	0	0	0	0.00694975	0	0	0	0	0	0	0	0	0	0	0	0	0.0249418	0	0	0	0	0	0	0	0	0	0	0	0	0	0	0	0	0	0	0	0	0	0	0.00190978
P31941	DNA dC->dU-editing enzyme APOBEC-3A OS=Homo sapiens GN=APOBEC3A PE=1 SV=3 - [ABC3A_HUMAN]	0.00377846	0.00671377	0.000981239	0.00244452	0.146153	0.0127597	0.00294047	0.0145354	0.0126666	0	0	0	0	0	0	0.00170065	0.00737354	0.00220868	0	0	0	0.00215601	0	0	0.00207848	0.00372648	0	0	0	0	0	0	0	0	0.0366166	0.0544893	0	0	0.0101864	0	0.015448	0.0460217	0.023722	0	0	0	0.00521912	0.00954891
P00915	Carbonic anhydrase 1 OS=Homo sapiens GN=CA1 PE=1 SV=2 - [CAH1_HUMAN]	0.0329558	0.00670721	0.0188621	0.160149	2.81221	0.0260598	0.000444788	0.119917	0.0823332	0.0124871	0.00354937	0.323164	0	0	0	1.24318	0.0405545	0.589716	0.122865	0.00412133	0.413618	0.0280281	0	0.0123508	0.0394912	0.00745295	0	0	0	0	0	0	0	0	0	0	0	0	0	0	0	0	0	0	0	0	0	0.00190978
P10599	Thioredoxin OS=Homo sapiens GN=TXN PE=1 SV=3 - [THIO_HUMAN]	0.0199026	0.00669229	0.0271351	0.0416928	4.05468	0.0156761	0.00604028	0.0181693	0.0221666	0.0187307	0.0567899	0.0104246	0.0254623	0.0780961	0.0818791	0.0136052	0.0405545	0.0353388	0.0795008	0.0288493	0.0850796	0.0301841	0.0709244	0.0432277	0.0457266	0.00745295	0.0419739	0.0217	0.0283754	0.0271249	0.0693207	0.0314874	0.0469107	0.0313991	0.0244111	0.0242175	0	0.026062	0.0203728	0	0.00514933	0.00511352	0.011861	0.0812948	0.0250656	0.0260881	0.0313147	0.0477445
P00352	Retinal dehydrogenase 1 OS=Homo sapiens GN=ALDH1A1 PE=1 SV=2 - [AL1A1_HUMAN]	0.00571528	0.00667817	0.000328729	0.0184494	0.0492244	0.000579106	0.013226	0.0545078	0.00949998	0	0	0.055598	0	0	0	0.0442169	0.0294942	0.0331301	0.0505914	0	0.0130892	0.00431202	0	0.00205846	0.0540406	0	0	0	0	0	0	0	0	0	0	0	0	0	0	0	0	0.0255676	0	0	0	0	0	0.00190978
P60903	Protein S100-A10 OS=Homo sapiens GN=S100A10 PE=1 SV=2 - [S10AA_HUMAN]	0.00380719	0.00666624	0.00038276	0.0045707	0.0574176	0.00115821	0.00160807	0	0	0	0	0	0	0	0	0	0.023964	0	0	0	0.04843	0	0	0.0102923	0.00415697	0	0	0	0	0	0	0	0	0	0.0183083	0.00605437	0	0.00868734	0	0	0.0205973	0	0	0	0	0	0	0.0114587
O75165	DnaJ homolog subfamily C member 13 OS=Homo sapiens GN=DNAJC13 PE=1 SV=5 - [DJC13_HUMAN]	0.00456419	0.00666397	0.000969257	0.00830792	0.145448	0	0.0127381	0	0.00316666	0.00624356	0.0177469	0	0.00954836	0	0.0102349	0.0187072	0.0129037	0	0.00240912	0.0226673	0	0.0150921	0.0101321	0.0102923	0.0187064	0	0	0	0	0	0	0	0	0	0.0122055	0.0181631	0	0.00868734	0	0	0	0	0	0.00246348	0	0	0.00173971	0.00190978
P02654	Apolipoprotein C-I OS=Homo sapiens GN=APOC1 PE=1 SV=1 - [APOC1_HUMAN]	0.00555221	0.00666346	0.00435819	0.00544528	0.654042	0.00208438	0.000911475	0	0.00633332	0.00624356	0.00354937	0.0138995	0	0	0	0.0068026	0.00368677	0.00220868	0.00240912	0	0	0.00862404	0	0.0185261	0.0311773	0	0	0	0	0	0	0	0	0	0	0	0	0	0	0	0.00514933	0	0	0	0	0	0	0
P10412	Histone H1.4 OS=Homo sapiens GN=HIST1H1E PE=1 SV=2 - [H14_HUMAN]	0.0123462	0.0066288	0.00918888	0.0403085	1.3862	0.0145906	0.00712779	0.0218031	0.0379999	0.0218525	0.0603393	0.0138995	0.0127312	0.0328826	0.00767617	0.0272104	0.0423979	0.0861384	0.0819099	0.043274	0.0654459	0.0258721	0.0894998	0.0699876	0.0249418	0	0	0	0	0	0	0	0	0	0	0	0	0	0	0	0	0	0	0	0	0	0	0
P00505	Aspartate aminotransferase, mitochondrial OS=Homo sapiens GN=GOT2 PE=1 SV=3 - [AATM_HUMAN]	0.00690968	0.00661123	0.00204039	0.0222352	0.308625	0.0208865	0.00918385	0.0436062	0.0316666	0.0218525	0	0.0208493	0.0190967	0.012331	0.0127936	0.034013	0.0147471	0.0242954	0.0240912	0.0350313	0.0589013	0.00431202	0.0151981	0.0205846	0.0290988	0	0.00419739	0.00413334	0	0.00406873	0.00495148	0.0052479	0.00586384	0.00627983	0.00610277	0.0121087	0.0184706	0	0	0	0.00514933	0	0	0	0	0	0	0.0133685
Q03591	Complement factor H-related protein 1 OS=Homo sapiens GN=CFHR1 PE=1 SV=2 - [FHR1_HUMAN]	0.00742425	0.006566	0.00989155	0.00295281	1.50648	0.00324259	0.00906123	0	0	0	0	0.0208493	0	0	0	0	0	0	0	0	0	0	0	0.00823384	0.0270203	0	0.00979391	0	0	0	0	0	0	0	0	0	0	0	0	0	0	0	0	0	0	0	0	0
P32119	Peroxiredoxin-2 OS=Homo sapiens GN=PRDX2 PE=1 SV=5 - [PRDX2_HUMAN]	0.0264005	0.00654511	0.0200976	0.109769	3.07063	0.0173925	0.0036507	0.0508739	0.110833	0.0249742	0.0496912	0.0521232	0.00318279	0.0205516	0.0153523	0.039115	0.057145	0.655977	0.187911	0.0412133	0.553672	0.0625243	0.0303962	0.0452861	0.0810609	0.00372648	0.00419739	0.0144667	0.00166914	0.01085	0	0.00918382	0	0.00627983	0	0	0	0	0	0	0	0.00511352	0	0.0812948	0.0597717	0.00217401	0.0278353	0.112677
O14880	Microsomal glutathione S-transferase 3 OS=Homo sapiens GN=MGST3 PE=1 SV=1 - [MGST3_HUMAN]	0.0038863	0.00653965	0.000489467	0.0052397	0.074846	0.00522163	0.0138563	0.00363385	0.00633332	0	0.00354937	0	0	0	0	0.00850326	0.00184339	0	0.0337276	0.00824266	0	0.0129361	0	0	0.0207848	0	0	0	0	0	0	0	0	0	0	0	0	0	0	0	0	0	0.0059305	0	0	0	0	0
Q13509	Tubulin beta-3 chain OS=Homo sapiens GN=TUBB3 PE=1 SV=2 - [TBB3_HUMAN]	0.0112064	0.00651461	0.0184214	0.00525091	2.82771	0.100185	0	0	0	0	0	0	0	0	0	0	0	0	0	0	0	0	0	0	0.0997672	0	0	0	0	0	0	0	0	0	0	0	0	0	0	0	0	0	0	0	0	0	0	0
Q9BYF1	Angiotensin-converting enzyme 2 OS=Homo sapiens GN=ACE2 PE=1 SV=2 - [ACE2_HUMAN]	0.0036349	0.00649921	0.000525064	0.00345407	0.0807889	0.0049799	0.0132906	0	0	0	0	0.0138995	0	0	0	0	0.00368677	0	0.0168638	0	0	0	0	0	0.0311773	0	0	0	0	0	0	0	0	0	0	0	0	0	0	0	0	0	0	0	0	0	0	0
O43488	Aflatoxin B1 aldehyde reductase member 2 OS=Homo sapiens GN=AKR7A2 PE=1 SV=3 - [ARK72_HUMAN]	0.00575686	0.00648234	0.00213793	0.0140558	0.329809	0.0202361	0.0135819	0.0218031	0.0126666	0.00624356	0.0212962	0.0138995	0	0.0328826	0.0127936	0.0187072	0.0147471	0.00441735	0.0168638	0.00824266	0.00130892	0.01078	0.0101321	0	0.060276	0	0	0	0	0	0	0	0	0	0	0	0	0	0	0	0	0	0	0	0	0	0.00173971	0.00763913
P01903	HLA class II histocompatibility antigen, DR alpha chain OS=Homo sapiens GN=HLA-DRA PE=1 SV=1 - [DRA_HUMAN]	0.00371417	0.00643892	0.000727048	0.00362705	0.112915	0.00154751	0.013154	0.00726771	0.0158333	0	0	0.00694975	0	0	0	0.0136052	0	0.00220868	0.00240912	0.0144247	0	0	0	0.00205846	0.00415697	0	0	0	0	0	0	0	0	0	0	0	0	0.00868734	0	0	0.00514933	0	0	0	0	0	0	0
P01714	Ig lambda chain V-III region SH OS=Homo sapiens PE=1 SV=1 - [LV301_HUMAN]	0.00527566	0.00643267	0.00496832	0.00240596	0.772358	0.00764339	0.00374075	0.0145354	0.00949998	0.00936534	0	0	0	0	0	0	0	0	0.00481823	0	0	0	0.00337735	0.00411692	0	0	0.00419739	0	0	0	0	0	0	0	0	0	0	0	0	0	0	0.010227	0	0	0.00385624	0	0	0.00190978
O43175	D-3-phosphoglycerate dehydrogenase OS=Homo sapiens GN=PHGDH PE=1 SV=4 - [SERA_HUMAN]	0.00515541	0.00642216	0.00255058	0.00869919	0.397153	0.0243418	0.0101568	0.00363385	0	0	0	0.0173744	0	0	0	0.0442169	0.0110603	0	0	0	0.0104713	0.0129361	0.00337735	0.0144092	0.0478051	0	0	0	0	0.00135625	0	0	0.00586384	0	0	0.0121087	0.0184706	0.0173747	0.0101864	0	0	0	0.0059305	0.00985392	0.00192812	0	0	0.0305565
O75396	Vesicle-trafficking protein SEC22b OS=Homo sapiens GN=SEC22B PE=1 SV=4 - [SC22B_HUMAN]	0.00460271	0.00641819	0.00185567	0.00677506	0.289127	0.0233602	0.00882802	0.0145354	0.019	0.00624356	0.0177469	0	0.00954836	0.012331	0	0.0170065	0.00553016	0.00662603	0.00481823	0.00206067	0.00916242	0	0	0.00411692	0	0	0	0	0	0	0	0.00131197	0.00977307	0	0	0	0	0	0	0	0	0	0	0.00739044	0.00192812	0	0	0.0114587
P36952	Serpin B5 OS=Homo sapiens GN=SERPINB5 PE=1 SV=2 - [SPB5_HUMAN]	0.00500034	0.00641711	0.00356119	0.00461893	0.554952	0.0202977	0.00765897	0.0109016	0	0	0	0	0	0	0	0	0.0350243	0	0	0	0.0301051	0.00215601	0.00337735	0.00411692	0.00207848	0	0	0	0	0.00813747	0.0198059	0.00393592	0.00390923	0	0.00610277	0	0	0.00868734	0	0	0	0.0153406	0.0296525	0.00985392	0.00578436	0	0.00521912	0.0420152
P49368	T-complex protein 1 subunit gamma OS=Homo sapiens GN=CCT3 PE=1 SV=4 - [TCPG_HUMAN]	0.00581244	0.00641085	0.00209011	0.0148308	0.326026	0.0371015	0.00883438	0.0363385	0.00633332	0.0187307	0	0.00694975	0	0	0.00255872	0.0680261	0.0147471	0.0419648	0.0144547	0.006182	0.0183248	0.00862404	0.00337735	0.0164677	0.0187064	0	0.00139913	0	0	0	0.00495148	0	0.00195461	0	0	0	0	0	0	0	0.00514933	0	0	0	0	0	0	0
P57088	Transmembrane protein 33 OS=Homo sapiens GN=TMEM33 PE=1 SV=2 - [TMM33_HUMAN]	0.00407356	0.00639831	0.000742855	0.00630435	0.116102	0.00464253	0.00718885	0.00363385	0.00633332	0.00624356	0.00709874	0	0.00636558	0.00411032	0.00511744	0.0068026	0.00921693	0	0.0120456	0.0103033	0	0.0150921	0.0067547	0.0123508	0.00831393	0	0	0	0	0	0	0	0	0	0.0183083	0.0121087	0.00923532	0	0	0	0	0.00511352	0	0	0	0	0	0
Q02218	2-oxoglutarate dehydrogenase, mitochondrial OS=Homo sapiens GN=OGDH PE=1 SV=3 - [ODO1_HUMAN]	0.00732313	0.0063981	0.000788774	0.0296008	0.123282	0.0334564	0.0118592	0.0399724	0.0221666	0.00312178	0	0.0208493	0	0.00411032	0	0.07823	0.047928	0.00220868	0.0602279	0.00206067	0.00654459	0.0215601	0	0.0144092	0.239026	0	0	0	0	0	0	0	0	0	0	0	0	0	0	0	0	0	0	0	0.00192812	0	0	0.00190978
P26599	Polypyrimidine tract-binding protein 1 OS=Homo sapiens GN=PTBP1 PE=1 SV=1 - [PTBP1_HUMAN]	0.00657503	0.00639662	0.00320277	0.0170965	0.500698	0.0309405	0.00960104	0.0472401	0.00949998	0.0218525	0.0177469	0.00694975	0.0254623	0.0246619	0.0230285	0.0289111	0.0276508	0.0176694	0.00481823	0.00412133	0.0117803	0.00862404	0.0118207	0.02676	0.00623545	0	0.0167896	0	0	0	0	0	0.00781846	0	0	0	0	0	0	0	0	0	0	0	0	0	0	0.017188
Q8NBX0	Saccharopine dehydrogenase-like oxidoreductase OS=Homo sapiens GN=SCCPDH PE=1 SV=1 - [SCPDL_HUMAN]	0.00421349	0.0063925	0.000443452	0.00821477	0.0693707	0.0294027	0.00926675	0.025437	0.0253333	0.028096	0	0.0104246	0.00318279	0	0.00255872	0.0204078	0.00184339	0.00220868	0	0.00206067	0.00654459	0.00431202	0.00168868	0.00205846	0.0124709	0.00745295	0	0	0	0	0	0	0	0	0	0	0	0	0	0	0	0	0	0	0	0	0	0
Q15286	Ras-related protein Rab-35 OS=Homo sapiens GN=RAB35 PE=1 SV=1 - [RAB35_HUMAN]	0.00916025	0.0063293	0.00273647	0.0373314	0.432349	0.0103069	0.00773181	0.0436062	0.0348333	0.0468267	0.0674381	0.0208493	0.0254623	0.0698755	0.0409396	0.0187072	0.047928	0.0176694	0.0361367	0.043274	0.0196338	0.0431202	0.0540376	0.0391107	0.0249418	0.0149059	0	0	0	0	0	0	0	0	0	0	0	0	0	0	0	0	0	0	0	0	0	0
P50552	Vasodilator-stimulated phosphoprotein OS=Homo sapiens GN=VASP PE=1 SV=3 - [VASP_HUMAN]	0.0100621	0.00632698	0.00490395	0.0374536	0.775085	0	0.0020626	0.0145354	0.0316666	0.0624356	0.0816356	0	0.0350107	0.0616548	0.0332634	0.0068026	0.0829524	0.0132521	0.00481823	0.0844873	0.00261784	0.0409642	0.0709244	0.0638123	0.0207848	0	0.0223861	0	0	0	0	0.00655987	0	0	0	0	0	0	0	0	0.00514933	0.00511352	0	0.00739044	0.00578436	0	0.00347941	0
P67812	Signal peptidase complex catalytic subunit SEC11A OS=Homo sapiens GN=SEC11A PE=1 SV=1 - [SC11A_HUMAN]	0.00371182	0.00632373	0.000355111	0.00508222	0.0561553	0.0108326	0.00309839	0	0.00316666	0.00936534	0.00709874	0	0	0.00411032	0	0.0068026	0.0147471	0	0.00963646	0.0144247	0	0.00862404	0	0.0123508	0.00623545	0	0	0	0	0	0	0	0	0	0.0122055	0	0.00923532	0.0173747	0	0	0.00514933	0	0	0	0	0	0	0
P07858	Cathepsin B OS=Homo sapiens GN=CTSB PE=1 SV=3 - [CATB_HUMAN]	0.00678651	0.006322	0.00377078	0.0171907	0.596454	0.0402728	0.00959143	0.025437	0.0253333	0	0.0106481	0.0660227	0	0	0	0.0102039	0.047928	0.0110434	0.0168638	0.00412133	0.0170159	0.00431202	0.00506603	0.00823384	0.0706684	0.00372648	0	0	0	0	0.00495148	0	0.00195461	0	0	0	0	0	0	0	0.00514933	0.00511352	0	0.00246348	0	0	0	0.00763913
O75695	Protein XRP2 OS=Homo sapiens GN=RP2 PE=1 SV=4 - [XRP2_HUMAN]	0.00419977	0.00631929	0.000324815	0.00870434	0.0514005	0.00464253	0.00602408	0	0	0	0.0141975	0	0.00636558	0.00822064	0.0102349	0.0034013	0.023964	0	0.00722735	0.012364	0	0.01078	0.0439056	0.0226431	0.00207848	0	0.00419739	0	0	0	0.00495148	0	0	0	0	0.00605437	0.0184706	0.00868734	0.0203728	0	0.0102987	0	0	0	0	0	0	0
P06681	Complement C2 OS=Homo sapiens GN=C2 PE=1 SV=2 - [CO2_HUMAN]	0.00373027	0.00631229	0.0017789	0.00105616	0.281815	0.000579106	0.00493097	0	0.00316666	0	0	0.0104246	0	0	0	0	0	0.00441735	0	0	0	0	0	0.00205846	0	0	0.00559652	0	0	0	0	0	0	0	0	0	0	0	0	0	0	0	0	0	0	0	0	0
P08865	40S ribosomal protein SA OS=Homo sapiens GN=RPSA PE=1 SV=4 - [RSSA_HUMAN]	0.00666971	0.00628855	0.00608272	0.00964356	0.96727	0.0566013	0.00838906	0.0218031	0.019	0	0	0.00347488	0	0.00411032	0	0.0119046	0.0147471	0.0176694	0.0144547	0.006182	0.0183248	0.0129361	0.0118207	0.0226431	0.00415697	0	0	0	0	0.00135625	0	0	0.00781846	0	0	0.00605437	0	0	0.0101864	0	0	0.0153406	0.0059305	0	0.0134968	0	0.00347941	0.0420152
P61009	Signal peptidase complex subunit 3 OS=Homo sapiens GN=SPCS3 PE=1 SV=1 - [SPCS3_HUMAN]	0.00380452	0.00628469	0.00121376	0.00334724	0.19313	0.0134538	0.00770949	0.0109016	0	0.00312178	0	0	0.00318279	0	0.00255872	0.0068026	0.0147471	0	0.00240912	0.00824266	0	0	0.00337735	0.00617538	0.00207848	0	0.00839478	0	0	0	0.00495148	0	0	0	0.0366166	0.0181631	0	0	0	0	0	0	0	0	0	0	0	0.00954891
Q13838	Spliceosome RNA helicase DDX39B OS=Homo sapiens GN=DDX39B PE=1 SV=1 - [DX39B_HUMAN]	0.00615466	0.00627807	0.00186041	0.0184087	0.296335	0.00676914	0.00842431	0.0109016	0.019	0.0249742	0.028395	0	0.0127312	0.0246619	0.0127936	0.0170065	0.0516148	0	0.00481823	0.024728	0.00523567	0.0280281	0.0270188	0.0349938	0.0228633	0	0.00139913	0	0	0	0	0	0.0215008	0	0.0366166	0	0.00923532	0.00868734	0	0	0.00514933	0	0	0	0	0	0	0.00763913
P18054	Arachidonate 12-lipoxygenase, 12S-type OS=Homo sapiens GN=ALOX12 PE=1 SV=4 - [LOX12_HUMAN]	0.00366784	0.00626232	0.00165048	0.00114753	0.263557	0.011003	0.0103689	0.0218031	0	0	0	0	0	0	0	0	0	0	0	0	0	0	0	0	0	0	0	0	0	0	0	0	0	0	0.0183083	0.0181631	0	0	0.0101864	0	0.0102987	0	0.047444	0	0	0	0	0.0152783
P00748	Coagulation factor XII OS=Homo sapiens GN=F12 PE=1 SV=3 - [FA12_HUMAN]	0.00457727	0.00625277	0.00368997	0.00172507	0.590133	0.00416875	0.00965774	0	0	0	0	0.0138995	0	0	0	0	0	0	0.00240912	0	0	0	0	0.0164677	0	0	0	0	0	0	0	0	0	0	0	0	0	0	0	0	0	0	0	0	0	0	0.00521912	0.00381956
O60234	Glia maturation factor gamma OS=Homo sapiens GN=GMFG PE=1 SV=1 - [GMFG_HUMAN]	0.00920953	0.00621374	0.00529764	0.030515	0.852569	0.0103588	0.00833109	0.0327047	0.0823332	0.0374614	0.0745368	0.00694975	0.0541074	0.0411032	0.0332634	0.0153059	0.0350243	0.0154607	0.0265003	0.0226673	0.00261784	0.0215601	0.0253301	0.0329354	0.0124709	0.00745295	0.011193	0	0.00333828	0.00271249	0.0148544	0.00131197	0.0566838	0	0	0	0	0	0.0101864	0	0	0	0	0.00246348	0.00578436	0	0	0.00381956
Q08211	ATP-dependent RNA helicase A OS=Homo sapiens GN=DHX9 PE=1 SV=4 - [DHX9_HUMAN]	0.00656529	0.00619495	0.00335239	0.0172434	0.54115	0.0455789	0.00540216	0.0218031	0.0411666	0.0437049	0.0212962	0	0.0127312	0.00822064	0.00511744	0.0238091	0.0368677	0.0198781	0.00240912	0.0226673	0	0.0150921	0.0135094	0.0144092	0.0249418	0	0	0	0	0	0	0	0	0	0.0122055	0.0121087	0.00923532	0	0.0203728	0	0.00514933	0	0	0	0	0	0	0.00190978
P35325	Small proline-rich protein 2B OS=Homo sapiens GN=SPRR2B PE=2 SV=1 - [SPR2B_HUMAN]	0.00396194	0.00617995	0.00285051	0	0.461251	0	0	0	0	0	0	0	0	0	0	0	0	0	0	0	0	0	0	0	0	0	0	0.0124	0.0100149	0	0.0148544	0	0.0117277	0	0	0	0.0461766	0.0434367	0.0814913	0.0106786	0.046344	0	0.0948879	0	0	0	0	0
P30536	Translocator protein OS=Homo sapiens GN=TSPO PE=1 SV=3 - [TSPO_HUMAN]	0.00619956	0.00615613	0.00135293	0.0206261	0.219769	0.00212661	0.00729659	0.0145354	0.0158333	0.0156089	0.0425925	0.00347488	0.0286451	0.0534342	0.0332634	0.0204078	0.023964	0.0132521	0.0313185	0.0164853	0.0143981	0.0172481	0.0185754	0.0247015	0.00415697	0	0	0	0	0	0	0	0	0	0	0	0	0	0	0	0	0	0	0.00246348	0	0	0	0
O75787	Renin receptor OS=Homo sapiens GN=ATP6AP2 PE=1 SV=2 - [RENR_HUMAN]	0.00552349	0.00614599	0.00433015	0.00700936	0.704549	0.087646	0.00488565	0.0218031	0	0	0.00354937	0.0416985	0	0	0.00255872	0.0238091	0.00184339	0	0.00963646	0	0	0	0.00337735	0.00411692	0.0207848	0	0	0	0	0.00135625	0	0.00262395	0	0	0.00610277	0	0	0	0	0	0	0	0	0	0	0	0	0.00190978
P01624	Ig kappa chain V-III region POM OS=Homo sapiens PE=1 SV=1 - [KV306_HUMAN]	0.006051	0.00613694	0.00800888	0	1.30503	0.0114325	0.0093937	0	0	0	0	0	0	0	0	0	0	0	0	0	0	0	0	0	0	0	0.00979391	0.00310001	0.00333828	0.00271249	0.00990295	0.00262395	0.00781846	0.00313992	0.0122055	0.0121087	0.0184706	0	0	0	0.0102987	0.00511352	0	0.00985392	0.00578436	0	0.00347941	0.00954891
Q9UHL4	Dipeptidyl peptidase 2 OS=Homo sapiens GN=DPP7 PE=1 SV=3 - [DPP2_HUMAN]	0.00392561	0.00613686	0.00199797	0.00239145	0.325568	0.00173732	0.00838087	0.00363385	0	0	0.0141975	0	0	0.00411032	0	0	0	0	0.00240912	0	0	0.00646803	0.00844338	0.00617538	0	0	0	0.00103334	0	0	0	0	0	0	0	0	0	0	0	0	0	0.0153406	0	0.00739044	0.00771248	0.00434802	0.0121779	0.0190978
P22532	Small proline-rich protein 2D OS=Homo sapiens GN=SPRR2D PE=2 SV=2 - [SPR2D_HUMAN]	0.0194205	0.00612507	0.0387034	0.0059717	6.31885	0.00619003	0.0060121	0	0	0	0	0	0	0	0	0.0068026	0.047928	0	0	0	0.0536656	0	0.00506603	0	0	0	0	0	0	0	0	0	0	0	0	0	0	0	0	0	0	0	0	0.206932	0.258368	0	0	0.563386
Q9H4A4	Aminopeptidase B OS=Homo sapiens GN=RNPEP PE=1 SV=2 - [AMPB_HUMAN]	0.00642855	0.00611386	0.00251273	0.0189968	0.410989	0.0173925	0.00545696	0.0181693	0.0221666	0.00936534	0.0141975	0	0.0222795	0.0287722	0.0127936	0.0272104	0.0110603	0.00220868	0.00722735	0.0535773	0.00130892	0.0366522	0.0236415	0.0370523	0.0332557	0	0.00979391	0	0	0	0	0	0.0312738	0	0.00610277	0.00605437	0	0.00868734	0	0	0	0	0	0	0	0	0	0.0133685
Q9BSJ8	Extended synaptotagmin-1 OS=Homo sapiens GN=ESYT1 PE=1 SV=1 - [ESYT1_HUMAN]	0.00452543	0.00609378	0.00145899	0.00844555	0.239423	0.0144644	0.00601279	0.0218031	0.00316666	0.0156089	0.0106481	0.00347488	0.00318279	0.00411032	0	0.0323124	0.00921693	0.0110434	0.00481823	0.00206067	0	0.01078	0.00337735	0.00823384	0.0166279	0	0	0	0	0	0	0	0	0	0	0	0	0	0	0	0	0	0	0	0	0	0	0.00190978
P20742	Pregnancy zone protein OS=Homo sapiens GN=PZP PE=1 SV=4 - [PZP_HUMAN]	0.00707752	0.00606173	0.0106035	0	1.74925	0	0.00141249	0	0	0	0	0	0	0	0	0	0	0	0	0	0	0	0	0	0	0	0	0	0	0.00135625	0	0	0	0	0	0	0	0	0	0	0	0	0	0	0	0	0	0
Q96BM9	ADP-ribosylation factor-like protein 8A OS=Homo sapiens GN=ARL8A PE=1 SV=1 - [ARL8A_HUMAN]	0.00516709	0.00604938	0.00137392	0.0134679	0.227117	0.00792735	0.00967854	0.00363385	0.019	0.0124871	0.0248456	0	0.044559	0.0205516	0.0358221	0	0.00737354	0	0.00481823	0.012364	0	0.01078	0.0202641	0.0102923	0.0290988	0	0	0	0	0	0	0	0	0	0	0	0	0	0	0	0	0	0	0.00246348	0.00192812	0	0	0.00763913
O14980	Exportin-1 OS=Homo sapiens GN=XPO1 PE=1 SV=1 - [XPO1_HUMAN]	0.00594873	0.00604181	0.00225245	0.0165393	0.372811	0.025899	0.00724859	0.025437	0.0348333	0.0156089	0.028395	0	0	0.00411032	0.00511744	0.0204078	0.0313376	0.0154607	0	0.0226673	0	0.0495882	0.0219528	0.0164677	0.0228633	0	0	0	0	0	0	0	0.00195461	0	0.0122055	0.00605437	0	0	0	0	0.00514933	0	0	0	0	0	0.00347941	0
O15389	Sialic acid-binding Ig-like lectin 5 OS=Homo sapiens GN=SIGLEC5 PE=1 SV=1 - [SIGL5_HUMAN]	0.00319224	0.00603937	0.000830406	0.000862808	0.137499	0.00208438	0.0096967	0	0	0	0.0106481	0	0	0	0	0	0.00368677	0	0	0	0	0	0	0.00205846	0	0	0	0	0	0	0	0	0	0	0.0183083	0	0	0	0	0	0	0	0	0	0	0	0	0
P54709	Sodium/potassium-transporting ATPase subunit beta-3 OS=Homo sapiens GN=ATP1B3 PE=1 SV=1 - [AT1B3_HUMAN]	0.00311048	0.00603838	0.000885724	0.000113474	0.146682	0.00212661	0.0134837	0	0	0	0	0	0	0	0	0	0	0	0	0	0	0.00215601	0	0	0	0	0	0	0	0	0	0	0	0	0.0122055	0	0	0	0	0	0	0	0	0	0	0	0	0
Q02978	Mitochondrial 2-oxoglutarate/malate carrier protein OS=Homo sapiens GN=SLC25A11 PE=1 SV=3 - [M2OM_HUMAN]	0.00471242	0.00599985	0.000189489	0.0138421	0.0315823	0.00827441	0.0068331	0.00363385	0.019	0.00312178	0.0141975	0	0	0	0.00511744	0.0272104	0.0221206	0	0.0433641	0.0164853	0	0.0280281	0.0101321	0.00823384	0.0623545	0	0.00419739	0	0	0	0	0	0	0	0.0183083	0	0	0	0	0	0.00514933	0	0	0	0	0	0	0
P27695	DNA-(apurinic or apyrimidinic site) lyase OS=Homo sapiens GN=APEX1 PE=1 SV=2 - [APEX1_HUMAN]	0.010373	0.00599736	0.00387365	0.0438073	0.645892	0.00347464	0.0100793	0.0218031	0.0253333	0.028096	0.0709874	0.00694975	0.044559	0.135641	0.0639681	0.0221085	0.0774222	0.0198781	0.0337276	0.0783053	0.00785351	0.0495882	0.0759904	0.0555784	0.0145494	0	0.0167896	0.00310001	0.00500743	0.00949371	0.00990295	0.0052479	0	0	0	0	0	0	0	0	0	0.0153406	0	0	0	0	0	0.0114587
A0A0B4J1X5	Immunoglobulin heavy variable 3-74 OS=Homo sapiens GN=IGHV3-74 PE=3 SV=1 - [HV374_HUMAN]	0.00467707	0.0059645	0.00483857	0	0.811227	0.0218544	0.0144874	0	0	0	0	0	0	0	0	0	0	0	0	0	0	0	0	0	0	0	0	0	0	0	0	0	0	0	0	0	0	0	0	0	0	0	0	0	0.0231374	0	0.0173971	0.0114587
Q93088	Betaine--homocysteine S-methyltransferase 1 OS=Homo sapiens GN=BHMT PE=1 SV=2 - [BHMT1_HUMAN]	0.00570346	0.0059503	3.10235e-05	0.0216167	0.00521377	0.000579106	0.00591072	0.0799448	0.019	0.0124871	0.0106481	0.0625478	0	0	0	0.0561215	0.0184339	0	0.0674553	0.00206067	0.00523567	0.00862404	0	0	0.064433	0.00372648	0	0	0	0	0	0	0	0	0	0	0	0	0	0	0.0102987	0.0613622	0	0	0	0	0	0
P01768	Immunoglobulin heavy variable 3-30 OS=Homo sapiens GN=IGHV3-30 PE=1 SV=2 - [HV330_HUMAN]	0.00550108	0.00594587	0.00687507	0	1.15628	0.00810748	0.0034474	0	0	0	0	0	0	0	0	0	0	0	0	0	0	0	0	0	0	0	0	0	0	0	0	0	0	0	0	0	0	0	0	0	0	0	0	0.00492696	0.0134968	0	0.0156573	0.00954891
Q96FX8	p53 apoptosis effector related to PMP-22 OS=Homo sapiens GN=PERP PE=2 SV=1 - [PERP_HUMAN]	0.00392303	0.0059378	0.00302342	0	0.509181	0.00328483	0.00795323	0	0	0	0	0	0	0	0	0	0	0	0	0	0	0	0	0	0	0	0	0	0	0	0	0.00131197	0	0	0.0183083	0.0302718	0.00923532	0.0347494	0	0	0	0	0.0415135	0	0.0115687	0.0173921	0.0104382	0.0324663
Q7L5N7	Lysophosphatidylcholine acyltransferase 2 OS=Homo sapiens GN=LPCAT2 PE=1 SV=1 - [PCAT2_HUMAN]	0.00434006	0.00592299	0.00167122	0.00704076	0.282158	0	0.0057218	0	0.00316666	0.0124871	0.00709874	0	0.0254623	0	0.00767617	0.0068026	0.0147471	0	0.00481823	0.012364	0	0.0172481	0.00337735	0.0185261	0	0	0	0	0	0	0	0	0.00586384	0	0	0	0	0	0	0	0	0	0	0	0	0	0	0
P08263	Glutathione S-transferase A1 OS=Homo sapiens GN=GSTA1 PE=1 SV=3 - [GSTA1_HUMAN]	0.00991444	0.00592292	0.00500806	0.0374003	0.845539	0.0777997	0.00700305	0.116283	0.0474999	0.00312178	0	0.13552	0	0	0	0.0935358	0	0	0.10841	0	0.00261784	0	0	0	0.184985	0.0186324	0	0	0	0	0	0.00131197	0	0	0	0	0.00923532	0.0347494	0.0101864	0	0.0102987	0.0357946	0.011861	0	0	0	0	0
P29692	Elongation factor 1-delta OS=Homo sapiens GN=EEF1D PE=1 SV=5 - [EF1D_HUMAN]	0.00498518	0.00592162	0.00295103	0.00792477	0.498349	0.0146868	0.00842388	0.0145354	0	0	0.0141975	0	0.00636558	0.00822064	0.00255872	0.0136052	0.0110603	0	0.00722735	0.0103033	0	0.0150921	0.0101321	0.0144092	0.0228633	0	0.00279826	0	0	0	0.00990295	0	0.00586384	0	0	0.0302718	0	0	0	0	0.00514933	0	0.0177915	0.00246348	0.00192812	0	0.00173971	0.0248272
P24855	Deoxyribonuclease-1 OS=Homo sapiens GN=DNASE1 PE=1 SV=1 - [DNAS1_HUMAN]	0.00765451	0.00592042	0.0121715	0	2.05584	0.0115821	0.00509674	0	0	0	0	0	0	0	0	0	0	0	0	0	0	0	0	0	0	0	0	0.0155	0.0333829	0.00678122	0.0297089	0.00655987	0.00390923	0.00627983	0	0	0	0	0	0	0	0.0613622	0	0.00985392	0.015425	0.00652202	0.0191368	0.0190978
Q15067	Peroxisomal acyl-coenzyme A oxidase 1 OS=Homo sapiens GN=ACOX1 PE=1 SV=3 - [ACOX1_HUMAN]	0.00507284	0.00591955	0.00147332	0.012919	0.24889	0.0152756	0.00701743	0.0399724	0	0.00624356	0	0.00347488	0	0	0	0.0663254	0.0221206	0.0088347	0.021682	0.00412133	0	0	0	0.00617538	0.0665115	0	0	0	0	0	0	0	0	0	0	0.00605437	0	0	0	0	0	0.00511352	0	0	0	0	0.00173971	0.017188
Q96AX9	E3 ubiquitin-protein ligase MIB2 OS=Homo sapiens GN=MIB2 PE=1 SV=3 - [MIB2_HUMAN]	0.00556605	0.00591418	0.00209647	0.0146562	0.354481	0.0137067	0.00597035	0.0181693	0.0126666	0.00936534	0.0248456	0.0521232	0.00636558	0.012331	0.0179111	0.102039	0.00184339	0	0.0120456	0	0.00130892	0	0	0	0	0.00745295	0	0	0	0.00135625	0	0	0.00390923	0.00313992	0.0122055	0.00605437	0.00923532	0	0.0203728	0	0.00514933	0	0.0177915	0.00739044	0.00192812	0	0	0.00190978
P36873	Serine/threonine-protein phosphatase PP1-gamma catalytic subunit OS=Homo sapiens GN=PPP1CC PE=1 SV=1 - [PP1G_HUMAN]	0.00284557	0.00591232	0.000415707	0	0.0703119	0	0.00926493	0	0	0	0	0	0	0	0	0	0	0	0	0	0	0	0	0	0	0	0	0	0	0	0	0	0	0	0	0	0	0	0	0	0	0	0	0	0	0	0	0
P35609	Alpha-actinin-2 OS=Homo sapiens GN=ACTN2 PE=1 SV=1 - [ACTN2_HUMAN]	0.00556963	0.00589602	0.00709796	0	1.20386	0.00347464	0.00663144	0	0	0	0	0	0	0	0	0	0	0	0	0	0	0	0	0	0	0	0	0	0	0	0	0	0	0	0	0	0	0	0	0	0	0	0	0	0	0	0	0
P54920	Alpha-soluble NSF attachment protein OS=Homo sapiens GN=NAPA PE=1 SV=3 - [SNAA_HUMAN]	0.00538578	0.00589351	0.00302423	0.0106893	0.513146	0.0191299	0.00901753	0.025437	0.00633332	0.00936534	0.0141975	0.00694975	0.00636558	0.00822064	0.0153523	0.0153059	0.0202772	0.0220868	0.00240912	0	0.00785351	0.00431202	0.00337735	0.00823384	0.0270203	0	0.00419739	0	0	0	0	0	0.0175915	0	0	0.0121087	0	0	0	0	0	0	0	0	0.00385624	0	0.00173971	0.0133685
P16403	Histone H1.2 OS=Homo sapiens GN=HIST1H1C PE=1 SV=2 - [H12_HUMAN]	0.00958308	0.00589171	0.00806043	0.0261164	1.3681	0.0176856	0.0099153	0.0218031	0.0379999	0.0218525	0.0603393	0.0138995	0.0127312	0.0287722	0.00767617	0.0272104	0	0	0.0819099	0.0206067	0.0615191	0	0.0894998	0	0.0103924	0	0.00559652	0.00206667	0	0.00135625	0.0198059	0.00393592	0	0	0	0	0	0	0	0	0	0	0	0.00492696	0	0	0	0.00954891
P12821	Angiotensin-converting enzyme OS=Homo sapiens GN=ACE PE=1 SV=1 - [ACE_HUMAN]	0.00559428	0.00588483	0.00503742	0.00628745	0.856	0.0295344	0.0066632	0	0	0	0	0.0243241	0	0	0	0.0068026	0	0	0.0530006	0	0	0	0	0	0.0353342	0	0	0	0	0	0	0	0	0	0	0	0	0	0	0	0	0	0	0	0	0	0	0
O95154	Aflatoxin B1 aldehyde reductase member 3 OS=Homo sapiens GN=AKR7A3 PE=1 SV=2 - [ARK73_HUMAN]	0.00585627	0.00587473	0.00272626	0.0150213	0.464066	0.0318508	0.0102643	0.0581416	0.0126666	0.00312178	0	0.0208493	0	0	0	0.0357137	0.00921693	0	0.0457732	0	0	0.00431202	0	0	0.0956102	0	0	0	0	0	0	0	0	0	0	0	0	0	0	0	0.00514933	0	0	0	0	0	0	0
Q96PD5	N-acetylmuramoyl-L-alanine amidase OS=Homo sapiens GN=PGLYRP2 PE=1 SV=1 - [PGRP2_HUMAN]	0.00368835	0.00586503	0.000671899	0.00547606	0.11456	0.00590607	0	0	0	0	0	0.0660227	0	0	0	0.0136052	0	0	0	0	0	0	0	0.00205846	0	0.0223589	0.00279826	0	0	0	0	0.00131197	0	0	0	0	0	0	0	0	0	0	0	0	0	0	0	0
Q9Y2Q3	Glutathione S-transferase kappa 1 OS=Homo sapiens GN=GSTK1 PE=1 SV=3 - [GSTK1_HUMAN]	0.00543095	0.00585163	0.0015939	0.0153674	0.272386	0.0428274	0.00939204	0.00363385	0.00633332	0.00624356	0.00709874	0.00694975	0.00318279	0.00822064	0.00511744	0.0544208	0.0405545	0	0.0289094	0.00824266	0.0222516	0.0194041	0.00506603	0.0164677	0.0498836	0	0	0	0	0	0	0	0	0	0	0	0	0	0	0	0.015448	0	0.0059305	0	0	0	0.00173971	0
O43653	Prostate stem cell antigen OS=Homo sapiens GN=PSCA PE=1 SV=1 - [PSCA_HUMAN]	0.00305297	0.00583706	0.000518197	0.00143899	0.0887771	0.00208438	0.00419888	0	0.0126666	0	0	0	0	0	0	0	0	0.00662603	0	0.00412133	0.00392675	0	0	0	0	0	0.00279826	0	0.00166914	0	0	0	0.00977307	0	0.0122055	0.0121087	0.0277059	0	0	0.0106786	0.0205973	0.010227	0.0059305	0	0	0	0	0
P13073	Cytochrome c oxidase subunit 4 isoform 1, mitochondrial OS=Homo sapiens GN=COX4I1 PE=1 SV=1 - [COX41_HUMAN]	0.00485426	0.00583387	0.000474292	0.014567	0.0812998	0.00154751	0.0124226	0.0145354	0.00633332	0.00624356	0	0.0138995	0	0.00822064	0.00767617	0.0153059	0.0294942	0.0088347	0.0554097	0	0.0497389	0.00215601	0.00168868	0.0102923	0.0394912	0.00745295	0	0	0	0.00135625	0	0	0	0	0.00610277	0	0	0	0	0	0	0	0.0059305	0	0	0	0	0
P10619	Lysosomal protective protein OS=Homo sapiens GN=CTSA PE=1 SV=2 - [PPGB_HUMAN]	0.00737121	0.00580305	0.00610205	0.016229	1.05152	0.00764339	0.00785806	0.0436062	0.0221666	0.0218525	0.0248456	0.0486483	0.0159139	0.0164413	0.00767617	0.0068026	0.0129037	0	0.00963646	0.00824266	0.00261784	0.00215601	0.0151981	0.0247015	0.0249418	0	0.00279826	0.00206667	0.0100149	0.00135625	0.0346603	0	0.00781846	0	0	0	0	0	0	0	0.00514933	0.0306811	0	0.0517331	0.015425	0.00869603	0.00695882	0.0343761
Q9BYE9	Cadherin-related family member 2 OS=Homo sapiens GN=CDHR2 PE=1 SV=2 - [CDHR2_HUMAN]	0.00297596	0.00579038	0.000609893	0.000765757	0.105329	0.0125063	0.0146393	0	0	0	0	0	0	0	0	0	0	0	0	0	0	0	0	0	0.0145494	0	0	0	0	0	0	0	0	0	0	0	0	0	0	0	0	0	0	0	0	0	0	0
Q53GQ0	Very-long-chain 3-oxoacyl-CoA reductase OS=Homo sapiens GN=HSD17B12 PE=1 SV=2 - [DHB12_HUMAN]	0.00350232	0.00576773	0.000714951	0.00432532	0.123957	0	0.00693407	0.00363385	0.00633332	0	0.00354937	0	0	0.00411032	0.0102349	0.00510195	0.00921693	0	0	0	0.00130892	0	0.00337735	0.00205846	0.0332557	0	0	0	0	0	0	0	0	0	0	0	0	0	0	0	0	0	0	0	0	0	0	0
Q9BRX8	Redox-regulatory protein FAM213A OS=Homo sapiens GN=FAM213A PE=1 SV=3 - [F213A_HUMAN]	0.00407818	0.00576314	0.00128401	0.00681533	0.222796	0.0203074	0.0074125	0.00726771	0.00316666	0	0	0	0	0	0	0.0170065	0.0276508	0.00441735	0	0	0.0235605	0.0215601	0	0.00823384	0.0166279	0	0	0	0	0.00271249	0.00495148	0	0	0	0.0183083	0.0181631	0.0184706	0.0173747	0	0	0.00514933	0.00511352	0.0177915	0.00246348	0.00192812	0	0.00173971	0.0190978
P67775	Serine/threonine-protein phosphatase 2A catalytic subunit alpha isoform OS=Homo sapiens GN=PPP2CA PE=1 SV=1 - [PP2AA_HUMAN]	0.00555477	0.00574893	0.00229338	0.0145337	0.398924	0.0390383	0.0111819	0.0363385	0.0158333	0.0124871	0.0248456	0.00347488	0.00636558	0.0246619	0.0127936	0.0221085	0.0202772	0.0176694	0.00240912	0.0164853	0.00261784	0.0215601	0.0135094	0.0164677	0.00623545	0	0.00139913	0	0.00166914	0	0	0	0.02541	0	0	0.00605437	0	0	0	0	0	0	0	0	0	0	0.00173971	0.0114587
P26022	Pentraxin-related protein PTX3 OS=Homo sapiens GN=PTX3 PE=1 SV=3 - [PTX3_HUMAN]	0.0065773	0.00574193	0.00549958	0.0124797	0.957794	0.00464253	0.00696145	0.00726771	0.0126666	0.0343396	0.0390431	0	0.0222795	0.00411032	0	0.0034013	0.0221206	0.00220868	0	0.0144247	0	0.0366522	0.0101321	0.0205846	0.00415697	0.00372648	0.0209869	0.00206667	0	0.00406873	0.00990295	0.00131197	0.00390923	0	0	0	0	0	0	0	0	0	0	0.00246348	0.00385624	0	0.00347941	0
Q8NFJ5	Retinoic acid-induced protein 3 OS=Homo sapiens GN=GPRC5A PE=1 SV=2 - [RAI3_HUMAN]	0.0031698	0.00574083	0.00126898	0.000382511	0.221044	0.00599055	0.0057213	0.00726771	0	0	0	0	0	0	0	0	0	0	0	0	0	0	0	0	0	0	0.00419739	0	0	0	0.00495148	0	0.00195461	0	0.0244111	0.0121087	0.0461766	0.00868734	0.0203728	0	0.0411946	0.010227	0.023722	0.00246348	0	0	0	0.00572935
P01609	Ig kappa chain V-I region Scw OS=Homo sapiens PE=1 SV=1 - [KV117_HUMAN]	0.00919271	0.00573345	0.0138559	0.00673673	2.41668	0.0347464	0.00325771	0.0290708	0.0253333	0.00936534	0	0	0.0127312	0	0.00255872	0.00170065	0	0	0.00481823	0.0144247	0.0130892	0	0	0	0	0.0149059	0	0	0	0	0	0	0	0	0	0	0	0	0	0	0	0	0	0	0	0	0	0
O75015	Low affinity immunoglobulin gamma Fc region receptor III-B OS=Homo sapiens GN=FCGR3B PE=1 SV=2 - [FCG3B_HUMAN]	0.00463426	0.00572359	0.00293395	0.00609108	0.512606	0.00464253	0.00393897	0	0	0	0	0	0.00636558	0.0411032	0.0179111	0	0.00737354	0	0	0.00206067	0	0.0194041	0.00168868	0.0102923	0.00207848	0.00745295	0.00979391	0.00206667	0	0.00271249	0.00495148	0.00262395	0	0.00313992	0	0	0	0	0	0	0	0.010227	0	0	0.00578436	0	0.00521912	0.00381956
Q08722	Leukocyte surface antigen CD47 OS=Homo sapiens GN=CD47 PE=1 SV=1 - [CD47_HUMAN]	0.00377073	0.00571819	0.000387856	0.00738644	0.0678285	0.00154751	0.00574	0.00363385	0.00949998	0	0.0106481	0	0.0127312	0.0164413	0.0127936	0	0.0221206	0	0	0.012364	0.00523567	0.00862404	0.0118207	0.0123508	0.00207848	0	0	0	0	0	0.00495148	0	0	0	0.0366166	0	0	0	0.0101864	0	0.0102987	0	0	0	0	0	0	0
Q86T26	Transmembrane protease serine 11B OS=Homo sapiens GN=TMPRSS11B PE=2 SV=3 - [TM11B_HUMAN]	0.00340463	0.00571763	0.00118022	0.00241307	0.206419	0.00618036	0.00910305	0.0327047	0	0	0	0	0	0	0	0	0.00921693	0	0	0	0.00392675	0	0	0	0	0	0	0	0	0	0	0	0	0	0.0366166	0.0302718	0	0	0	0	0.00514933	0.010227	0.011861	0	0	0	0	0.0229174
Q8NBW4	Sodium-coupled neutral amino acid transporter 9 OS=Homo sapiens GN=SLC38A9 PE=1 SV=2 - [S38A9_HUMAN]	0.00258841	0.00569299	2.93988e-05	0	0.00516404	0.0134538	0.00749554	0	0	0	0	0	0	0	0	0	0	0	0	0	0	0	0	0	0	0	0	0	0	0	0	0	0	0	0.0366166	0.00605437	0	0.00868734	0	0.00533931	0.015448	0	0	0	0	0	0	0
P27482	Calmodulin-like protein 3 OS=Homo sapiens GN=CALML3 PE=1 SV=2 - [CALL3_HUMAN]	0.00952339	0.00565124	0.0152228	0.00536051	2.69372	0.00521195	0.00218144	0.00726771	0	0	0	0	0	0	0	0	0.0294942	0	0	0	0.0445032	0	0	0.0205846	0	0	0.00559652	0.0237667	0.0283754	0.0637435	0.0792236	0.0118078	0.00977307	0	0.0183083	0.0181631	0	0	0	0	0	0	0	0.0443426	0.0539874	0.0391321	0.00695882	0.116497
P30043	Flavin reductase (NADPH) OS=Homo sapiens GN=BLVRB PE=1 SV=3 - [BLVRB_HUMAN]	0.00731361	0.0056037	0.00400667	0.0226401	0.715005	0.0344492	0.00658967	0.0145354	0.019	0.00936534	0.00354937	0.0729724	0	0.0164413	0	0.0255098	0.0221206	0.0861384	0.00722735	0.00206067	0.0903153	0.00862404	0.0067547	0.0185261	0.0270203	0	0	0	0	0	0	0	0.00977307	0	0	0	0	0	0	0	0.00514933	0.010227	0	0	0.00771248	0	0	0.0114587
A0A075B6P5	Immunoglobulin kappa variable 2-28 OS=Homo sapiens GN=IGKV2-28 PE=3 SV=1 - [KV228_HUMAN]	0.00445947	0.00558367	0.00472786	0	0.84673	0.0406138	0.0106831	0	0	0	0	0	0	0	0	0	0	0	0	0	0	0	0	0	0	0	0	0	0	0	0	0	0	0	0	0	0	0	0	0	0	0	0	0.0221713	0.00771248	0.00652202	0.0139176	0.00954891
P16422	Epithelial cell adhesion molecule OS=Homo sapiens GN=EPCAM PE=1 SV=2 - [EPCAM_HUMAN]	0.00280985	0.00556621	0.000625457	0.000253591	0.112367	0	0.0153624	0	0	0	0	0	0	0	0	0	0	0	0.00481823	0	0	0	0	0	0	0	0	0	0	0	0	0	0	0	0	0	0	0	0	0	0	0	0	0	0	0	0	0
O95466	Formin-like protein 1 OS=Homo sapiens GN=FMNL1 PE=1 SV=3 - [FMNL1_HUMAN]	0.00408886	0.00555673	0.0012765	0.00758804	0.229721	0.00154751	0.00687041	0.00726771	0.00316666	0.0187307	0.0141975	0	0.0190967	0.00411032	0	0.0034013	0.00921693	0	0	0.0103033	0	0.00646803	0.0151981	0.0247015	0.00831393	0	0	0	0	0	0	0	0.00195461	0	0	0	0	0	0	0	0	0	0	0	0	0	0	0
Q7L576	Cytoplasmic FMR1-interacting protein 1 OS=Homo sapiens GN=CYFIP1 PE=1 SV=1 - [CYFP1_HUMAN]	0.00514613	0.00554933	0.00365787	0.00821683	0.659156	0.0195191	0.00639676	0.00726771	0.0253333	0	0.0319443	0	0.00318279	0.00822064	0.00511744	0.0204078	0.00737354	0	0.00481823	0	0.00261784	0.0129361	0	0.0123508	0.0145494	0	0.00419739	0	0	0	0.00495148	0	0.00195461	0	0.0183083	0.00605437	0	0.00868734	0	0	0.0102987	0.00511352	0	0	0	0	0	0.0248272
P46781	40S ribosomal protein S9 OS=Homo sapiens GN=RPS9 PE=1 SV=3 - [RS9_HUMAN]	0.00401943	0.00554126	0.00157639	0.00625401	0.284482	0.0199084	0.00319956	0.00363385	0	0	0	0	0	0	0	0.0323124	0.0221206	0.0132521	0.021682	0	0.00916242	0.00431202	0	0.0123508	0	0	0	0	0	0	0	0	0	0	0	0	0.0184706	0.0521241	0.0203728	0	0.0205973	0	0.0059305	0	0	0	0	0.0152783
Q96DA0	Zymogen granule protein 16 homolog B OS=Homo sapiens GN=ZG16B PE=1 SV=3 - [ZG16B_HUMAN]	0.00275229	0.00553497	0.000605283	0	0.109356	0.0187594	0.00224515	0	0	0	0	0	0	0	0	0	0	0	0	0	0	0	0	0	0	0	0	0	0	0	0	0	0	0	0	0.00605437	0	0.00868734	0	0.0694111	0.046344	0.0409082	0	0.00246348	0	0	0	0
O43895	Xaa-Pro aminopeptidase 2 OS=Homo sapiens GN=XPNPEP2 PE=1 SV=3 - [XPP2_HUMAN]	0.00341753	0.00549709	0.00097756	0.00382311	0.177832	0.0156359	0.0096248	0.0145354	0	0	0	0.0104246	0	0	0	0.00510195	0.00368677	0	0.00963646	0	0	0.00431202	0	0	0.0249418	0	0	0	0	0	0	0	0	0	0	0	0.00923532	0	0	0.00533931	0.0102987	0.0153406	0	0	0	0	0	0
Q9HBB8	Cadherin-related family member 5 OS=Homo sapiens GN=CDHR5 PE=1 SV=3 - [CDHR5_HUMAN]	0.00291789	0.00549044	0.000911247	0.000437575	0.16597	0.00115821	0.0155404	0	0	0	0	0	0	0	0	0	0	0	0	0	0	0	0	0	0.00831393	0	0	0	0	0	0	0	0	0	0	0	0	0	0	0	0	0	0	0	0	0	0	0
Q9Y3E0	Vesicle transport protein GOT1B OS=Homo sapiens GN=GOLT1B PE=1 SV=1 - [GOT1B_HUMAN]	0.00266557	0.00548839	0.000232279	0.000626095	0.042322	0.00676914	0.00370597	0	0	0	0	0	0	0	0	0	0.00553016	0.00220868	0	0	0	0	0	0	0.00415697	0	0	0	0	0	0	0	0	0	0.00610277	0	0	0	0.0101864	0	0.00514933	0	0	0	0	0	0	0
P63241	Eukaryotic translation initiation factor 5A-1 OS=Homo sapiens GN=EIF5A PE=1 SV=2 - [IF5A1_HUMAN]	0.00517119	0.00548435	0.00209731	0.0132091	0.382416	0.0179813	0.00833411	0.00726771	0.019	0.0312178	0.0106481	0.0173744	0	0	0.00511744	0.0272104	0.0165905	0.0309215	0.0168638	0.00412133	0.0235605	0.00862404	0.00337735	0.00205846	0.0270203	0	0.00419739	0	0	0	0	0	0.0332284	0	0.00610277	0.0121087	0.00923532	0	0	0	0.00514933	0.00511352	0.0059305	0	0.00771248	0	0	0.00954891
Q96I99	Succinate--CoA ligase [GDP-forming] subunit beta, mitochondrial OS=Homo sapiens GN=SUCLG2 PE=1 SV=2 - [SUCB2_HUMAN]	0.00516344	0.00546209	0.00114806	0.0160237	0.210186	0.0262364	0.0109902	0.0363385	0	0	0	0.0382236	0	0	0	0.0408156	0.0276508	0.00220868	0.0361367	0	0.0170159	0.00215601	0	0.00205846	0.101846	0	0	0	0	0	0	0	0	0	0	0	0	0	0	0	0	0	0	0	0	0	0	0
O60716	Catenin delta-1 OS=Homo sapiens GN=CTNND1 PE=1 SV=1 - [CTND1_HUMAN]	0.00356889	0.00545268	0.00155125	0.00336854	0.284494	0.0262883	0.0105684	0.025437	0	0	0	0	0	0	0	0.0204078	0.00553016	0	0	0	0.0104713	0.00215601	0	0	0	0	0	0	0	0	0	0	0	0	0.00610277	0.00605437	0	0.00868734	0	0	0	0	0.023722	0	0	0	0	0.00954891
P36578	60S ribosomal protein L4 OS=Homo sapiens GN=RPL4 PE=1 SV=5 - [RL4_HUMAN]	0.00317082	0.00544871	0.000877146	0.00249803	0.160982	0.0168134	0.00470242	0.0145354	0.00316666	0	0	0	0	0	0	0.0153059	0	0	0.0144547	0	0	0	0	0	0	0	0	0	0	0	0	0	0	0	0	0.0242175	0.0184706	0.026062	0	0	0.0102987	0	0.011861	0.00246348	0	0	0	0.00381956
Q9Y446	Plakophilin-3 OS=Homo sapiens GN=PKP3 PE=1 SV=1 - [PKP3_HUMAN]	0.00436356	0.00543178	0.0039214	0.00218097	0.721937	0.0369117	0.00562038	0.025437	0	0	0	0	0	0	0	0	0.00553016	0	0	0	0.0104713	0	0	0	0	0	0	0	0	0.00135625	0	0	0	0	0.00610277	0	0.00923532	0.00868734	0	0	0.00514933	0	0.0415135	0.00492696	0	0	0.00173971	0.0802108
O95865	N(G),N(G)-dimethylarginine dimethylaminohydrolase 2 OS=Homo sapiens GN=DDAH2 PE=1 SV=1 - [DDAH2_HUMAN]	0.00753675	0.0054253	0.00503256	0.0218076	0.927609	0.0957805	0.00387079	0.15989	0	0	0	0.0729724	0.00954836	0	0	0.113944	0	0	0	0	0	0	0	0.00617538	0.0145494	0.0372648	0	0	0	0	0	0	0	0	0	0	0	0	0	0	0	0	0	0	0	0	0	0
P30085	UMP-CMP kinase OS=Homo sapiens GN=CMPK1 PE=1 SV=3 - [KCY_HUMAN]	0.00395055	0.00539654	0.000876073	0.00829367	0.16234	0.0141174	0.00550072	0.0181693	0.00633332	0.00624356	0	0.0138995	0	0	0	0.0221085	0.023964	0	0.00481823	0	0.0143981	0.00862404	0.00168868	0.00823384	0.0290988	0	0	0	0	0	0	0	0.00977307	0	0	0	0.00923532	0.0173747	0	0	0	0.010227	0	0	0.00192812	0	0.00173971	0.00763913
P01608	Ig kappa chain V-I region Roy OS=Homo sapiens PE=1 SV=1 - [KV116_HUMAN]	0.00978851	0.0053874	0.0155856	0.00706396	2.89297	0	0	0	0.0316666	0.0218525	0	0	0.0127312	0	0.00255872	0.00170065	0	0	0.00481823	0.0144247	0.0130892	0	0	0.0164677	0	0.0149059	0	0	0	0	0	0	0	0	0	0	0	0	0	0	0	0	0	0	0	0	0	0
O15162	Phospholipid scramblase 1 OS=Homo sapiens GN=PLSCR1 PE=1 SV=1 - [PLS1_HUMAN]	0.0045933	0.00538308	0.00308731	0.00645484	0.573521	0	0.00579974	0.0109016	0	0.0124871	0.028395	0	0.0254623	0	0.0204698	0	0.0165905	0	0	0.00412133	0	0.00215601	0	0.00205846	0	0	0	0	0.0133531	0.00406873	0.0148544	0	0	0	0.0183083	0	0	0.00868734	0.0305592	0	0.0411946	0	0	0	0.00385624	0	0.00347941	0
P17655	Calpain-2 catalytic subunit OS=Homo sapiens GN=CAPN2 PE=1 SV=6 - [CAN2_HUMAN]	0.00378093	0.00538272	0.00185064	0.00424334	0.34381	0.0310916	0.00857508	0.0218031	0.0126666	0.00312178	0	0.0138995	0	0	0	0	0.00921693	0	0.00240912	0	0.00130892	0	0	0	0.0124709	0.00372648	0	0	0	0	0	0	0.00195461	0	0	0	0.00923532	0.0173747	0.0101864	0	0	0.00511352	0	0	0	0	0	0.00190978
P05386	60S acidic ribosomal protein P1 OS=Homo sapiens GN=RPLP1 PE=1 SV=1 - [RLA1_HUMAN]	0.00357455	0.00534985	0.00134513	0.00435239	0.251434	0.0121806	0.00915333	0.00363385	0.019	0	0	0	0.00318279	0	0.00767617	0.0068026	0.00368677	0.00220868	0.00240912	0.0103033	0.00392675	0.00862404	0.00506603	0.00617538	0	0	0	0	0	0	0	0	0	0	0.0244111	0	0	0	0	0	0	0.00511352	0.023722	0	0	0	0.00347941	0.00572935
Q9H4G4	Golgi-associated plant pathogenesis-related protein 1 OS=Homo sapiens GN=GLIPR2 PE=1 SV=3 - [GAPR1_HUMAN]	0.00333162	0.00534954	0.000903307	0.00390395	0.168857	0	0.00794138	0	0.00316666	0.0124871	0.0106481	0	0.00954836	0.0164413	0.00767617	0	0.00184339	0	0	0.012364	0	0	0	0	0	0	0.00279826	0	0	0	0	0	0	0	0.0122055	0	0	0	0	0	0	0	0	0	0	0	0	0
Q969L2	Protein MAL2 OS=Homo sapiens GN=MAL2 PE=1 SV=1 - [MAL2_HUMAN]	0.0028774	0.00533887	0.000414742	0.00210361	0.0776834	0.00580074	0.00327567	0	0	0	0	0	0	0	0	0	0.00921693	0	0.0120456	0.00206067	0	0.00215601	0	0.00617538	0.00831393	0	0	0	0	0	0	0	0	0	0.0122055	0.00605437	0.0184706	0.0173747	0.0203728	0	0.015448	0	0.0177915	0.00492696	0	0	0	0.00381956
P05543	Thyroxine-binding globulin OS=Homo sapiens GN=SERPINA7 PE=1 SV=2 - [THBG_HUMAN]	0.00349375	0.00531086	0.00210586	0.00165483	0.396518	0.0138985	0.000910622	0	0	0	0	0.00694975	0	0	0	0.0187072	0	0	0	0	0	0	0	0.00205846	0	0.00372648	0	0	0	0	0	0	0	0	0	0	0.00923532	0	0.0101864	0	0	0	0	0	0	0	0	0
P01599	Immunoglobulin kappa variable 1-17 OS=Homo sapiens GN=IGKV1-17 PE=1 SV=2 - [KV107_HUMAN]	0.00475182	0.00529108	0.0056429	0.000365776	1.06649	0.00474786	0.00631361	0	0	0	0	0.00694975	0	0	0	0	0	0	0	0	0	0	0	0	0	0	0.00979391	0	0	0.00271249	0	0	0	0	0	0	0	0	0	0	0	0.0153406	0	0	0	0	0	0
P23396	40S ribosomal protein S3 OS=Homo sapiens GN=RPS3 PE=1 SV=2 - [RS3_HUMAN]	0.00466275	0.00526847	0.00245659	0.00918852	0.466282	0.0280159	0.00527206	0.0218031	0	0.00624356	0	0	0.00318279	0	0	0.0425163	0.0294942	0.0110434	0.0192729	0.00206067	0.0143981	0.00431202	0.00168868	0.0144092	0.00415697	0	0	0	0	0.00135625	0	0	0.00390923	0	0	0	0	0	0	0	0	0	0.0177915	0.00739044	0	0	0	0.0133685
P13010	X-ray repair cross-complementing protein 5 OS=Homo sapiens GN=XRCC5 PE=1 SV=3 - [XRCC5_HUMAN]	0.00448927	0.00526521	0.00109679	0.0119561	0.20831	0.00811716	0.00716881	0.0145354	0.00633332	0.0374614	0	0.00347488	0.00318279	0	0	0.0204078	0.023964	0.0132521	0.00240912	0.0103033	0.00654459	0.0258721	0.0118207	0.0205846	0.0270203	0	0	0	0	0	0	0	0	0	0.0122055	0	0	0	0	0	0	0	0	0	0	0	0	0.00381956
P05387	60S acidic ribosomal protein P2 OS=Homo sapiens GN=RPLP2 PE=1 SV=1 - [RLA2_HUMAN]	0.00370401	0.00526334	0.00146423	0.00521714	0.278193	0.00154751	0.00629005	0.0145354	0.00633332	0.00312178	0.00354937	0	0.00318279	0.00411032	0.0102349	0.0034013	0.00368677	0.0110434	0	0.0103033	0.00785351	0.00646803	0.00506603	0	0.00623545	0	0.00559652	0.00103334	0.00166914	0.00271249	0	0	0	0	0.0366166	0.00605437	0.0277059	0	0.0203728	0	0	0.0153406	0.0177915	0	0	0	0	0.00190978
P52272	Heterogeneous nuclear ribonucleoprotein M OS=Homo sapiens GN=HNRNPM PE=1 SV=3 - [HNRPM_HUMAN]	0.00626653	0.00521993	0.00196225	0.022368	0.375915	0.0210763	0.00421764	0.0399724	0.00633332	0.00624356	0.0177469	0	0.0413762	0.00411032	0	0.034013	0.0645185	0.00662603	0.0144547	0.0226673	0.0143981	0.0388082	0.0455942	0.0473446	0.0207848	0	0.00279826	0	0	0	0	0.00131197	0.00781846	0	0	0.0181631	0	0.00868734	0.0101864	0	0	0	0	0	0	0	0	0
P15291	Beta-1,4-galactosyltransferase 1 OS=Homo sapiens GN=B4GALT1 PE=1 SV=5 - [B4GT1_HUMAN]	0.00328671	0.00521857	0.000846719	0.00417426	0.162251	0.0314346	0.00517098	0.00363385	0.00316666	0	0	0.0173744	0	0	0	0.0187072	0.00737354	0	0.00481823	0	0	0.00431202	0.00337735	0.00823384	0.00831393	0	0	0	0	0	0	0	0	0	0	0	0	0	0	0	0.0102987	0.00511352	0	0	0	0	0	0
Q13576	Ras GTPase-activating-like protein IQGAP2 OS=Homo sapiens GN=IQGAP2 PE=1 SV=4 - [IQGA2_HUMAN]	0.00631829	0.00521367	0.00187112	0.0230303	0.358887	0.00903365	0.00775053	0.00363385	0.0253333	0.0343396	0.0567899	0.0173744	0.0318279	0.0534342	0.0127936	0.0068026	0.0294942	0.0110434	0.0144547	0.0267887	0.00785351	0.0172481	0.0219528	0.0102923	0.0561191	0	0.00699565	0	0	0	0	0	0.0117277	0	0	0	0	0	0	0	0	0	0	0	0.00192812	0	0	0
Q14166	Tubulin--tyrosine ligase-like protein 12 OS=Homo sapiens GN=TTLL12 PE=1 SV=2 - [TTL12_HUMAN]	0.0037189	0.0051947	0.00233394	0.00298513	0.449293	0.0139082	0.00995045	0.0145354	0.00316666	0.00936534	0	0	0.00318279	0	0	0.0034013	0.0129037	0	0	0	0.00392675	0	0	0	0.00623545	0	0.00139913	0	0	0	0	0	0.0175915	0	0.00610277	0.00605437	0.0184706	0	0.0101864	0	0.0102987	0.00511352	0	0.00492696	0.00385624	0	0	0.0229174
P63010	AP-2 complex subunit beta OS=Homo sapiens GN=AP2B1 PE=1 SV=1 - [AP2B1_HUMAN]	0.0056527	0.00519073	0.00193722	0.0181111	0.373207	0.00579106	0.00789786	0	0.0158333	0.00624356	0.028395	0	0	0.0287722	0.0179111	0.0408156	0.0294942	0.0088347	0.0240912	0.024728	0	0.0258721	0.0455942	0.0288184	0.0187064	0	0	0	0	0	0	0	0	0	0	0	0	0	0	0	0	0	0	0	0	0	0	0
P09923	Intestinal-type alkaline phosphatase OS=Homo sapiens GN=ALPI PE=1 SV=2 - [PPBI_HUMAN]	0.00273208	0.00518575	0.000880435	0.000182888	0.16978	0.000579106	0.0145069	0	0	0	0	0.00347488	0	0	0	0	0	0	0	0	0	0	0	0	0	0	0	0	0	0	0	0	0	0	0	0	0	0	0	0	0	0	0	0	0	0	0	0
Q92930	Ras-related protein Rab-8B OS=Homo sapiens GN=RAB8B PE=1 SV=2 - [RAB8B_HUMAN]	0.00876091	0.0051572	0.0026125	0.038642	0.506572	0.0189706	0.00599256	0	0	0.0405831	0.0674381	0	0.0381934	0.0822064	0.0665268	0.0357137	0.0589884	0.0242954	0.0457732	0.03091	0.0235605	0.0646803	0.0557263	0.05352	0.0311773	0.0149059	0	0	0	0	0	0	0	0	0	0	0	0	0	0	0	0	0	0.0147809	0	0	0	0
P31040	Succinate dehydrogenase [ubiquinone] flavoprotein subunit, mitochondrial OS=Homo sapiens GN=SDHA PE=1 SV=2 - [SDHA_HUMAN]	0.00461157	0.00515521	0.00115314	0.0130309	0.223684	0.0313008	0.00660035	0.00363385	0.0126666	0.00624356	0	0.0382236	0	0	0	0.0238091	0.00184339	0	0.0289094	0	0.015707	0.00431202	0	0	0.112238	0	0	0	0	0	0	0	0	0	0.0122055	0	0	0	0	0	0.0102987	0	0	0	0	0	0	0
Q15722	Leukotriene B4 receptor 1 OS=Homo sapiens GN=LTB4R PE=1 SV=2 - [LT4R1_HUMAN]	0.00302265	0.00515411	0.000651668	0.00305548	0.126437	0.00154751	0.00534429	0	0	0	0.0177469	0	0.0127312	0.00411032	0.00255872	0.00170065	0.00553016	0	0	0.006182	0	0	0.00337735	0.00411692	0	0	0.00139913	0	0	0	0	0	0	0	0.0122055	0	0.00923532	0	0	0	0	0	0	0	0	0	0	0
Q99832	T-complex protein 1 subunit eta OS=Homo sapiens GN=CCT7 PE=1 SV=2 - [TCPH_HUMAN]	0.0049048	0.00514405	0.0023134	0.0117619	0.449724	0.0198891	0.006549	0.025437	0.00633332	0.0124871	0.0106481	0.0138995	0.00318279	0.00822064	0.00767617	0.039115	0.0258074	0.0220868	0.0144547	0.00412133	0.0104713	0	0.00506603	0.00823384	0.00623545	0	0	0	0	0	0	0	0.00195461	0	0	0	0	0	0	0	0	0	0	0	0.00192812	0	0	0.00190978
Q01469	Fatty acid-binding protein, epidermal OS=Homo sapiens GN=FABP5 PE=1 SV=3 - [FABP5_HUMAN]	0.0174274	0.00513767	0.0252887	0.0343609	4.92221	0.00231642	0.00865275	0.101748	0.0126666	0.00936534	0.0106481	0	0.00318279	0.0616548	0.0102349	0.0170065	0.0903259	0.0110434	0.0144547	0.024728	0.0968599	0.0344961	0.0540376	0.0596953	0.0332557	0.00745295	0.0489695	0.0289334	0.0200297	0.0745935	0.0247574	0.00918382	0.00977307	0	0.0488222	0	0	0	0	0	0	0	0	0.135491	0.0694123	0.0608722	0.0730676	0.282648
P21399	Cytoplasmic aconitate hydratase OS=Homo sapiens GN=ACO1 PE=1 SV=3 - [ACOC_HUMAN]	0.00513873	0.00512981	0.000691895	0.0182743	0.134877	0.0106234	0.00997694	0.0436062	0.00316666	0	0	0.0590729	0	0	0	0.0629241	0.00737354	0	0.0265003	0	0.00130892	0.00646803	0.00168868	0	0.135101	0	0	0	0	0	0	0	0	0	0	0	0	0	0	0	0	0.010227	0	0	0	0	0	0.00190978
P14555	Phospholipase A2, membrane associated OS=Homo sapiens GN=PLA2G2A PE=1 SV=2 - [PA2GA_HUMAN]	0.00406414	0.00512285	0.00422789	0.000126796	0.825301	0.000579106	0.00926279	0	0	0	0	0	0	0	0	0	0	0	0.00240912	0	0	0	0	0	0	0	0	0	0	0	0	0	0	0	0	0	0	0	0	0	0	0	0	0	0	0	0	0
P51692	Signal transducer and activator of transcription 5B OS=Homo sapiens GN=STAT5B PE=1 SV=2 - [STA5B_HUMAN]	0.0033856	0.00511586	0.000942626	0.00493985	0.184256	0.00464253	0.00647933	0	0.00316666	0.00312178	0.0212962	0	0.0127312	0.00822064	0.00255872	0	0.0147471	0	0	0.012364	0	0.00646803	0.00506603	0.00411692	0	0	0	0	0	0	0	0	0.0136823	0	0	0	0	0	0	0	0	0	0	0	0	0	0	0.00190978
P06753	Tropomyosin alpha-3 chain OS=Homo sapiens GN=TPM3 PE=1 SV=2 - [TPM3_HUMAN]	0.0135405	0.00511115	0.0137383	0.0404639	2.6879	0.00619003	0.0037741	0.0109016	0.0474999	0.071801	0.0922837	0.027799	0.0222795	0.0287722	0.0153523	0.0204078	0.0553016	0.0198781	0.0265003	0.049456	0.0680637	0.0366522	0.0878111	0.0473446	0.0332557	0.00745295	0	0	0.0100149	0	0.0693207	0.0118078	0.0175915	0	0	0	0	0	0.0203728	0	0	0	0	0.0147809	0	0	0.00521912	0.0229174
O15258	Protein RER1 OS=Homo sapiens GN=RER1 PE=1 SV=1 - [RER1_HUMAN]	0.00310914	0.00509619	0.000482226	0.00436757	0.0946247	0.00367412	0.00791365	0.00363385	0	0.00624356	0.0177469	0	0.00318279	0.00822064	0.00511744	0.00850326	0.0129037	0	0	0.00412133	0.00130892	0.00862404	0.00337735	0	0	0	0	0	0	0	0	0	0	0	0.0122055	0.0121087	0.00923532	0	0	0	0.0102987	0	0	0	0.00192812	0	0	0.00381956
P43307	Translocon-associated protein subunit alpha OS=Homo sapiens GN=SSR1 PE=1 SV=3 - [SSRA_HUMAN]	0.00333352	0.00505331	0.000953605	0.00473606	0.188709	0.00522163	0.00827703	0.00726771	0.0126666	0	0	0.00694975	0	0	0	0.00510195	0.0202772	0.00441735	0.00240912	0.0103033	0.00392675	0.00215601	0	0.00411692	0.0103924	0	0	0	0	0	0	0	0	0	0.0244111	0.00605437	0	0	0	0	0.00514933	0	0	0	0.00192812	0	0	0.00381956
P00746	Complement factor D OS=Homo sapiens GN=CFD PE=1 SV=5 - [CFAD_HUMAN]	0.00711065	0.00504376	0.000903692	0.0321495	0.17917	0.0288342	0.00547258	0.025437	0.0221666	0	0.00354937	0.132045	0.00636558	0.00822064	0	0.0680261	0.00184339	0	0.0168638	0	0	0	0	0	0.326322	0	0.00279826	0.00103334	0	0	0	0	0	0	0	0	0	0.00868734	0	0	0	0	0	0	0	0	0	0
Q14152	Eukaryotic translation initiation factor 3 subunit A OS=Homo sapiens GN=EIF3A PE=1 SV=1 - [EIF3A_HUMAN]	0.0043516	0.00502891	0.00240885	0.00786742	0.479001	0.0233831	0.00608229	0.025437	0.00633332	0.00312178	0.0141975	0	0	0	0.00255872	0.0289111	0.00368677	0	0.00722735	0	0.00261784	0.0172481	0.00506603	0.0185261	0.0145494	0	0	0	0	0	0	0	0	0	0.00610277	0	0	0	0	0	0.00514933	0	0	0	0	0	0.00347941	0.0114587
P19801	Amiloride-sensitive amine oxidase [copper-containing] OS=Homo sapiens GN=AOC1 PE=1 SV=4 - [AOC1_HUMAN]	0.00269276	0.00502597	0.000702548	0.000945058	0.139784	0.0115821	0.00826995	0.00726771	0	0	0	0	0.00318279	0	0	0.00170065	0	0	0	0	0	0	0	0	0.00207848	0.00372648	0	0	0	0	0	0	0	0	0	0	0	0	0	0	0.00514933	0.0306811	0	0	0	0	0	0
Q9BS26	Endoplasmic reticulum resident protein 44 OS=Homo sapiens GN=ERP44 PE=1 SV=1 - [ERP44_HUMAN]	0.00387649	0.00501042	0.000871968	0.00903173	0.174031	0.0214656	0.00581412	0.0145354	0.00316666	0.00624356	0	0.0138995	0.00636558	0.00411032	0.00511744	0.0119046	0.0221206	0	0.0265003	0.00206067	0.00654459	0.00862404	0.0135094	0.0123508	0.0145494	0	0.00139913	0	0	0	0	0	0.00195461	0	0	0	0	0	0	0	0	0.010227	0	0	0	0	0	0
P29972	Aquaporin-1 OS=Homo sapiens GN=AQP1 PE=1 SV=3 - [AQP1_HUMAN]	0.00276472	0.00497722	0	0.00369367	0	0.0250125	0.00329822	0.00726771	0	0	0	0.0173744	0	0	0	0.0034013	0	0	0.0192729	0	0	0	0	0	0.0228633	0	0	0	0	0	0	0	0	0	0	0	0	0	0	0	0	0	0	0	0	0	0	0
P05771	Protein kinase C beta type OS=Homo sapiens GN=PRKCB PE=1 SV=4 - [KPCB_HUMAN]	0.0037354	0.00496232	0.000378309	0.00962637	0.0762364	0	0.0110293	0	0.00316666	0.0156089	0.0354937	0	0.0254623	0.0164413	0.0179111	0	0.0184339	0	0.00240912	0.0144247	0	0.00431202	0.0168868	0.0123508	0	0	0	0	0	0	0	0	0	0	0.0122055	0	0	0	0	0	0	0	0	0	0	0	0	0
Q15833	Syntaxin-binding protein 2 OS=Homo sapiens GN=STXBP2 PE=1 SV=2 - [STXB2_HUMAN]	0.00361668	0.00496223	0.0010329	0.0068413	0.208152	0.00753805	0.00767429	0.0109016	0.00316666	0.00936534	0.0141975	0	0.00636558	0.00411032	0.0153523	0.0170065	0.00184339	0	0.00481823	0.0206067	0	0.00215601	0.0118207	0.00411692	0.00415697	0	0	0	0	0	0	0	0.00195461	0	0	0	0	0	0	0	0	0.0153406	0	0	0	0	0	0
Q15005	Signal peptidase complex subunit 2 OS=Homo sapiens GN=SPCS2 PE=1 SV=3 - [SPCS2_HUMAN]	0.00275071	0.00495933	0.000956094	0.000833038	0.192787	0	0.00772005	0	0.00316666	0	0	0	0	0	0	0.00170065	0.00553016	0	0	0.00412133	0.00130892	0	0	0	0	0	0	0	0	0	0	0	0	0	0.0122055	0	0	0	0	0	0	0	0	0.00739044	0	0	0	0
B0I1T2	Unconventional myosin-Ig OS=Homo sapiens GN=MYO1G PE=1 SV=2 - [MYO1G_HUMAN]	0.00353768	0.00495605	0.000800987	0.0069754	0.161618	0	0.00603129	0	0.0126666	0.00312178	0.0177469	0	0.00636558	0	0.00767617	0.00170065	0.0184339	0	0	0.00412133	0	0.0129361	0.0168868	0.0308769	0	0	0	0	0	0	0	0	0	0	0	0	0	0	0	0	0	0	0	0	0	0	0	0
Q92542	Nicastrin OS=Homo sapiens GN=NCSTN PE=1 SV=2 - [NICA_HUMAN]	0.00278192	0.00494985	0.000152689	0.00345695	0.0308472	0.00154751	0.00462289	0	0	0.00312178	0.00709874	0	0.00636558	0	0.00511744	0.00170065	0.0110603	0	0.00240912	0.00412133	0	0.00431202	0.00168868	0.00205846	0.0166279	0	0	0	0	0	0	0	0	0	0.0183083	0.00605437	0.0277059	0	0.0101864	0	0.00514933	0	0	0.00246348	0	0	0	0
Q6ZVX7	F-box only protein 50 OS=Homo sapiens GN=NCCRP1 PE=1 SV=1 - [FBX50_HUMAN]	0.00573175	0.00494284	0.00502192	0.0103982	1.016	0.0119811	0.00374529	0.0763109	0	0	0	0	0	0	0	0	0.0718921	0	0	0	0.0287962	0.00646803	0	0.00205846	0.00831393	0.00372648	0.00419739	0.00310001	0	0.00271249	0	0	0.00586384	0	0	0.00605437	0	0.026062	0	0	0.00514933	0.0255676	0.0059305	0.00739044	0.0212093	0.00217401	0.00869853	0.0630228
Q8WVV4	Protein POF1B OS=Homo sapiens GN=POF1B PE=1 SV=3 - [POF1B_HUMAN]	0.00329313	0.00487797	0.00229166	0.00107323	0.469798	0.0152756	0.00666358	0.00363385	0	0	0	0	0	0	0	0.0136052	0.00184339	0	0	0	0.00130892	0	0	0	0	0	0	0	0	0	0	0	0	0	0.0488222	0	0	0.0173747	0	0	0.0257467	0	0.0059305	0.0246348	0.00385624	0	0.00869853	0.0401054
Q13043	Serine/threonine-protein kinase 4 OS=Homo sapiens GN=STK4 PE=1 SV=2 - [STK4_HUMAN]	0.00511751	0.00487403	0.00276729	0.012839	0.567762	0	0.00515299	0.00726771	0.0126666	0.0156089	0.0319443	0	0.0413762	0.0164413	0.0127936	0.0034013	0.0202772	0	0	0.012364	0	0.00646803	0.0303962	0.0329354	0	0	0.00279826	0	0.00166914	0	0.0148544	0.00262395	0.0293192	0	0.00610277	0	0	0	0	0	0.00514933	0.00511352	0	0	0.00192812	0	0.00695882	0.00190978
P46459	Vesicle-fusing ATPase OS=Homo sapiens GN=NSF PE=1 SV=3 - [NSF_HUMAN]	0.00428055	0.00487143	0.000751978	0.0127524	0.154365	0.0171702	0.00338119	0	0.0126666	0	0.0177469	0	0.0190967	0.00411032	0.0102349	0.0459176	0.0331809	0	0.0120456	0.00824266	0.00654459	0.0150921	0.0202641	0.02676	0.0103924	0	0.00139913	0	0.00166914	0	0	0	0.00195461	0	0.00610277	0.00605437	0	0	0	0	0	0	0	0	0	0	0	0.00190978
Q8TD06	Anterior gradient protein 3 OS=Homo sapiens GN=AGR3 PE=1 SV=1 - [AGR3_HUMAN]	0.0035331	0.00482593	0.00303385	0.000785852	0.628657	0.0526986	0.0119717	0	0	0.00312178	0	0	0	0	0	0.00170065	0	0	0	0.006182	0.00392675	0	0	0	0	0	0	0	0	0	0	0	0	0	0	0	0	0	0	0	0	0	0	0	0	0	0	0
P03952	Plasma kallikrein OS=Homo sapiens GN=KLKB1 PE=1 SV=1 - [KLKB1_HUMAN]	0.00294844	0.00481168	0.00188594	0	0.391949	0.0240863	0.00400874	0	0	0	0	0	0	0	0	0	0	0	0	0	0	0	0	0	0	0	0.00559652	0	0	0	0	0	0	0	0	0	0	0	0	0	0	0	0	0	0	0	0	0
P09467	Fructose-1,6-bisphosphatase 1 OS=Homo sapiens GN=FBP1 PE=1 SV=5 - [F16P1_HUMAN]	0.0056804	0.00479484	0.00125573	0.0216112	0.261892	0.00231642	0.00737345	0.0508739	0.0664999	0.0156089	0.00709874	0.0486483	0	0.00411032	0	0.0442169	0.0129037	0.00441735	0.0530006	0.00412133	0.0222516	0.00215601	0	0.0123508	0.0623545	0	0	0	0.00166914	0	0	0	0	0	0	0	0	0	0	0	0.00514933	0.0306811	0	0	0	0	0	0
P15880	40S ribosomal protein S2 OS=Homo sapiens GN=RPS2 PE=1 SV=2 - [RS2_HUMAN]	0.00367822	0.00479127	0.00252023	0.00345921	0.526005	0.0270378	0.00342382	0.0218031	0	0	0	0	0	0	0	0.0204078	0.00737354	0.00662603	0.00481823	0	0.00261784	0	0	0	0.00207848	0	0	0	0	0.00135625	0	0	0	0	0.0183083	0	0	0	0.0203728	0	0.0102987	0.0153406	0.0177915	0.00246348	0	0	0	0.0133685
P17927	Complement receptor type 1 OS=Homo sapiens GN=CR1 PE=1 SV=3 - [CR1_HUMAN]	0.00285328	0.00478994	0.000134706	0.00454631	0.0281228	0	0.00681088	0.00363385	0	0.00312178	0.00709874	0	0.00954836	0.00411032	0.0102349	0	0.0129037	0	0	0.00206067	0	0.0150921	0.0185754	0	0	0	0	0	0	0	0	0	0	0	0	0	0	0	0	0	0	0	0	0	0	0	0	0
P32942	Intercellular adhesion molecule 3 OS=Homo sapiens GN=ICAM3 PE=1 SV=2 - [ICAM3_HUMAN]	0.00478471	0.0047779	0.000932573	0.0161606	0.195185	0	0.00637719	0.00363385	0.00633332	0.0187307	0.0567899	0	0.0381934	0.0534342	0.0358221	0.00170065	0.0276508	0.00662603	0.00722735	0.00824266	0	0.0194041	0.0067547	0.0123508	0.00415697	0	0	0	0	0	0	0	0.00195461	0	0	0	0	0	0	0	0	0	0	0	0	0	0	0
Q15363	Transmembrane emp24 domain-containing protein 2 OS=Homo sapiens GN=TMED2 PE=1 SV=1 - [TMED2_HUMAN]	0.00334028	0.004772	0.000805582	0.00613902	0.168814	0.00928505	0.00582468	0.00726771	0.00633332	0.00936534	0.0106481	0.00694975	0.0127312	0.00411032	0.00511744	0.00850326	0.0184339	0	0.00481823	0	0.00785351	0	0	0.00411692	0.0103924	0	0	0	0	0	0	0	0	0	0	0	0	0	0	0	0	0	0	0.00492696	0.00192812	0	0	0.0114587
P03973	Antileukoproteinase OS=Homo sapiens GN=SLPI PE=1 SV=2 - [SLPI_HUMAN]	0.00671799	0.00476265	0.00956017	0.00472162	2.00732	0.000579106	0.00391701	0	0.0158333	0.00936534	0	0	0.00954836	0	0.00767617	0.0034013	0.00368677	0	0.0240912	0	0.00130892	0.00862404	0	0.00617538	0	0	0.00839478	0.00310001	0.00333828	0.00271249	0	0	0.00586384	0	0.0244111	0	0.0184706	0.00868734	0.0305592	0	0.015448	0	0	0.00739044	0.00385624	0.0173921	0.00347941	0.017188
Q16769	Glutaminyl-peptide cyclotransferase OS=Homo sapiens GN=QPCT PE=1 SV=1 - [QPCT_HUMAN]	0.00685827	0.00474673	0.00771185	0.0112328	1.62467	0.00231642	0.00380928	0.0181693	0.00316666	0.0124871	0.028395	0.0173744	0.0318279	0.0287722	0.00255872	0.0119046	0.00553016	0	0	0.0103033	0	0.0129361	0.0135094	0.0144092	0.00207848	0	0.0195878	0.00620001	0.00500743	0	0	0.0052479	0.00781846	0	0	0	0	0	0	0	0	0.0306811	0	0.0147809	0.0115687	0.0152181	0.0226162	0.0114587
P04181	Ornithine aminotransferase, mitochondrial OS=Homo sapiens GN=OAT PE=1 SV=1 - [OAT_HUMAN]	0.00362181	0.00472935	0.00350718	0.000345583	0.741578	0.0474867	0.0071341	0	0	0	0	0	0	0	0	0	0	0	0.00240912	0	0	0	0	0	0.00415697	0	0	0	0	0	0	0	0	0	0	0	0	0	0	0	0	0	0	0	0	0	0	0
P21926	CD9 antigen OS=Homo sapiens GN=CD9 PE=1 SV=4 - [CD9_HUMAN]	0.00305431	0.00472325	0.000716417	0.00449893	0.151679	0.00637984	0.00315929	0.025437	0.00633332	0	0	0.0104246	0	0	0	0	0.023964	0	0	0	0.00392675	0.00215601	0	0.00205846	0	0.0111794	0	0	0	0	0	0	0	0	0.0122055	0.0181631	0	0.0434367	0	0	0.0566426	0.0204541	0.0177915	0	0	0	0	0
Q16819	Meprin A subunit alpha OS=Homo sapiens GN=MEP1A PE=1 SV=2 - [MEP1A_HUMAN]	0.00375821	0.00471304	0.00397618	0	0.843657	0.027218	0.00681815	0	0	0	0	0	0	0	0	0	0	0	0	0	0	0	0	0	0	0	0	0	0	0	0	0	0	0	0	0	0	0	0	0	0	0	0	0	0	0	0	0
P62424	60S ribosomal protein L7a OS=Homo sapiens GN=RPL7A PE=1 SV=2 - [RL7A_HUMAN]	0.00285122	0.00470325	0.00122817	0.00159144	0.261133	0.0192449	0.00525649	0.00726771	0	0	0	0	0	0	0	0.0102039	0.00553016	0.00220868	0.00240912	0	0.00261784	0	0	0	0	0	0.00419739	0	0.00166914	0.00406873	0	0	0	0	0	0	0.00923532	0.026062	0.0101864	0	0	0.00511352	0.023722	0.00246348	0	0	0	0.00381956
P0DJD7	Pepsin A-4 OS=Homo sapiens GN=PGA4 PE=1 SV=1 - [PEPA4_HUMAN]	0.0028169	0.00469024	0.000532655	0.00343642	0.113567	0	0.000617847	0.0218031	0	0	0	0.0347488	0	0	0	0	0.00184339	0	0.00481823	0	0	0	0	0	0.00207848	0	0	0	0	0	0	0	0	0	0	0	0.00923532	0	0	0	0	0	0	0	0	0	0	0
P04216	Thy-1 membrane glycoprotein OS=Homo sapiens GN=THY1 PE=1 SV=2 - [THY1_HUMAN]	0.00249252	0.00468743	0.000237948	0.00197528	0.0507631	0.000579106	0.00849997	0.00363385	0	0	0	0.00347488	0	0	0	0.0034013	0	0	0	0	0	0	0	0	0.0270203	0	0	0	0	0	0	0	0	0	0	0	0.0184706	0.0173747	0.0101864	0.0160179	0.0102987	0.0153406	0	0	0	0	0.00173971	0
P78371	T-complex protein 1 subunit beta OS=Homo sapiens GN=CCT2 PE=1 SV=4 - [TCPB_HUMAN]	0.00605136	0.0046553	0.00365993	0.0176554	0.786186	0.0422941	0.00678788	0.0363385	0.00633332	0.0187307	0.00709874	0.00694975	0	0.012331	0.0102349	0.0544208	0.0313376	0.0485909	0.0168638	0.00412133	0.0196338	0.00646803	0	0.0123508	0.0436482	0	0	0	0	0.00135625	0	0	0.00586384	0	0	0	0	0	0	0	0.0102987	0	0.0059305	0	0	0	0	0.0114587
Q9UBI6	Guanine nucleotide-binding protein G(I)/G(S)/G(O) subunit gamma-12 OS=Homo sapiens GN=GNG12 PE=1 SV=3 - [GBG12_HUMAN]	0.00279695	0.00464833	0.000627114	0.00315093	0.134912	0.0123704	0.00875819	0.0145354	0	0	0	0.0138995	0	0	0	0.00850326	0.00184339	0	0.00722735	0	0.0117803	0	0	0	0.00207848	0	0	0	0	0	0	0	0	0	0	0	0	0	0	0	0.00514933	0	0.0059305	0	0	0	0	0.00572935
Q9Y4L1	Hypoxia up-regulated protein 1 OS=Homo sapiens GN=HYOU1 PE=1 SV=1 - [HYOU1_HUMAN]	0.00361999	0.00461599	0.00180887	0.00570796	0.391869	0.0280561	0.00811967	0.0327047	0.019	0.0187307	0	0	0	0	0	0.0034013	0.0129037	0	0	0	0.00916242	0.00215601	0	0	0.0103924	0	0	0	0	0	0	0	0	0	0	0	0	0	0	0	0.00514933	0	0	0	0	0	0	0.00763913
Q8TCJ2	Dolichyl-diphosphooligosaccharide--protein glycosyltransferase subunit STT3B OS=Homo sapiens GN=STT3B PE=1 SV=1 - [STT3B_HUMAN]	0.00326198	0.00460333	0.000422116	0.00725508	0.091698	0.00619003	0.00529529	0.00726771	0.00949998	0.00312178	0.0106481	0	0.0159139	0.00822064	0.00767617	0.0068026	0.0165905	0	0.00722735	0.0103033	0.00130892	0.00862404	0.0101321	0.00411692	0.0103924	0	0	0	0	0	0	0	0	0	0	0	0	0	0.0101864	0	0	0	0	0	0	0	0	0
O95747	Serine/threonine-protein kinase OSR1 OS=Homo sapiens GN=OXSR1 PE=1 SV=1 - [OXSR1_HUMAN]	0.00340956	0.00457764	0.00140005	0.00552066	0.305845	0.00212661	0.00516058	0.00363385	0.00633332	0.00312178	0.0177469	0	0.00636558	0	0	0.0136052	0.0221206	0.0088347	0.00240912	0.00412133	0.00261784	0.00646803	0.00337735	0.00205846	0.00207848	0	0.00279826	0	0	0.00135625	0.00495148	0.00131197	0.0117277	0	0.0122055	0.00605437	0.00923532	0.00868734	0	0	0.015448	0	0.011861	0	0.00385624	0	0	0.00381956
P51571	Translocon-associated protein subunit delta OS=Homo sapiens GN=SSR4 PE=1 SV=1 - [SSRD_HUMAN]	0.00277127	0.00457403	0.00113855	0.00170082	0.248916	0.00773754	0.00863232	0.0109016	0	0.00624356	0	0	0	0	0	0	0.00553016	0	0	0	0.00130892	0.00215601	0	0.00617538	0	0	0	0	0	0.00135625	0	0	0	0	0.00610277	0.00605437	0	0	0	0	0.00514933	0	0	0.00492696	0.00578436	0	0.00173971	0.00572935
Q9NP72	Ras-related protein Rab-18 OS=Homo sapiens GN=RAB18 PE=1 SV=1 - [RAB18_HUMAN]	0.00410034	0.00456997	0.000952955	0.0118444	0.208526	0.0125699	0.00437023	0.0109016	0.00316666	0	0.0141975	0	0.0127312	0.0246619	0.0127936	0.0187072	0.0202772	0.00662603	0.00722735	0.0103033	0.00130892	0.0150921	0.0236415	0.0247015	0.0187064	0	0	0	0	0	0	0	0	0	0	0	0	0	0	0	0	0	0	0	0	0	0	0
Q14CN4	Keratin, type II cytoskeletal 72 OS=Homo sapiens GN=KRT72 PE=1 SV=2 - [K2C72_HUMAN]	0.0160829	0.00454821	0.0343102	0	7.54365	0	0	0	0	0	0	0	0	0	0	0	0	0	0	0	0	0	0	0	0	0	0.0741539	0.0165334	0.0550817	0.0596748	0.198059	0.0275515	0.05082	0.0470987	0.115953	0	0	0	0	0	0	0	0	0.199542	0.0983341	0	0.0817661	0.150873
A0A075B6S2	Immunoglobulin kappa variable 2D-29 OS=Homo sapiens GN=IGKV2D-29 PE=3 SV=1 - [KVD29_HUMAN]	0.0037351	0.00454798	0.00410239	0	0.902024	0.0312656	0.00723485	0	0	0	0	0	0	0	0	0	0	0	0	0	0	0	0	0	0	0	0.0139913	0.00413334	0.00500743	0.00949371	0.0297089	0.00393592	0.0136823	0.00627983	0	0	0	0	0	0.0106786	0	0.0255676	0	0	0	0	0	0
Q08AI8	Uncharacterized protein C2orf54 OS=Homo sapiens GN=C2orf54 PE=2 SV=2 - [CB054_HUMAN]	0.00274976	0.00453607	0.00124555	0.0013542	0.274588	0.00212661	0.00633712	0.0218031	0	0	0	0	0	0	0	0	0	0	0	0	0.00392675	0	0	0	0	0	0	0	0	0	0	0	0	0	0.0183083	0.00605437	0.00923532	0	0.0101864	0	0.0102987	0	0.0593049	0	0.00578436	0	0.0121779	0.0133685
P09871	Complement C1s subcomponent OS=Homo sapiens GN=C1S PE=1 SV=1 - [C1S_HUMAN]	0.0059016	0.00453352	0.00877466	0.00189793	1.93551	0.00347464	0.00389174	0	0	0	0	0.0173744	0	0	0	0	0	0	0	0	0	0	0	0.00205846	0.0166279	0	0	0	0	0	0.00495148	0.00131197	0.00390923	0	0	0	0	0	0	0	0	0	0	0.00739044	0.00385624	0	0	0
Q96FW1	Ubiquitin thioesterase OTUB1 OS=Homo sapiens GN=OTUB1 PE=1 SV=2 - [OTUB1_HUMAN]	0.00410039	0.00453096	0.00311485	0.00560013	0.687458	0.051832	0.00484573	0.00726771	0	0.00624356	0.0141975	0	0.0190967	0	0.00511744	0.0136052	0.00368677	0.00662603	0.00481823	0.00206067	0.00130892	0.00862404	0.00337735	0.00205846	0.00831393	0	0.00139913	0	0	0	0	0	0	0	0	0	0	0	0	0	0	0	0	0	0	0	0	0.00954891
P18084	Integrin beta-5 OS=Homo sapiens GN=ITGB5 PE=1 SV=1 - [ITB5_HUMAN]	0.00225925	0.00450515	0.000539257	0	0.119698	0.00154751	0.00559717	0	0	0	0	0	0	0	0	0	0	0	0	0	0	0	0	0	0	0	0	0	0	0	0	0	0	0	0	0	0	0	0	0	0	0	0	0.00246348	0	0	0.00173971	0.00190978
Q16820	Meprin A subunit beta OS=Homo sapiens GN=MEP1B PE=1 SV=3 - [MEP1B_HUMAN]	0.00234329	0.00449682	0.000754077	0	0.167691	0.00289553	0.00966111	0	0	0	0	0	0	0	0	0	0	0	0	0	0	0	0	0	0	0	0	0	0	0	0	0	0	0	0	0	0	0	0	0	0	0	0	0	0	0	0	0
Q6ZNJ1	Neurobeachin-like protein 2 OS=Homo sapiens GN=NBEAL2 PE=1 SV=2 - [NBEL2_HUMAN]	0.0034729	0.00448729	0.000965319	0.00755352	0.215123	0.00464253	0.00722454	0	0.0158333	0.0312178	0.0212962	0	0.00636558	0	0.00511744	0.0034013	0.0147471	0	0	0.0206067	0	0.00862404	0.0101321	0.00617538	0	0	0.00139913	0	0	0	0	0	0.00586384	0	0.0122055	0	0	0	0	0	0	0	0	0	0	0	0	0
P23526	Adenosylhomocysteinase OS=Homo sapiens GN=AHCY PE=1 SV=4 - [SAHH_HUMAN]	0.0090283	0.00447457	0.0019844	0.0446488	0.443483	0.026848	0.00292517	0.0508739	0.0126666	0.00936534	0.0390431	0.0208493	0.00318279	0.0822064	0.00767617	0.0748287	0.0682053	0.0353388	0.0674553	0.06182	0.0248694	0.0495882	0.0810564	0.076163	0.0831393	0	0	0	0	0	0	0	0	0	0	0	0	0	0.0203728	0	0	0.0409082	0	0.00246348	0	0	0	0.00381956
P38606	V-type proton ATPase catalytic subunit A OS=Homo sapiens GN=ATP6V1A PE=1 SV=2 - [VATA_HUMAN]	0.0081618	0.00444326	0.00325992	0.0347436	0.733678	0.0307023	0.00537716	0.0726771	0.0316666	0.00936534	0.0106481	0.0625478	0.00318279	0.00411032	0.00255872	0.0544208	0.0423979	0.0198781	0.0578188	0.0164853	0.0196338	0.0237161	0.0151981	0.02676	0.187064	0	0.00419739	0	0	0	0	0	0	0	0	0	0	0.0173747	0	0	0.00514933	0.0153406	0	0	0	0	0	0.00190978
Q9H9B4	Sideroflexin-1 OS=Homo sapiens GN=SFXN1 PE=1 SV=4 - [SFXN1_HUMAN]	0.00354232	0.00440403	9.86465e-05	0.0108802	0.0223991	0.00154751	0.00660642	0	0.00316666	0.0187307	0.00354937	0	0	0	0.0153523	0.0153059	0.00368677	0	0.0313185	0	0	0.00215601	0.00337735	0.00823384	0.101846	0	0	0	0	0	0	0	0	0	0	0	0	0	0	0	0	0	0	0	0	0	0	0
P36222	Chitinase-3-like protein 1 OS=Homo sapiens GN=CHI3L1 PE=1 SV=2 - [CH3L1_HUMAN]	0.0121433	0.00439428	0.0133596	0.0338445	3.04024	0	0.00327136	0.00363385	0.0348333	0.0468267	0.0709874	0	0.0350107	0.0534342	0.0255872	0.00170065	0.00184339	0.00441735	0.021682	0.0350313	0	0.0388082	0.0557263	0.0576369	0.155886	0	0.0489695	0.0103334	0.0166914	0.01085	0.0247574	0.0131197	0.00586384	0.0156996	0	0	0	0	0	0	0.00514933	0	0	0.00492696	0.0096406	0	0.0226162	0.017188
P37802	Transgelin-2 OS=Homo sapiens GN=TAGLN2 PE=1 SV=3 - [TAGL2_HUMAN]	0.0142135	0.00439216	0.00478364	0.0740551	1.08913	0.0146965	0.00917956	0.0726771	0.0538332	0.0593138	0.120679	0.0208493	0.0413762	0.147972	0.0818791	0.0663254	0.0995428	0.0728863	0.0650461	0.107155	0.0340319	0.0776163	0.108075	0.0988061	0.0789824	0	0.00979391	0.00310001	0.00500743	0.00135625	0.00990295	0.00393592	0.00195461	0	0	0	0	0	0	0	0	0	0	0.0123174	0.00192812	0	0.00347941	0.0210076
P55795	Heterogeneous nuclear ribonucleoprotein H2 OS=Homo sapiens GN=HNRNPH2 PE=1 SV=1 - [HNRH2_HUMAN]	0.00542416	0.00438538	0.00245236	0.0175729	0.559214	0.0257189	0.00382206	0.0436062	0.0285	0.0187307	0.0248456	0.0104246	0.0572902	0	0.0153523	0.0221085	0.0313376	0.0088347	0	0.00824266	0.00654459	0.00862404	0.0101321	0.0185261	0.0207848	0	0	0	0	0.00135625	0.00495148	0	0	0	0	0	0	0	0	0	0	0.010227	0	0.00985392	0	0	0.00173971	0
P24534	Elongation factor 1-beta OS=Homo sapiens GN=EEF1B2 PE=1 SV=3 - [EF1B_HUMAN]	0.00431344	0.00437437	0.00237993	0.00981333	0.544063	0.0116015	0.0048883	0.0290708	0.00949998	0.0156089	0	0.00347488	0.00318279	0.00822064	0	0.0153059	0.00921693	0.00441735	0.00240912	0.00824266	0.0235605	0.0150921	0.0101321	0.00823384	0.0207848	0	0.00559652	0	0	0.00406873	0.00990295	0.00131197	0.0175915	0	0	0.0242175	0	0	0	0	0.0102987	0.00511352	0.0177915	0	0	0	0	0.00954891
Q96N66	Lysophospholipid acyltransferase 7 OS=Homo sapiens GN=MBOAT7 PE=1 SV=2 - [MBOA7_HUMAN]	0.00272144	0.00432748	0.000265445	0.00471943	0.0613395	0.00309502	0.00696996	0.0145354	0.00316666	0.00312178	0.00709874	0	0.0159139	0.00822064	0.0153523	0.0068026	0.00553016	0	0	0.00412133	0	0	0.00168868	0.00411692	0	0	0	0	0	0	0	0	0	0	0	0	0	0	0	0	0	0	0	0	0	0	0	0
P12111	Collagen alpha-3(VI) chain OS=Homo sapiens GN=COL6A3 PE=1 SV=5 - [CO6A3_HUMAN]	0.00294982	0.00431394	0.00143987	0.00294889	0.333772	0.0237393	0.00311817	0.00726771	0	0	0	0.0104246	0	0	0	0.0034013	0	0.00662603	0	0	0.00130892	0	0	0.00205846	0.0249418	0	0	0	0	0	0	0	0	0	0	0	0	0	0	0	0	0.00511352	0	0	0	0	0	0.00190978
P0DJI8	Serum amyloid A-1 protein OS=Homo sapiens GN=SAA1 PE=1 SV=1 - [SAA1_HUMAN]	0.00406866	0.00430071	0.00190837	0.00967858	0.443734	0.00208438	0.00124347	0	0	0	0	0.13552	0	0	0	0.0034013	0.00184339	0	0.0265003	0	0	0	0	0	0.0166279	0	0	0	0	0	0	0	0	0	0	0	0	0	0	0	0	0	0	0	0	0	0	0
Q9NYU2	UDP-glucose:glycoprotein glucosyltransferase 1 OS=Homo sapiens GN=UGGT1 PE=1 SV=3 - [UGGG1_HUMAN]	0.00412294	0.00429594	0.000988998	0.0127953	0.230217	0.0189497	0.005939	0.0181693	0.00949998	0.00624356	0.0106481	0	0.0190967	0.0246619	0.0102349	0.0170065	0.0331809	0.00662603	0.00722735	0.018546	0	0.0129361	0.0118207	0.0205846	0.0166279	0	0	0	0	0	0	0	0	0	0	0.00605437	0	0	0	0	0	0	0	0	0	0	0	0.00190978
Q16795	NADH dehydrogenase [ubiquinone] 1 alpha subcomplex subunit 9, mitochondrial OS=Homo sapiens GN=NDUFA9 PE=1 SV=2 - [NDUA9_HUMAN]	0.00385215	0.00428537	0.000571237	0.0121085	0.133299	0.00464253	0.00808425	0.0181693	0.019	0.00624356	0	0.0104246	0	0	0.00255872	0.0272104	0.0110603	0.00220868	0.0289094	0	0.00523567	0.00431202	0	0.00205846	0.0852178	0.00745295	0	0	0	0	0	0	0	0	0	0	0	0	0	0	0	0	0	0	0.00192812	0	0.00173971	0.00763913
Q12965	Unconventional myosin-Ie OS=Homo sapiens GN=MYO1E PE=1 SV=2 - [MYO1E_HUMAN]	0.00226538	0.00427515	9.94552e-05	0.00209099	0.0232636	0	0.007644	0	0	0	0	0	0.0159139	0.0164413	0	0	0.00737354	0	0	0	0	0	0	0	0	0	0	0	0	0	0	0	0	0	0	0	0	0	0	0	0	0	0	0	0	0	0	0
P51884	Lumican OS=Homo sapiens GN=LUM PE=1 SV=2 - [LUM_HUMAN]	0.00352797	0.00426077	0.00366674	0.000727681	0.860581	0	0.000807137	0	0	0	0	0.0104246	0	0	0	0.0034013	0	0	0	0	0	0	0	0	0	0	0	0	0	0	0	0	0.00586384	0	0	0	0	0	0	0	0	0.00511352	0	0.00246348	0	0	0	0
P54136	Arginine--tRNA ligase, cytoplasmic OS=Homo sapiens GN=RARS PE=1 SV=2 - [SYRC_HUMAN]	0.0034507	0.00424096	0.00153472	0.00651905	0.361881	0.0374811	0.00678944	0.0109016	0	0.00312178	0.00709874	0	0	0	0.00255872	0.0425163	0.0147471	0	0.00722735	0.00206067	0.00523567	0.00431202	0.00337735	0.00823384	0.0124709	0	0	0	0	0	0	0	0	0	0.00610277	0.00605437	0	0	0	0	0.00514933	0	0.0059305	0	0	0	0	0.00381956
Q13492	Phosphatidylinositol-binding clathrin assembly protein OS=Homo sapiens GN=PICALM PE=1 SV=2 - [PICAL_HUMAN]	0.00360594	0.0042019	0.0016818	0.00733234	0.400248	0.00464253	0.00811011	0	0.00949998	0.00936534	0.0212962	0	0.0159139	0.0164413	0.00255872	0.00510195	0.0165905	0	0	0.0144247	0	0.00646803	0.00506603	0.00411692	0.0124709	0	0	0	0	0	0	0	0	0	0.00610277	0	0	0	0	0	0.00514933	0	0	0	0	0	0.00695882	0.00954891
Q9Y6C9	Mitochondrial carrier homolog 2 OS=Homo sapiens GN=MTCH2 PE=1 SV=1 - [MTCH2_HUMAN]	0.00448173	0.00417348	0.000248492	0.0179645	0.0595407	0.00928505	0.00917022	0.00363385	0.0126666	0.00936534	0.00709874	0.0243241	0	0.00822064	0	0.0255098	0.0368677	0	0.040955	0.0103033	0.00261784	0.0172481	0	0.00411692	0.130944	0.00745295	0.00139913	0.00206667	0	0	0	0	0.00195461	0	0.00610277	0	0	0	0	0	0	0	0	0	0	0	0	0.00190978
P34896	Serine hydroxymethyltransferase, cytosolic OS=Homo sapiens GN=SHMT1 PE=1 SV=1 - [GLYC_HUMAN]	0.00561794	0.00416526	0.000631616	0.0250548	0.151639	0.00904332	0.00432632	0.119917	0.0253333	0	0.00354937	0.0729724	0	0	0	0.073128	0.0202772	0	0.0385459	0	0	0.00215601	0.00168868	0	0.118474	0	0	0	0	0	0	0	0	0.00627983	0	0	0	0	0	0	0.0205973	0.0409082	0	0	0	0	0	0.00190978
P05120	Plasminogen activator inhibitor 2 OS=Homo sapiens GN=SERPINB2 PE=1 SV=2 - [PAI2_HUMAN]	0.00301764	0.00415531	0.00164421	0.00335328	0.395689	0.00154751	0.00114577	0	0	0	0	0	0	0	0	0	0.0534582	0	0.00481823	0	0	0	0.00337735	0.00205846	0	0	0.00279826	0	0	0.00135625	0.00495148	0	0.00195461	0	0.0366166	0.0121087	0.0184706	0.026062	0.0305592	0.00533931	0.0205973	0.00511352	0.023722	0.0246348	0.00578436	0.00217401	0	0.0286467
P32926	Desmoglein-3 OS=Homo sapiens GN=DSG3 PE=1 SV=2 - [DSG3_HUMAN]	0.00574095	0.00415506	0.00922653	0.000642657	2.22055	0.0258796	0.00627237	0.0109016	0	0	0	0	0	0	0	0	0	0	0	0	0.00130892	0	0	0	0	0	0.00559652	0	0	0	0	0	0.0156369	0	0	0	0	0	0	0	0	0.00511352	0	0.0221713	0.0096406	0	0.00521912	0.166151
O60610	Protein diaphanous homolog 1 OS=Homo sapiens GN=DIAPH1 PE=1 SV=2 - [DIAP1_HUMAN]	0.00331092	0.00414738	0.000563962	0.00867773	0.13598	0.00637984	0.00466369	0.0181693	0.0126666	0.00936534	0.0177469	0	0.00318279	0	0.00255872	0.0221085	0.0221206	0.00220868	0	0.00206067	0	0.01078	0.0067547	0.0185261	0.0166279	0	0	0	0	0	0	0	0.00195461	0	0	0	0	0	0	0	0.00514933	0	0	0	0	0	0	0
Q8TDZ2	[F-actin]-methionine sulfoxide oxidase MICAL1 OS=Homo sapiens GN=MICAL1 PE=1 SV=2 - [MICA1_HUMAN]	0.00246737	0.00413913	0.000772824	0.00200662	0.186712	0.00154751	0.00725162	0	0	0	0	0	0.0127312	0.00822064	0	0	0.00737354	0.00220868	0	0	0	0.00215601	0.00337735	0.00205846	0	0	0	0	0	0	0.00495148	0	0	0	0.0122055	0.00605437	0	0	0	0	0	0	0	0	0	0	0	0
Q96G03	Phosphoglucomutase-2 OS=Homo sapiens GN=PGM2 PE=1 SV=4 - [PGM2_HUMAN]	0.00285442	0.00412661	0.000133845	0.00672159	0.0324347	0.00619003	0.00291778	0.00726771	0.00316666	0.00624356	0.0106481	0	0	0.0246619	0.0102349	0.00170065	0.00921693	0.00220868	0	0.00824266	0.0104713	0.00646803	0.0168868	0.0102923	0	0	0	0	0	0	0	0	0	0	0	0	0	0	0.0101864	0	0	0.0409082	0.0059305	0.00246348	0	0	0	0
Q12905	Interleukin enhancer-binding factor 2 OS=Homo sapiens GN=ILF2 PE=1 SV=2 - [ILF2_HUMAN]	0.0040665	0.00412426	0.00205564	0.00980475	0.498426	0.00733857	0.00876499	0	0.0126666	0.00624356	0.0141975	0	0	0.0246619	0.0230285	0.0170065	0.0202772	0.00662603	0	0.0103033	0	0.01078	0.0219528	0.0164677	0.00207848	0	0.00279826	0	0	0	0.00495148	0	0.00781846	0	0	0	0	0	0	0	0.00514933	0	0	0	0.00192812	0	0	0.00190978
Q15485	Ficolin-2 OS=Homo sapiens GN=FCN2 PE=1 SV=2 - [FCN2_HUMAN]	0.00722759	0.00411887	0.0102252	0.00853686	2.48252	0.0484128	0.0083218	0.0545078	0	0	0	0.055598	0	0	0	0.0119046	0.0110603	0	0.00722735	0	0	0	0	0.0102923	0.00415697	0.00745295	0	0	0	0	0	0.00393592	0	0	0	0	0	0	0	0	0	0	0	0	0	0	0	0
P04434	Ig kappa chain V-III region VH (Fragment) OS=Homo sapiens PE=4 SV=1 - [KV310_HUMAN]	0.00299912	0.00409662	0.00236591	0.00128407	0.577527	0.00521195	0.00183794	0.0145354	0	0	0	0	0	0	0	0	0	0.00220868	0	0	0.00392675	0	0	0	0	0.00372648	0	0	0	0	0	0	0	0	0	0	0	0	0	0	0	0	0	0	0	0	0	0
Q9BVC6	Transmembrane protein 109 OS=Homo sapiens GN=TMEM109 PE=1 SV=1 - [TM109_HUMAN]	0.00261775	0.00408105	0.000826908	0.00312107	0.202622	0.0063376	0.00204161	0	0.00316666	0.00624356	0	0	0	0	0.00511744	0.00510195	0	0.00220868	0.00963646	0	0.015707	0.00215601	0.00168868	0.00411692	0.00415697	0	0.00279826	0	0	0	0.00495148	0	0	0	0	0.00605437	0.00923532	0.0173747	0	0	0	0	0.011861	0.00246348	0	0	0	0.00381956
O00232	26S proteasome non-ATPase regulatory subunit 12 OS=Homo sapiens GN=PSMD12 PE=1 SV=3 - [PSD12_HUMAN]	0.00306904	0.00407148	0.00206844	0.0027471	0.508032	0.0218259	0.00656351	0	0	0.00312178	0	0	0.00318279	0	0	0.00170065	0.0110603	0.00220868	0.00963646	0	0.00261784	0	0	0.00411692	0.0145494	0	0	0	0	0	0	0	0	0	0	0.00605437	0	0.00868734	0	0	0	0	0	0	0	0	0.00173971	0.0133685
P34932	Heat shock 70 kDa protein 4 OS=Homo sapiens GN=HSPA4 PE=1 SV=4 - [HSP74_HUMAN]	0.00394734	0.00402269	0.00273629	0.00727089	0.680215	0.0432818	0.0069455	0.0290708	0.00316666	0	0.00354937	0.00347488	0.00318279	0.00822064	0.00767617	0.0068026	0.00921693	0.00441735	0.00240912	0.0144247	0.00261784	0.00215601	0.0253301	0.00411692	0.00831393	0	0	0	0.00166914	0	0	0.00131197	0.00195461	0	0	0	0	0	0	0	0	0.0153406	0	0	0.00192812	0	0	0.00954891
P52789	Hexokinase-2 OS=Homo sapiens GN=HK2 PE=1 SV=2 - [HXK2_HUMAN]	0.00260551	0.00402089	0.00068421	0.00364965	0.170164	0.0218549	0.00484442	0	0	0	0	0	0	0	0	0	0.0294942	0	0	0	0.0130892	0	0	0.02676	0	0	0	0	0	0	0	0	0	0	0.0183083	0.0242175	0	0.0173747	0	0	0.015448	0	0.011861	0	0	0	0	0
P84085	ADP-ribosylation factor 5 OS=Homo sapiens GN=ARF5 PE=1 SV=2 - [ARF5_HUMAN]	0.00383019	0.00401087	0.00271302	0.00653328	0.676417	0.0138985	0.00362224	0	0	0	0	0.00694975	0	0.00411032	0.0127936	0	0.023964	0	0.00722735	0	0.00654459	0	0.0253301	0.0205846	0.0166279	0	0	0	0	0	0	0	0	0	0	0	0	0	0	0	0	0	0	0	0	0	0	0
P14927	Cytochrome b-c1 complex subunit 7 OS=Homo sapiens GN=UQCRB PE=1 SV=2 - [QCR7_HUMAN]	0.00262482	0.004008	0.00048438	0.00441998	0.120853	0	0.0100291	0	0.00316666	0.00624356	0	0.00694975	0	0	0.00255872	0.0034013	0.0147471	0	0.00722735	0	0.0104713	0.00431202	0	0.00411692	0.0207848	0	0	0	0	0	0	0	0	0	0	0	0	0	0	0	0	0	0	0	0	0	0	0.00190978
P62913	60S ribosomal protein L11 OS=Homo sapiens GN=RPL11 PE=1 SV=2 - [RL11_HUMAN]	0.00313192	0.00398253	0.00209639	0.00340835	0.526396	0.0139179	0.00591475	0.00726771	0.00633332	0	0	0	0	0	0	0.0187072	0	0	0.0144547	0	0.0117803	0	0	0.00205846	0.00415697	0	0.00419739	0	0	0.00271249	0.0148544	0	0	0	0	0.0121087	0	0	0	0	0.015448	0.00511352	0.023722	0.0123174	0	0	0	0.00381956
Q04446	1,4-alpha-glucan-branching enzyme OS=Homo sapiens GN=GBE1 PE=1 SV=3 - [GLGB_HUMAN]	0.00333482	0.00396854	0.000878458	0.00850668	0.221356	0.00733857	0.00532828	0.00363385	0.00316666	0.00624356	0.0354937	0.00347488	0.0190967	0.0164413	0.00511744	0.0068026	0.00921693	0.00441735	0.00481823	0.00824266	0	0.00215601	0.00844338	0.00823384	0.0166279	0	0.00279826	0	0	0	0	0	0.0136823	0	0	0	0	0	0	0	0	0	0	0	0	0	0	0
O75964	ATP synthase subunit g, mitochondrial OS=Homo sapiens GN=ATP5L PE=1 SV=3 - [ATP5L_HUMAN]	0.0032653	0.00394702	0.000669519	0.00869151	0.169627	0.00687447	0.00454513	0.0109016	0.0126666	0.0124871	0.00709874	0.00347488	0.00636558	0	0	0.0255098	0	0.00441735	0.021682	0.006182	0.00392675	0.0150921	0	0	0.0353342	0	0.00139913	0	0	0	0	0	0	0	0	0	0	0	0	0	0	0	0	0	0	0	0	0.00190978
P98171	Rho GTPase-activating protein 4 OS=Homo sapiens GN=ARHGAP4 PE=1 SV=2 - [RHG04_HUMAN]	0.00347215	0.00392618	0.000893448	0.00959092	0.227561	0	0.00309214	0	0.00316666	0.0312178	0.028395	0	0.00954836	0.0287722	0.00255872	0.0034013	0.0184339	0	0	0.012364	0	0.0150921	0.0168868	0.00823384	0.00415697	0	0	0	0	0	0	0	0.00390923	0	0	0	0	0	0.0101864	0	0.00514933	0	0	0	0	0	0	0
O43776	Asparagine--tRNA ligase, cytoplasmic OS=Homo sapiens GN=NARS PE=1 SV=1 - [SYNC_HUMAN]	0.00343376	0.00392378	0.00128052	0.00818113	0.326349	0.0193293	0.00642311	0.025437	0.00316666	0.00312178	0.0141975	0.00347488	0	0	0	0.0357137	0.0129037	0.00220868	0.00481823	0.00412133	0.00916242	0.0150921	0.00337735	0.00617538	0.0124709	0	0	0	0	0	0	0	0.0136823	0	0	0	0	0	0.0203728	0	0.00514933	0.00511352	0	0.00492696	0	0	0	0
Q9NZ01	Very-long-chain enoyl-CoA reductase OS=Homo sapiens GN=TECR PE=1 SV=1 - [TECR_HUMAN]	0.00242961	0.00390694	0.000597192	0.00300964	0.152854	0.00522163	0.00399877	0.00363385	0	0	0.00354937	0	0	0	0.00255872	0.00850326	0.00921693	0	0.00481823	0.00206067	0.0104713	0	0	0.0102923	0.00207848	0	0	0	0	0	0	0	0	0	0.0122055	0	0.0277059	0	0.0101864	0	0.015448	0.010227	0.0177915	0	0	0	0	0.0133685
P11597	Cholesteryl ester transfer protein OS=Homo sapiens GN=CETP PE=1 SV=2 - [CETP_HUMAN]	0.00211178	0.00389591	9.37221e-05	0.00223788	0.0240565	0.00208438	0.00114097	0.00726771	0	0	0	0.027799	0	0	0	0	0	0	0	0	0	0	0	0	0	0.00745295	0	0	0	0	0	0	0	0	0	0	0	0	0	0	0	0.00511352	0	0	0	0	0	0
P01742	Ig heavy chain V-I region EU OS=Homo sapiens PE=1 SV=1 - [HV101_HUMAN]	0.00353454	0.00388904	0.00428443	0.000167515	1.10167	0.00726377	0.0029878	0	0	0	0	0	0.00318279	0	0	0	0	0	0	0	0	0	0	0	0	0	0	0	0	0	0	0	0	0	0	0	0	0	0	0	0	0	0	0.00985392	0.00578436	0	0.00347941	0.00190978
P19075	Tetraspanin-8 OS=Homo sapiens GN=TSPAN8 PE=1 SV=1 - [TSN8_HUMAN]	0.00191404	0.00388628	0.0003799	0	0.097754	0.000579106	0.0108043	0	0	0	0	0	0	0	0	0	0	0	0	0	0	0	0	0	0	0	0	0	0	0	0	0	0	0	0	0	0	0	0	0	0	0	0	0	0	0	0	0
P15259	Phosphoglycerate mutase 2 OS=Homo sapiens GN=PGAM2 PE=1 SV=3 - [PGAM2_HUMAN]	0.00407115	0.00388483	0.0056587	0	1.45661	0.0243204	0.00998066	0	0	0	0	0	0	0	0	0	0	0	0	0	0	0	0	0	0	0	0	0	0	0	0	0	0	0	0	0	0	0	0	0	0	0	0	0	0	0	0.0504515	0
P02792	Ferritin light chain OS=Homo sapiens GN=FTL PE=1 SV=2 - [FRIL_HUMAN]	0.00886838	0.00387517	0.013592	0.0112398	3.50746	0.00683223	0.00328715	0	0.00316666	0.0187307	0.0354937	0.055598	0	0	0	0.0102039	0.0423979	0	0.0337276	0	0	0.00215601	0.00168868	0	0.0103924	0	0.00699565	0.00206667	0.00333828	0.00542498	0.0247574	0.00393592	0	0	0	0	0	0	0	0	0	0	0	0.00246348	0.0173531	0	0.0191368	0.00190978
Q9NSB4	Keratin, type II cuticular Hb2 OS=Homo sapiens GN=KRT82 PE=3 SV=3 - [KRT82_HUMAN]	0.0053883	0.00387187	0.00889537	0	2.29743	0.0116971	0.00560114	0	0	0	0	0	0	0	0	0	0	0	0	0	0	0	0	0	0	0	0.0125922	0.00310001	0	0.00271249	0	0	0.0117277	0	0.0122055	0.0242175	0.0369413	0	0	0	0	0	0	0.0369522	0.0212093	0.00869603	0.0243559	0.0286467
P16050	Arachidonate 15-lipoxygenase OS=Homo sapiens GN=ALOX15 PE=1 SV=3 - [LOX15_HUMAN]	0.0018981	0.00386943	0.000178629	0.000533266	0.0461642	0	0	0	0	0	0	0	0	0	0	0	0	0	0	0	0	0	0.0101321	0	0	0	0	0	0	0.00135625	0	0	0	0	0	0	0	0	0	0	0	0	0	0	0	0	0	0
P02745	Complement C1q subcomponent subunit A OS=Homo sapiens GN=C1QA PE=1 SV=2 - [C1QA_HUMAN]	0.0025102	0.00386314	0.00157688	0.000846198	0.408187	0	0.00179763	0	0.00316666	0	0	0	0	0	0.00255872	0	0	0	0	0	0	0	0	0.00411692	0.00623545	0	0	0	0	0	0	0	0	0	0	0	0	0	0	0	0	0	0	0	0	0	0	0
P61225	Ras-related protein Rap-2b OS=Homo sapiens GN=RAP2B PE=1 SV=1 - [RAP2B_HUMAN]	0.00272719	0.0038576	0.000134832	0.00667915	0.0349524	0.00154751	0.00237128	0	0.00633332	0.00624356	0.0177469	0	0.0222795	0.0164413	0.0153523	0.0034013	0.00553016	0.00441735	0	0.00206067	0.00130892	0.01078	0.0067547	0.00617538	0.00207848	0	0	0	0	0	0	0	0	0	0	0.0121087	0	0	0	0	0	0	0	0	0	0	0	0
P43405	Tyrosine-protein kinase SYK OS=Homo sapiens GN=SYK PE=1 SV=1 - [KSYK_HUMAN]	0.00314067	0.00385658	0.000646121	0.00815688	0.167537	0.00173732	0.00515638	0	0.019	0.00312178	0.0177469	0	0.0318279	0.0246619	0.00255872	0.00170065	0.0202772	0	0.00481823	0.00412133	0	0.00431202	0.00844338	0.00823384	0.00415697	0	0	0.00206667	0	0	0	0	0.00390923	0	0	0	0	0	0	0	0	0	0	0	0.00385624	0	0	0
P06748	Nucleophosmin OS=Homo sapiens GN=NPM1 PE=1 SV=2 - [NPM_HUMAN]	0.00886512	0.00385628	0.00518181	0.0360658	1.34373	0.0102438	0.0070886	0.0617755	0.0253333	0.0405831	0.0496912	0.0416985	0.0350107	0.0164413	0.0230285	0.0799306	0.0626751	0.0397562	0.0361367	0.0288493	0.0130892	0.0366522	0.0118207	0.0370523	0.0457266	0	0.00279826	0	0	0	0.00990295	0	0.0117277	0	0	0	0	0	0	0	0	0	0	0	0	0	0	0.00954891
P04208	Ig lambda chain V-I region WAH OS=Homo sapiens PE=1 SV=1 - [LV106_HUMAN]	0.00581309	0.00384807	0.00996093	0	2.58855	0	0	0	0	0	0	0	0	0	0	0	0	0	0	0	0	0	0	0	0	0	0	0	0	0	0	0	0	0	0	0	0	0	0	0	0	0	0	0	0	0	0	0
P17612	cAMP-dependent protein kinase catalytic subunit alpha OS=Homo sapiens GN=PRKACA PE=1 SV=2 - [KAPCA_HUMAN]	0.00297028	0.00384547	0.00161914	0.00409669	0.421052	0.0112122	0.00443165	0	0	0	0.00354937	0	0	0	0	0.0119046	0.00737354	0.00662603	0.00722735	0.00824266	0.00523567	0.0194041	0	0.00411692	0.00415697	0	0.00559652	0	0	0	0	0	0.00586384	0	0	0	0	0.00868734	0	0	0	0	0.0059305	0	0	0	0	0.00763913
Q9UL25	Ras-related protein Rab-21 OS=Homo sapiens GN=RAB21 PE=1 SV=3 - [RAB21_HUMAN]	0.00306854	0.00384212	0.000298486	0.00870857	0.077688	0.00154751	0.00357606	0	0	0	0.0177469	0	0.00954836	0.0287722	0.00255872	0.00850326	0.0202772	0	0.00481823	0.018546	0.00130892	0.0150921	0.0135094	0.0164677	0.00831393	0	0	0	0	0	0	0	0	0	0	0	0	0	0	0	0	0.00511352	0	0	0	0	0	0
Q8NE86	Calcium uniporter protein, mitochondrial OS=Homo sapiens GN=MCU PE=1 SV=1 - [MCU_HUMAN]	0.00228029	0.0038418	0.000717992	0.00178947	0.186889	0.00367412	0.0053446	0	0	0.00624356	0	0	0	0	0	0	0.0110603	0	0	0.00824266	0.00130892	0	0.00506603	0	0.00207848	0	0	0	0	0	0	0	0	0	0.00610277	0.00605437	0	0	0	0	0	0	0.0059305	0	0	0	0.00347941	0
P48595	Serpin B10 OS=Homo sapiens GN=SERPINB10 PE=1 SV=1 - [SPB10_HUMAN]	0.0112466	0.00382042	0.00760676	0.0462076	1.99108	0	0.00555978	0	0.0411666	0.0468267	0.0993824	0	0.0381934	0.184964	0.0793204	0.00850326	0.0423979	0.0132521	0.0168638	0.074184	0	0.0582122	0.0962545	0.0576369	0.0207848	0	0.0461713	0	0.00166914	0	0.00495148	0	0	0	0	0	0	0	0	0	0	0	0	0	0	0	0	0
Q8IWA5	Choline transporter-like protein 2 OS=Homo sapiens GN=SLC44A2 PE=1 SV=3 - [CTL2_HUMAN]	0.00270962	0.00381576	0.000356467	0.00603569	0.0934197	0	0.00285191	0.00726771	0	0	0.00709874	0	0.0190967	0.00411032	0.0102349	0.0068026	0.0202772	0	0.00240912	0.0144247	0	0.0150921	0.00168868	0.00617538	0	0	0.00279826	0	0	0	0	0	0	0	0	0	0	0	0	0	0.046344	0.010227	0	0	0	0	0	0
P08519	Apolipoprotein(a) OS=Homo sapiens GN=LPA PE=1 SV=1 - [APOA_HUMAN]	0.00229135	0.00381559	0.00138121	0	0.361993	0.000579106	0.000400719	0	0	0	0	0	0	0	0	0	0	0	0	0	0	0	0	0	0	0	0	0	0	0	0	0	0	0	0	0	0	0	0	0	0	0	0	0	0	0	0	0
Q9NZN3	EH domain-containing protein 3 OS=Homo sapiens GN=EHD3 PE=1 SV=2 - [EHD3_HUMAN]	0.00204266	0.00381442	0.000544454	0.00067692	0.142736	0.0123801	0.00665211	0	0	0	0	0	0	0	0	0	0	0.00662603	0	0	0	0	0	0	0.00623545	0	0	0	0	0	0	0	0	0	0	0	0	0	0	0	0	0	0	0	0	0	0	0.00190978
Q92747	Actin-related protein 2/3 complex subunit 1A OS=Homo sapiens GN=ARPC1A PE=1 SV=2 - [ARC1A_HUMAN]	0.00257055	0.00380239	0.000650884	0.00420886	0.171178	0.0239815	0.00582735	0.0145354	0	0	0	0.00347488	0	0	0	0.00850326	0.00553016	0	0.00481823	0	0.0130892	0	0.0135094	0.0123508	0.00415697	0	0	0	0	0	0	0	0	0	0	0	0.00923532	0.00868734	0	0	0.00514933	0	0	0	0	0	0	0.0152783
O14493	Claudin-4 OS=Homo sapiens GN=CLDN4 PE=1 SV=1 - [CLD4_HUMAN]	0.00207287	0.00379886	0.000575497	0.000854017	0.151492	0.00986416	0.00606327	0.00726771	0	0	0	0	0	0	0	0.0068026	0	0	0	0	0	0.00215601	0	0	0	0	0	0	0	0	0	0	0	0	0	0.00605437	0	0	0	0	0	0	0.0059305	0	0	0	0	0.00381956
Q00765	Receptor expression-enhancing protein 5 OS=Homo sapiens GN=REEP5 PE=1 SV=3 - [REEP5_HUMAN]	0.00297447	0.00378326	0.00022547	0.00843754	0.0595967	0.00831665	0.00402556	0.00726771	0.0126666	0.00936534	0.0141975	0	0.00318279	0.012331	0.0102349	0.0136052	0.00921693	0.00220868	0.0144547	0.006182	0.015707	0.00431202	0.0067547	0.00823384	0.0103924	0	0	0	0	0	0	0	0	0	0	0	0	0	0	0	0	0	0	0	0.00192812	0	0	0
P22748	Carbonic anhydrase 4 OS=Homo sapiens GN=CA4 PE=1 SV=2 - [CAH4_HUMAN]	0.00292571	0.00377283	0.000794723	0.00644227	0.210644	0.00416875	0.00320351	0	0	0	0.00709874	0	0	0.00822064	0.0153523	0.0034013	0.0258074	0	0.0168638	0.00412133	0	0.0280281	0.0135094	0	0	0	0.00559652	0	0	0	0	0	0	0	0.00610277	0.00605437	0	0	0	0	0	0	0	0	0	0	0	0
O00303	Eukaryotic translation initiation factor 3 subunit F OS=Homo sapiens GN=EIF3F PE=1 SV=1 - [EIF3F_HUMAN]	0.00319725	0.00376788	0.000768123	0.00849476	0.203861	0.0152756	0.00308024	0.0145354	0.0126666	0.00936534	0.00709874	0.0104246	0.00636558	0.00822064	0	0.0153059	0.00553016	0.0088347	0	0.0103033	0.00130892	0.00862404	0.00844338	0.0102923	0.0166279	0.00745295	0	0	0	0	0	0.00131197	0	0	0.0244111	0.00605437	0	0	0	0	0	0	0.023722	0.00246348	0.00192812	0	0	0.00190978
Q92841	Probable ATP-dependent RNA helicase DDX17 OS=Homo sapiens GN=DDX17 PE=1 SV=2 - [DDX17_HUMAN]	0.00445281	0.00376113	0.00337796	0.00987781	0.898123	0.0470842	0.00481934	0.0109016	0	0	0.00709874	0	0.0159139	0.00822064	0.0153523	0.0170065	0.0368677	0	0.00240912	0.0164853	0	0.0129361	0.0135094	0.0205846	0.0103924	0	0.00279826	0	0	0	0.00990295	0	0.0234554	0	0	0	0	0	0	0	0	0	0	0	0	0	0.00173971	0
Q9NZM1	Myoferlin OS=Homo sapiens GN=MYOF PE=1 SV=1 - [MYOF_HUMAN]	0.00224416	0.00375751	0.000204003	0.00331894	0.0542921	0.0294027	0.00377195	0.025437	0	0	0	0	0	0	0	0.0221085	0	0	0.00240912	0	0.00261784	0.00431202	0	0.00617538	0	0	0	0	0	0	0	0	0.00195461	0	0	0.00605437	0.0184706	0	0	0	0.00514933	0.0153406	0	0	0	0	0	0
Q9H299	SH3 domain-binding glutamic acid-rich-like protein 3 OS=Homo sapiens GN=SH3BGRL3 PE=1 SV=1 - [SH3L3_HUMAN]	0.0163536	0.00374818	0.0239709	0.0350363	6.39535	0.0113923	0.00484551	0.0363385	0.0221666	0.0749227	0.0319443	0.0243241	0.0254623	0.0534342	0.0869966	0.0170065	0.0442413	0.0176694	0.0289094	0.0473953	0.0170159	0.0280281	0.0388395	0.0473446	0.0124709	0.0111794	0.0209869	0.0103334	0.0617583	0.0203437	0.0693207	0.0170557	0.00781846	0.0125597	0	0	0	0	0	0	0	0	0	0.0270983	0.015425	0.00434802	0.00695882	0.017188
Q9UMS6	Synaptopodin-2 OS=Homo sapiens GN=SYNPO2 PE=1 SV=2 - [SYNP2_HUMAN]	0.00592681	0.00374129	0.000835229	0.0280653	0.223246	0.00416875	0.000894886	0.0181693	0.0126666	0.0124871	0.0248456	0.0764473	0.0159139	0.0246619	0.0179111	0.210881	0.00737354	0.0176694	0.062637	0	0.00392675	0.00646803	0.00168868	0	0.00831393	0.0111794	0	0	0	0	0	0	0	0	0.00610277	0	0	0	0	0	0.00514933	0	0	0	0	0	0	0
Q15436	Protein transport protein Sec23A OS=Homo sapiens GN=SEC23A PE=1 SV=2 - [SC23A_HUMAN]	0.00400973	0.00374095	0.00487104	0.00234819	1.30209	0.0905497	0.0055947	0.0109016	0	0.00312178	0.00709874	0	0	0	0	0.0102039	0.00368677	0	0	0	0.00130892	0	0	0.00205846	0.00623545	0	0	0	0	0	0	0	0.00586384	0	0	0	0	0	0	0	0	0.00511352	0	0	0	0	0	0
P50914	60S ribosomal protein L14 OS=Homo sapiens GN=RPL14 PE=1 SV=4 - [RL14_HUMAN]	0.00232513	0.00372812	0.001063	0.0014669	0.285129	0.0135286	0.00343606	0	0	0	0	0	0	0	0	0.0136052	0.00184339	0.00662603	0.00240912	0	0.00130892	0	0	0	0.00207848	0	0	0	0	0	0	0	0.00195461	0	0.00610277	0	0	0	0.0101864	0	0.00514933	0	0.0177915	0	0	0	0	0.00190978
Q9HAV0	Guanine nucleotide-binding protein subunit beta-4 OS=Homo sapiens GN=GNB4 PE=1 SV=3 - [GBB4_HUMAN]	0.00238659	0.00372637	0.0008238	0.00262081	0.221073	0	0.00660356	0	0	0.0156089	0	0	0	0.0205516	0	0	0	0	0	0.006182	0	0	0	0	0	0.00745295	0	0	0	0	0	0	0	0	0	0	0	0	0	0	0	0	0	0	0.00385624	0	0	0
Q9UHG3	Prenylcysteine oxidase 1 OS=Homo sapiens GN=PCYOX1 PE=1 SV=3 - [PCYOX_HUMAN]	0.00320289	0.00372585	0.000454896	0.00959575	0.122092	0.0108326	0.00333591	0.0109016	0.00633332	0.00936534	0.0106481	0.00694975	0.00636558	0	0	0.0221085	0.00368677	0	0.0289094	0	0.00261784	0.00215601	0.00168868	0.00823384	0.0623545	0	0	0	0	0	0	0	0	0	0	0	0	0	0	0	0	0	0	0	0.00192812	0	0	0.00954891
P30460	HLA class I histocompatibility antigen, B-8 alpha chain OS=Homo sapiens GN=HLA-B PE=1 SV=1 - [1B08_HUMAN]	0.00229745	0.00371255	0.00151022	0	0.406787	0	0.00122554	0	0	0	0	0	0	0	0	0	0	0	0	0	0	0	0	0	0	0	0	0	0	0	0	0	0	0	0	0	0	0	0	0	0	0	0	0	0	0	0	0
Q9UL46	Proteasome activator complex subunit 2 OS=Homo sapiens GN=PSME2 PE=1 SV=4 - [PSME2_HUMAN]	0.00443391	0.00370521	0.00131347	0.0160088	0.354494	0.0160023	0.00402161	0.0290708	0.0285	0.00936534	0.00354937	0.0243241	0.00636558	0.012331	0.00255872	0.0374143	0.0276508	0.0176694	0	0.0226673	0.00785351	0.0129361	0.0337735	0.0102923	0.0103924	0.00745295	0	0	0	0	0	0	0	0	0	0	0	0	0	0	0	0	0	0	0	0	0	0
O95299	NADH dehydrogenase [ubiquinone] 1 alpha subcomplex subunit 10, mitochondrial OS=Homo sapiens GN=NDUFA10 PE=1 SV=1 - [NDUAA_HUMAN]	0.00308903	0.00369694	0.00126034	0.00649517	0.340914	0.0158547	0.00676841	0.0218031	0	0.00312178	0	0.0138995	0	0	0	0.0119046	0.0129037	0	0.0120456	0	0.00392675	0.00431202	0	0	0.0394912	0	0	0	0	0	0	0	0	0	0.00610277	0	0	0	0	0	0.0102987	0.00511352	0	0	0.00385624	0	0.00347941	0.00954891
[truncated: 7,683 more rows]
[truncated: 96 more columns]

## Sheet: B. Hu Proteome top1300
UniProt Acc No.	Description of proteins	Avg abundance_all	Avg abundance_UP from catheter bags	Avg abundance_CB from catheters	Avg abundance_UP associated with UTI or CAUTI (short-term catheterization)	Ratio CB (column E)/UP (column D)	Avg abundance_no bacteriuria (UP06/UP47/UP55)	Avg abundance_UP with bacteriuria (other P2, P4, P7 samples)	d1_102UP	d1_106UP	d1_107UP	d1_110UP	d3_121UP	d1_128UP	d1_132UP	d1_134UP	d1_139UP	d1_144UP	d3_146UP	d3_150UP	d1_151UP	d1_156UP	d1_168UP	d1_182UP	d1_196UP	d3_2UP	d1_84UP	P1_CB_17	P1_CB_18	P1_CB_19	P1_CB_20	P1_CB_3	P1_CB_31	P1_CB_4	P1_CB_5	P1_UP_1	P1_UP_16	P1_UP_17	P1_UP_18	P1_UP_19	P1_UP_2	P1_UP_3	P1_UP_4	P1_UP_5	P2_CB_32	P2_CB_33	P2_CB_42	P2_CB_43	P2_CB_44
[truncated: 1,300 more rows]
[truncated: 96 more columns]

[truncated: 2 more sheets: C. Hu Proteome top200 t-test, D. Innate immune effectors]
