# Supplementary material for: Urethral Catheter Biofilms Reveal Plasticity in Bacterial Composition and Metabolism and Withstand Host Immune Defenses in Hypoxic Environment
Source: Front Med (Lausanne). 2021 Jun 23;8:667462. doi: 10.3389/fmed.2021.667462 (PMC8260951; doi:10.3389/fmed.2021.667462)
Supplement: Supplementary file 1 [file Data_Sheet_1.ZIP › Supplementary Materials folder/Supplementary Datasheet 3.xlsx]

## Sheet: Legends
Supplementary Datasheet 3. Combined microbial proteomic data from 121 long-term catheterization (LTC) associated CB and UP samples
This datasheet also contains 19 UP samples associated with short-term one-time catheterization (STC): it serves the purpose to compare data with LTC (CB and UP) samples. The 19 STC UP samples begin with a d1 or d3 (indicating day 1 or day 3 of catheterization).
Logarithmized (log2) data for microbial metaproteomes are presented here (columns E-EK). Other coluumns for averaged abundances and identifiers from the Uniprot database (uniprot.org).
The selected choice of databases for each proteomic datasets and the quantification approaches are described in detail in the Methods section. The databases derived from annotated microbial genomes listed in Supplementary Table 1.

## Sheet: Microbial metaproteomes_log2
UniProt Acc No.	Description of proteins	Avg abundance_UP from catheter bags	Avg abundance_CBs	d1_102UP	d1_110UP	d1_128UP	d1_139UP	d3_150UP	d1_168UP	d1_156UP	d1_182UP	d1_196UP	d1_134UP	d3_2UP	d1_106UP	d3_121UP	d1_132UP	d1_144UP	d1_84UP	d1_107UP	d1_151UP	d3_146UP	P1_UP_1	P1_UP_2	P1_UP_16	P1_UP_3	P1_UP_4	P1_UP_5	P1_UP_17	P1_UP_18	P1_UP_19	P1_CB_3	P1_CB_4	P1_CB_5	P1_CB_17	P1_CB_18	P1_CB_19	P1_CB_20	P1_CB_31	P2_UP_6	P2_UP_7	P2_UP_8	P2_UP_9	P2_UP_10	P2_UP_21	P2_UP_22	P2_UP_23	P2_CB_32	P2_CB_33
B4EVD6	Outer membrane protein A OS=Proteus mirabilis (strain HI4320) GN=ompA PE=3 SV=1 - [B4EVD6_PROMH]	0.724267		0.156256	0	0	0	0	0	0	0	0	0	0	0	0	0	0	0	0	0	0	0.366166	1.30279	0.23612	0.175077	0.357946	0.557466	0.581825	0.0347494	0	0.341652	0.934305	1.00791	0.812894	0.267634	0	0	0	0	0	0	0	0	0	0	0	0	0
B4ETB0	TonB-dependent receptor OS=Proteus mirabilis (strain HI4320) GN=PMI0842 PE=3 SV=1 - [B4ETB0_PROMH]	0.396319	0.396319	0	0	0	0	0	0	0	0	0	0	0	0	0	0	0	0	0	0	0	0.0976443	0.256287	0.0121087	0.00514933	0.0204541	0.0593049	0.0369413	0	0	0.00495148	0.209144	0.292012	0.151106	0.00516668	0	0	0	0	0	0	0	0	0	0	0	0	0
B4F1I0	Elongation factor Tu OS=Proteus mirabilis (strain HI4320) GN=tufB PE=3 SV=1 - [B4F1I0_PROMH]	0.306007	0.306007	0	0	0	0	0	0	0	0	0	0	0	0	0	0	0	0	0	0	0	0	0	0	0	0	0	0	0	0	0	0	0	0	0	0	0	0	0	0	0	0	0	0	0	0	0	0
B4EXT7	Glyceraldehyde-3-phosphate dehydrogenase OS=Proteus mirabilis (strain HI4320) GN=gapA PE=3 SV=1 - [B4EXT7_PROMH]	0.3009	0.3009	0	0	0	0	0	0	0	0	0	0	0	0	0	0	0	0	0	0	0	0.2197	0.459181	0.151359	0.061792	0.148292	0.290594	0.332471	0	0	0.0990295	0.359649	0.470987	0.422537	0.157067	0	0	0	0	0	0	0	0	0	0	0	0	0
B4EUF7	Enolase OS=Proteus mirabilis (strain HI4320) GN=eno PE=3 SV=1 - [ENO_PROMH]	0.283885	0.283885	0	0	0	0	0	0	0	0	0	0	0	0	0	0	0	0	0	0	0	0.305139	0.528592	0.399588	0.303811	0.235222	0.462579	0.332471	0	0	0.0495148	0.451516	0.467847	0.30501	0.409201	0	0	0	0	0	0	0	0	0	0	0	0	0
B4EYV6	Elongation factor Tu OS=Proteus mirabilis (strain HI4320) GN=tufB PE=3 SV=1 - [B4EYV6_PROMH]	0.257749	0.257749	0.105382	0	0	0	0	0	0	0	0	0	0	0	0	0	0	0	0	0	0	0.463811	1.13193	0.550948	0.669413	0.398855	0.682007	0.757296	0	0	0.30204	0.516018	0.499246	0.316203	0.462934	0	0	0	0	0	0	0	0	0	0	0	0	0
B4EYV7	Elongation factor G OS=Proteus mirabilis (strain HI4320) GN=fusA PE=3 SV=1 - [EFG_PROMH]	0.249894	0.249894	0.0290708	0	0	0	0	0	0	0	0	0	0	0	0	0	0	0	0	0	0	0.195289	0.54461	0.254283	0.205973	0.27613	0.373621	0.323236	0.0608114	0	0.0841751	0.43197	0.405049	0.170694	0.0837002	0	0	0	0	0	0	0	0	0	0	0	0	0
B4EV98	Formate acetyltransferase OS=Proteus mirabilis (strain HI4320) GN=pflB PE=4 SV=1 - [B4EV98_PROMH]	0.240749	0.240749	0.0181693	0	0	0	0	0	0	0	0	0	0	0	0	0	0	0	0	0	0	0.0366166	0.517913	0.205849	0.0411946	0.26079	0.47444	0.471001	0	0	0.00990295	0.420242	0.536925	0.379164	0.1333	0	0	0	0	0	0	0	0	0	0	0	0	0
Q833I8	Glyceraldehyde-3-phosphate dehydrogenase OS=Enterococcus faecalis (strain ATCC 700802 / V583) GN=gap-2 PE=3 SV=1 - [Q833I8_ENTFA]	0.225601	0.225601	0	0	0	0	0	0	0	0	0	0	0.27436	0	0.173744	0.168523	0.0847958	0	0	0	0	0.353961	0.512574	0.42986	0.0514933	0.0767028	0.302455	0.461766	0.0434367	0	0.356506	2.40418	3.57322	0.653394	0.651001	0.0100149	1.04566	0.352921	0.0696379	0	0.00972006	0.0505631	0.477026	0	0	0	0.0689774	0.0848373
B4F2V5	Chaperone protein DnaK OS=Proteus mirabilis (strain HI4320) GN=dnaK PE=3 SV=1 - [DNAK_PROMH]	0.225492	0.225492	0	0	0	0	0	0	0	0	0	0	0	0	0	0	0	0	0	0	0	0.128158	0.315019	0.108979	0.0257467	0.117611	0.166054	0.129294	0.0347494	0	0.0792236	0.45347	0.499246	0.320401	0.1829	0	0	0	0	0	0	0	0	0	0	0	0	0
B4EXE2	60 kDa chaperonin OS=Proteus mirabilis (strain HI4320) GN=groL PE=3 SV=1 - [CH60_PROMH]	0.224182	0.224182	0.0181693	0	0	0	0	0	0	0	0	0	0	0	0	0	0	0	0	0	0	0.0488222	0.197555	0.0968699	0.0257467	0.0613622	0.154193	0.120059	0	0	0.0297089	0.390923	0.398769	0.166496	0.119867	0	0	0	0	0	0	0	0	0	0	0	0	0
Q1R5U4	Elongation factor Tu 2 OS=Escherichia coli (strain UTI89 / UPEC) GN=tuf2 PE=3 SV=2 - [EFTU2_ECOUT]	0.199566	0.199566	0	0.532406	0	0.430265	0	0	0	0.226283	0	0	0	0	0	0	0	1.78126	0.933412	0.970574	0	0	1.17465	0.732579	0.813594	0.424422	0.557466	0.628001	0.512553	0	0.212913	0.342057	0.345391	0.345585	0.780168	0.0183606	0.0908684	0.692722	0	0	0	0	0	0	0	0	0	0
B4EXR9	Aldehyde-alcohol dehydrogenase OS=Proteus mirabilis (strain HI4320) GN=adhE PE=3 SV=1 - [B4EXR9_PROMH]	0.156978	0.156978	0	0	0	0	0	0	0	0	0	0	0	0	0	0	0	0	0	0	0	0.0366166	0.165519	0	0	0.0613622	0.130471	0.129294	0	0	0	0.146596	0.207234	0.125922	0.206667	0	0	0	0	0	0	0	0	0	0	0	0	0
B4ET27	30S ribosomal protein S1 OS=Proteus mirabilis (strain HI4320) GN=rpsA PE=3 SV=1 - [B4ET27_PROMH]	0.153831	0.153831	0	0	0	0	0	0	0	0	0	0	0	0	0	0	0	0	0	0	0	0.128158	0.555289	0	0	0.148292	0.11861	0.110824	0.0173747	0	0.0841751	0.220871	0.166415	0.075553	0	0	0	0	0	0	0	0	0	0	0	0	0	0
B4EUH6	Transketolase OS=Proteus mirabilis (strain HI4320) GN=tktA PE=3 SV=1 - [B4EUH6_PROMH]	0.152286	0.152286	0	0	0	0	0	0	0	0	0	0	0	0	0	0	0	0	0	0	0	0.0244111	0.0747504	0.0423806	0	0.0511352	0.0889574	0.0461766	0	0	0	0.474971	0.486687	0.127321	0.00930002	0	0	0	0	0	0	0	0	0	0	0	0	0
Q1R7R4	Enolase OS=Escherichia coli (strain UTI89 / UPEC) GN=eno PE=3 SV=1 - [ENO_ECOUT]	0.150918	0.150918	0	0.0496912	0	0.0833319	0	0	0	0.109764	0	0	0	0	0	0	0	0.499348	0.234134	0.125701	0	0	0.678093	0.883938	0.437693	0.286357	0.462579	0.212412	0.138997	0	0.0495148	0.263873	0.238634	0.332993	0.889702	0.00667657	0.061031	0.645491	0	0	0	0	0	0	0	0	0	0
B4F0E7	ATP synthase subunit beta OS=Proteus mirabilis (strain HI4320) GN=atpD PE=3 SV=1 - [ATPB_PROMH]	0.150797	0.150797	0	0	0	0	0	0	0	0	0	0	0	0	0	0	0	0	0	0	0	0.0244111	0.282984	0	0	0.153406	0.343969	0.147765	0	0	0.0396118	0.179824	0.200955	0.135716	0.265567	0	0	0	0	0	0	0	0	0	0	0	0	0
B4EYU9	DNA-directed RNA polymerase subunit beta OS=Proteus mirabilis (strain HI4320) GN=rpoB PE=3 SV=1 - [RPOB_PROMH]	0.14432	0.14432	0.00363385	0	0	0	0	0	0	0	0	0	0	0	0	0	0	0	0	0	0	0.0305139	0.373752	0	0.07724	0.148292	0.23722	0.0554119	0	0	0	0.150505	0.172695	0.0419739	0	0	0	0	0	0	0	0	0	0	0	0	0	0
Q839G8	Elongation factor Tu OS=Enterococcus faecalis (strain ATCC 700802 / V583) GN=tuf PE=3 SV=1 - [EFTU_ENTFA]	0.140546	0.140546	0	0	0	0	0	0	0	0	0	0	0.367892	0	0.573355	0.267171	0.221206	0	0	0	0	0.720127	0.859629	0.484349	0.133883	0.117611	0.575258	0.526413	0.0868734	0	0.26738	0.83462	0.844637	0.226659	0.259367	0	0.565554	0.141693	0.0696379	0	0	0.0873362	0.26867	0	0	0	0	0.0173531
B4F0Y8	Pyruvate dehydrogenase E1 component OS=Proteus mirabilis (strain HI4320) GN=aceE PE=4 SV=1 - [B4F0Y8_PROMH]	0.130736	0.130736	0.0218031	0	0	0	0	0	0	0	0	0	0	0	0	0	0	0	0	0	0	0.146466	0.533931	0.157414	0.108136	0.127838	0.189776	0.120059	0	0	0.00495148	0.129005	0.153856	0.0951408	0.0961002	0	0	0	0	0	0	0	0	0	0	0	0	0
B4EYU8	DNA-directed RNA polymerase subunit beta' OS=Proteus mirabilis (strain HI4320) GN=rpoC PE=3 SV=1 - [B4EYU8_PROMH]	0.123217	0.123217	0	0	0	0	0	0	0	0	0	0	0	0	0	0	0	0	0	0	0	0.0427194	0.224251	0.102924	0	0.158519	0.201637	0.184706	0	0	0	0.105549	0.141296	0.0489695	0	0	0	0	0	0	0	0	0	0	0	0	0	0
P0DM31	Enolase OS=Enterococcus faecalis (strain ATCC 700802 / V583) GN=eno PE=3 SV=1 - [ENO_ENTFA]	0.121588	0.121588	0	0	0	0	0	0	0	0	0	0	0.195377	0	0.239766	0.0575445	0.0276508	0	0	0	0	0.414988	0.432484	0.496458	0.0102987	0.0306811	0.201637	0.240118	0.00868734	0	0.108932	0.946033	1.15235	0.331594	0.354434	0.00333828	0.825953	0.184988	0.0278552	0	0	0.0413698	0.213839	0	0	0	0.00246348	0
B4EUH9	Fructose-bisphosphate aldolase class II OS=Proteus mirabilis (strain HI4320) GN=fbaA PE=3 SV=1 - [B4EUH9_PROMH]	0.118929	0.118929	0	0	0	0	0	0	0	0	0	0	0	0	0	0	0	0	0	0	0	0.0366166	0.0480538	0	0	0.0306811	0.0711659	0.0554119	0	0	0	0.234554	0.285732	0.0475704	0.0237667	0	0	0	0	0	0	0	0	0	0	0	0	0
B4EWN5	Pyruvate kinase OS=Proteus mirabilis (strain HI4320) GN=pykF PE=3 SV=1 - [B4EWN5_PROMH]	0.116849	0.116849	0.00726771	0	0	0	0	0	0	0	0	0	0	0	0	0	0	0	0	0	0	0.0549249	0.272305	0	0	0.0562487	0.0830269	0.0554119	0	0	0	0.113368	0.0973374	0.0517678	0	0	0	0	0	0	0	0	0	0	0	0	0	0
Q1RDQ7	Outer membrane protein A OS=Escherichia coli (strain UTI89 / UPEC) GN=ompA PE=3 SV=1 - [Q1RDQ7_ECOUT]	0.110712	0.110712	0	0.681479	0	0.31292	0	0	0	0.0979432	0	0	0	0	0	0	0	0.659586	0.614991	0.179278	0	0	0.864969	0.6236	0.350154	0.112497	0.213498	0.406354	0.269308	0	0.0445633	0.132914	0.153856	0.408546	0.775002	0.0150223	0.0759497	0.655987	0	0	0	0	0	0	0	0	0	0
Q1RB13	Glyceraldehyde-3-phosphate dehydrogenase OS=Escherichia coli (strain UTI89 / UPEC) GN=gapA PE=3 SV=1 - [Q1RB13_ECOUT]	0.10626	0.10626	0	0.22361	0	0.139453	0	0	0	0.379952	0	0	0	0	0	0	0	0.316751	0.277838	0.267887	0	0	0.528592	0.375371	0.205973	0.117611	0.11861	0.13853	0.0694987	0	0.0594177	0.181779	0.276312	0.391756	0.751235	0.00834571	0.168174	0.977421	0	0	0	0	0	0	0	0	0	0
B4EVB8	Outer membrane porin OS=Proteus mirabilis (strain HI4320) GN=ompF PE=4 SV=1 - [B4EVB8_PROMH]	0.105863	0.105863	0	0	0	0	0	0	0	0	0	0	0	0	0	0	0	0	0	0	0	0.0427194	0.117465	0.0242175	0.015448	0	0.047444	0.0369413	0	0	0.0247574	0.379195	0.398769	0.169295	0.0702668	0	0	0	0	0	0	0	0	0	0	0	0	0
B4EVY7	Fumarate hydratase class II OS=Proteus mirabilis (strain HI4320) GN=fumC PE=3 SV=1 - [B4EVY7_PROMH]	0.105691	0.105691	0	0	0	0	0	0	0	0	0	0	0	0	0	0	0	0	0	0	0	0.0976443	0.0961076	0.0302718	0	0.0409082	0.0830269	0.120059	0	0	0	0.230644	0.248053	0.0937417	0.00103334	0	0	0	0	0	0	0	0	0	0	0	0	0
B4F0E5	ATP synthase subunit alpha OS=Proteus mirabilis (strain HI4320) GN=atpA PE=3 SV=1 - [ATPA_PROMH]	0.104026	0.104026	0	0	0	0	0	0	0	0	0	0	0	0	0	0	0	0	0	0	0	0.0122055	0.133483	0.0665981	0	0.0869298	0.0948879	0.0461766	0	0	0.00495148	0.134868	0.138156	0.165097	0	0	0	0	0	0	0	0	0	0	0	0	0	0
B4EZW8	Putative iron ABC transporter, substrate-binding protein OS=Proteus mirabilis (strain HI4320) GN=PMI2957 PE=4 SV=1 - [B4EZW8_PROMH]	0.103687	0.103687	0	0	0	0	0	0	0	0	0	0	0	0	0	0	0	0	0	0	0	0.0366166	0.138822	0.0121087	0	0.0409082	0.0593049	0.0461766	0	0	0	0.230644	0.160136	0.116128	0	0	0	0	0	0	0	0	0	0	0	0	0	0
Q1RDV5	Formate acetyltransferase 1 OS=Escherichia coli (strain UTI89 / UPEC) GN=pflB PE=4 SV=1 - [Q1RDV5_ECOUT]	0.101496	0.101496	0	0.656634	0	0.355436	0	0	0	0.21615	0	0	0	0	0	0	0	1.19247	0.849124	0.228734	0	0	0.501895	0.91421	0.236869	0.127838	0.225359	0.193942	0.13031	0	0	0.086003	0.138156	0.127321	0.750201	0.011684	0.0488248	0.939374	0	0	0	0	0	0	0	0	0	0
B4EU10	Putative alkyl hydroperoxide reductase OS=Proteus mirabilis (strain HI4320) GN=ahpC PE=4 SV=1 - [B4EU10_PROMH]	0.0985926	0.0985926	0.0145354	0	0	0	0	0	0	0	0	0	0	0	0	0	0	0	0	0	0	0.0122055	0.0533931	0.0302718	0	0.0562487	0.0415135	0.0277059	0	0	0.0495148	0.326421	0.427028	0.11333	0.0341001	0	0	0	0	0	0	0	0	0	0	0	0	0
B4F2V2	Transaldolase OS=Proteus mirabilis (strain HI4320) GN=tal PE=3 SV=1 - [TAL_PROMH]	0.0978086	0.0978086	0	0	0	0	0	0	0	0	0	0	0	0	0	0	0	0	0	0	0	0.0122055	0.0747504	0.0665981	0.00514933	0.00511352	0.0415135	0.0369413	0	0	0.00495148	0.211098	0.207234	0.120325	0.159134	0	0	0	0	0	0	0	0	0	0	0	0	0
B4ESQ9	2-oxoglutarate dehydrogenase E1 component OS=Proteus mirabilis (strain HI4320) GN=sucA PE=4 SV=1 - [B4ESQ9_PROMH]	0.096126	0.096126	0	0	0	0	0	0	0	0	0	0	0	0	0	0	0	0	0	0	0	0.00610277	0.0533931	0	0	0.00511352	0.011861	0	0	0	0	0.154414	0.200955	0.0237852	0	0	0	0	0	0	0	0	0	0	0	0	0	0
B4EVY8	Putative exported protein OS=Proteus mirabilis (strain HI4320) GN=PMI1297 PE=4 SV=1 - [B4EVY8_PROMH]	0.0959721	0.0959721	0	0	0	0	0	0	0	0	0	0	0	0	0	0	0	0	0	0	0	0.0671305	0.176197	0.0121087	0	0.0153406	0.0177915	0.00923532	0	0	0	0.129005	0.122457	0.0251843	0	0	0	0	0	0	0	0	0	0	0	0	0	0
B4EU52	Trigger factor OS=Proteus mirabilis (strain HI4320) GN=tig PE=3 SV=1 - [TIG_PROMH]	0.0925429	0.0925429	0	0	0	0	0	0	0	0	0	0	0	0	0	0	0	0	0	0	0	0.0610277	0.170858	0.0302718	0.0257467	0.0409082	0.0711659	0.0554119	0	0	0.0198059	0.0918669	0.0847777	0.0125922	0.0165334	0	0	0	0	0	0	0	0	0	0	0	0	0
B4EST0	2,3-bisphosphoglycerate-dependent phosphoglycerate mutase OS=Proteus mirabilis (strain HI4320) GN=gpmA PE=3 SV=1 - [GPMA_PROMH]	0.0890056	0.0890056	0	0	0	0	0	0	0	0	0	0	0	0	0	0	0	0	0	0	0	0.0122055	0.0320359	0	0	0.0357946	0.0415135	0.0646472	0	0	0.00495148	0.193507	0.295152	0.11193	0.0506334	0	0	0	0	0	0	0	0	0	0	0	0	0
B4EYV0	50S ribosomal protein L7/L12 OS=Proteus mirabilis (strain HI4320) GN=rplL PE=3 SV=1 - [RL7_PROMH]	0.0889167	0.0889167	0	0	0	0	0	0	0	0	0	0	0	0	0	0	0	0	0	0	0	0.0671305	0.22959	0	0	0.0255676	0.0652354	0	0	0	0.0643692	0.0938215	0.0533785	0.0307809	0	0	0	0	0	0	0	0	0	0	0	0	0	0
B4EUX6	Chaperone protein ClpB OS=Proteus mirabilis (strain HI4320) GN=clpB PE=3 SV=1 - [B4EUX6_PROMH]	0.0877432	0.0877432	0	0	0	0	0	0	0	0	0	0	0	0	0	0	0	0	0	0	0	0.0305139	0.101447	0.0423806	0.0102987	0	0.0415135	0.0554119	0	0	0	0.170051	0.235494	0.0923426	0.122967	0	0	0	0	0	0	0	0	0	0	0	0	0
B4EYA6	Fructose-bisphosphate aldolase class I OS=Proteus mirabilis (strain HI4320) GN=fbaB PE=4 SV=1 - [B4EYA6_PROMH]	0.0868454	0.0868454	0	0	0	0	0	0	0	0	0	0	0	0	0	0	0	0	0	0	0	0.0244111	0.101447	0.0302718	0	0.0204541	0.023722	0.0277059	0	0	0	0.361604	0.36109	0.0825487	0.0217	0	0	0	0	0	0	0	0	0	0	0	0	0
B4EWL9	Outer membrane lipoprotein OS=Proteus mirabilis (strain HI4320) GN=slyB PE=4 SV=1 - [B4EWL9_PROMH]	0.085135	0.085135	0	0	0	0	0	0	0	0	0	0	0	0	0	0	0	0	0	0	0	0.0366166	0.186876	0	0	0	0	0.0923532	0	0	0	0.224781	0.207234	0.109132	0	0	0	0	0	0	0	0	0	0	0	0	0	0
Q1RCJ6	Aldehyde-alcohol dehydrogenase OS=Escherichia coli (strain UTI89 / UPEC) GN=adhE PE=3 SV=1 - [Q1RCJ6_ECOUT]	0.0844755	0.0844755	0	0.0603393	0	0.0918352	0	0	0	0.145226	0	0	0	0	0	0	0	0.0633501	0.3153	0.0659413	0	0	0.672753	0.81734	0.185376	0.0920434	0.231289	0.147765	0.0955608	0	0	0.0469107	0.0941974	0.222462	0.580734	0	0.0176312	0.304378	0	0	0	0	0	0	0	0	0	0
B4EW37	Outer membrane protein TolC OS=Proteus mirabilis (strain HI4320) GN=tolC PE=4 SV=1 - [B4EW37_PROMH]	0.0831139	0.0831139	0	0	0	0	0	0	0	0	0	0	0	0	0	0	0	0	0	0	0	0.0488222	0.160179	0	0	0.00511352	0.0296525	0.0277059	0	0	0	0.136823	0.169555	0.0503687	0.0206667	0	0	0	0	0	0	0	0	0	0	0	0	0
B4EYV2	50S ribosomal protein L1 OS=Proteus mirabilis (strain HI4320) GN=rplA PE=3 SV=1 - [RL1_PROMH]	0.0818342	0.0818342	0	0	0	0	0	0	0	0	0	0	0	0	0	0	0	0	0	0	0	0.079336	0.336377	0.151359	0.144181	0.127838	0.154193	0.221648	0.0608114	0	0.0495148	0.138778	0.0910575	0.0545661	0.0310001	0	0	0	0	0	0	0	0	0	0	0	0	0
Q1RGI8	Chaperone protein DnaK OS=Escherichia coli (strain UTI89 / UPEC) GN=dnaK PE=3 SV=1 - [DNAK_ECOUT]	0.0809659	0.0809659	0	0.294598	0	0.248295	0	0	0	0.222905	0	0	0	0	0	0	0	1.00615	0.327787	0.49456	0	0	0.400449	0.339045	0.190525	0.0920434	0.11861	0.129294	0.16506	0	0.00990295	0.115322	0.153856	0.281225	0.945502	0.0250371	0.0732372	1.07057	0	0	0	0	0	0	0	0	0	0
A6TAE1	Murein lipoprotein OS=Klebsiella pneumoniae subsp. pneumoniae (strain ATCC 700721 / MGH 78578) GN=lpp PE=4 SV=1 - [A6TAE1_KLEP7]	0.0797897	0.0797897	0	0	0	0	0	0	0	0	0	0.237961	0	0.1425	0	0	0	0	0	0	0	0	0	0	0	0	0	0	0	0	0	0	0	0	0	0	0	0	0	0	0	0	0	0	0	0	0.00246348	0.291146
B4F2A1	Malate dehydrogenase OS=Proteus mirabilis (strain HI4320) GN=mdh PE=3 SV=1 - [MDH_PROMH]	0.0766414	0.0766414	0	0	0	0	0	0	0	0	0	0	0	0	0	0	0	0	0	0	0	0.10985	0.0427145	0	0.0257467	0.0306811	0.0296525	0.101588	0	0	0	0.207189	0.392489	0.139913	0.0413334	0	0	0	0	0	0	0	0	0	0	0	0	0
B4EWG3	Respiratory nitrate reductase 1 alpha chain OS=Proteus mirabilis (strain HI4320) GN=narG PE=3 SV=1 - [B4EWG3_PROMH]	0.0749922	0.0749922	0	0	0	0	0	0	0	0	0	0	0	0	0	0	0	0	0	0	0	0	0.00533931	0	0	0	0.0059305	0.00923532	0	0	0	0.0957761	0.0533785	0.00139913	0	0	0	0	0	0	0	0	0	0	0	0	0	0
B4EUH8	Phosphoglycerate kinase OS=Proteus mirabilis (strain HI4320) GN=pgk PE=3 SV=1 - [PGK_PROMH]	0.0748457	0.0748457	0.00726771	0	0	0	0	0	0	0	0	0	0	0	0	0	0	0	0	0	0	0.0427194	0.144161	0	0.092688	0.0715893	0.106749	0.0461766	0	0	0	0.0410469	0.169555	0.0769521	0	0	0	0	0	0	0	0	0	0	0	0	0	0
A6UZH4	Elongation factor Tu OS=Pseudomonas aeruginosa (strain PA7) GN=tuf1 PE=3 SV=2 - [EFTU_PSEA7]	0.0738664	0.0738664	0	0	0	0	0	0	0	0	0	0	0	0	0	0	0	0	0	0	0	0	0.416466	0.0968699	0.252317	0.506238	0.628632	0.193942	0.451742	0.448202	0.242622	0.0566838	0.0596584	0.0517678	0.1178	0.645958	0.458411	0.242715	0	0	0	0	0.307051	0.0354556	0	0.0787595	0	0
A6T751	Outer membrane protein 3a (II*Gd) OS=Klebsiella pneumoniae subsp. pneumoniae (strain ATCC 700721 / MGH 78578) GN=ompA PE=3 SV=1 - [A6T751_KLEP7]	0.0727872	0.0727872	0	0	0	0	0	0	0	0	0	0.422189	0	0.209	0	0	0	0	0	0	0	0	0	0	0	0	0	0	0	0	0	0	0	0	0	0	0	0	0	0	0	0	0	0	0	0	0	0.879223
B4ETU3	Alkyl hydroperoxide reductase subunit C OS=Proteus mirabilis (strain HI4320) GN=ahpC PE=4 SV=1 - [B4ETU3_PROMH]	0.0721796	0.0721796	0.0908463	0	0	0	0	0	0	0	0	0	0	0	0	0	0	0	0	0	0	0	0	0.0242175	0	0.010227	0.011861	0	0	0	0	0	0	0	0	0	0	0	0	0	0	0	0	0	0	0	0	0
B4F246	Lipoprotein OS=Proteus mirabilis (strain HI4320) GN=metQ PE=3 SV=1 - [B4F246_PROMH]	0.0700632	0.0700632	0	0	0	0	0	0	0	0	0	0	0	0	0	0	0	0	0	0	0	0.0122055	0.0533931	0.0242175	0	0.00511352	0.023722	0.0461766	0	0	0	0.0996853	0.122457	0.0769521	0	0	0	0	0	0	0	0	0	0	0	0	0	0
A6VB57	60 kDa chaperonin OS=Pseudomonas aeruginosa (strain PA7) GN=groL PE=3 SV=1 - [CH60_PSEA7]	0.0697601	0.0697601	0	0	0	0	0	0	0	0	0	0	0	0	0	0	0	0	0	0	0	0	0.555289	0.0605437	0.0720906	0.296584	0.213498	0	0.112935	0.112051	0.252525	0	0	0.0447722	0.206667	1.82437	1.19485	0.39884	0	0	0	0	0.318017	0	0	0	0	0
B4ETL7	Bifunctional polymyxin resistance protein ArnA OS=Proteus mirabilis (strain HI4320) GN=arnA PE=3 SV=1 - [ARNA_PROMH]	0.0684764	0.0684764	0	0	0	0	0	0	0	0	0	0	0	0	0	0	0	0	0	0	0	0.0305139	0.0480538	0	0.0102987	0.0204541	0.0177915	0	0	0	0	0.0195461	0.0345391	0.00699565	0	0	0	0	0	0	0	0	0	0	0	0	0	0
B4F0Y6	Dihydrolipoyl dehydrogenase OS=Proteus mirabilis (strain HI4320) GN=lpdA PE=4 SV=1 - [B4F0Y6_PROMH]	0.0682437	0.0682437	0	0	0	0	0	0	0	0	0	0	0	0	0	0	0	0	0	0	0	0.0549249	0.23493	0.0242175	0	0.0255676	0.0415135	0	0	0	0	0.0918669	0.116177	0.0503687	0	0	0	0	0	0	0	0	0	0	0	0	0	0
B4EWN9	Major outer membrane lipoprotein (Murein-lipoprotein) OS=Proteus mirabilis (strain HI4320) GN=lpp PE=4 SV=1 - [B4EWN9_PROMH]	0.0677277	0.0677277	0.0181693	0	0	0	0	0	0	0	0	0	0	0	0	0	0	0	0	0	0	0.079336	0.0747504	0.0484349	0	0.00511352	0.0652354	0.0923532	0	0	0	0.17787	0.251193	0.393155	0.0651001	0	0	0	0	0	0	0	0	0	0	0	0	0
B4ESZ4	6-phosphogluconate dehydrogenase, decarboxylating OS=Proteus mirabilis (strain HI4320) GN=gnd PE=3 SV=1 - [B4ESZ4_PROMH]	0.0670761	0.0670761	0	0	0	0	0	0	0	0	0	0	0	0	0	0	0	0	0	0	0	0.0488222	0.160179	0	0.0257467	0.0715893	0.0770964	0.0461766	0	0	0.0148544	0.138778	0.119317	0.0461713	0.0413334	0	0	0	0	0	0	0	0	0	0	0	0	0
Q834T3	DNA-binding protein HU OS=Enterococcus faecalis (strain ATCC 700802 / V583) GN=hup PE=3 SV=1 - [Q834T3_ENTFA]	0.0658165	0.0658165	0	0	0	0	0	0	0	0	0	0	0.19122	0	0.198068	0.119199	0.0829524	0	0	0	0	0.195289	0.523253	0.181631	0.046344	0.0255676	0.213498	0.286295	0.00868734	0	0.0495148	0.273646	0.464707	0.1609	0.155	0	0.233274	0.0590388	0.0324977	0	0	0.0459664	0.169975	0	0	0	0.0123174	0
B4EXL6	Protease OS=Proteus mirabilis (strain HI4320) GN=degQ PE=4 SV=1 - [B4EXL6_PROMH]	0.0652293	0.0652293	0	0	0	0	0	0	0	0	0	0	0	0	0	0	0	0	0	0	0	0.00610277	0.202894	0	0	0.0153406	0.011861	0	0	0	0	0.211098	0.194675	0.0503687	0.0175667	0	0	0	0	0	0	0	0	0	0	0	0	0
B4F2D3	30S ribosomal protein S2 OS=Proteus mirabilis (strain HI4320) GN=rpsB PE=3 SV=1 - [RS2_PROMH]	0.0650632	0.0650632	0	0	0	0	0	0	0	0	0	0	0	0	0	0	0	0	0	0	0	0.0366166	0.0961076	0.0968699	0	0.0562487	0.100818	0.120059	0	0	0.0297089	0.0762299	0.0565185	0.0279826	0	0	0	0	0	0	0	0	0	0	0	0	0	0
Q833I9	Phosphoglycerate kinase OS=Enterococcus faecalis (strain ATCC 700802 / V583) GN=pgk PE=3 SV=1 - [PGK_ENTFA]	0.0639312	0.0639312	0	0	0	0	0	0	0	0	0	0	0.184985	0	0.104246	0.0164413	0.0221206	0	0	0	0	0.262419	0.181537	0.242175	0	0.0306811	0.106749	0.157	0	0	0.0445633	0.811165	1.11153	0.181887	0.272801	0	0.284811	0.0485431	0.00928505	0.0166058	0.00972006	0.00919329	0.180941	0	0	0	0.00246348	0
B4EXE5	Aspartate ammonia-lyase OS=Proteus mirabilis (strain HI4320) GN=aspA PE=3 SV=1 - [B4EXE5_PROMH]	0.0630657	0.0630657	0.0726771	0	0	0	0	0	0	0	0	0	0	0	0	0	0	0	0	0	0	0.00610277	0.165519	0	0	0.0357946	0.0533745	0.0277059	0	0	0	0.117277	0.072218	0.0307809	0.0423668	0	0	0	0	0	0	0	0	0	0	0	0	0
Q835R7	Chaperone protein DnaK OS=Enterococcus faecalis (strain ATCC 700802 / V583) GN=dnaK PE=3 SV=1 - [DNAK_ENTFA]	0.0630032	0.0630032	0	0	0	0	0	0	0	0	0	0	0.122631	0	0.173744	0.0411032	0.023964	0	0	0	0	0.122055	0.149501	0.0363262	0	0.00511352	0.047444	0.166236	0	0	0.108932	0.86003	1.28736	0.278427	0.200467	0	0.20208	0.11283	0.0139276	0	0	0.0137899	0.093212	0	0	0	0.00985392	0
B4F2D2	Elongation factor Ts OS=Proteus mirabilis (strain HI4320) GN=tsf PE=3 SV=1 - [EFTS_PROMH]	0.062405	0.062405	0	0	0	0	0	0	0	0	0	0	0	0	0	0	0	0	0	0	0	0.0122055	0.0694111	0.0302718	0.0257467	0.0460217	0.0415135	0.0831178	0	0	0.0198059	0.086003	0.0659382	0.0363774	0	0	0	0	0	0	0	0	0	0	0	0	0	0
B4F1K8	30S ribosomal protein S4 OS=Proteus mirabilis (strain HI4320) GN=rpsD PE=3 SV=1 - [RS4_PROMH]	0.0621102	0.0621102	0	0	0	0	0	0	0	0	0	0	0	0	0	0	0	0	0	0	0	0.0671305	0.186876	0.0363262	0.0566426	0.10227	0.100818	0.101588	0	0	0.0495148	0.0918669	0.0659382	0.0503687	0.0124	0	0	0	0	0	0	0	0	0	0	0	0	0
Q1RBB9	Murein lipoprotein OS=Escherichia coli (strain UTI89 / UPEC) GN=lpp PE=4 SV=1 - [Q1RBB9_ECOUT]	0.0613936	0.0613936	0	0.11358	0	0.0510195	0	0	0	0.0253301	0	0	0	0	0	0	0	0.223589	0.218525	0.037092	0	0	0.15484	0.0787068	0.092688	0.0255676	0.0652354	0.147765	0.138997	0	0.20301	0.060593	0.141296	0.226659	0.700601	0.0216989	0.0569623	0.509046	0	0	0	0	0	0	0	0	0	0
B4EYK5	Flagellin OS=Proteus mirabilis (strain HI4320) GN=fliC1 PE=3 SV=1 - [B4EYK5_PROMH]	0.0610556	0.0610556	0	0	0	0	0	0	0	0	0	0	0	0	0	0	0	0	0	0	0	0	0	0	0	0	0	0	0	0	0	0	0	0.00279826	0.00310001	0	0	0	0	0	0	0	0	0	0	0	0	0
Q1R5U3	Elongation factor G OS=Escherichia coli (strain UTI89 / UPEC) GN=fusA PE=3 SV=3 - [EFG_ECOUT]	0.0604577	0.0604577	0	0.841201	0	0.141154	0	0	0	0.0776791	0	0	0	0	0	0	0	1.24092	1.10823	0.861358	0	0	0.598003	0.52673	0.473738	0.240335	0.249081	0.193942	0.147685	0	0	0.183734	0.106757	0.184685	0.399901	0.00166914	0.0203437	0.562837	0	0	0	0	0	0	0	0	0	0
B4EYV8	30S ribosomal protein S7 OS=Proteus mirabilis (strain HI4320) GN=rpsG PE=3 SV=1 - [RS7_PROMH]	0.0588769	0.0588769	0	0	0	0	0	0	0	0	0	0	0	0	0	0	0	0	0	0	0	0.0732332	0.176197	0	0.07724	0.0767028	0.0889574	0.0923532	0	0	0.0148544	0.0742753	0.100477	0.0251843	0	0	0	0	0	0	0	0	0	0	0	0	0	0
B4F2C3	Polyribonucleotide nucleotidyltransferase OS=Proteus mirabilis (strain HI4320) GN=pnp PE=3 SV=1 - [PNP_PROMH]	0.0579979	0.0579979	0	0	0	0	0	0	0	0	0	0	0	0	0	0	0	0	0	0	0	0.00610277	0.160179	0	0	0.0153406	0.0177915	0	0	0	0	0.0840484	0.0973374	0.0209869	0	0	0	0	0	0	0	0	0	0	0	0	0	0
B4EZV5	Serine hydroxymethyltransferase OS=Proteus mirabilis (strain HI4320) GN=glyA PE=3 SV=1 - [GLYA_PROMH]	0.0568742	0.0568742	0	0	0	0	0	0	0	0	0	0	0	0	0	0	0	0	0	0	0	0.0122055	0.0907683	0	0.0102987	0.0409082	0.0593049	0.0184706	0	0	0	0.0488653	0.0784979	0.0279826	0	0	0	0	0	0	0	0	0	0	0	0	0	0
A6TH53	60 kDa chaperonin OS=Klebsiella pneumoniae subsp. pneumoniae (strain ATCC 700721 / MGH 78578) GN=groL PE=3 SV=1 - [CH60_KLEP7]	0.0564449	0.0564449	0	0	0	0	0	0	0	0	0	0.12026	0	0.506666	0	0	0	0	0	0	0	0	0	0	0	0	0	0	0	0	0	0	0	0	0	0	0	0	0	0	0	0	0	0	0	0	0.0270983	0.590005
B4ET20	Arginine ABC transporter, substrate-binding protein OS=Proteus mirabilis (strain HI4320) GN=artI PE=3 SV=1 - [B4ET20_PROMH]	0.0549892	0.0549892	0	0	0	0	0	0	0	0	0	0	0	0	0	0	0	0	0	0	0	0	0	0	0	0	0	0	0	0	0	0.138778	0.254333	0.0517678	0.0155	0	0	0	0	0	0	0	0	0	0	0	0	0
Q1R7A7	Phosphoglycerate kinase OS=Escherichia coli (strain UTI89 / UPEC) GN=pgk PE=3 SV=1 - [Q1R7A7_ECOUT]	0.0546326	0.0546326	0	0.241357	0	0.0986378	0	0	0	0.0979432	0	0	0	0	0	0	0	0.402459	0.449536	0.226673	0	0	0.15484	0.472241	0.23172	0.117611	0.106749	0.0461766	0.0521241	0	0.00495148	0.0527746	0.182115	0.165097	0.479468	0.00667657	0.00678122	0.572021	0	0	0	0	0	0	0	0	0	0
A0A140NTJ5	Outer membrane protein A OS=Providencia stuartii (strain MRSN 2154) GN=S70_17310 PE=3 SV=1 - [A0A140NTJ5_PROSM]	0.0544174	0.0544174	0	0	0	0	0	0	0	0	0	0	0	0	0	0	0	0	0	0	0	0	0	0	0	0	0	0	0	0	0	0	0	0	0	0	0	0	0	0	0	0	0	0	0	0	0	0
B4EVG5	Isocitrate dehydrogenase [NADP] OS=Proteus mirabilis (strain HI4320) GN=icd PE=4 SV=1 - [B4EVG5_PROMH]	0.0536293	0.0536293	0	0	0	0	0	0	0	0	0	0	0	0	0	0	0	0	0	0	0	0.00610277	0.0373752	0	0	0.0460217	0.035583	0.00923532	0	0	0.00990295	0.0390923	0.0847777	0.00279826	0.0299667	0	0	0	0	0	0	0	0	0	0	0	0	0
Q1RDU7	30S ribosomal protein S1 OS=Escherichia coli (strain UTI89 / UPEC) GN=rpsA PE=3 SV=1 - [Q1RDU7_ECOUT]	0.0535533	0.0535533	0	0.181018	0	0.0612234	0	0	0	0.0168868	0	0	0	0	0	0	0	0.708031	0.527581	0.0824266	0	0	0.6247	0.278501	0.236869	0.148292	0.0948879	0	0.0173747	0	0	0.164188	0	0.0727547	0.316201	0	0.00949371	0.419832	0	0	0	0	0	0	0	0	0	0
B4F2N1	Probable cytosol aminopeptidase OS=Proteus mirabilis (strain HI4320) GN=pepA PE=3 SV=1 - [AMPA_PROMH]	0.0534881	0.0534881	0	0	0	0	0	0	0	0	0	0	0	0	0	0	0	0	0	0	0	0.0122055	0.0800897	0	0	0.00511352	0.0059305	0.0277059	0	0	0	0.0488653	0.0282592	0.00419739	0	0	0	0	0	0	0	0	0	0	0	0	0	0
B4EVB7	Aminotransferase OS=Proteus mirabilis (strain HI4320) GN=aspC PE=3 SV=1 - [B4EVB7_PROMH]	0.0533742	0.0533742	0.00363385	0	0	0	0	0	0	0	0	0	0	0	0	0	0	0	0	0	0	0.0122055	0.0266966	0	0	0.0153406	0.0533745	0.0184706	0	0	0	0.164188	0.197815	0.0377765	0.0196334	0	0	0	0	0	0	0	0	0	0	0	0	0
A0A0H3FPV7	Elongation factor Tu OS=Enterobacter aerogenes (strain ATCC 13048 / DSM 30053 / JCM 1235 / KCTC 2190 / NBRC 13534 / NCIMB 10102 / NCTC 10006) GN=tuf PE=3 SV=1 - [A0A0H3FPV7_ENTAK]	0.0529952	0.0529952	0	0	0	0	0	0	0	0	0	0	0	0	0	0	0	0	0	0	0	0	0	0	0	0	0	0	0	0	0	0	0	0	0	0	0	0	0	0	0	0	0	0	0	0	0	0
B4F1J0	30S ribosomal protein S3 OS=Proteus mirabilis (strain HI4320) GN=rpsC PE=3 SV=1 - [B4F1J0_PROMH]	0.0520616	0.0520616	0	0	0	0	0	0	0	0	0	0	0	0	0	0	0	0	0	0	0	0.0244111	0.106786	0.0544893	0	0.0664758	0.0948879	0.0554119	0.026062	0	0.0247574	0.0625476	0.0596584	0.0293817	0.0413334	0	0	0	0	0	0	0	0	0	0	0	0	0
B4ESX1	DNA protection during starvation protein OS=Proteus mirabilis (strain HI4320) GN=dps PE=3 SV=1 - [B4ESX1_PROMH]	0.0520536	0.0520536	0.0181693	0	0	0	0	0	0	0	0	0	0	0	0	0	0	0	0	0	0	0.0244111	0.0533931	0.0181631	0	0	0.0177915	0.0554119	0	0	0.0445633	0.111413	0.0847777	0.0601626	0.0206667	0	0	0	0	0	0	0	0	0	0	0	0	0
Q834V5	Glyceraldehyde 3-phosphate dehydrogenase OS=Enterococcus faecalis (strain ATCC 700802 / V583) GN=gap-1 PE=3 SV=1 - [Q834V5_ENTFA]	0.0516332	0.0516332	0	0	0	0	0	0	0	0	0	0	0.0872963	0	0	0.0616548	0	0	0	0	0	0.134261	0.176197	0.108979	0	0	0.0711659	0.157	0	0	0	0.261918	0.405049	0.124523	0.140534	0	0.1302	0.0931502	0.0464253	0	0	0.0367732	0.109661	0	0	0	0	0
B4F261	Outer membrane protein OS=Proteus mirabilis (strain HI4320) GN=ompH PE=3 SV=1 - [B4F261_PROMH]	0.0516193	0.0516193	0	0	0	0	0	0	0	0	0	0	0	0	0	0	0	0	0	0	0	0.0305139	0.0587324	0.0181631	0.0360453	0.010227	0.0177915	0.0277059	0	0	0.0198059	0.0957761	0.0941974	0.0447722	0.00723335	0	0	0	0	0	0	0	0	0	0	0	0	0
B4EZR7	Phosphoenolpyruvate-protein phosphotransferase OS=Proteus mirabilis (strain HI4320) GN=ptsI PE=3 SV=1 - [B4EZR7_PROMH]	0.051298	0.051298	0	0	0	0	0	0	0	0	0	0	0	0	0	0	0	0	0	0	0	0	0.0480538	0	0	0.00511352	0.011861	0.0184706	0	0	0	0.0195461	0.0627983	0.00139913	0	0	0	0	0	0	0	0	0	0	0	0	0	0
Q1R3B6	60 kDa chaperonin OS=Escherichia coli (strain UTI89 / UPEC) GN=groL PE=1 SV=1 - [CH60_ECOUT]	0.0508878	0.0508878	0	0.237808	0	0.176868	0	0	0	0.108075	0	0	0	0	0	0	0	0.532886	0.45578	0.201945	0	0	0.299002	0.296664	0.113285	0.0920434	0.0711659	0.129294	0.104248	0	0	0.0820938	0	0.135716	0.647901	0.140208	0.127487	0.780625	0	0	0	0	0	0	0	0	0	0
B4F1J9	50S ribosomal protein L6 OS=Proteus mirabilis (strain HI4320) GN=rplF PE=3 SV=1 - [RL6_PROMH]	0.0506991	0.0506991	0.00363385	0	0	0	0	0	0	0	0	0	0	0	0	0	0	0	0	0	0	0.0488222	0.149501	0	0.046344	0.0357946	0.0948879	0.0646472	0	0	0.0396118	0.111413	0.106757	0.0713556	0.0248001	0	0	0	0	0	0	0	0	0	0	0	0	0
B4EUU6	Aminoacyl-histidine dipeptidase OS=Proteus mirabilis (strain HI4320) GN=pepD PE=4 SV=1 - [B4EUU6_PROMH]	0.0506489	0.0506489	0	0	0	0	0	0	0	0	0	0	0	0	0	0	0	0	0	0	0	0.0244111	0.0640718	0	0	0.0153406	0.023722	0.0461766	0	0	0	0.154414	0.213514	0.0405748	0.00206667	0	0	0	0	0	0	0	0	0	0	0	0	0
B4F161	Triosephosphate isomerase OS=Proteus mirabilis (strain HI4320) GN=tpiA PE=3 SV=1 - [TPIS_PROMH]	0.0496045	0.0496045	0	0	0	0	0	0	0	0	0	0	0	0	0	0	0	0	0	0	0	0.00610277	0	0	0	0	0	0.00923532	0	0	0	0.160278	0.156996	0.0629608	0.0196334	0	0	0	0	0	0	0	0	0	0	0	0	0
B4F1A2	Acetoin(Diacetyl) reductase OS=Proteus mirabilis (strain HI4320) GN=budC PE=4 SV=1 - [B4F1A2_PROMH]	0.0492343	0.0492343	0.00726771	0	0	0	0	0	0	0	0	0	0	0	0	0	0	0	0	0	0	0.00610277	0.0533931	0	0	0.00511352	0.011861	0.0554119	0	0	0	0.0527746	0.0847777	0.0629608	0	0	0	0	0	0	0	0	0	0	0	0	0	0
Q1RG77	Pyruvate dehydrogenase E1 component OS=Escherichia coli (strain UTI89 / UPEC) GN=aceE PE=4 SV=1 - [Q1RG77_ECOUT]	0.049199	0.049199	0	0.635338	0	0.31292	0	0	0	0.248235	0	0	0	0	0	0	0	2.59735	0.914682	0.550198	0	0	0.614021	0.351153	0.334706	0.107384	0.12454	0.0461766	0.243246	0	0	0.0488653	0	0.0839478	0.287267	0	0.00135625	0.379161	0	0	0	0	0	0	0	0	0	0
A6T4F4	Chaperone protein DnaK OS=Klebsiella pneumoniae subsp. pneumoniae (strain ATCC 700721 / MGH 78578) GN=dnaK PE=3 SV=1 - [DNAK_KLEP7]	0.0490107	0.0490107	0	0	0	0	0	0	0	0	0	0.107466	0	0.221666	0	0	0	0	0	0	0	0	0	0	0	0	0	0	0	0	0	0	0	0	0	0	0	0	0	0	0	0	0	0	0	0	0.00739044	0.678698
B4F1Q3	Chaperone protein HtpG OS=Proteus mirabilis (strain HI4320) GN=htpG PE=3 SV=1 - [B4F1Q3_PROMH]	0.0488918	0.0488918	0	0	0	0	0	0	0	0	0	0	0	0	0	0	0	0	0	0	0	0	0.0106786	0	0	0	0	0.0277059	0.00868734	0	0	0.105549	0.141296	0.0335791	0	0	0	0	0	0	0	0	0	0	0	0	0	0
B4EXB0	Oligopeptide ABC transporter, oligopeptide-binding protein OS=Proteus mirabilis (strain HI4320) GN=oppA PE=4 SV=1 - [B4EXB0_PROMH]	0.0486178	0.0486178	0	0	0	0	0	0	0	0	0	0	0	0	0	0	0	0	0	0	0	0	0	0	0	0	0	0	0	0	0	0.117277	0.232354	0.0335791	0.00413334	0	0	0	0	0	0	0	0	0	0	0	0	0
B4F0Y7	Acetyltransferase component of pyruvate dehydrogenase complex OS=Proteus mirabilis (strain HI4320) GN=aceF PE=3 SV=1 - [B4F0Y7_PROMH]	0.0480148	0.0480148	0	0	0	0	0	0	0	0	0	0	0	0	0	0	0	0	0	0	0	0.0366166	0.213573	0	0	0.010227	0.011861	0	0	0	0	0.0566838	0.0502386	0.00419739	0	0	0	0	0	0	0	0	0	0	0	0	0	0
Q1REH6	2,3-bisphosphoglycerate-dependent phosphoglycerate mutase OS=Escherichia coli (strain UTI89 / UPEC) GN=gpmA PE=3 SV=1 - [Q1REH6_ECOUT]	0.047784	0.047784	0	0.191666	0	0.0697267	0	0	0	0.0996319	0	0	0	0	0	0	0	0.242221	0.099897	0.0947906	0	0	0.15484	0.454078	0.0257467	0.0306811	0.0296525	0.0369413	0.026062	0	0	0.0801392	0.144436	0.229457	0.418501	0.00333828	0.0149187	0.381785	0	0	0	0	0	0	0	0	0	0
B4F0A2	Putative TonB-dependent ferric siderophore receptor OS=Proteus mirabilis (strain HI4320) GN=ireA PE=3 SV=1 - [B4F0A2_PROMH]	0.0472029	0.0472029	0	0	0	0	0	0	0	0	0	0	0	0	0	0	0	0	0	0	0	0.0732332	0.085429	0.0242175	0	0.00511352	0.047444	0.00923532	0	0	0	0.0801392	0.128736	0.0489695	0.0103334	0	0	0	0	0	0	0	0	0	0	0	0	0
A8AQM7	Elongation factor Tu OS=Citrobacter koseri (strain ATCC BAA-895 / CDC 4225-83 / SGSC4696) GN=tuf PE=3 SV=1 - [A8AQM7_CITK8]	0.0470794	0.0470794	0	0	0.642923	0	0	0	0	0	0	0	0	0	0	0	0	0	0	0	0	0	0	0	0	0	0	0	0	0	0	0	0	0	0	0	0	0	0	0	0	0	0	0	0	0	0	0
A6T7Q9	Glyceraldehyde-3-phosphate dehydrogenase OS=Klebsiella pneumoniae subsp. pneumoniae (strain ATCC 700721 / MGH 78578) GN=gapA PE=3 SV=1 - [A6T7Q9_KLEP7]	0.0462803	0.0462803	0	0	0	0	0	0	0	0	0	0.434983	0	0.0981665	0	0	0	0	0	0	0	0	0	0	0	0	0	0	0	0	0	0	0	0	0	0	0	0	0	0	0	0	0	0	0	0	0.0123174	0.539874
B4ETD0	Acyl carrier protein OS=Proteus mirabilis (strain HI4320) GN=acpP PE=3 SV=1 - [ACP_PROMH]	0.0462509	0.0462509	0	0	0	0	0	0	0	0	0	0	0	0	0	0	0	0	0	0	0	0.0122055	0.0213573	0	0	0	0	0	0	0	0.113884	0.258009	0.335971	0.06436	0.0175667	0	0	0	0	0	0	0	0	0	0	0	0	0
B4F2V8	Xylose isomerase OS=Proteus mirabilis (strain HI4320) GN=xylA PE=3 SV=1 - [B4F2V8_PROMH]	0.0459102	0.0459102	0	0	0	0	0	0	0	0	0	0	0	0	0	0	0	0	0	0	0	0	0	0	0	0	0	0	0	0	0	0	0	0	0	0	0	0	0	0	0	0	0	0	0	0	0	0
A6V748	Outer membrane protein OprF OS=Pseudomonas aeruginosa (strain PA7) GN=oprF PE=3 SV=1 - [A6V748_PSEA7]	0.04574	0.04574	0	0	0	0	0	0	0	0	0	0	0	0	0	0	0	0	0	0	0	0	0.277644	0.0302718	0.0360453	0.117611	0.219428	0.0738825	0.13031	0.28522	0.396118	0	0	0.00839478	0.0764668	0.816211	0.484179	0.160061	0	0	0	0	0.285119	0.0101302	0	0	0	0
B4EUR3	Putative ABC transporter, substrate-binding protein OS=Proteus mirabilis (strain HI4320) GN=PMI0331 PE=4 SV=1 - [B4EUR3_PROMH]	0.0456163	0.0456163	0	0	0	0	0	0	0	0	0	0	0	0	0	0	0	0	0	0	0	0.00610277	0.00533931	0	0	0.010227	0.011861	0.00923532	0	0	0	0.144641	0.244913	0.0405748	0	0	0	0	0	0	0	0	0	0	0	0	0	0
B4F1K9	DNA-directed RNA polymerase subunit alpha OS=Proteus mirabilis (strain HI4320) GN=rpoA PE=3 SV=1 - [B4F1K9_PROMH]	0.0451972	0.0451972	0	0	0	0	0	0	0	0	0	0	0	0	0	0	0	0	0	0	0	0.0183083	0	0.108979	0.07724	0.0409082	0.0593049	0.0554119	0	0	0	0.0527746	0.0470987	0.0223861	0	0	0	0	0	0	0	0	0	0	0	0	0	0
B4EZU1	Peptidase B OS=Proteus mirabilis (strain HI4320) GN=pepB PE=3 SV=1 - [B4EZU1_PROMH]	0.0450455	0.0450455	0	0	0	0	0	0	0	0	0	0	0	0	0	0	0	0	0	0	0	0.0122055	0.0587324	0	0	0	0.0059305	0.00923532	0	0	0	0.0625476	0.0565185	0.0377765	0	0	0	0	0	0	0	0	0	0	0	0	0	0
B4EWA2	Phosphopentomutase OS=Proteus mirabilis (strain HI4320) GN=deoB PE=3 SV=1 - [DEOB_PROMH]	0.0447405	0.0447405	0	0	0	0	0	0	0	0	0	0	0	0	0	0	0	0	0	0	0	0.0305139	0.112126	0	0	0	0.0296525	0.0277059	0	0	0	0.123141	0.323411	0.0741539	0.0289334	0	0	0	0	0	0	0	0	0	0	0	0	0
B4EYS5	KHG/KDPG aldolase [includes: 4-hydroxy-2-oxoglutarate aldolase and 2-dehydro-3-deoxy-phosphogluconate aldolase] OS=Proteus mirabilis (strain HI4320) GN=eda PE=4 SV=1 - [B4EYS5_PROMH]	0.0439436	0.0439436	0	0	0	0	0	0	0	0	0	0	0	0	0	0	0	0	0	0	0	0	0.0480538	0	0.00514933	0.010227	0.0296525	0	0	0	0	0.0996853	0.0941974	0.0251843	0.00826668	0	0	0	0	0	0	0	0	0	0	0	0	0
B4EX61	Hemin receptor OS=Proteus mirabilis (strain HI4320) GN=hmuR2 PE=3 SV=1 - [B4EX61_PROMH]	0.0437748	0.0437748	0	0	0	0	0	0	0	0	0	0	0	0	0	0	0	0	0	0	0	0.0427194	0.0907683	0	0	0	0.011861	0	0	0	0	0.10164	0.128736	0.0769521	0	0	0	0	0	0	0	0	0	0	0	0	0	0
B4EXS1	DNA-binding protein OS=Proteus mirabilis (strain HI4320) GN=hns PE=3 SV=1 - [B4EXS1_PROMH]	0.0432442	0.0432442	0.0145354	0	0	0	0	0	0	0	0	0	0	0	0	0	0	0	0	0	0	0.0366166	0.101447	0.0484349	0	0.0306811	0.0059305	0	0	0	0.00495148	0.0879576	0.0690781	0.0181887	0.0279001	0	0	0	0	0	0	0	0	0	0	0	0	0
B4F1K1	30S ribosomal protein S5 OS=Proteus mirabilis (strain HI4320) GN=rpsE PE=3 SV=1 - [B4F1K1_PROMH]	0.042788	0.042788	0.00726771	0	0	0	0	0	0	0	0	0	0	0	0	0	0	0	0	0	0	0.0305139	0.0427145	0	0	0.0255676	0.023722	0.0369413	0	0	0	0.0488653	0.0941974	0.00979391	0	0	0	0	0	0	0	0	0	0	0	0	0	0
B4F1U6	Ketol-acid reductoisomerase (NADP(+)) OS=Proteus mirabilis (strain HI4320) GN=ilvC PE=3 SV=1 - [ILVC_PROMH]	0.0424148	0.0424148	0	0	0	0	0	0	0	0	0	0	0	0	0	0	0	0	0	0	0	0.0122055	0.336377	0	0	0.0153406	0.0711659	0.0184706	0	0	0	0.0488653	0.075358	0.0139913	0	0	0	0	0	0	0	0	0	0	0	0	0	0
Q1RAF5	Putative pesticin receptor OS=Escherichia coli (strain UTI89 / UPEC) GN=fyuA PE=3 SV=1 - [Q1RAF5_ECOUT]	0.04225	0.04225	0	0	0	0	0	0	0	0.0101321	0	0	0	0	0	0	0	0	0	0	0	0	0.0907683	0.448023	0.030896	0.0153406	0.0296525	0.184706	0.208496	0	0	0.0136823	0.0816378	0.373568	0.945502	0	0.00542498	0.922318	0	0	0	0	0	0	0	0	0	0
A8ANY7	Enolase OS=Citrobacter koseri (strain ATCC BAA-895 / CDC 4225-83 / SGSC4696) GN=eno PE=3 SV=1 - [A8ANY7_CITK8]	0.0422385	0.0422385	0	0	0	0	0	0	0	0	0	0	0	0	0	0	0	0	0	0	0	0	0	0	0	0	0	0	0	0	0	0	0	0	0	0	0	0	0	0	0	0	0	0	0	0	0	0
Q03011	Major MR/P fimbria protein OS=Proteus mirabilis (strain HI4320) GN=mrpA PE=1 SV=1 - [MRPA_PROMH]	0.0421537	0.0421537	0	0	0	0	0	0	0	0	0	0	0	0	0	0	0	0	0	0	0	0	0.0320359	0.0121087	0	0	0	0	0	0	0.00495148	0.0899122	0.0533785	0.0307809	0.00103334	0	0	0	0	0	0	0	0	0	0	0	0	0
B4F1I4	50S ribosomal protein L3 OS=Proteus mirabilis (strain HI4320) GN=rplC PE=3 SV=1 - [RL3_PROMH]	0.0417198	0.0417198	0	0	0	0	0	0	0	0	0	0	0	0	0	0	0	0	0	0	0	0	0.0747504	0.0181631	0	0.0255676	0.0296525	0.0277059	0	0	0	0.0332284	0.0533785	0.0139913	0	0	0	0	0	0	0	0	0	0	0	0	0	0
B4EY48	ABC transporter ATP-binding component OS=Proteus mirabilis (strain HI4320) GN=PMI3712 PE=4 SV=1 - [B4EY48_PROMH]	0.0416957	0.0416957	0	0	0	0	0	0	0	0	0	0	0	0	0	0	0	0	0	0	0	0	0.0320359	0	0.00514933	0.0204541	0	0.00923532	0	0	0	0.0215008	0.0188395	0.00979391	0.00516668	0	0	0	0	0	0	0	0	0	0	0	0	0
B4EZR5	Cysteine synthase OS=Proteus mirabilis (strain HI4320) GN=cysK PE=3 SV=1 - [B4EZR5_PROMH]	0.0412974	0.0412974	0	0	0	0	0	0	0	0	0	0	0	0	0	0	0	0	0	0	0	0	0	0	0	0	0	0	0	0	0	0.12705	0.226074	0.06436	0.0155	0	0	0	0	0	0	0	0	0	0	0	0	0
B4EWC2	5-methyltetrahydropteroyltriglutamate--homocysteine methyltransferase OS=Proteus mirabilis (strain HI4320) GN=metE PE=3 SV=1 - [METE_PROMH]	0.0412853	0.0412853	0	0	0	0	0	0	0	0	0	0	0	0	0	0	0	0	0	0	0	0	0.0961076	0	0	0.00511352	0.0059305	0.00923532	0	0	0	0.00586384	0.0125597	0.00139913	0	0	0	0	0	0	0	0	0	0	0	0	0	0
P37062	NADH peroxidase OS=Enterococcus faecalis (strain ATCC 700802 / V583) GN=npr PE=1 SV=2 - [NAPE_ENTFA]	0.0406193	0.0406193	0	0	0	0	0	0	0	0	0	0	0.0457266	0	0.0208493	0.0369929	0.0184339	0	0	0	0	0.0427194	0.160179	0.0121087	0	0	0.0296525	0	0	0	0	0.236508	0.37365	0.134316	0.0341001	0	0.0840872	0.0183676	0.00464253	0	0	0.0183866	0.191907	0	0	0	0	0
B4F025	Phosphoenolpyruvate carboxykinase (ATP) OS=Proteus mirabilis (strain HI4320) GN=pckA PE=3 SV=1 - [PCKA_PROMH]	0.0404303	0.0404303	0	0	0	0	0	0	0	0	0	0	0	0	0	0	0	0	0	0	0	0.0122055	0.0213573	0.0121087	0	0.010227	0.011861	0	0	0	0	0.109458	0.257473	0.0489695	0.0144667	0	0	0	0	0	0	0	0	0	0	0	0	0
Q830B0	Acyl carrier protein OS=Enterococcus faecalis (strain ATCC 700802 / V583) GN=acpP PE=3 SV=1 - [Q830B0_ENTFA]	0.0400344	0.0400344	0	0	0	0	0	0	0	0	0	0	0.0290988	0	0.0486483	0.0575445	0.023964	0	0	0	0	0.0549249	0.160179	0.121087	0	0.010227	0.154193	0.110824	0	0	0.0792236	0.322511	0.452148	0.0769521	0.1054	0.00333828	0.355336	0.104958	0.0139276	0	0	0.0137899	0.164492	0	0	0	0.0147809	0
B4F1P5	Protein UshA [includes: UDP-sugar hydrolase and 5'-nucleotidase] OS=Proteus mirabilis (strain HI4320) GN=ushA PE=3 SV=1 - [B4F1P5_PROMH]	0.0399702	0.0399702	0	0	0	0	0	0	0	0	0	0	0	0	0	0	0	0	0	0	0	0.0305139	0.0106786	0	0	0	0.0059305	0	0	0	0	0.209144	0.307712	0.0559652	0.0103334	0	0	0	0	0	0	0	0	0	0	0	0	0
B4EWC5	Uridine phosphorylase OS=Proteus mirabilis (strain HI4320) GN=udp PE=3 SV=1 - [B4EWC5_PROMH]	0.0398017	0.0398017	0	0	0	0	0	0	0	0	0	0	0	0	0	0	0	0	0	0	0	0.0122055	0.0427145	0.0242175	0	0	0.011861	0.00923532	0	0	0	0.162233	0.135016	0.0237852	0	0	0	0	0	0	0	0	0	0	0	0	0	0
Q837E3	Aldehyde-alcohol dehydrogenase OS=Enterococcus faecalis (strain ATCC 700802 / V583) GN=adhE PE=3 SV=1 - [Q837E3_ENTFA]	0.0397044	0.0397044	0	0	0	0	0	0	0	0	0	0	0.13718	0	0.0173744	0.00822064	0.0221206	0	0	0	0	0.292933	0.320359	0.19374	0	0.0562487	0.112679	0.166236	0	0	0.0445633	0.617658	0.609143	0.30501	0.276934	0	0.22378	0.00787185	0	0	0	0	0	0	0	0	0	0
B4EU70	Multidrug efflux protein OS=Proteus mirabilis (strain HI4320) GN=acrA PE=3 SV=1 - [B4EU70_PROMH]	0.0395986	0.0395986	0	0	0	0	0	0	0	0	0	0	0	0	0	0	0	0	0	0	0	0	0.0961076	0	0	0	0	0.00923532	0	0	0	0.0566838	0.0439588	0.0153904	0	0	0	0	0	0	0	0	0	0	0	0	0	0
Q1REY0	Ferrienterobactin receptor OS=Escherichia coli (strain UTI89 / UPEC) GN=fepA PE=3 SV=1 - [Q1REY0_ECOUT]	0.0395629	0.0395629	0	0.102932	0	0.0102039	0	0	0	0.0168868	0	0	0	0	0	0	0	0.204956	0.159211	0.129822	0	0	0.288323	0.296664	0	0.010227	0.0177915	0.0369413	0.026062	0	0	0.00781846	0.0156996	0.158102	0.322401	0	0	0.314874	0	0	0	0	0	0	0	0	0	0
A0A0H3FQT2	Outer membrane protein A OS=Enterobacter aerogenes (strain ATCC 13048 / DSM 30053 / JCM 1235 / KCTC 2190 / NBRC 13534 / NCIMB 10102 / NCTC 10006) GN=EAE_15350 PE=3 SV=1 - [A0A0H3FQT2_ENTAK]	0.0393294	0.0393294	0	0	0	0	0	0	0	0	0	0	0	0	0	0	0	0	0	0	0	0	0	0	0	0	0	0	0	0	0	0	0	0	0	0	0	0	0	0	0	0	0	0	0	0	0	0
A6TEX7	Elongation factor Tu OS=Klebsiella pneumoniae subsp. pneumoniae (strain ATCC 700721 / MGH 78578) GN=tufA PE=3 SV=1 - [EFTU_KLEP7]	0.0393005	0.0393005	0	0	0	0	0	0	0	0	0	0.816233	0	0.595332	0	0	0	0	0	0	0	0	0	0	0	0	0	0	0	0	0	0	0	0	0	0	0	0	0	0	0	0	0	0	0	0	0	0.360558
B4EUV7	Alanine--tRNA ligase OS=Proteus mirabilis (strain HI4320) GN=alaS PE=3 SV=1 - [B4EUV7_PROMH]	0.0392805	0.0392805	0	0	0	0	0	0	0	0	0	0	0	0	0	0	0	0	0	0	0	0	0.0427145	0	0	0	0	0.00923532	0	0	0	0.02541	0.0470987	0.00279826	0	0	0	0	0	0	0	0	0	0	0	0	0	0
A6T6Z6	Formate acetyltransferase 1 OS=Klebsiella pneumoniae subsp. pneumoniae (strain ATCC 700721 / MGH 78578) GN=pflB PE=4 SV=1 - [A6T6Z6_KLEP7]	0.0392458	0.0392458	0	0	0	0	0	0	0	0	0	0.521979	0	0.364166	0	0	0	0	0	0	0	0	0	0	0	0	0	0	0	0	0	0	0	0	0	0	0	0	0	0	0	0	0	0	0	0	0	0.613142
B4EVU2	Pyruvate kinase OS=Proteus mirabilis (strain HI4320) GN=pykA PE=3 SV=1 - [B4EVU2_PROMH]	0.0392445	0.0392445	0	0	0	0	0	0	0	0	0	0	0	0	0	0	0	0	0	0	0	0	0.0640718	0	0	0	0.0059305	0.0369413	0	0	0	0.0664569	0.0627983	0.0139913	0	0	0	0	0	0	0	0	0	0	0	0	0	0
B4EZ60	Catabolite gene activator (CAMP receptor protein) OS=Proteus mirabilis (strain HI4320) GN=crp PE=4 SV=1 - [B4EZ60_PROMH]	0.039197	0.039197	0	0	0	0	0	0	0	0	0	0	0	0	0	0	0	0	0	0	0	0.00610277	0.0373752	0.0121087	0.0205973	0.010227	0.0177915	0.0554119	0	0	0.00495148	0.0723207	0.0659382	0.0461713	0.0413334	0	0	0	0	0	0	0	0	0	0	0	0	0
B4EZE0	Phosphate acetyltransferase OS=Proteus mirabilis (strain HI4320) GN=pta PE=3 SV=1 - [B4EZE0_PROMH]	0.0391958	0.0391958	0	0	0	0	0	0	0	0	0	0	0	0	0	0	0	0	0	0	0	0.00610277	0.149501	0	0.0102987	0.0511352	0.0770964	0.0461766	0	0	0	0.02541	0.0502386	0.0181887	0	0	0	0	0	0	0	0	0	0	0	0	0	0
A6TDT0	Fructose-bisphosphate aldolase OS=Klebsiella pneumoniae subsp. pneumoniae (strain ATCC 700721 / MGH 78578) GN=fbaA PE=3 SV=1 - [A6TDT0_KLEP7]	0.0391942	0.0391942	0	0	0	0	0	0	0	0	0	0.135612	0	0.177333	0	0	0	0	0	0	0	0	0	0	0	0	0	0	0	0	0	0	0	0	0	0	0	0	0	0	0	0	0	0	0	0	0	0.507095
A6TD08	Iron transporter: fur regulated OS=Klebsiella pneumoniae subsp. pneumoniae (strain ATCC 700721 / MGH 78578) GN=sitA PE=3 SV=1 - [A6TD08_KLEP7]	0.0383304	0.0383304	0	0	0	0	0	0	0	0	0	0.122819	0	0.00949998	0	0	0	0	0	0	0	0	0	0	0	0	0	0	0	0	0	0	0	0	0	0	0	0	0	0	0	0	0	0	0	0	0	0.537945
B4F1I7	50S ribosomal protein L2 OS=Proteus mirabilis (strain HI4320) GN=rplB PE=3 SV=1 - [RL2_PROMH]	0.038015	0.038015	0	0	0	0	0	0	0	0	0	0	0	0	0	0	0	0	0	0	0	0.00610277	0.101447	0.0363262	0.0257467	0.0255676	0.0415135	0.0554119	0	0	0.00990295	0.0332284	0.0533785	0.0139913	0	0	0	0	0	0	0	0	0	0	0	0	0	0
A0A140NL14	DNA-directed RNA polymerase subunit beta OS=Providencia stuartii (strain MRSN 2154) GN=rpoB PE=3 SV=1 - [A0A140NL14_PROSM]	0.0379211	0.0379211	0	0	0	0	0	0	0	0	0	0	0	0	0	0	0	0	0	0	0	0	0	0	0	0	0	0	0	0	0	0	0	0	0	0	0	0	0	0	0	0	0	0	0	0	0	0
B4ESS5	Peptidoglycan-associated lipoprotein OS=Proteus mirabilis (strain HI4320) GN=pal PE=3 SV=1 - [B4ESS5_PROMH]	0.0378562	0.0378562	0	0	0	0	0	0	0	0	0	0	0	0	0	0	0	0	0	0	0	0.0610277	0.0266966	0.0242175	0	0.00511352	0.0296525	0.0369413	0	0	0	0.0781846	0.072218	0.0125922	0.0206667	0	0	0	0	0	0	0	0	0	0	0	0	0
B4ETJ9	Iron ABC transporter, periplasmic substrate-binding protein OS=Proteus mirabilis (strain HI4320) GN=sitA PE=3 SV=1 - [B4ETJ9_PROMH]	0.0377928	0.0377928	0	0	0	0	0	0	0	0	0	0	0	0	0	0	0	0	0	0	0	0.00610277	0	0	0	0	0	0	0	0	0	0.156369	0.270033	0.153904	0.00930002	0	0	0	0	0	0	0	0	0	0	0	0	0
A8YZ36	Immunoglobulin G binding protein A OS=Staphylococcus aureus (strain USA300 / TCH1516) GN=spa PE=4 SV=1 - [A8YZ36_STAAT]	0.0377165	0.0377165	0	0	0	0	0	0	0	0	0	0	0	0	0	0	0	0	0	0	0	0	0	0	0	0	0	0	0	0	0	0	0	0	0	0	0	0	0.116063	1.38381	0.617224	0.188462	0.668933	0.187408	0.192012	0	0	0
A6TD53	Enolase OS=Klebsiella pneumoniae subsp. pneumoniae (strain ATCC 700721 / MGH 78578) GN=eno PE=3 SV=1 - [ENO_KLEP7]	0.0376262	0.0376262	0	0	0	0	0	0	0	0	0	0.127936	0	0.0949998	0	0	0	0	0	0	0	0	0	0	0	0	0	0	0	0	0	0	0	0	0	0	0	0	0	0	0	0	0	0	0	0	0	0.435755
B4EUV6	Protein RecA OS=Proteus mirabilis (strain HI4320) GN=recA PE=3 SV=1 - [RECA_PROMH]	0.0373937	0.0373937	0	0	0	0	0	0	0	0	0	0	0	0	0	0	0	0	0	0	0	0	0.0640718	0	0	0.0153406	0.0177915	0.0461766	0	0	0	0.0449561	0.072218	0.0237852	0.0268667	0	0	0	0	0	0	0	0	0	0	0	0	0
Q1R7A8	Fructose-bisphosphate aldolase class II OS=Escherichia coli (strain UTI89 / UPEC) GN=fba PE=3 SV=1 - [Q1R7A8_ECOUT]	0.0373594	0.0373594	0	0.252005	0	0.0493189	0	0	0	0.0743017	0	0	0	0	0	0	0	0.268306	0.240377	0.12364	0	0	0.176197	0.284555	0.0360453	0.0255676	0.0593049	0.0461766	0.0347494	0	0	0.0273646	0.0816378	0.0937417	0.296567	0	0.00135625	0.322746	0	0	0	0	0	0	0	0	0	0
B4F057	Autonomous glycyl radical cofactor OS=Proteus mirabilis (strain HI4320) GN=grcA PE=3 SV=1 - [GRCA_PROMH]	0.0373492	0.0373492	0	0	0	0	0	0	0	0	0	0	0	0	0	0	0	0	0	0	0	0	0.0320359	0.0242175	0	0	0.035583	0.0184706	0	0	0	0.125095	0.150716	0.0979391	0.0217	0	0	0	0	0	0	0	0	0	0	0	0	0
A6TFY4	Putative glycoside hydrolase, family 4 OS=Klebsiella pneumoniae subsp. pneumoniae (strain ATCC 700721 / MGH 78578) GN=KPN_04085 PE=3 SV=1 - [A6TFY4_KLEP7]	0.0372842	0.0372842	0	0	0	0	0	0	0	0	0	0.173993	0	0	0	0	0	0	0	0	0	0	0	0	0	0	0	0	0	0	0	0	0	0	0	0	0	0	0	0	0	0	0	0	0	0	0	0.356702
Q839G9	Elongation factor G OS=Enterococcus faecalis (strain ATCC 700802 / V583) GN=fusA PE=3 SV=1 - [EFG_ENTFA]	0.0371095	0.0371095	0	0	0	0	0	0	0	0	0	0	0.236947	0	0.281465	0.0411032	0.0147471	0	0	0	0	0.0732332	0.218912	0.0665981	0.0102987	0.00511352	0.047444	0.0369413	0	0	0.00495148	0.40265	0.596584	0.0909434	0.112634	0	0.143762	0.0275515	0	0	0	0	0.0109661	0	0	0	0	0.0250656
Q1R530	Xylose isomerase OS=Escherichia coli (strain UTI89 / UPEC) GN=xylA PE=3 SV=1 - [Q1R530_ECOUT]	0.0370226	0.0370226	0	0	0	0	0	0	0	0.00337735	0	0	0	0	0	0	0	0	0	0	0	0	0.0480538	0.151359	0.0205973	0.0204541	0.0889574	0.240118	0.138997	0	0	0.00195461	0.00313992	0.275629	0.534234	0	0.0393311	0.478871	0	0	0	0	0	0	0	0	0	0
A8AIC2	Uncharacterized protein OS=Citrobacter koseri (strain ATCC BAA-895 / CDC 4225-83 / SGSC4696) GN=CKO_02111 PE=3 SV=1 - [A8AIC2_CITK8]	0.0369737	0.0369737	0	0	0.413762	0	0	0	0	0	0	0	0	0	0	0	0	0	0	0	0	0	0	0	0	0	0	0	0	0	0	0	0	0	0	0	0	0	0	0	0	0	0	0	0	0	0	0
A8AIH9	Uncharacterized protein OS=Citrobacter koseri (strain ATCC BAA-895 / CDC 4225-83 / SGSC4696) GN=CKO_02168 PE=4 SV=1 - [A8AIH9_CITK8]	0.0367394	0.0367394	0	0	0.149591	0	0	0	0	0	0	0	0	0	0	0	0	0	0	0	0	0	0	0	0	0	0	0	0	0	0	0	0	0	0	0	0	0	0	0	0	0	0	0	0	0	0	0
Q1R8D3	Chaperone protein ClpB OS=Escherichia coli (strain UTI89 / UPEC) GN=clpB PE=3 SV=1 - [Q1R8D3_ECOUT]	0.0367085	0.0367085	0	0.0887343	0	0.154759	0	0	0	0.0168868	0	0	0	0	0	0	0	0.443451	0.162333	0.0453347	0	0	0.181537	0.169522	0.0566426	0.0357946	0.0415135	0.0369413	0.0521241	0	0	0	0.0847777	0.118926	0.475334	0.0383903	0.0393311	0.457879	0	0	0	0	0	0	0	0	0	0
Q834N1	Formate acetyltransferase OS=Enterococcus faecalis (strain ATCC 700802 / V583) GN=pflB PE=3 SV=1 - [Q834N1_ENTFA]	0.0357665	0.0357665	0	0	0	0	0	0	0	0	0	0	0.0997672	0	0.0382236	0.0534342	0.0110603	0	0	0	0	0.103747	0.315019	0.0121087	0	0.00511352	0.0593049	0.0277059	0	0	0	0.201325	0.420749	0.0517678	0.172567	0	0.192587	0.0262395	0.00464253	0	0.00972006	0.00919329	0.0274153	0	0	0	0	0
Q832Z2	ABC transporter solute-binding protein OS=Enterococcus faecalis (strain ATCC 700802 / V583) GN=EF_2076 PE=3 SV=1 - [Q832Z2_ENTFA]	0.035766	0.035766	0	0	0	0	0	0	0	0	0	0	0.0228633	0	0	0.00411032	0.00553016	0	0	0	0	0.225803	0.213573	0.169522	0.00514933	0.0255676	0.12454	0.184706	0.0173747	0	0.0495148	0.48279	0.474127	0.153904	0.0888668	0	0.187162	0.0052479	0	0	0	0	0.0767628	0	0	0	0	0
Q833J0	Triosephosphate isomerase OS=Enterococcus faecalis (strain ATCC 700802 / V583) GN=tpiA PE=3 SV=1 - [TPIS_ENTFA]	0.0354372	0.0354372	0	0	0	0	0	0	0	0	0	0	0.126787	0	0.205018	0.0246619	0.0129037	0	0	0	0	0.0976443	0.128144	0.0968699	0	0.010227	0.0533745	0.0646472	0	0	0.0297089	0.361604	0.656242	0.11333	0.163267	0	0.199368	0.0354233	0	0	0	0	0.0548306	0	0	0	0.00246348	0
B4F2Y1	2',3'-cyclic-nucleotide 2'-phosphodiesterase OS=Proteus mirabilis (strain HI4320) GN=cpdB PE=3 SV=1 - [B4F2Y1_PROMH]	0.0353151	0.0353151	0	0	0	0	0	0	0	0	0	0	0	0	0	0	0	0	0	0	0	0.00610277	0	0	0	0	0.0059305	0.00923532	0	0	0	0.130959	0.295152	0.0391756	0	0	0	0	0	0	0	0	0	0	0	0	0	0
Q1REB0	Outer membrane protein X OS=Escherichia coli (strain UTI89 / UPEC) GN=ompX PE=4 SV=1 - [Q1REB0_ECOUT]	0.0352606	0.0352606	0	0.56435	0	0.324824	0	0	0	0.0489716	0	0	0	0	0	0	0	0.916713	0.362127	0.086548	0	0	0.411127	0.260338	0.133883	0.0153406	0.023722	0.0738825	0.0781861	0	0	0.0351831	0.0219794	0.0615617	0.295534	0	0.00949371	0.275515	0	0	0	0	0	0	0	0	0	0
B4F2F8	Protease III OS=Proteus mirabilis (strain HI4320) GN=ptrA PE=3 SV=1 - [B4F2F8_PROMH]	0.0352187	0.0352187	0	0	0	0	0	0	0	0	0	0	0	0	0	0	0	0	0	0	0	0	0.0106786	0	0	0	0	0	0	0	0	0.0351831	0.0816378	0.00139913	0	0	0	0	0	0	0	0	0	0	0	0	0	0
B4EVC1	Aminopeptidase N OS=Proteus mirabilis (strain HI4320) GN=pepN PE=4 SV=1 - [B4EVC1_PROMH]	0.0352018	0.0352018	0	0	0	0	0	0	0	0	0	0	0	0	0	0	0	0	0	0	0	0	0.0694111	0	0	0	0	0.00923532	0	0	0	0.0899122	0.109897	0.0167896	0	0	0	0	0	0	0	0	0	0	0	0	0	0
Q1R6N8	Uronate isomerase OS=Escherichia coli (strain UTI89 / UPEC) GN=uxaC PE=3 SV=1 - [Q1R6N8_ECOUT]	0.0351552	0.0351552	0	0.028395	0	0.0272104	0	0	0	0.0287075	0	0	0	0	0	0	0	0	0.0405831	0.0164853	0	0	0.0266966	0.0847612	0.0102987	0	0	0.00923532	0.0173747	0	0	0.00781846	0.0345391	0.222462	0.926902	0	0.01085	0.676979	0	0	0	0	0	0	0	0	0	0
Q1RGJ5	Transaldolase OS=Escherichia coli (strain UTI89 / UPEC) GN=talB PE=3 SV=1 - [Q1RGJ5_ECOUT]	0.0348542	0.0348542	0	0.11358	0	0.0476182	0	0	0	0.0489716	0	0	0	0	0	0	0	0.242221	0.0936534	0.0453347	0	0	0.0694111	0.127142	0.0257467	0.00511352	0.0296525	0.0277059	0.0173747	0	0	0.103595	0.103617	0.117527	0.341001	0	0.00271249	0.339801	0	0	0	0	0	0	0	0	0	0
A0A140NT43	Formate acetyltransferase OS=Providencia stuartii (strain MRSN 2154) GN=S70_16590 PE=4 SV=1 - [A0A140NT43_PROSM]	0.0348024	0.0348024	0	0	0	0	0	0	0	0	0	0	0	0	0	0	0	0	0	0	0	0	0	0	0	0	0	0	0	0	0	0	0	0	0	0	0	0	0	0	0	0	0	0	0	0	0	0
B4EZ73	Putative endoribonuclease OS=Proteus mirabilis (strain HI4320) GN=PMI2833 PE=4 SV=1 - [B4EZ73_PROMH]	0.0346369	0.0346369	0	0	0	0	0	0	0	0	0	0	0	0	0	0	0	0	0	0	0	0	0.0106786	0	0	0	0	0	0	0	0.0297089	0.0215008	0.153856	0.00419739	0	0	0	0	0	0	0	0	0	0	0	0	0	0
B4EY60	Inosine-5'-monophosphate dehydrogenase OS=Proteus mirabilis (strain HI4320) GN=guaB PE=3 SV=1 - [B4EY60_PROMH]	0.0344239	0.0344239	0	0	0	0	0	0	0	0	0	0	0	0	0	0	0	0	0	0	0	0	0.0640718	0	0.00514933	0.010227	0.0296525	0.0184706	0	0	0	0.0273646	0.0282592	0	0	0	0	0	0	0	0	0	0	0	0	0	0	0
B4F262	Outer membrane protein assembly factor BamA OS=Proteus mirabilis (strain HI4320) GN=yaeT PE=3 SV=1 - [B4F262_PROMH]	0.0343447	0.0343447	0	0	0	0	0	0	0	0	0	0	0	0	0	0	0	0	0	0	0	0	0.0373752	0	0	0	0	0	0	0	0	0.0215008	0.0125597	0.00279826	0	0	0	0	0	0	0	0	0	0	0	0	0	0
B4EYR8	Glucose-6-phosphate isomerase OS=Proteus mirabilis (strain HI4320) GN=pgi PE=3 SV=1 - [G6PI_PROMH]	0.0340825	0.0340825	0	0	0	0	0	0	0	0	0	0	0	0	0	0	0	0	0	0	0	0	0.0266966	0	0	0	0.0059305	0	0	0	0	0.0410469	0.0659382	0.0447722	0.0403001	0	0	0	0	0	0	0	0	0	0	0	0	0
B4EY77	Outer membrane protein assembly factor BamC OS=Proteus mirabilis (strain HI4320) GN=nlpB PE=3 SV=1 - [B4EY77_PROMH]	0.0339528	0.0339528	0	0	0	0	0	0	0	0	0	0	0	0	0	0	0	0	0	0	0	0.0427194	0.0694111	0	0	0	0.011861	0.0277059	0	0	0	0.0645023	0.0470987	0.011193	0.00206667	0	0	0	0	0	0	0	0	0	0	0	0	0
B4EU69	Multidrug efflux protein OS=Proteus mirabilis (strain HI4320) GN=acrB PE=3 SV=1 - [B4EU69_PROMH]	0.0339228	0.0339228	0	0	0	0	0	0	0	0	0	0	0	0	0	0	0	0	0	0	0	0	0.0694111	0	0	0	0.0059305	0.0184706	0	0	0	0.0293192	0.0565185	0.0125922	0	0	0	0	0	0	0	0	0	0	0	0	0	0
B4F2B3	ATP-dependent zinc metalloprotease FtsH OS=Proteus mirabilis (strain HI4320) GN=ftsH PE=3 SV=1 - [B4F2B3_PROMH]	0.0336486	0.0336486	0	0	0	0	0	0	0	0	0	0	0	0	0	0	0	0	0	0	0	0	0.0373752	0	0.0102987	0	0.0177915	0	0	0	0	0.0332284	0.0690781	0.00279826	0	0	0	0	0	0	0	0	0	0	0	0	0	0
B4F0Z9	Hemolysin OS=Proteus mirabilis (strain HI4320) GN=hpmA PE=4 SV=1 - [B4F0Z9_PROMH]	0.0334056	0.0334056	0	0	0	0	0	0	0	0	0	0	0	0	0	0	0	0	0	0	0	0	0	0	0	0	0	0	0	0	0	0	0	0	0	0	0	0	0	0	0	0	0	0	0	0	0	0
B4EU57	Peptidylprolyl isomerase OS=Proteus mirabilis (strain HI4320) GN=ppiD PE=4 SV=1 - [B4EU57_PROMH]	0.0330357	0.0330357	0	0	0	0	0	0	0	0	0	0	0	0	0	0	0	0	0	0	0	0.00610277	0.0320359	0	0	0	0.011861	0	0	0	0	0.0312738	0.0219794	0.00419739	0	0	0	0	0	0	0	0	0	0	0	0	0	0
B4F0E3	ATP synthase subunit b OS=Proteus mirabilis (strain HI4320) GN=atpF PE=3 SV=1 - [ATPF_PROMH]	0.0320705	0.0320705	0	0	0	0	0	0	0	0	0	0	0	0	0	0	0	0	0	0	0	0.0122055	0.0160179	0	0	0	0.0177915	0.0184706	0	0	0	0.0312738	0.0188395	0.00839478	0.00516668	0	0	0	0	0	0	0	0	0	0	0	0	0
A8YZP5	Elongation factor Tu OS=Staphylococcus aureus (strain USA300 / TCH1516) GN=tuf PE=3 SV=1 - [EFTU_STAAT]	0.0319403	0.0319403	0	0	0	0	0.0987738	0	0	0	0	0	0	0	0	0	0	0	0	0	0	0	0	0	0	0	0	0	0	0	0	0	0	0	0	0	0	0	0.0510678	0.559061	0.208981	0.0505631	0.230288	0.101302	0.0432028	0	0	0
B4F2B9	Translation initiation factor IF-2 OS=Proteus mirabilis (strain HI4320) GN=infB PE=3 SV=1 - [IF2_PROMH]	0.031933	0.031933	0	0	0	0	0	0	0	0	0	0	0	0	0	0	0	0	0	0	0	0	0.0587324	0	0.0257467	0.0306811	0.0415135	0.0461766	0	0	0	0.0234554	0.0313991	0	0	0	0	0	0	0	0	0	0	0	0	0	0	0
A6TAK6	Aldehyde-alcohol dehydrogenase OS=Klebsiella pneumoniae subsp. pneumoniae (strain ATCC 700721 / MGH 78578) GN=adhE PE=3 SV=1 - [A6TAK6_KLEP7]	0.0318574	0.0318574	0	0	0	0	0	0	0	0	0	0.276342	0	0.0886665	0	0	0	0	0	0	0	0	0	0	0	0	0	0	0	0	0	0	0	0	0	0	0	0	0	0	0	0	0	0	0	0	0	0.45118
B4EV89	Leucine-responsive regulator OS=Proteus mirabilis (strain HI4320) GN=lrp PE=4 SV=1 - [B4EV89_PROMH]	0.031747	0.031747	0	0	0	0	0	0	0	0	0	0	0	0	0	0	0	0	0	0	0	0	0	0	0.00514933	0.00511352	0.0177915	0.0184706	0	0	0	0.0586384	0.0690781	0.0377765	0	0	0	0	0	0	0	0	0	0	0	0	0	0
B4EV14	Leucine--tRNA ligase OS=Proteus mirabilis (strain HI4320) GN=leuS PE=3 SV=1 - [SYL_PROMH]	0.031709	0.031709	0	0	0	0	0	0	0	0	0	0	0	0	0	0	0	0	0	0	0	0.0244111	0.0160179	0	0.0102987	0	0.023722	0.00923532	0.026062	0	0.0247574	0.0175915	0.037679	0.0195878	0.0103334	0	0	0	0	0	0	0	0	0	0	0	0	0
A6T7F4	Acyl carrier protein OS=Klebsiella pneumoniae subsp. pneumoniae (strain ATCC 700721 / MGH 78578) GN=acpP PE=3 SV=1 - [ACP_KLEP7]	0.0316899	0.0316899	0	0	0	0	0	0	0	0	0	0	0	0	0	0	0	0	0	0	0	0	0	0	0	0	0	0	0	0	0	0	0	0	0	0	0	0	0	0	0	0	0	0	0	0	0	0.269937
A8AH77	Uncharacterized protein OS=Citrobacter koseri (strain ATCC BAA-895 / CDC 4225-83 / SGSC4696) GN=CKO_01710 PE=4 SV=1 - [A8AH77_CITK8]	0.0315788	0.0315788	0	0	0	0	0	0	0	0	0	0	0	0	0	0	0	0	0	0	0	0	0	0	0	0	0	0	0	0	0	0	0	0	0	0	0	0	0	0	0	0	0	0	0	0	0	0
B4EXM1	Putative stringent starvation protein A OS=Proteus mirabilis (strain HI4320) GN=sspA PE=3 SV=1 - [B4EXM1_PROMH]	0.0315599	0.0315599	0	0	0	0	0	0	0	0	0	0	0	0	0	0	0	0	0	0	0	0.0183083	0.0587324	0	0.0102987	0	0.0059305	0.0184706	0.00868734	0	0	0.107504	0.125597	0.0293817	0	0	0	0	0	0	0	0	0	0	0	0	0	0
F2I7R4	Elongation factor Tu OS=Aerococcus urinae (strain ACS-120-V-Col10a) GN=tuf PE=3 SV=1 - [F2I7R4_AERUA]	0.0314118	0.0314118	0	0	0	0	0	0.312621	0.276182	0	0	0	0	0	0	0	0	0	0	0	0	0	0	0	0	0	0	0	0	0	0	0	0	0	0	0	0	0	0	0	0	0	0	0	0	0	0	0
Q82ZX2	Cold-shock domain family protein OS=Enterococcus faecalis (strain ATCC 700802 / V583) GN=EF_2925 PE=3 SV=1 - [Q82ZX2_ENTFA]	0.0312657	0.0312657	0	0	0	0	0	0	0	0	0	0	0.0498836	0	0.0938217	0	0	0	0	0	0	0.0183083	0.0160179	0.0181631	0	0	0.023722	0.0369413	0	0	0.0594177	0.129005	0.304572	0.0797504	0.199434	0	0.733728	0.166621	0.00464253	0	0	0	0	0	0	0	0.00985392	0
Q1R5V4	DNA-directed RNA polymerase subunit beta' OS=Escherichia coli (strain UTI89 / UPEC) GN=rpoC PE=3 SV=1 - [RPOC_ECOUT]	0.0311883	0.0311883	0	0.0141975	0	0.039115	0	0	0	0.0135094	0	0	0	0	0	0	0	0.618595	0.3153	0.0515166	0	0	0.304341	0.151359	0.159629	0.143179	0.148262	0	0	0	0	0.05082	0.072218	0.0475704	0.262467	0.0433977	0	0.236155	0	0	0	0	0	0	0	0	0	0
A8AHG6	Glyceraldehyde-3-phosphate dehydrogenase OS=Citrobacter koseri (strain ATCC BAA-895 / CDC 4225-83 / SGSC4696) GN=CKO_01800 PE=3 SV=1 - [A8AHG6_CITK8]	0.0311189	0.0311189	0	0	0.168688	0	0	0	0	0	0	0	0	0	0	0	0	0	0	0	0	0	0	0	0	0	0	0	0	0	0	0	0	0	0	0	0	0	0	0	0	0	0	0	0	0	0	0
B4F1K6	30S ribosomal protein S13 OS=Proteus mirabilis (strain HI4320) GN=rpsM PE=3 SV=1 - [B4F1K6_PROMH]	0.0310777	0.0310777	0.00726771	0	0	0	0	0	0	0	0	0	0	0	0	0	0	0	0	0	0	0.0122055	0.0800897	0	0	0.0204541	0	0	0	0	0	0.0390923	0.0408189	0.0237852	0.0134334	0	0	0	0	0	0	0	0	0	0	0	0	0
Q837D6	Peptide ABC transporter, peptide-binding protein OS=Enterococcus faecalis (strain ATCC 700802 / V583) GN=EF_0907 PE=1 SV=1 - [Q837D6_ENTFA]	0.0310407	0.0310407	0	0	0	0	0	0	0	0	0	0	0.11016	0	0.0312739	0	0.0147471	0	0	0	0	0.10985	0.218912	0.0847612	0.00514933	0.010227	0.047444	0.0277059	0	0	0.0198059	0.220871	0.197815	0.0265835	0.0547668	0	0.143762	0.0406712	0.00464253	0	0	0	0.0164492	0	0	0	0	0
B4EZR8	PTS family enzyme IIA component OS=Proteus mirabilis (strain HI4320) GN=crr PE=4 SV=1 - [B4EZR8_PROMH]	0.0310319	0.0310319	0.00726771	0	0	0	0	0	0	0	0	0	0	0	0	0	0	0	0	0	0	0	0	0	0	0	0	0	0	0	0	0.0899122	0.106757	0.0265835	0.00826668	0	0	0	0	0	0	0	0	0	0	0	0	0
A6UZI1	DNA-directed RNA polymerase subunit beta OS=Pseudomonas aeruginosa (strain PA7) GN=rpoB PE=3 SV=1 - [RPOB_PSEA7]	0.0307648	0.0307648	0	0	0	0	0	0	0	0	0	0	0	0	0	0	0	0	0	0	0	0	0.315019	0.133196	0.0257467	0.496011	0.515953	0.0554119	0.121623	0.132423	0.0495148	0	0	0	0.0671668	0.600891	0.417723	0.108894	0	0	0	0	0.0712797	0	0	0	0	0
B4F278	50S ribosomal protein L9 OS=Proteus mirabilis (strain HI4320) GN=rplI PE=3 SV=1 - [RL9_PROMH]	0.0304213	0.0304213	0	0	0	0	0	0	0	0	0	0	0	0	0	0	0	0	0	0	0	0.0244111	0.0320359	0	0	0.0153406	0.0177915	0.00923532	0	0	0.0148544	0.0390923	0.0282592	0.0195878	0	0	0	0	0	0	0	0	0	0	0	0	0	0
Q1RCU3	Putative iron transport protein, periplasmic-binding protein SitA OS=Escherichia coli (strain UTI89 / UPEC) GN=sitA PE=3 SV=1 - [Q1RCU3_ECOUT]	0.0303357	0.0303357	0	0.0461418	0	0.0289111	0	0	0	0.0151981	0	0	0	0	0	0	0	0	0.0405831	0	0	0	0.0106786	0.127142	0.0102987	0	0	0.0184706	0	0	0	0.00195461	0.0345391	0.0937417	0.587968	0	0.0244124	0.565461	0	0	0	0	0	0	0	0	0	0
A0A0H4VW02	60 kDa chaperonin OS=Bordetella hinzii GN=groL_1 PE=3 SV=1 - [A0A0H4VW02_9BORD]	0.0302685	0.0302685	0	0	0	0	0	0	0	0	0	0	0	0	0	0	0	0	0	0	0	0	0	0	0	0	0	0	0	0	0	0	0	0	0	0	0	0	0	0	0.0583204	0.0183866	0.224805	0.334296	0.686444	0.403643	1.59141	0.204381
A0A140NLQ8	Elongation factor Tu OS=Providencia stuartii (strain MRSN 2154) GN=S70_08640 PE=4 SV=1 - [A0A140NLQ8_PROSM]	0.0302141	0.0302141	0	0	0	0	0	0	0	0	0	0	0	0	0	0	0	0	0	0	0	0	0	0	0	0	0	0	0	0	0	0	0	0	0	0	0	0	0	0	0	0	0	0	0	0	0	0
B4F156	Periplasmic protein OS=Proteus mirabilis (strain HI4320) GN=cpxP PE=4 SV=1 - [B4F156_PROMH]	0.0301978	0.0301978	0	0	0	0	0	0	0	0	0	0	0	0	0	0	0	0	0	0	0	0	0.0213573	0	0	0	0	0	0	0	0	0	0	0	0	0	0	0	0	0	0	0	0	0	0	0	0	0
B4ETJ8	Iron ABC transporter, ATP-binding protein OS=Proteus mirabilis (strain HI4320) GN=sitB PE=4 SV=1 - [B4ETJ8_PROMH]	0.0301808	0.0301808	0	0	0	0	0	0	0	0	0	0	0	0	0	0	0	0	0	0	0	0.0122055	0.0427145	0.0121087	0	0.0153406	0.0059305	0.0184706	0	0	0.00495148	0.10164	0.103617	0.0349782	0	0	0	0	0	0	0	0	0	0	0	0	0	0
Q1R5A7	Outer membrane hemin receptor ChuA OS=Escherichia coli (strain UTI89 / UPEC) GN=chuA PE=3 SV=1 - [Q1R5A7_ECOUT]	0.0301734	0.0301734	0	0.0319443	0	0.0408156	0	0	0	0.0101321	0	0	0	0	0	0	0	0	0	0	0	0	0.800897	0.611491	0.0360453	0.0204541	0.100818	0.120059	0.104248	0	0	0.0742753	0.0659382	0.201475	0.408167	0	0	0.41852	0	0	0	0	0	0	0	0	0	0
B4ET41	Class B acid phosphatase OS=Proteus mirabilis (strain HI4320) GN=aphA PE=3 SV=1 - [APHA_PROMH]	0.0301173	0.0301173	0	0	0	0	0	0	0	0	0	0	0	0	0	0	0	0	0	0	0	0	0	0	0	0	0.011861	0.00923532	0	0	0	0.129005	0.160136	0.0419739	0.00620001	0	0	0	0	0	0	0	0	0	0	0	0	0
B4EWG4	Respiratory nitrate reductase 1 beta chain OS=Proteus mirabilis (strain HI4320) GN=narH PE=4 SV=1 - [B4EWG4_PROMH]	0.0299024	0.0299024	0	0	0	0	0	0	0	0	0	0	0	0	0	0	0	0	0	0	0	0	0	0	0	0	0	0	0	0	0	0.0469107	0.0156996	0	0	0	0	0	0	0	0	0	0	0	0	0	0	0
B4F166	Glycerol kinase OS=Proteus mirabilis (strain HI4320) GN=glpK PE=3 SV=1 - [B4F166_PROMH]	0.0298602	0.0298602	0	0	0	0	0	0	0	0	0	0	0	0	0	0	0	0	0	0	0	0.0122055	0.0640718	0.00605437	0.00514933	0.010227	0.0593049	0.0369413	0	0	0	0.179824	0.204094	0.0461713	0.0134334	0	0	0	0	0	0	0	0	0	0	0	0	0
M1RG93	Elongation factor Tu OS=Morganella morganii subsp. morganii KT GN=tuf PE=3 SV=1 - [M1RG93_MORMO]	0.029837	0.029837	0	0	0	0	0	0	0	0	0	0	0	0	0	0	0	0	0	0	0	0	0	0	0	0	0	0	0	0	0	0	0	0	0	0	0	0	0	0	0	0	0	0	0	0	0	0
B4EVR3	Ribose-phosphate pyrophosphokinase OS=Proteus mirabilis (strain HI4320) GN=prsA PE=3 SV=1 - [B4EVR3_PROMH]	0.0296883	0.0296883	0	0	0	0	0	0	0	0	0	0	0	0	0	0	0	0	0	0	0	0.0244111	0.0480538	0	0	0	0	0.0184706	0	0	0.00495148	0.0469107	0.0596584	0.0461713	0.0444334	0	0	0	0	0	0	0	0	0	0	0	0	0
B4EXM0	30S ribosomal protein S9 OS=Proteus mirabilis (strain HI4320) GN=rpsI PE=3 SV=1 - [RS9_PROMH]	0.0295039	0.0295039	0.00363385	0	0	0	0	0	0	0	0	0	0	0	0	0	0	0	0	0	0	0.0305139	0.0533931	0.0121087	0	0.0204541	0.047444	0.0738825	0	0	0.00990295	0.0449561	0.0502386	0.0167896	0	0	0	0	0	0	0	0	0	0	0	0	0	0
B4EXE3	10 kDa chaperonin OS=Proteus mirabilis (strain HI4320) GN=groS PE=3 SV=1 - [CH10_PROMH]	0.0294706	0.0294706	0.0181693	0	0	0	0	0	0	0	0	0	0	0	0	0	0	0	0	0	0	0.0183083	0.0373752	0	0.0102987	0	0	0	0	0	0.00990295	0.0645023	0.0941974	0.0727547	0	0	0	0	0	0	0	0	0	0	0	0	0	0
B4EWI0	Outer membrane protein OS=Proteus mirabilis (strain HI4320) GN=ompW PE=4 SV=1 - [B4EWI0_PROMH]	0.029093	0.029093	0	0	0	0	0	0	0	0	0	0	0	0	0	0	0	0	0	0	0	0.0549249	0.0427145	0	0	0	0.0533745	0.0277059	0	0	0	0.0175915	0.0470987	0.06436	0.0144667	0	0	0	0	0	0	0	0	0	0	0	0	0
A6VF32	ATP synthase subunit beta OS=Pseudomonas aeruginosa (strain PA7) GN=atpD PE=3 SV=1 - [ATPB_PSEA7]	0.0290866	0.0290866	0	0	0	0	0	0	0	0	0	0	0	0	0	0	0	0	0	0	0	0	0.261626	0	0.0823893	0.347719	0.403274	0	0.0521241	0.0713049	0.123787	0	0	0	0.152934	0.5842	0.400092	0.195484	0	0	0	0.00919329	0.180941	0	0	0	0	0
Q93EU6	60 kDa chaperonin OS=Enterococcus faecalis (strain ATCC 700802 / V583) GN=groL PE=3 SV=2 - [CH60_ENTFA]	0.0290485	0.0290485	0	0	0	0	0	0	0	0	0	0	0.0374127	0	0.083397	0.0328826	0.0589884	0	0	0	0	0.0427194	0.0907683	0.00605437	0	0	0.0059305	0.0369413	0	0	0	0.334239	0.279452	0.187483	0.135367	0	0.120706	0.0537909	0	0	0	0	0.0164492	0	0	0	0.00246348	0
Q1R5U9	50S ribosomal protein L1 OS=Escherichia coli (strain UTI89 / UPEC) GN=rplA PE=3 SV=1 - [RL1_ECOUT]	0.0288391	0.0288391	0	0.00709874	0	0.034013	0	0	0	0.0067547	0	0	0	0	0	0	0	0.19005	0.0780445	0.0350313	0	0	0.373752	0.199794	0.242019	0.0767028	0.0948879	0.101588	0.0694987	0	0	0.0703661	0.0345391	0.0671582	0.104367	0	0.00135625	0.129885	0	0	0	0	0	0	0	0	0	0
B4ESQ4	Citrate synthase OS=Proteus mirabilis (strain HI4320) GN=gltA PE=3 SV=1 - [B4ESQ4_PROMH]	0.0286857	0.0286857	0	0	0	0	0	0	0	0	0	0	0	0	0	0	0	0	0	0	0	0	0.0747504	0	0.00514933	0.0460217	0.023722	0	0	0	0	0.0469107	0.0345391	0	0	0	0	0	0	0	0	0	0	0	0	0	0	0
A6T6Q8	Outer membrane protein X OS=Klebsiella pneumoniae subsp. pneumoniae (strain ATCC 700721 / MGH 78578) GN=ompX PE=4 SV=1 - [A6T6Q8_KLEP7]	0.0286582	0.0286582	0	0	0	0	0	0	0	0	0	0.253314	0	0.215333	0	0	0	0	0	0	0	0	0	0	0	0	0	0	0	0	0	0	0	0	0	0	0	0	0	0	0	0	0	0	0	0	0	0.198596
B4F1J6	50S ribosomal protein L5 OS=Proteus mirabilis (strain HI4320) GN=rplE PE=3 SV=1 - [RL5_PROMH]	0.0285436	0.0285436	0	0	0	0	0	0	0	0	0	0	0	0	0	0	0	0	0	0	0	0.0122055	0.0427145	0.0908155	0.0411946	0.0613622	0.047444	0.0461766	0.0608114	0	0	0.02541	0.0313991	0.0125922	0.0320334	0	0	0	0	0	0	0	0	0	0	0	0	0
B4EZJ5	Phosphate-binding protein PstS OS=Proteus mirabilis (strain HI4320) GN=pstS PE=3 SV=1 - [B4EZJ5_PROMH]	0.0280752	0.0280752	0	0	0	0	0	0	0	0	0	0	0	0	0	0	0	0	0	0	0	0	0	0	0	0	0	0	0	0	0	0.0234554	0.0565185	0.00419739	0	0	0	0	0	0	0	0	0	0	0	0	0	0
F2I4F7	D-xylulose 5-phosphate/D-fructose 6-phosphate phosphoketolase OS=Aerococcus urinae (strain ACS-120-V-Col10a) GN=xfp PE=4 SV=1 - [F2I4F7_AERUA]	0.0279983	0.0279983	0	0	0	0	0	0.0625243	0.0209427	0	0	0	0	0	0	0	0	0	0	0	0	0	0	0	0	0	0	0	0	0	0	0	0	0	0	0	0	0	0	0	0	0	0	0	0	0	0	0
B4F0S4	Formate dehydrogenase-O, major subunit OS=Proteus mirabilis (strain HI4320) GN=fdoG PE=3 SV=1 - [B4F0S4_PROMH]	0.0278102	0.0278102	0	0	0	0	0	0	0	0	0	0	0	0	0	0	0	0	0	0	0	0	0	0	0	0	0	0	0	0	0	0.0136823	0.00313992	0	0.00206667	0	0	0	0	0	0	0	0	0	0	0	0	0
B4F1J1	50S ribosomal protein L16 OS=Proteus mirabilis (strain HI4320) GN=rplP PE=3 SV=1 - [RL16_PROMH]	0.0277867	0.0277867	0	0	0	0	0	0	0	0	0	0	0	0	0	0	0	0	0	0	0	0.0183083	0.0800897	0	0	0.0204541	0.0711659	0.0184706	0	0	0	0.0175915	0.0313991	0.00839478	0	0	0	0	0	0	0	0	0	0	0	0	0	0
A6T4E8	Transaldolase OS=Klebsiella pneumoniae subsp. pneumoniae (strain ATCC 700721 / MGH 78578) GN=talB PE=3 SV=1 - [A6T4E8_KLEP7]	0.0276229	0.0276229	0	0	0	0	0	0	0	0	0	0.0767617	0	0.148833	0	0	0	0	0	0	0	0	0	0	0	0	0	0	0	0	0	0	0	0	0	0	0	0	0	0	0	0	0	0	0	0	0	0.447324
A8AG42	Aldehyde-alcohol dehydrogenase OS=Citrobacter koseri (strain ATCC BAA-895 / CDC 4225-83 / SGSC4696) GN=CKO_01318 PE=3 SV=1 - [A8AG42_CITK8]	0.0275825	0.0275825	0	0	0	0	0	0	0	0	0	0	0	0	0	0	0	0	0	0	0	0	0	0	0	0	0	0	0	0	0	0	0	0	0	0	0	0	0	0	0	0	0	0	0	0	0	0
B4EWZ4	Glycerol dehydrogenase OS=Proteus mirabilis (strain HI4320) GN=gldA PE=4 SV=1 - [B4EWZ4_PROMH]	0.0274981	0.0274981	0	0	0	0	0	0	0	0	0	0	0	0	0	0	0	0	0	0	0	0.00610277	0.0587324	0	0	0	0.0059305	0.0277059	0	0	0	0.060593	0.119317	0.0279826	0.00103334	0	0	0	0	0	0	0	0	0	0	0	0	0
A0A140NJ05	Enolase OS=Providencia stuartii (strain MRSN 2154) GN=eno PE=3 SV=1 - [A0A140NJ05_PROSM]	0.0274527	0.0274527	0	0	0	0	0	0	0	0	0	0	0	0	0	0	0	0	0	0	0	0	0	0	0	0	0	0	0	0	0	0	0	0	0	0	0	0	0	0	0	0	0	0	0	0	0	0
B4F015	Oligopeptidase A OS=Proteus mirabilis (strain HI4320) GN=prlC PE=3 SV=1 - [B4F015_PROMH]	0.0272073	0.0272073	0	0	0	0	0	0	0	0	0	0	0	0	0	0	0	0	0	0	0	0.0122055	0.0266966	0	0	0	0	0	0	0	0	0.0488653	0.100477	0.00699565	0	0	0	0	0	0	0	0	0	0	0	0	0	0
A6UZI5	Elongation factor G OS=Pseudomonas aeruginosa (strain PA7) GN=fusA2 PE=3 SV=1 - [A6UZI5_PSEA7]	0.0271448	0.0271448	0	0	0	0	0	0	0	0	0	0	0	0	0	0	0	0	0	0	0	0	0.245608	0	0.0205973	0.455103	0.332108	0	0.156372	0.0713049	0.123787	0	0	0.00699565	0.0640668	0.559163	0.294305	0.145629	0	0	0	0	0.169975	0	0	0	0	0
Q1R7N8	L-fucose isomerase OS=Escherichia coli (strain UTI89 / UPEC) GN=fucI PE=3 SV=1 - [FUCI_ECOUT]	0.0270867	0.0270867	0	0	0	0	0	0	0	0.00168868	0	0	0	0	0	0	0	0	0.00624356	0	0	0	0	0.0363262	0	0.0204541	0.011861	0.0554119	0.0608114	0	0	0.00195461	0.0125597	0.173492	0.480501	0.00333828	0.0257687	0.435575	0	0	0	0	0	0	0	0	0	0
A0A0H4VY49	Elongation factor Tu OS=Bordetella hinzii GN=tufA_2 PE=3 SV=1 - [A0A0H4VY49_9BORD]	0.0269506	0.0269506	0	0	0	0	0	0	0	0	0	0	0	0	0	0	0	0	0	0	0	0	0	0	0	0	0	0	0	0	0	0	0	0	0	0	0	0	0	0	0.155521	0.124109	0.367365	0.30897	0.686444	0.536549	0.73658	0.158106
B4F1K3	50S ribosomal protein L15 OS=Proteus mirabilis (strain HI4320) GN=rplO PE=3 SV=1 - [RL15_PROMH]	0.0268213	0.0268213	0	0	0	0	0	0	0	0	0	0	0	0	0	0	0	0	0	0	0	0.0183083	0.0640718	0	0.015448	0.0357946	0.0415135	0	0	0	0.00990295	0.0390923	0.0219794	0.0181887	0	0	0	0	0	0	0	0	0	0	0	0	0	0
B4F106	Cell division protein FtsZ OS=Proteus mirabilis (strain HI4320) GN=ftsZ PE=3 SV=1 - [B4F106_PROMH]	0.0267547	0.0267547	0	0	0	0	0	0	0	0	0	0	0	0	0	0	0	0	0	0	0	0.00610277	0	0	0.030896	0.0255676	0.035583	0.0277059	0	0	0.00990295	0.0645023	0.0627983	0.0251843	0	0	0	0	0	0	0	0	0	0	0	0	0	0
A6VCL8	Chaperone protein DnaK OS=Pseudomonas aeruginosa (strain PA7) GN=dnaK PE=3 SV=1 - [DNAK_PSEA7]	0.026644	0.026644	0	0	0	0	0	0	0	0	0	0	0	0	0	0	0	0	0	0	0	0	0.282984	0.0605437	0	0.240335	0.148262	0.0646472	0.0608114	0.0611185	0.0891266	0.0234554	0.00313992	0.00979391	0.1023	0.619252	0.301086	0.137757	0	0	0.0194401	0.0229832	0.109661	0.0151953	0.0192012	0.00984494	0	0
B4F132	ADP-L-glycero-D-manno-heptose-6-epimerase OS=Proteus mirabilis (strain HI4320) GN=hldD PE=3 SV=1 - [HLDD_PROMH]	0.0266143	0.0266143	0	0	0	0	0	0	0	0	0	0	0	0	0	0	0	0	0	0	0	0.0183083	0.0213573	0.0181631	0	0	0	0	0	0	0	0.0566838	0.0973374	0.0447722	0.0537334	0	0	0	0	0	0	0	0	0	0	0	0	0
Q82Z45	Dps family protein OS=Enterococcus faecalis (strain ATCC 700802 / V583) GN=EF_3233 PE=3 SV=1 - [Q82Z45_ENTFA]	0.0266058	0.0266058	0	0	0	0	0	0	0	0	0	0	0.00623545	0	0.0138995	0.00822064	0.0165905	0	0	0	0	0.00610277	0.0106786	0	0	0.00511352	0	0.0184706	0	0	0.0198059	0.0723207	0.109897	0.00699565	0.0485668	0	0.0990059	0.049855	0.00464253	0	0	0	0	0	0	0	0.0221713	0.0829091
B4ESR1	Succinate--CoA ligase [ADP-forming] subunit beta OS=Proteus mirabilis (strain HI4320) GN=sucC PE=3 SV=1 - [SUCC_PROMH]	0.0265925	0.0265925	0	0	0	0	0	0	0	0	0	0	0	0	0	0	0	0	0	0	0	0	0.0587324	0.00605437	0	0.0153406	0.023722	0	0	0	0	0.060593	0.0408189	0.00979391	0	0	0	0	0	0	0	0	0	0	0	0	0	0
B4EYR1	Cold shock-like protein OS=Proteus mirabilis (strain HI4320) GN=cspC PE=4 SV=1 - [B4EYR1_PROMH]	0.0265439	0.0265439	0	0	0	0	0	0	0	0	0	0	0	0	0	0	0	0	0	0	0	0	0	0	0	0	0	0	0	0	0.113884	0.02541	0	0	0	0	0	0	0	0	0	0	0	0	0	0	0	0
B4EYI5	Quinone oxidoreductase OS=Proteus mirabilis (strain HI4320) GN=qor PE=4 SV=1 - [B4EYI5_PROMH]	0.0265426	0.0265426	0	0	0	0	0	0	0	0	0	0	0	0	0	0	0	0	0	0	0	0.00610277	0.0106786	0	0	0	0	0	0	0	0	0.12705	0.191535	0.0307809	0	0	0	0	0	0	0	0	0	0	0	0	0	0
B4EYW5	Peptidyl-prolyl cis-trans isomerase OS=Proteus mirabilis (strain HI4320) GN=fkpA PE=3 SV=1 - [B4EYW5_PROMH]	0.026274	0.026274	0	0	0	0	0	0	0	0	0	0	0	0	0	0	0	0	0	0	0	0	0.0427145	0	0	0.00511352	0	0	0	0	0	0.0293192	0.0282592	0.00699565	0	0	0	0	0	0	0	0	0	0	0	0	0	0
B4EVB9	Asparagine--tRNA ligase OS=Proteus mirabilis (strain HI4320) GN=asnS PE=3 SV=1 - [B4EVB9_PROMH]	0.0262449	0.0262449	0	0	0	0	0	0	0	0	0	0	0	0	0	0	0	0	0	0	0	0.00610277	0.0747504	0	0.00514933	0.00511352	0.035583	0	0	0	0	0.0469107	0.0502386	0.00559652	0	0	0	0	0	0	0	0	0	0	0	0	0	0
B4EXJ5	Putative siderophore TonB-dependent receptor OS=Proteus mirabilis (strain HI4320) GN=PMI2596 PE=4 SV=1 - [B4EXJ5_PROMH]	0.0261491	0.0261491	0	0	0	0	0	0	0	0	0	0	0	0	0	0	0	0	0	0	0	0.0549249	0.277644	0.0847612	0	0.010227	0.177915	0.120059	0	0	0	0.269737	0.423888	0.197277	0.0620001	0	0	0	0	0	0	0	0	0	0	0	0	0
B4F2T5	Isoleucine--tRNA ligase OS=Proteus mirabilis (strain HI4320) GN=ileS PE=3 SV=1 - [SYI_PROMH]	0.0261393	0.0261393	0	0	0	0	0	0	0	0	0	0	0	0	0	0	0	0	0	0	0	0.00610277	0.0160179	0	0	0.0153406	0	0	0	0	0	0.0430015	0.0345391	0.00559652	0	0	0	0	0	0	0	0	0	0	0	0	0	0
A6V7K6	Dihydrolipoyl dehydrogenase OS=Pseudomonas aeruginosa (strain PA7) GN=lpdA1 PE=4 SV=1 - [A6V7K6_PSEA7]	0.026113	0.026113	0	0	0	0	0	0	0	0	0	0	0	0	0	0	0	0	0	0	0	0	0.250948	0	0.015448	0.127838	0.142332	0	0.0347494	0.0713049	0.143593	0	0	0	0.0589001	0.469029	0.37568	0.120702	0	0	0	0	0.120627	0.00506509	0	0	0	0
B4EWY9	Glycerophosphoryl diester phosphodiesterase OS=Proteus mirabilis (strain HI4320) GN=glpQ PE=4 SV=1 - [B4EWY9_PROMH]	0.0260517	0.0260517	0	0	0	0	0	0	0	0	0	0	0	0	0	0	0	0	0	0	0	0.0305139	0.0213573	0	0	0	0.0177915	0.0184706	0	0	0	0.17787	0.405049	0.0713556	0.0113667	0	0	0	0	0	0	0	0	0	0	0	0	0
A6TDT1	Phosphoglycerate kinase OS=Klebsiella pneumoniae subsp. pneumoniae (strain ATCC 700721 / MGH 78578) GN=pgk PE=3 SV=1 - [A6TDT1_KLEP7]	0.0260295	0.0260295	0	0	0	0	0	0	0	0	0	0.309605	0	0.2185	0	0	0	0	0	0	0	0	0	0	0	0	0	0	0	0	0	0	0	0	0	0	0	0	0	0	0	0	0	0	0	0	0	0.404905
B4EZD9	Acetate kinase OS=Proteus mirabilis (strain HI4320) GN=ackA PE=3 SV=1 - [ACKA_PROMH]	0.0260283	0.0260283	0	0	0	0	0	0	0	0	0	0	0	0	0	0	0	0	0	0	0	0.00610277	0.0587324	0	0	0	0.023722	0.0184706	0	0	0	0.0312738	0.0251193	0.011193	0	0	0	0	0	0	0	0	0	0	0	0	0	0
A0A140NIM0	Chaperone protein DnaK OS=Providencia stuartii (strain MRSN 2154) GN=dnaK PE=2 SV=1 - [A0A140NIM0_PROSM]	0.0260241	0.0260241	0	0	0	0	0	0	0	0	0	0	0	0	0	0	0	0	0	0	0	0	0	0	0	0	0	0	0	0	0	0	0	0	0	0	0	0	0	0	0	0	0	0	0	0	0	0
B4EZ29	DNA gyrase subunit A OS=Proteus mirabilis (strain HI4320) GN=gyrA PE=3 SV=1 - [B4EZ29_PROMH]	0.0260126	0.0260126	0	0	0	0	0	0	0	0	0	0	0	0	0	0	0	0	0	0	0	0	0.0106786	0	0.00514933	0.010227	0	0	0	0	0	0.00390923	0.00627983	0	0	0	0	0	0	0	0	0	0	0	0	0	0	0
Q1R5V3	DNA-directed RNA polymerase subunit beta OS=Escherichia coli (strain UTI89 / UPEC) GN=rpoB PE=3 SV=2 - [RPOB_ECOUT]	0.026001	0.026001	0	0.134876	0	0.034013	0	0	0	0.00168868	0	0	0	0	0	0	0	0.536613	0.415197	0.150429	0	0	0.395109	0.248229	0.102987	0	0.183845	0.0554119	0	0	0	0	0	0.03218	0.349267	0	0	0.322746	0	0	0	0	0	0	0	0	0	0
A6VD34	Azurin OS=Pseudomonas aeruginosa (strain PA7) GN=azu PE=4 SV=1 - [A6VD34_PSEA7]	0.0258263	0.0258263	0	0	0	0	0	0	0	0	0	0	0	0	0	0	0	0	0	0	0	0	0	0	0	0	0	0	0	0	0.217865	0	0	0	0.165334	0.827895	0.998196	0.279451	0	0	0	0	0	0	0	0	0	0
A6T6I3	2,3-bisphosphoglycerate-dependent phosphoglycerate mutase OS=Klebsiella pneumoniae subsp. pneumoniae (strain ATCC 700721 / MGH 78578) GN=gpmA PE=3 SV=1 - [GPMA_KLEP7]	0.0258146	0.0258146	0	0	0	0	0	0	0	0	0	0.214933	0	0.1045	0	0	0	0	0	0	0	0	0	0	0	0	0	0	0	0	0	0	0	0	0	0	0	0	0	0	0	0	0	0	0	0	0.00492696	0.350918
B4F1J2	50S ribosomal protein L29 OS=Proteus mirabilis (strain HI4320) GN=rpmC PE=3 SV=1 - [RL29_PROMH]	0.0256985	0.0256985	0	0	0	0	0	0	0	0	0	0	0	0	0	0	0	0	0	0	0	0	0	0	0	0	0	0	0	0	0	0	0	0	0	0	0	0	0	0	0	0	0	0	0	0	0	0
A6UZI2	DNA-directed RNA polymerase subunit beta' OS=Pseudomonas aeruginosa (strain PA7) GN=rpoC PE=3 SV=1 - [RPOC_PSEA7]	0.0255387	0.0255387	0	0	0	0	0	0	0	0	0	0	0	0	0	0	0	0	0	0	0	0	0.213573	0.0665981	0.108136	0.306811	0.302455	0	0.225871	0.14261	0.0841751	0	0	0	0.1023	0.360535	0.242768	0.0892143	0	0	0	0	0.0328983	0	0	0	0	0
A6TCK0	Chaperone protein ClpB OS=Klebsiella pneumoniae subsp. pneumoniae (strain ATCC 700721 / MGH 78578) GN=clpB PE=3 SV=1 - [A6TCK0_KLEP7]	0.0254506	0.0254506	0	0	0	0	0	0	0	0	0	0	0	0.0538332	0	0	0	0	0	0	0	0	0	0	0	0	0	0	0	0	0	0	0	0	0	0	0	0	0	0	0	0	0	0	0	0	0	0.31814
Q1RBC0	Pyruvate kinase OS=Escherichia coli (strain UTI89 / UPEC) GN=pykF PE=3 SV=1 - [Q1RBC0_ECOUT]	0.0254224	0.0254224	0	0.202314	0	0.0578221	0	0	0	0.0354622	0	0	0	0	0	0	0	0.357742	0.243499	0.115397	0	0	0.299002	0.29061	0.046344	0.0562487	0.0652354	0.0554119	0	0	0	0	0.037679	0.0461713	0.160167	0	0.01085	0.224348	0	0	0	0	0	0	0	0	0	0
A6V2R3	Ribosomal protein S1 OS=Pseudomonas aeruginosa (strain PA7) GN=rpsA PE=4 SV=1 - [A6V2R3_PSEA7]	0.025402	0.025402	0	0	0	0	0	0	0	0	0	0	0	0	0	0	0	0	0	0	0	0	0.336377	0	0	0.352833	0.154193	0	0.13031	0.0509321	0.163399	0	0	0	0.0806002	0.54581	0.416367	0.224348	0	0	0	0	0.0767628	0	0	0	0	0
B4EU55	Lon protease OS=Proteus mirabilis (strain HI4320) GN=lon PE=2 SV=1 - [B4EU55_PROMH]	0.0253381	0.0253381	0	0	0	0	0	0	0	0	0	0	0	0	0	0	0	0	0	0	0	0.0183083	0.101447	0	0	0.0255676	0.0415135	0.0277059	0	0	0	0.0273646	0.0596584	0.0153904	0	0	0	0	0	0	0	0	0	0	0	0	0	0
B4EY80	Putative peroxiredoxin (Bacterioferritin comigratory protein) OS=Proteus mirabilis (strain HI4320) GN=bcp PE=4 SV=1 - [B4EY80_PROMH]	0.0253221	0.0253221	0.00363385	0	0	0	0	0	0	0	0	0	0	0	0	0	0	0	0	0	0	0	0	0	0	0	0	0	0	0	0	0.117277	0.138156	0	0	0	0	0	0	0	0	0	0	0	0	0	0	0
Q1REV6	Alkyl hydroperoxide reductase, C22 subunit detoxification of hydroperoxides OS=Escherichia coli (strain UTI89 / UPEC) GN=ahpC PE=4 SV=1 - [Q1REV6_ECOUT]	0.0252331	0.0252331	0	0.220061	0	0.168364	0	0	0	0.106387	0	0	0	0	0	0	0	0.491895	0.240377	0.317343	0	0	0.197555	0.181631	0.061792	0.0460217	0.047444	0.0554119	0.0347494	0	0.0148544	0.0136823	0.0219794	0.0629608	0.177734	0	0.0271249	0.183676	0	0	0	0	0	0	0	0	0	0
A6TED1	Uronate isomerase OS=Klebsiella pneumoniae subsp. pneumoniae (strain ATCC 700721 / MGH 78578) GN=uxaC PE=3 SV=1 - [A6TED1_KLEP7]	0.0251934	0.0251934	0	0	0	0	0	0	0	0	0	0.0281459	0	0.0506666	0	0	0	0	0	0	0	0	0	0	0	0	0	0	0	0	0	0	0	0	0	0	0	0	0	0	0	0	0	0	0	0	0	0.455036
B4F271	Adenylosuccinate synthetase OS=Proteus mirabilis (strain HI4320) GN=purA PE=3 SV=1 - [PURA_PROMH]	0.0251663	0.0251663	0.00726771	0	0	0	0	0	0	0	0	0	0	0	0	0	0	0	0	0	0	0.00610277	0.0427145	0	0	0.0460217	0.0415135	0	0	0	0	0.02541	0.0345391	0.00839478	0.0279001	0	0	0	0	0	0	0	0	0	0	0	0	0
B4F297	Inorganic pyrophosphatase OS=Proteus mirabilis (strain HI4320) GN=ppa PE=3 SV=1 - [B4F297_PROMH]	0.0251164	0.0251164	0	0	0	0	0	0	0	0	0	0	0	0	0	0	0	0	0	0	0	0.0122055	0.0266966	0	0	0	0.0177915	0.00923532	0	0	0.0297089	0.0762299	0.0502386	0.0167896	0	0	0	0	0	0	0	0	0	0	0	0	0	0
Q1R9K0	Outer membrane protein 1b (Ibc) OS=Escherichia coli (strain UTI89 / UPEC) GN=ompC PE=3 SV=1 - [Q1R9K0_ECOUT]	0.0251124	0.0251124	0	0	0	0.0034013	0	0	0	0	0	0	0	0	0	0	0	0.00745295	0.0187307	0	0	0	0.0213573	0.0242175	0	0	0	0	0	0	0	0.00390923	0.0251193	0.0167896	0.562134	0.00166914	0	1.1283	0	0	0	0	0	0	0	0	0	0
B4EYV1	50S ribosomal protein L10 OS=Proteus mirabilis (strain HI4320) GN=rplJ PE=3 SV=1 - [RL10_PROMH]	0.0251053	0.0251053	0	0	0	0	0	0	0	0	0	0	0	0	0	0	0	0	0	0	0	0.0244111	0.0640718	0	0	0.0255676	0.0415135	0.0461766	0	0	0.00990295	0.0371377	0.0502386	0.0307809	0	0	0	0	0	0	0	0	0	0	0	0	0	0
B4ESJ0	Glucosamine-6-phosphate deaminase OS=Proteus mirabilis (strain HI4320) GN=nagB PE=3 SV=1 - [NAGB_PROMH]	0.0251002	0.0251002	0	0	0	0	0	0	0	0	0	0	0	0	0	0	0	0	0	0	0	0.0122055	0.0213573	0	0	0.0153406	0	0	0	0	0	0.0488653	0.037679	0.00559652	0.00103334	0	0	0	0	0	0	0	0	0	0	0	0	0
B4EXB5	Putative nickel/di-oligopepetide ABC transporter, substrate-binding protein OS=Proteus mirabilis (strain HI4320) GN=yntA PE=4 SV=1 - [B4EXB5_PROMH]	0.0250357	0.0250357	0	0	0	0	0	0	0	0	0	0	0	0	0	0	0	0	0	0	0	0	0	0	0	0	0	0	0	0	0	0.119231	0.213514	0.0181887	0	0	0	0	0	0	0	0	0	0	0	0	0	0
B4EW71	Tellurite resistance protein OS=Proteus mirabilis (strain HI4320) GN=terE PE=4 SV=1 - [B4EW71_PROMH]	0.0249868	0.0249868	0	0	0	0	0	0	0	0	0	0	0	0	0	0	0	0	0	0	0	0	0.0266966	0	0	0	0	0	0	0	0	0.0488653	0.0784979	0.0153904	0.00103334	0	0	0	0	0	0	0	0	0	0	0	0	0
A0A0H3FVI3	Aldehyde-alcohol dehydrogenase OS=Enterobacter aerogenes (strain ATCC 13048 / DSM 30053 / JCM 1235 / KCTC 2190 / NBRC 13534 / NCIMB 10102 / NCTC 10006) GN=EAE_16895 PE=3 SV=1 - [A0A0H3FVI3_ENTAK]	0.0247372	0.0247372	0	0	0	0	0	0	0	0	0	0	0	0	0	0	0	0	0	0	0	0	0	0	0	0	0	0	0	0	0	0	0	0	0	0	0	0	0	0	0	0	0	0	0	0	0	0
B4ESR3	Cytochrome D ubiquinol oxidase subunit I OS=Proteus mirabilis (strain HI4320) GN=cydA PE=4 SV=1 - [B4ESR3_PROMH]	0.0247289	0.0247289	0	0	0	0	0	0	0	0	0	0	0	0	0	0	0	0	0	0	0	0	0.0160179	0.0121087	0	0	0.0059305	0.0369413	0	0	0	0.0645023	0.0565185	0.0139913	0.00103334	0	0	0	0	0	0	0	0	0	0	0	0	0
B4EUW7	50S ribosomal protein L19 OS=Proteus mirabilis (strain HI4320) GN=rplS PE=3 SV=1 - [RL19_PROMH]	0.0247127	0.0247127	0	0	0	0	0	0	0	0	0	0	0	0	0	0	0	0	0	0	0	0.00610277	0.0587324	0.00605437	0	0.010227	0.0177915	0.0277059	0	0	0	0.0332284	0.0156996	0.00419739	0	0	0	0	0	0	0	0	0	0	0	0	0	0
B4EY59	GMP synthase [glutamine-hydrolyzing] OS=Proteus mirabilis (strain HI4320) GN=guaA PE=3 SV=1 - [GUAA_PROMH]	0.024693	0.024693	0	0	0	0	0	0	0	0	0	0	0	0	0	0	0	0	0	0	0	0	0.0800897	0	0	0.010227	0	0	0	0	0	0.00586384	0.0125597	0.00559652	0	0	0	0	0	0	0	0	0	0	0	0	0	0
Q1R4K2	ATP synthase subunit beta OS=Escherichia coli (strain UTI89 / UPEC) GN=atpD PE=3 SV=1 - [ATPB_ECOUT]	0.0245806	0.0245806	0	0.0177469	0	0.0187072	0	0	0	0.00506603	0	0	0	0	0	0	0	0.242221	0.352761	0.0144247	0	0	0.261626	0.23612	0.123584	0	0	0	0.0608114	0	0.0396118	0	0	0.11333	0.445368	0	0	0.384408	0	0	0	0	0	0	0	0	0	0
B4EU27	D-ribose ABC transporter, substrate-binding periplasmic protein OS=Proteus mirabilis (strain HI4320) GN=rbsB PE=4 SV=1 - [B4EU27_PROMH]	0.0245474	0.0245474	0	0	0	0	0	0	0	0	0	0	0	0	0	0	0	0	0	0	0	0.00610277	0	0	0	0	0	0	0	0	0	0.191552	0.442728	0.0853469	0.0134334	0	0	0	0	0	0	0	0	0	0	0	0	0
A6TEX8	Elongation factor G OS=Klebsiella pneumoniae subsp. pneumoniae (strain ATCC 700721 / MGH 78578) GN=fusA PE=3 SV=1 - [A6TEX8_KLEP7]	0.0243445	0.0243445	0	0	0	0	0	0	0	0	0	0.378691	0	0.471833	0	0	0	0	0	0	0	0	0	0	0	0	0	0	0	0	0	0	0	0	0	0	0	0	0	0	0	0	0	0	0	0	0	0.339349
B4EZ37	Catalase OS=Proteus mirabilis (strain HI4320) GN=katA PE=3 SV=1 - [B4EZ37_PROMH]	0.0243095	0.0243095	0	0	0	0	0	0	0	0	0	0	0	0	0	0	0	0	0	0	0	0	0.0160179	0	0	0	0.0177915	0	0	0	0.0148544	0.0273646	0.0156996	0.00139913	0.00413334	0	0	0	0	0	0	0	0	0	0	0	0	0
B4F1J4	50S ribosomal protein L14 OS=Proteus mirabilis (strain HI4320) GN=rplN PE=3 SV=1 - [RL14_PROMH]	0.0242103	0.0242103	0	0	0	0	0	0	0	0	0	0	0	0	0	0	0	0	0	0	0	0.0122055	0.0320359	0	0	0.0153406	0.023722	0.0277059	0	0	0	0.0156369	0.0125597	0.0125922	0	0	0	0	0	0	0	0	0	0	0	0	0	0
B4F0E6	ATP synthase gamma chain OS=Proteus mirabilis (strain HI4320) GN=atpG PE=3 SV=1 - [ATPG_PROMH]	0.024202	0.024202	0	0	0	0	0	0	0	0	0	0	0	0	0	0	0	0	0	0	0	0	0.0747504	0	0.0102987	0.0306811	0.0059305	0.0277059	0	0	0	0.0566838	0.0470987	0.00839478	0	0	0	0	0	0	0	0	0	0	0	0	0	0
A6T4Q7	Pyruvate dehydrogenase E1 component OS=Klebsiella pneumoniae subsp. pneumoniae (strain ATCC 700721 / MGH 78578) GN=aceE PE=4 SV=1 - [A6T4Q7_KLEP7]	0.0241697	0.0241697	0	0	0	0	0	0	0	0	0	0.0588506	0	0.411666	0	0	0	0	0	0	0	0	0	0	0	0	0	0	0	0	0	0	0	0	0	0	0	0	0	0	0	0	0	0	0	0	0	0.383696
B4EYH9	Putrescine-binding periplasmic protein OS=Proteus mirabilis (strain HI4320) GN=potD PE=3 SV=1 - [B4EYH9_PROMH]	0.0241087	0.0241087	0	0	0	0	0	0	0	0	0	0	0	0	0	0	0	0	0	0	0	0	0	0	0	0	0	0	0	0	0	0.0488653	0.113037	0.0139913	0	0	0	0	0	0	0	0	0	0	0	0	0	0
B4ESS4	Protein TolB OS=Proteus mirabilis (strain HI4320) GN=tolB PE=3 SV=1 - [B4ESS4_PROMH]	0.0240873	0.0240873	0	0	0	0	0	0	0	0	0	0	0	0	0	0	0	0	0	0	0	0	0	0	0	0	0	0	0	0	0	0.0899122	0.197815	0.00279826	0	0	0	0	0	0	0	0	0	0	0	0	0	0
B4EY66	NADP-dependent malic enzyme OS=Proteus mirabilis (strain HI4320) GN=maeB PE=4 SV=1 - [B4EY66_PROMH]	0.0240379	0.0240379	0	0	0	0	0	0	0	0	0	0	0	0	0	0	0	0	0	0	0	0	0	0.0242175	0	0	0.011861	0	0	0	0	0.0879576	0.128736	0.0125922	0.0124	0	0	0	0	0	0	0	0	0	0	0	0	0
B4F1A5	S-adenosylmethionine synthase OS=Proteus mirabilis (strain HI4320) GN=metK PE=3 SV=1 - [METK_PROMH]	0.023948	0.023948	0	0	0	0	0	0	0	0	0	0	0	0	0	0	0	0	0	0	0	0.00610277	0.117465	0	0	0.0255676	0.011861	0.0461766	0	0	0	0.0762299	0.0533785	0.0223861	0	0	0	0	0	0	0	0	0	0	0	0	0	0
B4F2B8	Transcription termination/antitermination protein NusA OS=Proteus mirabilis (strain HI4320) GN=nusA PE=3 SV=1 - [B4F2B8_PROMH]	0.0238358	0.0238358	0	0	0	0	0	0	0	0	0	0	0	0	0	0	0	0	0	0	0	0.0122055	0.0373752	0	0.0102987	0.010227	0.0415135	0.00923532	0	0	0	0.02541	0.037679	0	0	0	0	0	0	0	0	0	0	0	0	0	0	0
B4EZN2	Glycerol-3-phosphate dehydrogenase OS=Proteus mirabilis (strain HI4320) GN=glpD PE=3 SV=1 - [B4EZN2_PROMH]	0.0238154	0.0238154	0	0	0	0	0	0	0	0	0	0	0	0	0	0	0	0	0	0	0	0.0366166	0.106786	0	0	0.00511352	0.0059305	0.0277059	0	0	0	0.0703661	0.0784979	0.0615617	0	0	0	0	0	0	0	0	0	0	0	0	0	0
B4F0P9	D-3-phosphoglycerate dehydrogenase OS=Proteus mirabilis (strain HI4320) GN=serA PE=3 SV=1 - [B4F0P9_PROMH]	0.0237925	0.0237925	0	0	0	0	0	0	0	0	0	0	0	0	0	0	0	0	0	0	0	0	0	0	0	0	0	0	0	0	0	0.0136823	0.037679	0.0223861	0	0	0	0	0	0	0	0	0	0	0	0	0	0
B4F2Y7	Biopolymer transport protein OS=Proteus mirabilis (strain HI4320) GN=exbB PE=3 SV=1 - [B4F2Y7_PROMH]	0.0237272	0.0237272	0	0	0	0	0	0	0	0	0	0	0	0	0	0	0	0	0	0	0	0	0.0106786	0	0	0.00511352	0.0059305	0	0	0	0	0.0449561	0.037679	0.0405748	0	0	0	0	0	0	0	0	0	0	0	0	0	0
A6VDU3	Arginine deiminase OS=Pseudomonas aeruginosa (strain PA7) GN=arcA PE=3 SV=1 - [A6VDU3_PSEA7]	0.0237226	0.0237226	0	0	0	0	0	0	0	0	0	0	0	0	0	0	0	0	0	0	0	0	0.128144	0	0	0.27613	0.160123	0.0184706	0.0521241	0.264847	0.0346603	0	0	0	0.0475334	0.674334	0.356692	0.0642867	0	0	0	0	0.169975	0.00506509	0	0	0	0
B4EVJ7	Putative heat shock protein OS=Proteus mirabilis (strain HI4320) GN=PMI0973 PE=3 SV=1 - [B4EVJ7_PROMH]	0.0236657	0.0236657	0	0	0	0	0	0	0	0	0	0	0	0	0	0	0	0	0	0	0	0	0	0	0	0	0	0	0	0	0	0.129005	0.0596584	0.167896	0	0	0	0	0	0	0	0	0	0	0	0	0	0
B4EY63	Protease II (Oligopeptidase B) OS=Proteus mirabilis (strain HI4320) GN=ptrB PE=4 SV=1 - [B4EY63_PROMH]	0.0236644	0.0236644	0	0	0	0	0	0	0	0	0	0	0	0	0	0	0	0	0	0	0	0	0	0	0	0	0	0	0	0	0	0.0469107	0.0627983	0.00279826	0	0	0	0	0	0	0	0	0	0	0	0	0	0
B4F1U2	Branched-chain amino acid aminotransferase OS=Proteus mirabilis (strain HI4320) GN=ilvE PE=3 SV=1 - [B4F1U2_PROMH]	0.0236569	0.0236569	0	0	0	0	0	0	0	0	0	0	0	0	0	0	0	0	0	0	0	0.0244111	0.266966	0.0908155	0.0205973	0	0.0059305	0.0369413	0	0	0	0.0312738	0.0659382	0.0139913	0.0558001	0	0	0	0	0	0	0	0	0	0	0	0	0
B4EYT5	DNA-binding protein HU-alpha (HU-2) OS=Proteus mirabilis (strain HI4320) GN=hupA PE=3 SV=1 - [B4EYT5_PROMH]	0.0236122	0.0236122	0.0181693	0	0	0	0	0	0	0	0	0	0	0	0	0	0	0	0	0	0	0.0549249	0.0427145	0.00605437	0.00514933	0.0153406	0.0059305	0.0923532	0	0	0.00495148	0.0566838	0.138156	0.0461713	0.0196334	0	0	0	0	0	0	0	0	0	0	0	0	0
A0A0H4WKC6	Alkyl hydroperoxide reductase subunit C OS=Bordetella hinzii GN=ACR54_03361 PE=4 SV=1 - [A0A0H4WKC6_9BORD]	0.0233855	0.0233855	0	0	0	0	0	0	0	0	0	0	0	0	0	0	0	0	0	0	0	0	0	0	0	0	0	0	0	0	0	0	0	0	0	0	0	0	0	0	0.126361	0.0413698	0.328983	0.420402	0.700845	0.630076	0.44589	0.0655561
B4EWA1	Purine nucleoside phosphorylase DeoD-type OS=Proteus mirabilis (strain HI4320) GN=deoD PE=3 SV=1 - [DEOD_PROMH]	0.0230899	0.0230899	0	0	0	0	0	0	0	0	0	0	0	0	0	0	0	0	0	0	0	0.0122055	0.0213573	0.0121087	0	0	0.0059305	0.0277059	0	0	0	0.0684115	0.0408189	0.03218	0	0	0	0	0	0	0	0	0	0	0	0	0	0
B4EVA1	L-asparaginase II OS=Proteus mirabilis (strain HI4320) GN=ansB PE=3 SV=1 - [B4EVA1_PROMH]	0.0230191	0.0230191	0	0	0	0	0	0	0	0	0	0	0	0	0	0	0	0	0	0	0	0	0.00533931	0	0	0	0	0	0	0	0	0.0899122	0.106757	0.0223861	0.0206667	0	0	0	0	0	0	0	0	0	0	0	0	0
B4EUD2	Pantothenate synthetase OS=Proteus mirabilis (strain HI4320) GN=panC PE=3 SV=1 - [PANC_PROMH]	0.0228983	0.0228983	0	0	0	0	0	0	0	0	0	0	0	0	0	0	0	0	0	0	0	0.0122055	0.0213573	0	0	0	0.011861	0	0	0	0	0.0390923	0.0596584	0.03218	0	0	0	0	0	0	0	0	0	0	0	0	0	0
B4F0U9	Aspartate-semialdehyde dehydrogenase OS=Proteus mirabilis (strain HI4320) GN=asd PE=3 SV=1 - [B4F0U9_PROMH]	0.0228525	0.0228525	0	0	0	0	0	0	0	0	0	0	0	0	0	0	0	0	0	0	0	0	0.0213573	0	0	0	0.011861	0	0	0	0	0.0527746	0.0502386	0.0265835	0	0	0	0	0	0	0	0	0	0	0	0	0	0
B4F145	UDP-glucose 6-dehydrogenase OS=Proteus mirabilis (strain HI4320) GN=ugd PE=3 SV=1 - [B4F145_PROMH]	0.0228356	0.0228356	0	0	0	0	0	0	0	0	0	0	0	0	0	0	0	0	0	0	0	0	0	0	0	0.0153406	0	0	0	0	0	0.0117277	0.0251193	0.00419739	0	0	0	0	0	0	0	0	0	0	0	0	0	0
Q1RG76	Acetyltransferase component of pyruvate dehydrogenase complex OS=Escherichia coli (strain UTI89 / UPEC) GN=aceF PE=3 SV=1 - [Q1RG76_ECOUT]	0.0227316	0.0227316	0	0.173919	0	0.146256	0	0	0	0.0439056	0	0	0	0	0	0	0	0.879448	0.334031	0.239037	0	0	0.533931	0.108979	0.159629	0.0255676	0.011861	0.0277059	0.0521241	0	0	0.0117277	0.0125597	0.00979391	0.1302	0.00166914	0.0122062	0.140381	0	0	0	0	0	0	0	0	0	0
Q1R2J3	Mannonate dehydratase OS=Escherichia coli (strain UTI89 / UPEC) GN=uxuA PE=3 SV=1 - [UXUA_ECOUT]	0.0227197	0.0227197	0	0.0780862	0	0.0544208	0	0	0	0.0439056	0	0	0	0	0	0	0	0.0298118	0.0780445	0.037092	0	0	0	0.121087	0.0102987	0	0	0	0.0173747	0	0	0	0.00313992	0.0671582	0.410234	0	0.0447561	0.646803	0	0	0	0	0	0	0	0	0	0
B4EWY7	Fumarate reductase flavoprotein subunit OS=Proteus mirabilis (strain HI4320) GN=frdA PE=3 SV=1 - [B4EWY7_PROMH]	0.0226473	0.0226473	0	0	0	0	0	0	0	0	0	0	0	0	0	0	0	0	0	0	0	0	0.0106786	0	0	0	0	0	0	0	0	0.0215008	0.0313991	0.00279826	0	0	0	0	0	0	0	0	0	0	0	0	0	0
A6V9Z9	Peptidoglycan associated lipoprotein OprL OS=Pseudomonas aeruginosa (strain PA7) GN=PSPA7_4535 PE=3 SV=1 - [A6V9Z9_PSEA7]	0.0226148	0.0226148	0	0	0	0	0	0	0	0	0	0	0	0	0	0	0	0	0	0	0	0	0.186876	0.0544893	0.0205973	0.0306811	0.260942	0.0646472	0.147685	0.234287	0.138641	0	0	0.0125922	0.0434001	0.242026	0.211574	0.0879023	0	0	0	0	0.104178	0.00506509	0	0	0	0
B4F2E0	Glucose-specific PTS system, EIIBC component OS=Proteus mirabilis (strain HI4320) GN=ptsG PE=4 SV=1 - [B4F2E0_PROMH]	0.0224393	0.0224393	0	0	0	0	0	0	0	0	0	0	0	0	0	0	0	0	0	0	0	0	0	0	0	0	0	0	0	0	0	0	0	0	0	0	0	0	0	0	0	0	0	0	0	0	0	0
Q835M3	Pyruvate dehydrogenase complex, E1 component, beta subunit OS=Enterococcus faecalis (strain ATCC 700802 / V583) GN=pdhB PE=4 SV=1 - [Q835M3_ENTFA]	0.0224301	0.0224301	0	0	0	0	0	0	0	0	0	0	0.0976887	0	0.0868719	0.0164413	0.0202772	0	0	0	0	0.0610277	0.085429	0.0302718	0	0	0.023722	0.0184706	0	0	0	0.0293192	0.0910575	0.0181887	0.0816335	0	0.0962934	0.0760945	0.0185701	0	0	0	0.0274153	0	0	0	0	0
A6V036	Outer membrane protein OprG OS=Pseudomonas aeruginosa (strain PA7) GN=oprG PE=4 SV=1 - [A6V036_PSEA7]	0.0224187	0.0224187	0	0	0	0	0	0	0	0	0	0	0	0	0	0	0	0	0	0	0	0	0.0533931	0.0121087	0.015448	0.0920434	0.11861	0.0277059	0.0434367	0.0713049	0.108932	0.00195461	0.00627983	0	0.0599335	1.01317	0.44078	0.101022	0	0	0	0	0.0603136	0	0	0	0	0
L7ZEE9	Elongation factor Tu OS=Serratia marcescens WW4 GN=tuf1 PE=3 SV=1 - [L7ZEE9_SERMA]	0.0220802	0.0220802	0	0	0	0	0	0	0	0	0	0	0	0	0	0	0	0	0	0	0	0	0	0	0	0	0	0	0	0	0	0	0	0	0	0	0	0	0	0	0	0	0	0	0	0	0	0
A0A1E8YGW9	Elongation factor Tu OS=Globicatella sp. HMSC072A10 GN=tuf PE=3 SV=1 - [A0A1E8YGW9_9LACT]	0.0220095	0.0220095	0	0	0	0	0	0	0	0	0	0	0	0	0	0	0	0	0	0	0	0	0	0	0	0	0	0	0	0	0	0	0	0	0	0	0	0	0	0	0	0	0	0	0	0	0	0
Q1R5V1	50S ribosomal protein L7/L12 OS=Escherichia coli (strain UTI89 / UPEC) GN=rplL PE=3 SV=1 - [RL7_ECOUT]	0.0219193	0.0219193	0	0.117129	0	0.0493189	0	0	0	0.0253301	0	0	0	0	0	0	0	0.227315	0.202916	0.115397	0	0	0.363073	0.102924	0.0875386	0.0255676	0	0	0	0	0.0643692	0	0	0.0293817	0.208734	0	0.00542498	0.354233	0	0	0	0	0	0	0	0	0	0
B4EZ87	Dipeptide ABC transporter, substrate-binding protein OS=Proteus mirabilis (strain HI4320) GN=dppA PE=4 SV=1 - [B4EZ87_PROMH]	0.0214818	0.0214818	0	0	0	0	0	0	0	0	0	0	0	0	0	0	0	0	0	0	0	0	0	0	0	0.010227	0	0	0	0	0	0.0664569	0.113037	0.0125922	0.0279001	0	0	0	0	0	0	0	0	0	0	0	0	0
B4EV93	Serine--tRNA ligase OS=Proteus mirabilis (strain HI4320) GN=serS PE=3 SV=1 - [SYS_PROMH]	0.021433	0.021433	0	0	0	0	0	0	0	0	0	0	0	0	0	0	0	0	0	0	0	0.00610277	0.0160179	0	0	0	0.0059305	0.00923532	0	0	0	0.02541	0.0313991	0.00139913	0	0	0	0	0	0	0	0	0	0	0	0	0	0
Q1R6A3	Malate dehydrogenase OS=Escherichia coli (strain UTI89 / UPEC) GN=mdh PE=3 SV=2 - [MDH_ECOUT]	0.0213794	0.0213794	0	0.294598	0	0.224486	0	0	0	0.109764	0	0	0	0	0	0	0	0.2534	0.383979	0.125701	0	0	0.0533931	0.175577	0.0360453	0	0	0.0554119	0	0	0	0.0488653	0.0816378	0.0699565	0.1178	0	0.00813747	0.0983981	0	0	0	0	0	0	0	0	0	0
A6V3N7	Outer membrane lipoprotein OprI OS=Pseudomonas aeruginosa (strain PA7) GN=oprI PE=4 SV=1 - [A6V3N7_PSEA7]	0.0213435	0.0213435	0	0	0	0	0	0	0	0	0	0	0	0	0	0	0	0	0	0	0	0	0.0694111	0.0484349	0.0257467	0.0306811	0.0889574	0.0831178	0.156372	0.122237	0.113884	0.0156369	0.0188395	0.00419739	0.0196334	0.153561	0.0962934	0.0485431	0	0	0.00486003	0	0.0548306	0.00506509	0.0288018	0	0	0
Q1RDS9	Aminotransferase OS=Escherichia coli (strain UTI89 / UPEC) GN=aspC PE=3 SV=1 - [Q1RDS9_ECOUT]	0.0213035	0.0213035	0	0.0638887	0	0.0136052	0	0	0	0.0337735	0	0	0	0	0	0	0	0.268306	0.0874099	0.0391527	0	0	0.0694111	0.127142	0	0.0153406	0.023722	0.00923532	0.00868734	0	0	0.0234554	0.0313991	0.0559652	0.262467	0	0.00542498	0.217788	0	0	0	0	0	0	0	0	0	0
F2I5M9	Aldehyde-alcohol dehydrogenase OS=Aerococcus urinae (strain ACS-120-V-Col10a) GN=HMPREF9243_0076 PE=3 SV=1 - [F2I5M9_AERUA]	0.0212738	0.0212738	0	0	0	0	0	0.0409642	0.031414	0	0	0	0	0	0	0	0	0	0	0	0	0	0	0	0	0	0	0	0	0	0	0	0	0	0	0	0	0	0	0	0	0	0	0	0	0	0	0
Q1RG21	30S ribosomal protein S2 OS=Escherichia coli (strain UTI89 / UPEC) GN=rpsB PE=3 SV=2 - [RS2_ECOUT]	0.0211931	0.0211931	0	0.0390431	0	0.039115	0	0	0	0.0101321	0	0	0	0	0	0	0	0.141606	0.0437049	0.0267887	0	0	0.245608	0.169522	0.144181	0.0767028	0.0593049	0	0.026062	0	0	0	0	0.0167896	0.109534	0.0250371	0.0135624	0.114142	0	0	0	0	0	0	0	0	0	0
B4F183	Phosphoenolpyruvate carboxylase OS=Proteus mirabilis (strain HI4320) GN=ppc PE=3 SV=1 - [CAPP_PROMH]	0.0211753	0.0211753	0	0	0	0	0	0	0	0	0	0	0	0	0	0	0	0	0	0	0	0	0.0320359	0	0	0	0	0	0	0	0	0.0273646	0.0251193	0.00139913	0	0	0	0	0	0	0	0	0	0	0	0	0	0
L7ZJQ3	Formate acetyltransferase OS=Serratia marcescens WW4 GN=SMWW4_v1c16850 PE=3 SV=1 - [L7ZJQ3_SERMA]	0.0209566	0.0209566	0	0	0	0	0	0	0	0	0	0	0	0	0	0	0	0	0	0	0	0	0	0	0	0	0	0	0	0	0	0	0	0	0	0	0	0	0	0	0	0	0	0	0	0	0	0
Q1R3R3	Glucose-6-phosphate isomerase OS=Escherichia coli (strain UTI89 / UPEC) GN=pgi PE=3 SV=2 - [G6PI_ECOUT]	0.0209082	0.0209082	0	0.17037	0	0.0578221	0	0	0	0.0692357	0	0	0	0	0	0	0	0.275759	0.14048	0.0886086	0	0	0.0961076	0.151359	0.061792	0	0.0059305	0.00923532	0.00868734	0	0	0.00977307	0.0251193	0.102136	0.175667	0.00333828	0	0.175805	0	0	0	0	0	0	0	0	0	0
B4F1L0	50S ribosomal protein L17 OS=Proteus mirabilis (strain HI4320) GN=rplQ PE=3 SV=1 - [RL17_PROMH]	0.0208718	0.0208718	0	0	0	0	0	0	0	0	0	0	0	0	0	0	0	0	0	0	0	0.0183083	0	0.0423806	0	0.00511352	0.0059305	0.0184706	0	0	0	0.0117277	0.0219794	0.00699565	0	0	0	0	0	0	0	0	0	0	0	0	0	0
B4F2D6	2,3,4,5-tetrahydropyridine-2,6-dicarboxylate N-succinyltransferase OS=Proteus mirabilis (strain HI4320) GN=dapD PE=3 SV=1 - [DAPD_PROMH]	0.0208622	0.0208622	0	0	0	0	0	0	0	0	0	0	0	0	0	0	0	0	0	0	0	0	0	0	0	0	0.023722	0.00923532	0	0	0	0.0566838	0.072218	0.0405748	0.0723335	0	0	0	0	0	0	0	0	0	0	0	0	0
F2I5C3	Glyceraldehyde-3-phosphate dehydrogenase OS=Aerococcus urinae (strain ACS-120-V-Col10a) GN=gap PE=3 SV=1 - [F2I5C3_AERUA]	0.0208433	0.0208433	0	0	0	0	0	0.301841	0.155761	0	0	0	0	0	0	0	0	0	0	0	0	0	0	0	0	0	0	0	0	0	0	0	0	0	0	0	0	0	0	0	0	0	0	0	0	0	0	0
F2I5C0	Enolase OS=Aerococcus urinae (strain ACS-120-V-Col10a) GN=eno PE=3 SV=1 - [F2I5C0_AERUA]	0.0208342	0.0208342	0	0	0	0	0	0.187573	0.0706816	0	0	0	0	0	0	0	0	0	0	0	0	0	0	0	0	0	0	0	0	0	0	0	0	0	0	0	0	0	0	0	0	0	0	0	0	0	0	0
B4F2L9	Putative endoribonuclease OS=Proteus mirabilis (strain HI4320) GN=tdcF PE=4 SV=1 - [B4F2L9_PROMH]	0.0206941	0.0206941	0.0109016	0	0	0	0	0	0	0	0	0	0	0	0	0	0	0	0	0	0	0.00610277	0.0320359	0.00605437	0	0.0153406	0	0	0	0	0	0.0566838	0.0879176	0.0139913	0.00206667	0	0	0	0	0	0	0	0	0	0	0	0	0
A0A1E8YU77	Glyceraldehyde-3-phosphate dehydrogenase OS=Globicatella sp. HMSC072A10 GN=HMPREF2811_04510 PE=3 SV=1 - [A0A1E8YU77_9LACT]	0.0206933	0.0206933	0	0	0	0	0	0	0	0	0	0	0	0	0	0	0	0	0	0	0	0	0	0	0	0	0	0	0	0	0	0	0	0	0	0	0	0	0	0	0	0	0	0	0	0	0	0
Q1R9Q7	Pseudouridine-5'-phosphate glycosidase OS=Escherichia coli (strain UTI89 / UPEC) GN=yeiN PE=3 SV=1 - [Q1R9Q7_ECOUT]	0.0206883	0.0206883	0	0	0	0	0	0	0	0.0320848	0	0	0	0	0	0	0	0	0.00624356	0	0	0	0.101447	0.19374	0.015448	0	0.0533745	0.0554119	0	0	0	0	0.0470987	0.0839478	0.208734	0	0.0284811	0.314874	0	0	0	0	0	0	0	0	0	0
B4ESR0	Dihydrolipoyllysine-residue succinyltransferase component of 2-oxoglutarate dehydrogenase complex OS=Proteus mirabilis (strain HI4320) GN=sucB PE=3 SV=1 - [B4ESR0_PROMH]	0.020651	0.020651	0	0	0	0	0	0	0	0	0	0	0	0	0	0	0	0	0	0	0	0	0	0	0	0	0	0	0	0	0	0.0488653	0.0659382	0.00979391	0	0	0	0	0	0	0	0	0	0	0	0	0	0
P43926	Elongation factor Tu OS=Haemophilus influenzae (strain ATCC 51907 / DSM 11121 / KW20 / Rd) GN=tufA PE=3 SV=2 - [EFTU_HAEIN]	0.0206149	0.0206149	0	0	0	0	0	0	0	0	0	0	0	0	0	0	0	0	0	0	0	0	0	0	0	0	0	0	0	0	0	0	0	0	0	0	0	0	0	0	0	0	0	0	0	0	0	0
A0A140SSI3	Glyceraldehyde-3-phosphate dehydrogenase OS=Providencia stuartii (strain MRSN 2154) GN=S70_00740 PE=3 SV=1 - [A0A140SSI3_PROSM]	0.0205616	0.0205616	0	0	0	0	0	0	0	0	0	0	0	0	0	0	0	0	0	0	0	0	0	0	0	0	0	0	0	0	0	0	0	0	0	0	0	0	0	0	0	0	0	0	0	0	0	0
B4F139	Protein-export protein SecB OS=Proteus mirabilis (strain HI4320) GN=secB PE=3 SV=1 - [SECB_PROMH]	0.020559	0.020559	0	0	0	0	0	0	0	0	0	0	0	0	0	0	0	0	0	0	0	0.0183083	0.0587324	0	0	0	0	0	0	0	0	0.0410469	0.037679	0.0181887	0.00103334	0	0	0	0	0	0	0	0	0	0	0	0	0
A8AMQ6	60 kDa chaperonin OS=Citrobacter koseri (strain ATCC BAA-895 / CDC 4225-83 / SGSC4696) GN=groL PE=3 SV=1 - [CH60_CITK8]	0.0205059	0.0205059	0	0	0.270537	0	0	0	0	0	0	0	0	0	0	0	0	0	0	0	0	0	0	0	0	0	0	0	0	0	0	0	0	0	0	0	0	0	0	0	0	0	0	0	0	0	0	0
B4EZ31	Ribonucleoside-diphosphate reductase OS=Proteus mirabilis (strain HI4320) GN=nrdA PE=3 SV=1 - [B4EZ31_PROMH]	0.0204871	0.0204871	0	0	0	0	0	0	0	0	0	0	0	0	0	0	0	0	0	0	0	0	0.00533931	0	0	0	0	0	0	0	0	0.00977307	0	0	0	0	0	0	0	0	0	0	0	0	0	0	0	0
B4F102	Protein translocase subunit SecA OS=Proteus mirabilis (strain HI4320) GN=secA PE=3 SV=1 - [SECA_PROMH]	0.0203466	0.0203466	0	0	0	0	0	0	0	0	0	0	0	0	0	0	0	0	0	0	0	0	0.0160179	0	0	0	0	0	0	0	0	0.00977307	0.037679	0	0.0320334	0	0	0	0	0	0	0	0	0	0	0	0	0
A6VF34	ATP synthase subunit alpha OS=Pseudomonas aeruginosa (strain PA7) GN=atpA PE=3 SV=1 - [ATPA_PSEA7]	0.020295	0.020295	0	0	0	0	0	0	0	0	0	0	0	0	0	0	0	0	0	0	0	0	0.176197	0.0363262	0	0.26079	0.343969	0	0.0173747	0.0407456	0.113884	0.0175915	0.0188395	0.00419739	0.0702668	0.282085	0.229205	0.101022	0	0	0	0	0.0548306	0	0	0	0	0
Q836E7	Fructose-bisphosphate aldolase class-II OS=Enterococcus faecalis (strain ATCC 700802 / V583) GN=fba PE=4 SV=1 - [Q836E7_ENTFA]	0.0202718	0.0202718	0	0	0	0	0	0	0	0	0	0	0.0935318	0	0.0451734	0	0	0	0	0	0	0.0244111	0.0373752	0	0	0	0.023722	0	0	0	0	0.123141	0.282592	0.0153904	0.1364	0	0.198012	0.0537909	0	0	0	0	0.0438645	0	0	0	0.00492696	0
B4EU14	Putative preprotein translocase subunit OS=Proteus mirabilis (strain HI4320) GN=yajC PE=4 SV=1 - [B4EU14_PROMH]	0.0202712	0.0202712	0	0	0	0	0	0	0	0	0	0	0	0	0	0	0	0	0	0	0	0.0122055	0.0427145	0.0181631	0	0.010227	0.011861	0.0277059	0	0	0.00990295	0.0293192	0.0282592	0.0167896	0.00206667	0	0	0	0	0	0	0	0	0	0	0	0	0
B4F0I4	Putative chromate reductase (NADPH-dependent FMN reductase) OS=Proteus mirabilis (strain HI4320) GN=chrR PE=4 SV=1 - [B4F0I4_PROMH]	0.0200887	0.0200887	0	0	0	0	0	0	0	0	0	0	0	0	0	0	0	0	0	0	0	0	0	0	0	0	0	0	0	0	0	0.0371377	0.0345391	0.0139913	0	0	0	0	0	0	0	0	0	0	0	0	0	0
B4ESY2	NAD-dependent malic enzyme OS=Proteus mirabilis (strain HI4320) GN=maeA PE=3 SV=1 - [MAO1_PROMH]	0.0200687	0.0200687	0	0	0	0	0	0	0	0	0	0	0	0	0	0	0	0	0	0	0	0	0.0213573	0	0	0.00511352	0	0	0	0	0	0.00586384	0.0125597	0.00839478	0.0299667	0	0	0	0	0	0	0	0	0	0	0	0	0
B4EWL3	Enoyl-[acyl-carrier-protein] reductase [NADH] OS=Proteus mirabilis (strain HI4320) GN=fabI PE=3 SV=1 - [B4EWL3_PROMH]	0.0199639	0.0199639	0	0	0	0	0	0	0	0	0	0	0	0	0	0	0	0	0	0	0	0.00610277	0.00533931	0	0	0	0	0	0	0	0	0.00586384	0.00941974	0	0	0	0	0	0	0	0	0	0	0	0	0	0	0
B4EUK2	Fimbrial chaperone protein OS=Proteus mirabilis (strain HI4320) GN=mrpD PE=3 SV=1 - [B4EUK2_PROMH]	0.01996	0.01996	0	0	0	0	0	0	0	0	0	0	0	0	0	0	0	0	0	0	0	0	0.0213573	0	0	0.010227	0	0	0	0	0.00495148	0.0879576	0.109897	0.0153904	0.00206667	0	0	0	0	0	0	0	0	0	0	0	0	0
B4F059	Protein GrpE OS=Proteus mirabilis (strain HI4320) GN=grpE PE=3 SV=1 - [GRPE_PROMH]	0.0199359	0.0199359	0.00363385	0	0	0	0	0	0	0	0	0	0	0	0	0	0	0	0	0	0	0	0.0213573	0	0	0.00511352	0	0	0	0	0	0.0430015	0.0156996	0	0	0	0	0	0	0	0	0	0	0	0	0	0	0
B4EUZ5	Ribonucleoside-diphosphate reductase OS=Proteus mirabilis (strain HI4320) GN=nrdE PE=3 SV=1 - [B4EUZ5_PROMH]	0.0199308	0.0199308	0	0	0	0	0	0	0	0	0	0	0	0	0	0	0	0	0	0	0	0	0.0480538	0	0	0	0.0059305	0	0	0	0	0.00781846	0.00627983	0.0251843	0.00206667	0	0	0	0	0	0	0	0	0	0	0	0	0
B4EU85	Peptidase T OS=Proteus mirabilis (strain HI4320) GN=pepT PE=3 SV=1 - [B4EU85_PROMH]	0.0198111	0.0198111	0	0	0	0	0	0	0	0	0	0	0	0	0	0	0	0	0	0	0	0.0122055	0.0373752	0.0121087	0	0.00511352	0.023722	0.0277059	0	0	0	0.0410469	0.0690781	0.011193	0	0	0	0	0	0	0	0	0	0	0	0	0	0
B4EZ75	Glutathione reductase OS=Proteus mirabilis (strain HI4320) GN=gor PE=3 SV=1 - [B4EZ75_PROMH]	0.0197407	0.0197407	0	0	0	0	0	0	0	0	0	0	0	0	0	0	0	0	0	0	0	0.00610277	0.0106786	0	0	0.010227	0.011861	0	0	0	0	0.0371377	0.0565185	0.00419739	0	0	0	0	0	0	0	0	0	0	0	0	0	0
Q835G1	Glucose-6-phosphate isomerase OS=Enterococcus faecalis (strain ATCC 700802 / V583) GN=pgi PE=3 SV=1 - [G6PI_ENTFA]	0.0197397	0.0197397	0	0	0	0	0	0	0	0	0	0	0.0498836	0	0.0451734	0	0.00368677	0	0	0	0	0.00610277	0.0640718	0	0	0	0	0	0	0	0	0.173961	0.386209	0.0279826	0.166367	0	0.176312	0.0603508	0	0	0	0	0.00548306	0	0	0	0	0.00385624
B4EXX8	Putative non-ribosomal peptide synthase (Putative siderophore synthase) OS=Proteus mirabilis (strain HI4320) GN=nrpS PE=4 SV=1 - [B4EXX8_PROMH]	0.019725	0.019725	0	0	0	0	0	0	0	0	0	0	0	0	0	0	0	0	0	0	0	0.0122055	0.0587324	0	0	0	0.023722	0.00923532	0	0	0	0.12705	0.219794	0.0545661	0	0	0	0	0	0	0	0	0	0	0	0	0	0
Q1RAG5	Putative salicylate synthetase OS=Escherichia coli (strain UTI89 / UPEC) GN=ybtS PE=4 SV=1 - [Q1RAG5_ECOUT]	0.0196957	0.0196957	0	0	0	0	0	0	0	0.0878111	0	0	0	0	0	0	0	0	0	0	0	0	0.0320359	0.254283	0.0102987	0.0153406	0.047444	0.101588	0.112935	0	0	0	0	0.0951408	0.301734	0	0.00813747	0.314874	0	0	0	0	0	0	0	0	0	0
Q838A7	Uncharacterized protein OS=Enterococcus faecalis (strain ATCC 700802 / V583) GN=EF_0665 PE=4 SV=1 - [Q838A7_ENTFA]	0.0196949	0.0196949	0	0	0	0	0	0	0	0	0	0	0.0124709	0	0.0138995	0.0328826	0	0	0	0	0	0.0122055	0.0266966	0.0242175	0	0	0.011861	0	0	0	0.00495148	0.130959	0.172695	0.0279826	0.0764668	0	0.298374	0.0642867	0	0	0	0.00459664	0.0109661	0	0	0	0.0344887	0
B4F2M9	Valine--tRNA ligase OS=Proteus mirabilis (strain HI4320) GN=valS PE=3 SV=1 - [B4F2M9_PROMH]	0.0196748	0.0196748	0	0	0	0	0	0	0	0	0	0	0	0	0	0	0	0	0	0	0	0	0	0	0	0.00511352	0	0.00923532	0	0	0.00990295	0.00195461	0.00941974	0	0	0	0	0	0	0	0	0	0	0	0	0	0	0
A0A140NRD2	30S ribosomal protein S1 OS=Providencia stuartii (strain MRSN 2154) GN=rpsA PE=3 SV=1 - [A0A140NRD2_PROSM]	0.0196265	0.0196265	0	0	0	0	0	0	0	0	0	0	0	0	0	0	0	0	0	0	0	0	0	0	0	0	0	0	0	0	0	0	0	0	0	0	0	0	0	0	0	0	0	0	0	0	0	0
L7ZT08	Elongation factor Tu OS=Serratia marcescens WW4 GN=tuf2 PE=3 SV=1 - [L7ZT08_SERMA]	0.0195846	0.0195846	0	0	0	0	0	0	0	0	0	0	0	0	0	0	0	0	0	0	0	0	0	0	0	0	0	0	0	0	0	0	0	0	0	0	0	0	0	0	0	0	0	0	0	0	0	0
A8AKT8	DNA-directed RNA polymerase subunit beta' OS=Citrobacter koseri (strain ATCC BAA-895 / CDC 4225-83 / SGSC4696) GN=rpoC PE=3 SV=1 - [RPOC_CITK8]	0.0195274	0.0195274	0	0	0	0	0	0	0	0	0	0	0	0	0	0	0	0	0	0	0	0	0	0	0	0	0	0	0	0	0	0	0	0	0	0	0	0	0	0	0	0	0	0	0	0	0	0
B4F018	Glutamate dehydrogenase OS=Proteus mirabilis (strain HI4320) GN=gdhA PE=3 SV=1 - [B4F018_PROMH]	0.0194817	0.0194817	0	0	0	0	0	0	0	0	0	0	0	0	0	0	0	0	0	0	0	0	0.0320359	0	0	0	0	0	0	0	0	0.00781846	0	0.00279826	0	0	0	0	0	0	0	0	0	0	0	0	0	0
B4EX84	Universal stress protein OS=Proteus mirabilis (strain HI4320) GN=uspG1 PE=3 SV=1 - [B4EX84_PROMH]	0.0194767	0.0194767	0	0	0	0	0	0	0	0	0	0	0	0	0	0	0	0	0	0	0	0.00610277	0.0213573	0.00605437	0	0.010227	0.023722	0	0	0	0	0.0742753	0.0816378	0.0671582	0.00516668	0	0	0	0	0	0	0	0	0	0	0	0	0
B4EW24	Superoxide dismutase [Cu-Zn] OS=Proteus mirabilis (strain HI4320) GN=sodC PE=3 SV=1 - [B4EW24_PROMH]	0.0193783	0.0193783	0	0	0	0	0	0	0	0	0	0	0	0	0	0	0	0	0	0	0	0	0	0	0	0	0	0	0	0	0	0.086003	0.332831	0.0559652	0.00516668	0	0	0	0	0	0	0	0	0	0	0	0	0
B4F1N7	Putative thioredoxin OS=Proteus mirabilis (strain HI4320) GN=PMI2169 PE=4 SV=1 - [B4F1N7_PROMH]	0.0193584	0.0193584	0	0	0	0	0	0	0	0	0	0	0	0	0	0	0	0	0	0	0	0	0	0	0	0	0	0	0	0	0	0.0430015	0.00627983	0.00279826	0	0	0	0	0	0	0	0	0	0	0	0	0	0
O66198	60 kDa chaperonin OS=Enterobacter aerogenes (strain ATCC 13048 / DSM 30053 / JCM 1235 / KCTC 2190 / NBRC 13534 / NCIMB 10102 / NCTC 10006) GN=groL PE=3 SV=2 - [CH60_ENTAK]	0.01924	0.01924	0	0	0	0	0	0	0	0	0	0	0	0	0	0	0	0	0	0	0	0	0	0	0	0	0	0	0	0	0	0	0	0	0	0	0	0	0	0	0	0	0	0	0	0	0	0
B4F1I9	50S ribosomal protein L22 OS=Proteus mirabilis (strain HI4320) GN=rplV PE=3 SV=1 - [RL22_PROMH]	0.0191466	0.0191466	0	0	0	0	0	0	0	0	0	0	0	0	0	0	0	0	0	0	0	0.00610277	0.085429	0	0	0.010227	0	0	0	0	0	0.0273646	0.0313991	0.0125922	0.0413334	0	0	0	0	0	0	0	0	0	0	0	0	0
Q1R4K0	ATP synthase subunit alpha OS=Escherichia coli (strain UTI89 / UPEC) GN=atpA PE=3 SV=1 - [ATPA_ECOUT]	0.0190899	0.0190899	0	0.0425925	0	0.039115	0	0	0	0.0320848	0	0	0	0	0	0	0	0.335383	0.408953	0.0762446	0	0	0.149501	0.163468	0.07724	0.0664758	0.0770964	0	0.0347494	0	0.00495148	0	0.0470987	0.127321	0.2263	0	0.0122062	0.200732	0	0	0	0	0	0	0	0	0	0
B4F0U8	DNA gyrase subunit B OS=Proteus mirabilis (strain HI4320) GN=gyrB PE=3 SV=1 - [B4F0U8_PROMH]	0.0190808	0.0190808	0	0	0	0	0	0	0	0	0	0	0	0	0	0	0	0	0	0	0	0	0.0320359	0	0	0	0	0	0	0	0	0.0156369	0.0282592	0.00279826	0	0	0	0	0	0	0	0	0	0	0	0	0	0
Q1R636	30S ribosomal protein S4 OS=Escherichia coli (strain UTI89 / UPEC) GN=rpsD PE=3 SV=1 - [RS4_ECOUT]	0.0190794	0.0190794	0	0.0141975	0.00954836	0.0221085	0	0	0	0.00844338	0	0	0	0	0	0	0	0.085709	0.0437049	0.0144247	0	0	0.282984	0.163468	0.221421	0.0460217	0.100818	0.101588	0.026062	0	0	0.02541	0.0219794	0.0475704	0.0630335	0	0.00813747	0.051167	0	0	0	0	0	0	0	0	0	0
B4EZD2	LysR-family transcriptional regulator OS=Proteus mirabilis (strain HI4320) GN=hexA PE=4 SV=1 - [B4EZD2_PROMH]	0.0190182	0.0190182	0	0	0	0	0	0	0	0	0	0	0	0	0	0	0	0	0	0	0	0.00610277	0.0373752	0	0	0	0.0059305	0	0	0	0	0.0469107	0.0439588	0.0279826	0.0144667	0	0	0	0	0	0	0	0	0	0	0	0	0
A8APE0	Phosphoglycerate kinase OS=Citrobacter koseri (strain ATCC BAA-895 / CDC 4225-83 / SGSC4696) GN=pgk PE=3 SV=1 - [A8APE0_CITK8]	0.0189325	0.0189325	0	0	0.0763869	0	0	0	0	0	0	0	0	0	0	0	0	0	0	0	0	0	0	0	0	0	0	0	0	0	0	0	0	0	0	0	0	0	0	0	0	0	0	0	0	0	0	0
B4F1K7	30S ribosomal protein S11 OS=Proteus mirabilis (strain HI4320) GN=rpsK PE=3 SV=1 - [RS11_PROMH]	0.0188809	0.0188809	0	0	0	0	0	0	0	0	0	0	0	0	0	0	0	0	0	0	0	0	0	0	0	0	0	0	0	0	0	0	0	0	0	0	0	0	0	0	0	0	0	0	0	0	0	0
B4EXP9	Putative membrane protein OS=Proteus mirabilis (strain HI4320) GN=PMI3699 PE=4 SV=1 - [B4EXP9_PROMH]	0.0188418	0.0188418	0.0145354	0	0	0	0	0	0	0	0	0	0	0	0	0	0	0	0	0	0	0.0244111	0.122804	0.0121087	0.00514933	0.0255676	0.047444	0	0	0	0	0.0371377	0.0219794	0.00139913	0.00310001	0	0	0	0	0	0	0	0	0	0	0	0	0
B4EYJ2	Single-stranded DNA-binding protein OS=Proteus mirabilis (strain HI4320) GN=ssb PE=3 SV=1 - [B4EYJ2_PROMH]	0.0188152	0.0188152	0	0	0	0	0	0	0	0	0	0	0	0	0	0	0	0	0	0	0	0	0	0	0	0.0153406	0.0059305	0	0	0	0.0297089	0.0371377	0.0345391	0.00419739	0	0	0	0	0	0	0	0	0	0	0	0	0	0
B4EWJ8	Probable thiol peroxidase OS=Proteus mirabilis (strain HI4320) GN=tpx PE=3 SV=1 - [B4EWJ8_PROMH]	0.0187906	0.0187906	0.00363385	0	0	0	0	0	0	0	0	0	0	0	0	0	0	0	0	0	0	0	0.0106786	0	0	0	0	0	0	0	0	0.0586384	0.0502386	0.0167896	0	0	0	0	0	0	0	0	0	0	0	0	0	0
B4EUF6	CTP synthase OS=Proteus mirabilis (strain HI4320) GN=pyrG PE=3 SV=1 - [PYRG_PROMH]	0.0187714	0.0187714	0	0	0	0	0	0	0	0	0	0	0	0	0	0	0	0	0	0	0	0	0.0320359	0	0	0.00511352	0	0	0	0	0	0.00781846	0.00941974	0	0	0	0	0	0	0	0	0	0	0	0	0	0	0
Q1RCY1	Outer membrane porin protein NmpC OS=Escherichia coli (strain UTI89 / UPEC) GN=nmpC PE=3 SV=1 - [Q1RCY1_ECOUT]	0.0187127	0.0187127	0	0	0	0	0	0	0	0	0	0	0	0	0	0	0	0	0	0	0	0	0	0.00605437	0	0	0	0	0	0	0	0.00977307	0	0.00839478	0.629301	0	0	0.61138	0	0	0	0	0	0	0	0	0	0
B4EW72	Tellurite resistance protein OS=Proteus mirabilis (strain HI4320) GN=terD PE=4 SV=1 - [B4EW72_PROMH]	0.0186993	0.0186993	0	0	0	0	0	0	0	0	0	0	0	0	0	0	0	0	0	0	0	0	0	0	0	0	0	0	0	0	0	0.0469107	0.113037	0.00839478	0	0	0	0	0	0	0	0	0	0	0	0	0	0
B4F275	30S ribosomal protein S6 OS=Proteus mirabilis (strain HI4320) GN=rpsF PE=3 SV=1 - [RS6_PROMH]	0.0186848	0.0186848	0	0	0	0	0	0	0	0	0	0	0	0	0	0	0	0	0	0	0	0.0122055	0	0.0302718	0	0.010227	0	0	0	0	0.00495148	0.0195461	0.0345391	0.00979391	0.0320334	0	0	0	0	0	0	0	0	0	0	0	0	0
Q1R637	DNA-directed RNA polymerase subunit alpha OS=Escherichia coli (strain UTI89 / UPEC) GN=rpoA PE=3 SV=1 - [RPOA_ECOUT]	0.0185184	0.0185184	0	0.0780862	0.00636558	0.0204078	0	0	0	0.00168868	0	0	0	0	0	0	0	0.249674	0.206038	0.0659413	0	0	0.122804	0.108979	0.0823893	0.0409082	0.0593049	0.0554119	0	0	0	0	0	0	0.0764668	0	0	0.0957741	0	0	0	0	0	0	0	0	0	0
A6T962	Deoxyribose-phosphate aldolase OS=Klebsiella pneumoniae subsp. pneumoniae (strain ATCC 700721 / MGH 78578) GN=deoC PE=3 SV=1 - [DEOC_KLEP7]	0.0185103	0.0185103	0	0	0	0	0	0	0	0	0	0	0	0	0	0	0	0	0	0	0	0	0	0	0	0	0	0	0	0	0	0	0	0	0	0	0	0	0	0	0	0	0	0	0	0	0	0.493599
B4F269	Protein HflC OS=Proteus mirabilis (strain HI4320) GN=hflC PE=3 SV=1 - [B4F269_PROMH]	0.0185042	0.0185042	0	0	0	0	0	0	0	0	0	0	0	0	0	0	0	0	0	0	0	0	0.00533931	0	0	0	0	0	0	0	0	0.0410469	0.0156996	0.0125922	0	0	0	0	0	0	0	0	0	0	0	0	0	0
B4F171	ATP-dependent protease ATPase subunit HslU OS=Proteus mirabilis (strain HI4320) GN=hslU PE=3 SV=1 - [HSLU_PROMH]	0.0184272	0.0184272	0	0	0	0	0	0	0	0	0	0	0	0	0	0	0	0	0	0	0	0	0	0	0	0	0.0059305	0.0184706	0.0173747	0	0	0.0195461	0.0251193	0.0335791	0	0	0	0	0	0	0	0	0	0	0	0	0	0
Q831Y7	Chaperone protein ClpB OS=Enterococcus faecalis (strain ATCC 700802 / V583) GN=clpB PE=3 SV=1 - [CLPB_ENTFA]	0.0184188	0.0184188	0	0	0	0	0	0	0	0	0	0	0.00207848	0	0	0	0	0	0	0	0	0.0854388	0.0800897	0	0	0	0.0296525	0.0277059	0	0	0.0297089	0.396787	0.449008	0.0419739	0.109534	0	0.0515373	0.0577269	0	0	0	0	0	0	0	0	0	0
A6TG36	ATP synthase subunit beta OS=Klebsiella pneumoniae subsp. pneumoniae (strain ATCC 700721 / MGH 78578) GN=atpD PE=3 SV=1 - [ATPB_KLEP7]	0.0184077	0.0184077	0	0	0	0	0	0	0	0	0	0.0153523	0	0.0411666	0	0	0	0	0	0	0	0	0	0	0	0	0	0	0	0	0	0	0	0	0	0	0	0	0	0	0	0	0	0	0	0	0	0.266081
B4EZM3	Ferrous iron transport protein B OS=Proteus mirabilis (strain HI4320) GN=feoB PE=3 SV=1 - [B4EZM3_PROMH]	0.0184019	0.0184019	0	0	0	0	0	0	0	0	0	0	0	0	0	0	0	0	0	0	0	0	0.0106786	0.0181631	0	0	0.0059305	0.00923532	0	0	0	0.0390923	0.0408189	0.0181887	0.0144667	0	0	0	0	0	0	0	0	0	0	0	0	0
A0A140NNP7	DNA-directed RNA polymerase subunit beta' OS=Providencia stuartii (strain MRSN 2154) GN=rpoC PE=3 SV=1 - [A0A140NNP7_PROSM]	0.0183084	0.0183084	0	0	0	0	0	0	0	0	0	0	0	0	0	0	0	0	0	0	0	0	0	0	0	0	0	0	0	0	0	0	0	0	0	0	0	0	0	0	0	0	0	0	0	0	0	0
Q1REB2	DNA protection during starvation protein OS=Escherichia coli (strain UTI89 / UPEC) GN=dps PE=3 SV=3 - [DPS_ECOUT]	0.0181468	0.0181468	0	0.0496912	0	0.0323124	0	0	0	0.00844338	0	0	0	0	0	0	0	0.0745295	0.127993	0.111276	0	0	0.0480538	0.0423806	0.0669413	0.010227	0	0.00923532	0.00868734	0	0.00495148	0	0	0.0153904	0.126067	0	0.00135625	0.123326	0	0	0	0	0	0	0	0	0	0
B4ETT0	NAD(P) transhydrogenase subunit alpha OS=Proteus mirabilis (strain HI4320) GN=pntA PE=3 SV=1 - [B4ETT0_PROMH]	0.0181464	0.0181464	0	0	0	0	0	0	0	0	0	0	0	0	0	0	0	0	0	0	0	0	0.085429	0	0	0	0.0177915	0	0	0	0	0.0390923	0.037679	0.00699565	0.0237667	0	0	0	0	0	0	0	0	0	0	0	0	0
A6TFI1	Xylose isomerase OS=Klebsiella pneumoniae subsp. pneumoniae (strain ATCC 700721 / MGH 78578) GN=xylA PE=3 SV=1 - [A6TFI1_KLEP7]	0.0181333	0.0181333	0	0	0	0	0	0	0	0	0	0.0255872	0	0	0	0	0	0	0	0	0	0	0	0	0	0	0	0	0	0	0	0	0	0	0	0	0	0	0	0	0	0	0	0	0	0	0	0.293074
B4F1V5	Transcription termination factor Rho OS=Proteus mirabilis (strain HI4320) GN=rho PE=3 SV=1 - [B4F1V5_PROMH]	0.0180878	0.0180878	0	0	0	0	0	0	0	0	0	0	0	0	0	0	0	0	0	0	0	0	0.0640718	0.0302718	0	0.0255676	0.0415135	0	0.00868734	0	0	0.00195461	0.0156996	0.00279826	0	0	0	0	0	0	0	0	0	0	0	0	0	0
A0A087DI05	Transaldolase OS=Bifidobacterium scardovii GN=tal PE=3 SV=1 - [A0A087DI05_9BIFI]	0.0180748	0.0180748	0	0	0	0	0	0	0	0	0	0	0	0	0	0	0	0	0	0	0	0	0	0	0	0	0	0	0	0.0814913	0	0	0	0	0	0.407271	0.294305	0	0.0185701	0.0553526	0.223561	0.239026	0.180941	0	0	0	0	0
B4EUT4	Na(+)-translocating NADH-quinone reductase subunit A OS=Proteus mirabilis (strain HI4320) GN=nqrA PE=3 SV=1 - [B4EUT4_PROMH]	0.0180395	0.0180395	0	0	0	0	0	0	0	0	0	0	0	0	0	0	0	0	0	0	0	0	0.0160179	0	0	0	0	0	0	0	0	0.0156369	0.0251193	0.00139913	0	0	0	0	0	0	0	0	0	0	0	0	0	0
B4F1G8	Argininosuccinate synthase OS=Proteus mirabilis (strain HI4320) GN=argG PE=3 SV=1 - [B4F1G8_PROMH]	0.0180362	0.0180362	0	0	0	0	0	0	0	0	0	0	0	0	0	0	0	0	0	0	0	0	0.00533931	0	0	0	0	0	0	0	0	0.00781846	0.00941974	0.00279826	0.00103334	0	0	0	0	0	0	0	0	0	0	0	0	0
B4ESZ6	Probable alcohol dehydrogenase OS=Proteus mirabilis (strain HI4320) GN=PMI0657 PE=4 SV=1 - [B4ESZ6_PROMH]	0.0179723	0.0179723	0	0	0	0	0	0	0	0	0	0	0	0	0	0	0	0	0	0	0	0	0.0640718	0	0	0	0	0.00923532	0	0	0	0.0117277	0.0282592	0.00979391	0	0	0	0	0	0	0	0	0	0	0	0	0	0
O08439	Cell division protein FtsZ OS=Enterococcus faecalis (strain ATCC 700802 / V583) GN=ftsZ PE=3 SV=2 - [FTSZ_ENTFA]	0.0179512	0.0179512	0	0	0	0	0	0	0	0	0	0	0.0207848	0	0.0382236	0.012331	0.0184339	0	0	0	0	0.0610277	0.0800897	0.0302718	0	0	0.0177915	0.0277059	0	0	0.00990295	0.132914	0.153856	0.11333	0.0847335	0	0.107143	0.00918382	0	0	0	0	0.0109661	0	0	0	0	0
Q838A2	Dipeptidase PepV OS=Enterococcus faecalis (strain ATCC 700802 / V583) GN=EF_0671 PE=4 SV=1 - [Q838A2_ENTFA]	0.0179346	0.0179346	0	0	0	0	0	0	0	0	0	0	0.0124709	0	0.0104246	0.012331	0.00553016	0	0	0	0	0.0183083	0.0640718	0.0121087	0	0	0.011861	0.00923532	0	0	0.0247574	0.205234	0.417609	0.0223861	0.0940335	0	0.0935809	0.0432952	0	0	0	0	0	0	0	0	0	0
A8Z1A0	Glyceraldehyde-3-phosphate dehydrogenase OS=Staphylococcus aureus (strain USA300 / TCH1516) GN=gap PE=3 SV=1 - [A8Z1A0_STAAT]	0.0178658	0.0178658	0	0	0	0	0.0168638	0	0	0	0	0	0	0	0	0	0	0	0	0	0	0	0	0	0	0	0	0	0	0	0	0	0	0	0	0	0	0	0	0.138381	0.0243002	0	0.0109661	0.0101302	0	0	0	0
A6TAZ5	Cold shock protein OS=Klebsiella pneumoniae subsp. pneumoniae (strain ATCC 700721 / MGH 78578) GN=cspC PE=4 SV=1 - [A6TAZ5_KLEP7]	0.0178394	0.0178394	0	0	0	0	0	0	0	0	0	0	0	0	0	0	0	0	0	0	0	0	0	0	0	0	0	0	0	0	0	0	0	0	0	0	0	0	0	0	0	0	0	0	0	0	0	0.212093
Q1R8F3	Autonomous glycyl radical cofactor OS=Escherichia coli (strain UTI89 / UPEC) GN=yfiD PE=3 SV=1 - [Q1R8F3_ECOUT]	0.0177446	0.0177446	0	0.220061	0	0.127549	0	0	0	0.116519	0	0	0	0	0	0	0	0.480715	0.118628	0.0391527	0	0	0.0320359	0.181631	0.0102987	0.0153406	0.011861	0.0184706	0	0	0	0	0	0.0167896	0.0702668	0	0.0135624	0.175805	0	0	0	0	0	0	0	0	0	0
A0A1E8YT68	Enolase OS=Globicatella sp. HMSC072A10 GN=eno PE=3 SV=1 - [A0A1E8YT68_9LACT]	0.0176737	0.0176737	0	0	0	0	0	0	0	0	0	0	0	0	0	0	0	0	0	0	0	0	0	0	0	0	0	0	0	0	0	0	0	0	0	0	0	0	0	0	0	0	0	0	0	0	0	0
B4F249	Proline--tRNA ligase OS=Proteus mirabilis (strain HI4320) GN=proS PE=3 SV=1 - [SYP_PROMH]	0.0176671	0.0176671	0	0	0	0	0	0	0	0	0	0	0	0	0	0	0	0	0	0	0	0	0.0427145	0	0	0	0.0296525	0.00923532	0	0	0	0.0215008	0.0251193	0.00139913	0	0	0	0	0	0	0	0	0	0	0	0	0	0
B4EZW3	Phosphoribosylformylglycinamidine synthase OS=Proteus mirabilis (strain HI4320) GN=purL PE=3 SV=1 - [B4EZW3_PROMH]	0.017645	0.017645	0	0	0	0	0	0	0	0	0	0	0	0	0	0	0	0	0	0	0	0	0.00533931	0	0	0	0	0	0	0	0	0.0195461	0.00627983	0	0	0	0	0	0	0	0	0	0	0	0	0	0	0
H7C7A0	Alkyl hydroperoxide reductase, C subunit OS=Enterococcus faecalis (strain ATCC 700802 / V583) GN=ahpC PE=4 SV=1 - [H7C7A0_ENTFA]	0.0175682	0.0175682	0	0	0	0	0	0	0	0	0	0	0.0769039	0	0.0764473	0.0575445	0.00368677	0	0	0	0	0	0.0266966	0	0	0.00511352	0.011861	0.0184706	0	0	0	0.111413	0.175835	0.03218	0.0909335	0	0.066456	0.00787185	0	0	0	0	0.00548306	0	0	0	0	0
B4EV88	Thioredoxin reductase OS=Proteus mirabilis (strain HI4320) GN=trxB PE=3 SV=1 - [B4EV88_PROMH]	0.0175551	0.0175551	0	0	0	0	0	0	0	0	0	0	0	0	0	0	0	0	0	0	0	0.00610277	0.0213573	0	0	0	0	0	0	0	0	0.0566838	0.0879176	0.00419739	0.00620001	0	0	0	0	0	0	0	0	0	0	0	0	0
B4EXM4	Probable aminohydrolase OS=Proteus mirabilis (strain HI4320) GN=PMI3674 PE=4 SV=1 - [B4EXM4_PROMH]	0.0175512	0.0175512	0	0	0	0	0	0	0	0	0	0	0	0	0	0	0	0	0	0	0	0.00610277	0.0160179	0	0	0	0	0	0	0	0	0.0801392	0.0973374	0.011193	0.00723335	0	0	0	0	0	0	0	0	0	0	0	0	0
L7ZG40	60 kDa chaperonin OS=Serratia marcescens WW4 GN=groEL PE=3 SV=1 - [L7ZG40_SERMA]	0.0175469	0.0175469	0	0	0	0	0	0	0	0	0	0	0	0	0	0	0	0	0	0	0	0	0	0	0	0	0	0	0	0	0	0	0	0	0	0	0	0	0	0	0	0	0	0	0	0	0	0
B4F1V4	Thioredoxin OS=Proteus mirabilis (strain HI4320) GN=trxA PE=3 SV=1 - [B4F1V4_PROMH]	0.0174824	0.0174824	0.00363385	0	0	0	0	0	0	0	0	0	0	0	0	0	0	0	0	0	0	0	0.0106786	0	0	0	0	0	0	0	0.0198059	0.060593	0.0627983	0.0573643	0.0258334	0	0	0	0	0	0	0	0	0	0	0	0	0
A6T631	Outer membrane porin, receptor for ferric enterobactin and colicins B and D OS=Klebsiella pneumoniae subsp. pneumoniae (strain ATCC 700721 / MGH 78578) GN=fepA PE=3 SV=1 - [A6T631_KLEP7]	0.0174815	0.0174815	0	0	0	0	0	0	0	0	0	0.506627	0	0.0221666	0	0	0	0	0	0	0	0	0	0	0	0	0	0	0	0	0	0	0	0	0	0	0	0	0	0	0	0	0	0	0	0	0	0.204381
A6TCJ1	Autonomous glycyl radical cofactor OS=Klebsiella pneumoniae subsp. pneumoniae (strain ATCC 700721 / MGH 78578) GN=grcA PE=3 SV=1 - [GRCA_KLEP7]	0.0174753	0.0174753	0	0	0	0	0	0	0	0	0	0.0383808	0	0.101333	0	0	0	0	0	0	0	0	0	0	0	0	0	0	0	0	0	0	0	0	0	0	0	0	0	0	0	0	0	0	0	0	0	0.173531
A6UYN3	UPF0312 protein PSPA7_0523 OS=Pseudomonas aeruginosa (strain PA7) GN=PSPA7_0523 PE=3 SV=1 - [Y523_PSEA7]	0.0174577	0.0174577	0	0	0	0	0	0	0	0	0	0	0	0	0	0	0	0	0	0	0	0	0	0	0	0	0	0	0	0	0.103981	0	0	0.00559652	0.146734	0.781159	0.336349	0.136445	0	0	0	0	0.0877289	0	0	0	0	0
B4ETL1	Phenylalanine--tRNA ligase beta subunit OS=Proteus mirabilis (strain HI4320) GN=pheT PE=3 SV=1 - [B4ETL1_PROMH]	0.0174396	0.0174396	0	0	0	0	0	0	0	0	0	0	0	0	0	0	0	0	0	0	0	0	0.0373752	0	0	0	0.0177915	0	0	0	0	0.0156369	0.0345391	0	0	0	0	0	0	0	0	0	0	0	0	0	0	0
A0A0H3FYG9	Formate acetyltransferase 1 OS=Enterobacter aerogenes (strain ATCC 13048 / DSM 30053 / JCM 1235 / KCTC 2190 / NBRC 13534 / NCIMB 10102 / NCTC 10006) GN=EAE_15120 PE=4 SV=1 - [A0A0H3FYG9_ENTAK]	0.0174357	0.0174357	0	0	0	0	0	0	0	0	0	0	0	0	0	0	0	0	0	0	0	0	0	0	0	0	0	0	0	0	0	0	0	0	0	0	0	0	0	0	0	0	0	0	0	0	0	0
B4EUI6	Putative lipoprotein OS=Proteus mirabilis (strain HI4320) GN=PMI0250 PE=4 SV=1 - [B4EUI6_PROMH]	0.0173998	0.0173998	0	0	0	0	0	0	0	0	0	0	0	0	0	0	0	0	0	0	0	0	0.0266966	0	0	0	0.0059305	0.00923532	0	0	0	0.0312738	0.0156996	0.00419739	0.00103334	0	0	0	0	0	0	0	0	0	0	0	0	0
B4F0M6	Lysine--tRNA ligase OS=Proteus mirabilis (strain HI4320) GN=lysS PE=3 SV=1 - [SYK_PROMH]	0.0173618	0.0173618	0	0	0	0	0	0	0	0	0	0	0	0	0	0	0	0	0	0	0	0.00610277	0	0	0	0.00511352	0	0.00923532	0	0	0.00495148	0.0234554	0.0156996	0.00419739	0.0268667	0	0	0	0	0	0	0	0	0	0	0	0	0
A6V237	Nitrous-oxide reductase OS=Pseudomonas aeruginosa (strain PA7) GN=nosZ PE=3 SV=1 - [A6V237_PSEA7]	0.0173579	0.0173579	0	0	0	0	0	0	0	0	0	0	0	0	0	0	0	0	0	0	0	0	0.0106786	0	0	0.0255676	0.0177915	0	0	0	0	0	0	0	0.0816335	0.610906	0.423148	0.198108	0	0	0	0	0	0	0	0	0	0
B4EY55	Aerobic respiration control protein OS=Proteus mirabilis (strain HI4320) GN=arcA PE=4 SV=1 - [B4EY55_PROMH]	0.0173576	0.0173576	0	0	0	0	0	0	0	0	0	0	0	0	0	0	0	0	0	0	0	0	0	0	0.00514933	0.00511352	0.011861	0	0	0	0	0.0312738	0.0282592	0.00279826	0	0	0	0	0	0	0	0	0	0	0	0	0	0
Q831V0	Elongation factor Ts OS=Enterococcus faecalis (strain ATCC 700802 / V583) GN=tsf PE=3 SV=1 - [EFTS_ENTFA]	0.0172238	0.0172238	0	0	0	0	0	0	0	0	0	0	0.0623545	0	0.0347488	0.0164413	0.00921693	0	0	0	0	0.0305139	0.112126	0.0181631	0	0	0.0296525	0.0369413	0	0	0.00495148	0.195461	0.150716	0.0377765	0.116767	0	0.122062	0.0236155	0.00464253	0	0	0	0	0	0	0	0	0
A6TI57	ATPase with chaperone activity, ATP-binding subunit OS=Klebsiella pneumoniae subsp. pneumoniae (strain ATCC 700721 / MGH 78578) GN=KPN_pKPN3p05899 PE=4 SV=1 - [A6TI57_KLEP7]	0.0171555	0.0171555	0	0	0	0	0	0	0	0	0	0.0127936	0	0	0	0	0	0	0	0	0	0	0	0	0	0	0	0	0	0	0	0	0	0	0	0	0	0	0	0	0	0	0	0	0	0	0	0.476246
Q836R2	Pyruvate kinase OS=Enterococcus faecalis (strain ATCC 700802 / V583) GN=pyk PE=3 SV=1 - [Q836R2_ENTFA]	0.0171049	0.0171049	0	0	0	0	0	0	0	0	0	0	0.128866	0	0.0972965	0.00411032	0.00184339	0	0	0	0	0.0427194	0.0800897	0.0363262	0	0	0.0533745	0.00923532	0	0	0	0.193507	0.313991	0.075553	0.0754335	0	0.066456	0.0118078	0	0	0	0	0.0109661	0	0	0	0	0
B4F1I5	50S ribosomal protein L4 OS=Proteus mirabilis (strain HI4320) GN=rplD PE=3 SV=1 - [RL4_PROMH]	0.0170967	0.0170967	0	0	0	0	0	0	0	0	0	0	0	0	0	0	0	0	0	0	0	0.0183083	0	0	0.030896	0.0255676	0.047444	0.00923532	0	0	0.00990295	0.02541	0.0345391	0	0	0	0	0	0	0	0	0	0	0	0	0	0	0
A6TBP0	Outer membrane pore protein, receptor for colicin I, requires TonB OS=Klebsiella pneumoniae subsp. pneumoniae (strain ATCC 700721 / MGH 78578) GN=cirA PE=3 SV=1 - [A6TBP0_KLEP7]	0.017083	0.017083	0	0	0	0	0	0	0	0	0	0.468246	0	0	0	0	0	0	0	0	0	0	0	0	0	0	0	0	0	0	0	0	0	0	0	0	0	0	0	0	0	0	0	0	0	0	0	0.190884
B4EXL9	50S ribosomal protein L13 OS=Proteus mirabilis (strain HI4320) GN=rplM PE=3 SV=1 - [RL13_PROMH]	0.0170246	0.0170246	0	0	0	0	0	0	0	0	0	0	0	0	0	0	0	0	0	0	0	0.00610277	0	0.00605437	0	0.0204541	0.011861	0.00923532	0	0	0	0.0215008	0.0313991	0.00699565	0	0	0	0	0	0	0	0	0	0	0	0	0	0
A6TGN9	50S ribosomal protein L7/L12 OS=Klebsiella pneumoniae subsp. pneumoniae (strain ATCC 700721 / MGH 78578) GN=rplL PE=3 SV=1 - [RL7_KLEP7]	0.0169895	0.0169895	0	0	0	0	0	0	0	0	0	0.0844378	0	0.158333	0	0	0	0	0	0	0	0	0	0	0	0	0	0	0	0	0	0	0	0	0	0	0	0	0	0	0	0	0	0	0	0	0	0.227518
B4EW60	RNA polymerase sigma factor RpoD OS=Proteus mirabilis (strain HI4320) GN=rpoD PE=3 SV=1 - [B4EW60_PROMH]	0.0169878	0.0169878	0	0	0	0	0	0	0	0	0	0	0	0	0	0	0	0	0	0	0	0	0.0694111	0.00605437	0.00514933	0	0.0177915	0.0277059	0	0	0.00495148	0.0351831	0.0345391	0.00559652	0	0	0	0	0	0	0	0	0	0	0	0	0	0
H7C720	Adhesion lipoprotein OS=Enterococcus faecalis (strain ATCC 700802 / V583) GN=EF_0577 PE=3 SV=1 - [H7C720_ENTFA]	0.0169814	0.0169814	0	0	0	0	0	0	0	0	0	0	0.0727469	0	0	0	0.0110603	0	0	0	0	0	0	0	0	0	0	0	0	0	0	0.0156369	0.0219794	0	0	0	0.00678122	0	0	0	0	0	0.0219322	0	0	0	0	0
Q835M4	Pyruvate dehydrogenase (Acetyl-transferring) E1 component, alpha subunit OS=Enterococcus faecalis (strain ATCC 700802 / V583) GN=pdhA PE=4 SV=1 - [Q835M4_ENTFA]	0.016955	0.016955	0	0	0	0	0	0	0	0	0	0	0.0997672	0	0.0694975	0.012331	0.00737354	0	0	0	0	0	0.0961076	0	0	0	0.011861	0	0	0	0	0.00390923	0.0690781	0	0.1209	0	0.104431	0.0931502	0	0	0.00486003	0	0.0219322	0	0	0	0	0
J7U9P7	Pyruvate formate-lyase OS=Morganella morganii subsp. morganii KT GN=MU9_1527 PE=4 SV=1 - [J7U9P7_MORMO]	0.0168285	0.0168285	0	0	0	0	0	0	0	0	0	0	0	0	0	0	0	0	0	0	0	0	0	0	0	0	0	0	0	0	0	0	0	0	0	0	0	0	0	0	0	0	0	0	0	0	0	0
B4F1X1	Putative uroporphyrin-III C-methyltransferase OS=Proteus mirabilis (strain HI4320) GN=hemX PE=4 SV=1 - [B4F1X1_PROMH]	0.0168042	0.0168042	0	0	0	0	0	0	0	0	0	0	0	0	0	0	0	0	0	0	0	0	0	0	0	0	0	0	0	0	0	0.0136823	0.0219794	0	0	0	0	0	0	0	0	0	0	0	0	0	0	0
Q1R5U2	30S ribosomal protein S7 OS=Escherichia coli (strain UTI89 / UPEC) GN=rpsG PE=3 SV=1 - [RS7_ECOUT]	0.0167918	0.0167918	0	0.0106481	0	0.0323124	0	0	0	0.0287075	0	0	0	0	0	0	0	0.0968884	0.0405831	0.127761	0	0	0.186876	0.145305	0.128733	0.0562487	0.0593049	0.0831178	0.026062	0	0.0148544	0	0.0533785	0.0251843	0.0578668	0	0.00135625	0.0590388	0	0	0	0	0	0	0	0	0	0
F2I797	Kinase, PfkB family OS=Aerococcus urinae (strain ACS-120-V-Col10a) GN=HMPREF9243_0400 PE=4 SV=1 - [F2I797_AERUA]	0.016761	0.016761	0	0	0	0	0	0.00431202	0.0104713	0	0	0	0	0	0	0	0	0	0	0	0	0	0	0	0	0	0	0	0	0	0	0	0	0	0	0	0	0	0	0	0	0	0	0	0	0	0	0
B4EZY4	Putative N-acetylneuraminate lyase OS=Proteus mirabilis (strain HI4320) GN=PMI2973 PE=3 SV=1 - [B4EZY4_PROMH]	0.0167609	0.0167609	0	0	0	0	0	0	0	0	0	0	0	0	0	0	0	0	0	0	0	0.00610277	0.0320359	0	0	0	0	0	0	0	0	0.0684115	0.0502386	0.03218	0	0	0	0	0	0	0	0	0	0	0	0	0	0
A6T9R8	Putative receptor OS=Klebsiella pneumoniae subsp. pneumoniae (strain ATCC 700721 / MGH 78578) GN=yncE PE=4 SV=1 - [A6T9R8_KLEP7]	0.0167067	0.0167067	0	0	0	0	0	0	0	0	0	0.117701	0	0	0	0	0	0	0	0	0	0	0	0	0	0	0	0	0	0	0	0	0	0	0	0	0	0	0	0	0	0	0	0	0	0	0	0.212093
A8ALU3	Chaperone protein DnaK OS=Citrobacter koseri (strain ATCC BAA-895 / CDC 4225-83 / SGSC4696) GN=dnaK PE=3 SV=1 - [DNAK_CITK8]	0.01668	0.01668	0	0	0	0	0	0	0	0	0	0	0	0	0	0	0	0	0	0	0	0	0	0	0	0	0	0	0	0	0	0	0	0	0	0	0	0	0	0	0	0	0	0	0	0	0	0
B4F2Z2	2,5-diketo-D-gluconic acid reductase A OS=Proteus mirabilis (strain HI4320) GN=dkgA PE=4 SV=1 - [B4F2Z2_PROMH]	0.016628	0.016628	0	0	0	0	0	0	0	0	0	0	0	0	0	0	0	0	0	0	0	0	0	0	0	0	0	0	0	0	0	0.0879576	0.172695	0.00419739	0.00723335	0	0	0	0	0	0	0	0	0	0	0	0	0
B4F268	HflK protein (Putative regulator of FtsH protease) OS=Proteus mirabilis (strain HI4320) GN=hflK PE=4 SV=1 - [B4F268_PROMH]	0.0166262	0.0166262	0	0	0	0	0	0	0	0	0	0	0	0	0	0	0	0	0	0	0	0	0	0	0	0	0	0	0	0	0	0.0410469	0.0282592	0.00139913	0.00206667	0	0	0	0	0	0	0	0	0	0	0	0	0
A6TGU4	Periplasmic maltose-binding protein OS=Klebsiella pneumoniae subsp. pneumoniae (strain ATCC 700721 / MGH 78578) GN=malE PE=4 SV=1 - [A6TGU4_KLEP7]	0.0165691	0.0165691	0	0	0	0	0	0	0	0	0	0.0434983	0	0	0	0	0	0	0	0	0	0	0	0	0	0	0	0	0	0	0	0	0	0	0	0	0	0	0	0	0	0	0	0	0	0	0	0.377911
Q837Z3	UPF0342 protein EF_0681 OS=Enterococcus faecalis (strain ATCC 700802 / V583) GN=EF_0681 PE=3 SV=1 - [Y681_ENTFA]	0.0165595	0.0165595	0	0	0	0	0	0	0	0	0	0	0.0228633	0	0.0173744	0.012331	0.00368677	0	0	0	0	0.0671305	0.181537	0.0544893	0	0	0.0711659	0.0369413	0	0	0	0.146596	0.138156	0.0839478	0.0558001	0	0.123418	0.0419832	0	0	0	0	0.00548306	0	0	0	0.0123174	0
Q834B6	Uncharacterized protein OS=Enterococcus faecalis (strain ATCC 700802 / V583) GN=EF_1753 PE=4 SV=1 - [Q834B6_ENTFA]	0.0164629	0.0164629	0	0	0	0	0	0	0	0	0	0	0.00415697	0	0	0	0	0	0	0	0	0.0610277	0.138822	0.0302718	0	0	0	0	0	0	0.00990295	0.172006	0.248053	0.0405748	0.103334	0	0.153256	0.00918382	0	0	0	0	0.0274153	0	0	0	0	0
B4EWA4	Deoxyribose-phosphate aldolase OS=Proteus mirabilis (strain HI4320) GN=deoC PE=3 SV=1 - [DEOC_PROMH]	0.0164471	0.0164471	0	0	0	0	0	0	0	0	0	0	0	0	0	0	0	0	0	0	0	0.00610277	0.00533931	0	0	0	0	0	0	0	0	0.0527746	0.0502386	0.0251843	0	0	0	0	0	0	0	0	0	0	0	0	0	0
Q1RFZ1	Lipoprotein OS=Escherichia coli (strain UTI89 / UPEC) GN=metQ PE=3 SV=1 - [Q1RFZ1_ECOUT]	0.0164145	0.0164145	0	0.124228	0	0.0170065	0	0	0	0.00844338	0	0	0	0	0	0	0	0.100615	0.312178	0.0329707	0	0	0.0907683	0.157414	0.015448	0	0	0.0277059	0.0347494	0	0	0.0215008	0.0345391	0.0741539	0.153967	0.00166914	0.00406873	0.178429	0	0	0	0	0	0	0	0	0	0
Q1RBI1	Beta-glucuronidase OS=Escherichia coli (strain UTI89 / UPEC) GN=uidA PE=3 SV=1 - [Q1RBI1_ECOUT]	0.0163984	0.0163984	0	0.0425925	0	0.0408156	0	0	0	0.0135094	0	0	0	0	0	0	0	0.0186324	0.00312178	0.018546	0	0	0.0480538	0.0968699	0	0	0	0	0	0	0	0	0	0.0811495	0.376134	0	0.00135625	0.280763	0	0	0	0	0	0	0	0	0	0
B4EZR6	PTS system phosphocarrier protein OS=Proteus mirabilis (strain HI4320) GN=hpr PE=4 SV=1 - [B4EZR6_PROMH]	0.0163796	0.0163796	0.00363385	0	0	0	0	0	0	0	0	0	0	0	0	0	0	0	0	0	0	0	0	0	0	0	0	0	0	0	0	0.00781846	0	0	0.00206667	0	0	0	0	0	0	0	0	0	0	0	0	0
B4EU15	Protein translocase subunit SecD OS=Proteus mirabilis (strain HI4320) GN=secD PE=3 SV=1 - [B4EU15_PROMH]	0.0163733	0.0163733	0	0	0	0	0	0	0	0	0	0	0	0	0	0	0	0	0	0	0	0	0.0106786	0	0	0	0	0	0	0	0	0.0215008	0.037679	0	0	0	0	0	0	0	0	0	0	0	0	0	0	0
B4ETP3	Aspartate--tRNA ligase OS=Proteus mirabilis (strain HI4320) GN=aspS PE=3 SV=1 - [SYD_PROMH]	0.0162956	0.0162956	0	0	0	0	0	0	0	0	0	0	0	0	0	0	0	0	0	0	0	0	0	0	0	0.0153406	0	0.0369413	0	0	0	0.0136823	0.0282592	0.00419739	0	0	0	0	0	0	0	0	0	0	0	0	0	0
B4EZI4	Glutamine synthetase OS=Proteus mirabilis (strain HI4320) GN=glnA PE=3 SV=1 - [B4EZI4_PROMH]	0.0162426	0.0162426	0	0	0	0	0	0	0	0	0	0	0	0	0	0	0	0	0	0	0	0	0	0	0	0	0	0.0184706	0	0	0	0.0156369	0.0125597	0.0125922	0	0	0	0	0	0	0	0	0	0	0	0	0	0
B4EUW4	30S ribosomal protein S16 OS=Proteus mirabilis (strain HI4320) GN=rpsP PE=3 SV=1 - [RS16_PROMH]	0.016242	0.016242	0	0	0	0	0	0	0	0	0	0	0	0	0	0	0	0	0	0	0	0	0.0106786	0	0	0.0357946	0	0	0	0	0	0.0195461	0.0125597	0.0391756	0.00413334	0	0	0	0	0	0	0	0	0	0	0	0	0
Q831U9	30S ribosomal protein S2 OS=Enterococcus faecalis (strain ATCC 700802 / V583) GN=rpsB PE=3 SV=1 - [RS2_ENTFA]	0.0162389	0.0162389	0	0	0	0	0	0	0	0	0	0	0.0394912	0	0.0312739	0.0246619	0.00553016	0	0	0	0	0.0610277	0.0694111	0.0726524	0	0	0.0533745	0.0923532	0	0	0	0.0996853	0.0879176	0.0237852	0.0465001	0	0.0949371	0.00787185	0	0	0	0	0.0164492	0	0	0	0	0
A8Z3K5	Fructose-bisphosphate aldolase class 1 OS=Staphylococcus aureus (strain USA300 / TCH1516) GN=fda PE=3 SV=1 - [ALF1_STAAT]	0.0162007	0.0162007	0	0	0	0	0.00481823	0	0	0	0	0	0	0	0	0	0	0	0	0	0	0	0	0	0	0	0	0	0	0	0	0	0	0	0	0	0	0	0.00464253	0.215875	0.0826205	0	0.0712797	0.0405207	0	0	0	0
A6T7B0	Uncharacterized protein OS=Klebsiella pneumoniae subsp. pneumoniae (strain ATCC 700721 / MGH 78578) GN=ycdO PE=4 SV=1 - [A6T7B0_KLEP7]	0.0161825	0.0161825	0	0	0	0	0	0	0	0	0	0	0	0.0316666	0	0	0	0	0	0	0	0	0	0	0	0	0	0	0	0	0	0	0	0	0	0	0	0	0	0	0	0	0	0	0	0	0	0.241015
A6T703	30S ribosomal protein S1 OS=Klebsiella pneumoniae subsp. pneumoniae (strain ATCC 700721 / MGH 78578) GN=rpsA PE=3 SV=1 - [A6T703_KLEP7]	0.0161218	0.0161218	0	0	0	0	0	0	0	0	0	0.0204698	0	0.281833	0	0	0	0	0	0	0	0	0	0	0	0	0	0	0	0	0	0	0	0	0	0	0	0	0	0	0	0	0	0	0	0	0	0.295002
L7ZPJ5	Glyceraldehyde-3-phosphate dehydrogenase A OS=Serratia marcescens WW4 GN=gapA PE=3 SV=1 - [L7ZPJ5_SERMA]	0.0161189	0.0161189	0	0	0	0	0	0	0	0	0	0	0	0	0	0	0	0	0	0	0	0	0	0	0	0	0	0	0	0	0	0	0	0	0	0	0	0	0	0	0	0	0	0	0	0	0	0
P23530	Phosphoenolpyruvate-protein phosphotransferase OS=Enterococcus faecalis (strain ATCC 700802 / V583) GN=ptsI PE=1 SV=2 - [PT1_ENTFA]	0.0161154	0.0161154	0	0	0	0	0	0	0	0	0	0	0.0810609	0	0.0312739	0.0205516	0.0221206	0	0	0	0	0.0366166	0.0640718	0.0181631	0	0	0.023722	0.0554119	0	0	0	0.193507	0.320271	0.0517678	0.100234	0	0.101718	0.00393592	0	0	0	0	0.0438645	0	0	0	0	0
F2I4U8	Copper/zinc superoxide dismutase OS=Aerococcus urinae (strain ACS-120-V-Col10a) GN=sodC PE=4 SV=1 - [F2I4U8_AERUA]	0.0160676	0.0160676	0	0	0	0	0	0.0733043	0.0785351	0	0	0	0	0	0	0	0	0	0	0	0	0	0	0	0	0	0	0	0	0	0	0	0	0	0	0	0	0	0	0	0	0	0	0	0	0	0	0
A6V4G3	Isocitrate dehydrogenase [NADP] OS=Pseudomonas aeruginosa (strain PA7) GN=icd PE=3 SV=1 - [A6V4G3_PSEA7]	0.0160347	0.0160347	0	0	0	0	0	0	0	0	0	0	0	0	0	0	0	0	0	0	0	0	0.0106786	0.0121087	0	0.158519	0.047444	0	0	0.0611185	0.0346603	0.00977307	0.0596584	0	0.0547668	0.362204	0.305155	0.0760945	0	0	0	0	0.142559	0	0.00480031	0	0	0
B4EZQ7	Glutamate--tRNA ligase OS=Proteus mirabilis (strain HI4320) GN=gltX PE=3 SV=1 - [SYE_PROMH]	0.0159457	0.0159457	0	0	0	0	0	0	0	0	0	0	0	0	0	0	0	0	0	0	0	0	0.0266966	0	0.030896	0.0255676	0.0059305	0	0	0	0	0.00390923	0.00313992	0.0153904	0	0	0	0	0	0	0	0	0	0	0	0	0	0
A6VCE7	Ketol-acid reductoisomerase (NADP(+)) OS=Pseudomonas aeruginosa (strain PA7) GN=ilvC PE=3 SV=1 - [ILVC_PSEA7]	0.0158099	0.0158099	0	0	0	0	0	0	0	0	0	0	0	0	0	0	0	0	0	0	0	0	0.341716	0.0363262	0	0.148292	0.201637	0.0277059	0.026062	0.0203728	0.0544662	0	0	0	0.0330667	0.412278	0.138337	0.0852783	0	0	0	0	0.12611	0	0	0	0	0
B4EYT0	Putative glycerol dehydrogenase OS=Proteus mirabilis (strain HI4320) GN=PMI2766 PE=4 SV=1 - [B4EYT0_PROMH]	0.0157927	0.0157927	0	0	0	0	0	0	0	0	0	0	0	0	0	0	0	0	0	0	0	0	0.00533931	0	0	0	0	0	0	0	0	0.0117277	0.00941974	0	0	0	0	0	0	0	0	0	0	0	0	0	0	0
B4F266	RNA-binding protein Hfq OS=Proteus mirabilis (strain HI4320) GN=hfq PE=3 SV=1 - [HFQ_PROMH]	0.0157749	0.0157749	0	0	0	0	0	0	0	0	0	0	0	0	0	0	0	0	0	0	0	0	0	0	0	0	0	0	0	0	0	0	0	0	0	0	0	0	0	0	0	0	0	0	0	0	0	0
B4EWL6	Tyrosine--tRNA ligase OS=Proteus mirabilis (strain HI4320) GN=tyrS PE=3 SV=1 - [B4EWL6_PROMH]	0.0157542	0.0157542	0	0	0	0	0	0	0	0	0	0	0	0	0	0	0	0	0	0	0	0	0	0	0	0	0.0059305	0	0	0	0	0.00586384	0.0219794	0.00139913	0	0	0	0	0	0	0	0	0	0	0	0	0	0
B4F2L8	Anaerobic ribonucleoside-triphosphate reductase OS=Proteus mirabilis (strain HI4320) GN=nrdD PE=4 SV=1 - [B4F2L8_PROMH]	0.0156879	0.0156879	0	0	0	0	0	0	0	0	0	0	0	0	0	0	0	0	0	0	0	0	0.0106786	0.0181631	0	0.0153406	0.0059305	0.0184706	0	0	0	0.0215008	0.0219794	0	0	0	0	0	0	0	0	0	0	0	0	0	0	0
A6TGP0	DNA-directed RNA polymerase subunit beta OS=Klebsiella pneumoniae subsp. pneumoniae (strain ATCC 700721 / MGH 78578) GN=rpoB PE=3 SV=2 - [RPOB_KLEP7]	0.0156859	0.0156859	0	0	0	0	0	0	0	0	0	0.0204698	0	0.1425	0	0	0	0	0	0	0	0	0	0	0	0	0	0	0	0	0	0	0	0	0	0	0	0	0	0	0	0	0	0	0	0	0	0.183171
B4EUT1	Phosphoheptose isomerase OS=Proteus mirabilis (strain HI4320) GN=gmhA PE=3 SV=1 - [GMHA_PROMH]	0.0156479	0.0156479	0	0	0	0	0	0	0	0	0	0	0	0	0	0	0	0	0	0	0	0.00610277	0	0	0	0	0	0	0	0	0	0.0430015	0.075358	0.0279826	0.0103334	0	0	0	0	0	0	0	0	0	0	0	0	0
B4F0E4	ATP synthase subunit delta OS=Proteus mirabilis (strain HI4320) GN=atpH PE=3 SV=1 - [ATPD_PROMH]	0.015632	0.015632	0	0	0	0	0	0	0	0	0	0	0	0	0	0	0	0	0	0	0	0	0.0373752	0	0	0	0	0	0	0	0.00495148	0.02541	0.0156996	0.0139913	0.00103334	0	0	0	0	0	0	0	0	0	0	0	0	0
A6T4W8	2,3,4,5-tetrahydropyridine-2,6-dicarboxylate N-succinyltransferase OS=Klebsiella pneumoniae subsp. pneumoniae (strain ATCC 700721 / MGH 78578) GN=dapD PE=3 SV=1 - [DAPD_KLEP7]	0.0155985	0.0155985	0	0	0	0	0	0	0	0	0	0.0869966	0	0.0506666	0	0	0	0	0	0	0	0	0	0	0	0	0	0	0	0	0	0	0	0	0	0	0	0	0	0	0	0	0	0	0	0	0	0.275721
A6TGH0	Thioredoxin OS=Klebsiella pneumoniae subsp. pneumoniae (strain ATCC 700721 / MGH 78578) GN=trxA PE=3 SV=1 - [A6TGH0_KLEP7]	0.0155417	0.0155417	0	0	0	0	0	0	0	0	0	0.0562919	0	0.0759999	0	0	0	0	0	0	0	0	0	0	0	0	0	0	0	0	0	0	0	0	0	0	0	0	0	0	0	0	0	0	0	0	0	0.223662
B4F2C5	ATP-dependent RNA helicase DeaD OS=Proteus mirabilis (strain HI4320) GN=deaD PE=3 SV=1 - [B4F2C5_PROMH]	0.0155316	0.0155316	0	0	0	0	0	0	0	0	0	0	0	0	0	0	0	0	0	0	0	0	0.0160179	0	0.0102987	0.010227	0.023722	0.0184706	0	0	0.00495148	0	0	0	0	0	0	0	0	0	0	0	0	0	0	0	0	0
B4EYS4	6-phosphogluconate dehydratase OS=Proteus mirabilis (strain HI4320) GN=edd PE=3 SV=1 - [B4EYS4_PROMH]	0.0154909	0.0154909	0	0	0	0	0	0	0	0	0	0	0	0	0	0	0	0	0	0	0	0	0.00533931	0	0	0.010227	0.0059305	0.0184706	0	0	0	0.0234554	0.0156996	0.00279826	0	0	0	0	0	0	0	0	0	0	0	0	0	0
A0A0H3FQT1	Chaperone protein DnaK OS=Enterobacter aerogenes (strain ATCC 13048 / DSM 30053 / JCM 1235 / KCTC 2190 / NBRC 13534 / NCIMB 10102 / NCTC 10006) GN=dnaK PE=2 SV=1 - [A0A0H3FQT1_ENTAK]	0.0154754	0.0154754	0	0	0	0	0	0	0	0	0	0	0	0	0	0	0	0	0	0	0	0	0	0	0	0	0	0	0	0	0	0	0	0	0	0	0	0	0	0	0	0	0	0	0	0	0	0
B4EU19	6,7-dimethyl-8-ribityllumazine synthase OS=Proteus mirabilis (strain HI4320) GN=ribH PE=3 SV=1 - [RISB_PROMH]	0.0154597	0.0154597	0	0	0	0	0	0	0	0	0	0	0	0	0	0	0	0	0	0	0	0	0.0266966	0	0	0.0153406	0	0	0	0	0	0.0312738	0.0125597	0.00699565	0	0	0	0	0	0	0	0	0	0	0	0	0	0
Q82Z41	DNA-directed RNA polymerase subunit beta' OS=Enterococcus faecalis (strain ATCC 700802 / V583) GN=rpoC PE=3 SV=1 - [RPOC_ENTFA]	0.0154592	0.0154592	0	0	0	0	0	0	0	0	0	0	0.0519621	0	0.0104246	0	0	0	0	0	0	0.0244111	0.0907683	0.0484349	0	0	0.0770964	0.0738825	0.0694987	0	0	0.0957761	0.160136	0.0265835	0.0868002	0.035052	0.0650998	0.0183676	0.0139276	0	0	0	0.0219322	0	0	0	0	0.0115687
B4F158	Probable short chain dehydrogenase OS=Proteus mirabilis (strain HI4320) GN=PMI3202 PE=4 SV=1 - [B4F158_PROMH]	0.0154472	0.0154472	0	0	0	0	0	0	0	0	0	0	0	0	0	0	0	0	0	0	0	0	0	0	0	0	0	0	0	0	0	0.0156369	0.0219794	0.00279826	0	0	0	0	0	0	0	0	0	0	0	0	0	0
B4F159	ATP-dependent 6-phosphofructokinase OS=Proteus mirabilis (strain HI4320) GN=pfkA PE=3 SV=1 - [B4F159_PROMH]	0.0154339	0.0154339	0	0	0	0	0	0	0	0	0	0	0	0	0	0	0	0	0	0	0	0	0	0	0	0	0.0059305	0.00923532	0	0	0	0.0136823	0.0188395	0.00279826	0	0	0	0	0	0	0	0	0	0	0	0	0	0
B1VJ39	Bifunctional aspartokinase/homoserine dehydrogenase OS=Proteus mirabilis (strain HI4320) GN=thrA PE=4 SV=1 - [B1VJ39_PROMH]	0.0154085	0.0154085	0	0	0	0	0	0	0	0	0	0	0	0	0	0	0	0	0	0	0	0	0	0	0	0	0	0	0	0	0	0.0117277	0.0125597	0	0	0	0	0	0	0	0	0	0	0	0	0	0	0
B4EWM7	Superoxide dismutase OS=Proteus mirabilis (strain HI4320) GN=sodB PE=3 SV=1 - [B4EWM7_PROMH]	0.0154078	0.0154078	0	0	0	0	0	0	0	0	0	0	0	0	0	0	0	0	0	0	0	0	0	0	0	0	0	0	0	0	0	0.0351831	0.0345391	0	0	0	0	0	0	0	0	0	0	0	0	0	0	0
A6VBS8	Chaperone protein ClpB OS=Pseudomonas aeruginosa (strain PA7) GN=clpB PE=3 SV=1 - [A6VBS8_PSEA7]	0.0153763	0.0153763	0	0	0	0	0	0	0	0	0	0	0	0	0	0	0	0	0	0	0	0	0.0587324	0.0423806	0	0.122724	0.0593049	0	0	0	0.0693207	0	0	0	0.0599335	0.380565	0.199368	0.0944622	0	0	0	0	0.0164492	0	0	0	0	0
A8AIW3	Uncharacterized protein OS=Citrobacter koseri (strain ATCC BAA-895 / CDC 4225-83 / SGSC4696) GN=CKO_02304 PE=4 SV=1 - [A8AIW3_CITK8]	0.0153421	0.0153421	0	0	0.108215	0	0	0	0	0	0	0	0	0	0	0	0	0	0	0	0	0	0	0	0	0	0	0	0	0	0	0	0	0	0	0	0	0	0	0	0	0	0	0	0	0	0	0
B4ESY6	Methionine--tRNA ligase OS=Proteus mirabilis (strain HI4320) GN=metG PE=3 SV=1 - [SYM_PROMH]	0.0153067	0.0153067	0	0	0	0	0	0	0	0	0	0	0	0	0	0	0	0	0	0	0	0.00610277	0.0320359	0	0	0.0204541	0.0177915	0	0	0	0	0.00390923	0.0156996	0	0	0	0	0	0	0	0	0	0	0	0	0	0	0
Q835M2	Dihydrolipoamide acetyltransferase OS=Enterococcus faecalis (strain ATCC 700802 / V583) GN=aceF PE=3 SV=1 - [Q835M2_ENTFA]	0.0152911	0.0152911	0	0	0	0	0	0	0	0	0	0	0.0810609	0	0.0486483	0.00822064	0.00368677	0	0	0	0	0.0549249	0.122804	0.0242175	0	0	0.0593049	0.00923532	0	0	0.00990295	0.0195461	0.0879176	0.0139913	0.0764668	0	0.166818	0.0485431	0.0139276	0	0	0	0.0383814	0	0	0	0.00246348	0
A0A1E8YKW6	Zinc ABC transporter substrate-binding protein OS=Globicatella sp. HMSC072A10 GN=HMPREF2811_06775 PE=3 SV=1 - [A0A1E8YKW6_9LACT]	0.0152514	0.0152514	0	0	0	0	0	0	0	0	0	0	0	0	0	0	0	0	0	0	0	0	0	0	0	0	0	0	0	0	0	0	0	0	0	0	0	0	0	0	0	0	0	0	0	0	0	0
B4F019	Universal stress protein OS=Proteus mirabilis (strain HI4320) GN=uspA PE=3 SV=1 - [B4F019_PROMH]	0.015216	0.015216	0	0	0	0	0	0	0	0	0	0	0	0	0	0	0	0	0	0	0	0	0	0	0	0	0	0	0	0	0	0.0586384	0.0910575	0.0279826	0.0144667	0	0	0	0	0	0	0	0	0	0	0	0	0
Q1RCK0	DNA-binding protein OS=Escherichia coli (strain UTI89 / UPEC) GN=hns PE=3 SV=1 - [Q1RCK0_ECOUT]	0.0152041	0.0152041	0	0.0319443	0	0.0323124	0	0	0	0.0101321	0	0	0	0	0	0	0	0.208683	0.0874099	0.018546	0	0	0.0587324	0.163468	0.102987	0.0153406	0.0177915	0.00923532	0.026062	0	0	0	0	0	0.184967	0	0.0203437	0.258459	0	0	0	0	0	0	0	0	0	0
B4EX26	Biotin carboxylase OS=Proteus mirabilis (strain HI4320) GN=accC PE=4 SV=1 - [B4EX26_PROMH]	0.0151997	0.0151997	0	0	0	0	0	0	0	0	0	0	0	0	0	0	0	0	0	0	0	0.0122055	0.0533931	0	0.015448	0.0204541	0.023722	0.00923532	0	0	0	0.0273646	0.0470987	0.00559652	0.00826668	0	0	0	0	0	0	0	0	0	0	0	0	0
A6T6V8	Arginine 3rd transport system periplasmic binding protein OS=Klebsiella pneumoniae subsp. pneumoniae (strain ATCC 700721 / MGH 78578) GN=artJ PE=3 SV=1 - [A6T6V8_KLEP7]	0.0151859	0.0151859	0	0	0	0	0	0	0	0	0	0.0690855	0	0.0253333	0	0	0	0	0	0	0	0	0	0	0	0	0	0	0	0	0	0	0	0	0	0	0	0	0	0	0	0	0	0	0	0	0	0.410689
A0A140NMZ1	Transaldolase OS=Providencia stuartii (strain MRSN 2154) GN=tal PE=3 SV=1 - [A0A140NMZ1_PROSM]	0.0151551	0.0151551	0	0	0	0	0	0	0	0	0	0	0	0	0	0	0	0	0	0	0	0	0	0	0	0	0	0	0	0	0	0	0	0	0	0	0	0	0	0	0	0	0	0	0	0	0	0
B4ETK6	Threonine--tRNA ligase OS=Proteus mirabilis (strain HI4320) GN=thrS PE=3 SV=1 - [SYT_PROMH]	0.0151438	0.0151438	0	0	0	0	0	0	0	0	0	0	0	0	0	0	0	0	0	0	0	0	0.0160179	0	0	0	0.011861	0	0	0	0	0.00390923	0.00627983	0.00139913	0	0	0	0	0	0	0	0	0	0	0	0	0	0
A6TAE0	Pyruvate kinase OS=Klebsiella pneumoniae subsp. pneumoniae (strain ATCC 700721 / MGH 78578) GN=pykF PE=3 SV=1 - [A6TAE0_KLEP7]	0.015099	0.015099	0	0	0	0	0	0	0	0	0	0.204698	0	0.129833	0	0	0	0	0	0	0	0	0	0	0	0	0	0	0	0	0	0	0	0	0	0	0	0	0	0	0	0	0	0	0	0	0	0.171603
Q834S3	Uncharacterized protein OS=Enterococcus faecalis (strain ATCC 700802 / V583) GN=EF_1560 PE=4 SV=1 - [Q834S3_ENTFA]	0.0150966	0.0150966	0	0	0	0	0	0	0	0	0	0	0.0415697	0	0.0416985	0.00411032	0	0	0	0	0	0.0183083	0.0213573	0.0181631	0	0	0.0059305	0.00923532	0	0	0	0.20328	0.273173	0.0783513	0.0940335	0	0.131556	0.0551029	0	0	0	0	0.00548306	0	0	0	0	0
A6T7R8	Acid phosphatase OS=Klebsiella pneumoniae subsp. pneumoniae (strain ATCC 700721 / MGH 78578) GN=phoC PE=3 SV=1 - [A6T7R8_KLEP7]	0.0150875	0.0150875	0	0	0	0	0	0	0	0	0	0.0102349	0	0.00316666	0	0	0	0	0	0	0	0	0	0	0	0	0	0	0	0	0	0	0	0	0	0	0	0	0	0	0	0	0	0	0	0	0	0.323924
Q1R9R7	Colicin I receptor OS=Escherichia coli (strain UTI89 / UPEC) GN=cirA PE=3 SV=1 - [Q1R9R7_ECOUT]	0.0150483	0.0150483	0	0.0248456	0	0	0	0	0	0	0	0	0	0	0	0	0	0.00372648	0.115506	0.133943	0	0	0.587324	0.320882	0.0205973	0	0.0177915	0.0277059	0.026062	0	0	0.0195461	0.00627983	0.107733	0.143634	0	0	0.1863	0	0	0	0	0	0	0	0	0	0
Q1RFA0	Trigger factor OS=Escherichia coli (strain UTI89 / UPEC) GN=tig PE=3 SV=1 - [TIG_ECOUT]	0.0149915	0.0149915	0	0.0354937	0	0.0425163	0	0	0	0.0118207	0	0	0	0	0	0	0	0.495621	0.259108	0.0515166	0	0	0.149501	0.217957	0.128733	0.0511352	0.0296525	0.0184706	0.00868734	0	0	0.0234554	0.0188395	0.00839478	0.0940335	0	0	0.132509	0	0	0	0	0	0	0	0	0	0
B4EZ36	Putative exported protein OS=Proteus mirabilis (strain HI4320) GN=PMI1739 PE=4 SV=1 - [B4EZ36_PROMH]	0.0149878	0.0149878	0	0	0	0	0	0	0	0	0	0	0	0	0	0	0	0	0	0	0	0	0.00533931	0	0	0	0	0	0	0	0	0.00781846	0.00941974	0.00139913	0	0	0	0	0	0	0	0	0	0	0	0	0	0
Q1RBW5	Uncharacterized protein OS=Escherichia coli (strain UTI89 / UPEC) GN=yncE PE=4 SV=1 - [Q1RBW5_ECOUT]	0.0149375	0.0149375	0	0.0709874	0	0.0442169	0	0	0	0.0135094	0	0	0	0	0	0	0	0.0558971	0.152967	0.0597593	0	0	0.149501	0.133196	0.0257467	0.0255676	0.0415135	0.0184706	0.0173747	0	0	0.00977307	0.0156996	0.00979391	0.0465001	0	0	0.0537909	0	0	0	0	0	0	0	0	0	0
A6UY92	Outer membrane porin OprE OS=Pseudomonas aeruginosa (strain PA7) GN=oprE PE=4 SV=1 - [A6UY92_PSEA7]	0.0149275	0.0149275	0	0	0	0	0	0	0	0	0	0	0	0	0	0	0	0	0	0	0	0	0.0694111	0	0	0.132952	0.0652354	0	0.0521241	0.0407456	0	0	0	0.00139913	0.0764668	0.387241	0.324143	0.124638	0	0	0	0	0.0164492	0	0	0	0	0
B4EWK6	Phage shock protein A OS=Proteus mirabilis (strain HI4320) GN=pspA PE=4 SV=1 - [B4EWK6_PROMH]	0.0148402	0.0148402	0	0	0	0	0	0	0	0	0	0	0	0	0	0	0	0	0	0	0	0.0183083	0.0907683	0	0	0.00511352	0	0	0	0	0	0.060593	0.0313991	0.0209869	0.00413334	0	0	0	0	0	0	0	0	0	0	0	0	0
Q1R4G3	Ketol-acid reductoisomerase (NADP(+)) OS=Escherichia coli (strain UTI89 / UPEC) GN=ilvC PE=3 SV=2 - [ILVC_ECOUT]	0.0148172	0.0148172	0	0.0212962	0	0.0663254	0	0	0	0.0489716	0	0	0	0	0	0	0	0.212409	0.184185	0.09273	0	0	0.587324	0.163468	0	0.0153406	0.0652354	0.0184706	0	0	0	0	0	0.0195878	0.118834	0	0	0.19942	0	0	0	0	0	0	0	0	0	0
B4F2E5	Putative amino acid decarboxylase OS=Proteus mirabilis (strain HI4320) GN=PMI2297 PE=4 SV=1 - [B4F2E5_PROMH]	0.0147859	0.0147859	0	0	0	0	0	0	0	0	0	0	0	0	0	0	0	0	0	0	0	0	0	0	0	0	0	0	0	0	0	0.0234554	0.00941974	0.00279826	0	0	0	0	0	0	0	0	0	0	0	0	0	0
B4F168	Cell division protein ZapB OS=Proteus mirabilis (strain HI4320) GN=zapB PE=3 SV=1 - [ZAPB_PROMH]	0.0147719	0.0147719	0	0	0	0	0	0	0	0	0	0	0	0	0	0	0	0	0	0	0	0	0.0106786	0	0	0	0	0	0	0	0	0.02541	0.00941974	0	0.00620001	0	0	0	0	0	0	0	0	0	0	0	0	0
A6V7K5	Succinate--CoA ligase [ADP-forming] subunit beta OS=Pseudomonas aeruginosa (strain PA7) GN=sucC PE=3 SV=1 - [SUCC_PSEA7]	0.0147327	0.0147327	0	0	0	0	0	0	0	0	0	0	0	0	0	0	0	0	0	0	0	0	0.186876	0	0.0257467	0.281244	0.225359	0.0184706	0.16506	0.0407456	0.0297089	0	0	0	0.0206667	0.120178	0.158681	0.0564149	0	0	0	0	0.115144	0	0	0	0	0
B4EV21	Putative metal resistance protein OS=Proteus mirabilis (strain HI4320) GN=PMI0440 PE=4 SV=1 - [B4EV21_PROMH]	0.0146837	0.0146837	0	0	0	0	0	0	0	0	0	0	0	0	0	0	0	0	0	0	0	0	0.00533931	0	0	0	0	0	0	0	0	0.00586384	0.00313992	0	0	0	0	0	0	0	0	0	0	0	0	0	0	0
B4EY49	Soluble lytic murein transglycosylase OS=Proteus mirabilis (strain HI4320) GN=slt PE=4 SV=1 - [B4EY49_PROMH]	0.0146574	0.0146574	0	0	0	0	0	0	0	0	0	0	0	0	0	0	0	0	0	0	0	0	0	0	0	0	0	0	0	0	0	0.02541	0.00941974	0	0	0	0	0	0	0	0	0	0	0	0	0	0	0
Q1R8V4	Phosphoenolpyruvate-protein phosphotransferase OS=Escherichia coli (strain UTI89 / UPEC) GN=ptsI PE=3 SV=1 - [Q1R8V4_ECOUT]	0.0146178	0.0146178	0	0.0745368	0	0.0476182	0	0	0	0.0135094	0	0	0	0	0	0	0	0.506801	0.165454	0.0267887	0	0	0.144161	0.133196	0.015448	0.00511352	0.011861	0.0184706	0.00868734	0	0	0	0	0.0307809	0.168434	0	0.00406873	0.162685	0	0	0	0	0	0	0	0	0	0
B4F0A6	Galactokinase OS=Proteus mirabilis (strain HI4320) GN=galK PE=3 SV=1 - [GAL1_PROMH]	0.0146065	0.0146065	0	0	0	0	0	0	0	0	0	0	0	0	0	0	0	0	0	0	0	0	0	0	0	0	0	0	0	0	0	0.0293192	0.0596584	0.00419739	0	0	0	0	0	0	0	0	0	0	0	0	0	0
A0A140NLY2	ATP synthase subunit beta OS=Providencia stuartii (strain MRSN 2154) GN=atpD PE=3 SV=1 - [A0A140NLY2_PROSM]	0.0145411	0.0145411	0	0	0	0	0	0	0	0	0	0	0	0	0	0	0	0	0	0	0	0	0	0	0	0	0	0	0	0	0	0	0	0	0	0	0	0	0	0	0	0	0	0	0	0	0	0
Q830Q8	50S ribosomal protein L7/L12 OS=Enterococcus faecalis (strain ATCC 700802 / V583) GN=rplL PE=3 SV=1 - [RL7_ENTFA]	0.0145402	0.0145402	0	0	0	0	0	0	0	0	0	0	0.0290988	0	0.0729724	0.0205516	0.00921693	0	0	0	0	0.0122055	0.0694111	0.0181631	0	0	0.023722	0.0277059	0	0	0.0148544	0.125095	0.103617	0.0447722	0.0217	0	0.153256	0.0118078	0	0	0	0	0.00548306	0	0	0	0	0
B4F0A3	Sodium/glucose cotransporter OS=Proteus mirabilis (strain HI4320) GN=sglT PE=3 SV=1 - [B4F0A3_PROMH]	0.0145088	0.0145088	0	0	0	0	0	0	0	0	0	0	0	0	0	0	0	0	0	0	0	0	0.0373752	0	0	0	0	0	0	0	0	0.0566838	0.0596584	0.00699565	0.00206667	0	0	0	0	0	0	0	0	0	0	0	0	0
A0A140NM41	60 kDa chaperonin OS=Providencia stuartii (strain MRSN 2154) GN=groL PE=3 SV=1 - [A0A140NM41_PROSM]	0.014501	0.014501	0	0	0	0	0	0	0	0	0	0	0	0	0	0	0	0	0	0	0	0	0	0	0	0	0	0	0	0	0	0	0	0	0	0	0	0	0	0	0	0	0	0	0	0	0	0
A6TC53	Glucose-specific PTS system enzyme IIA component OS=Klebsiella pneumoniae subsp. pneumoniae (strain ATCC 700721 / MGH 78578) GN=crr PE=4 SV=1 - [A6TC53_KLEP7]	0.0143965	0.0143965	0	0	0	0	0	0	0	0	0	0	0	0	0	0	0	0	0	0	0	0	0	0	0	0	0	0	0	0	0	0	0	0	0	0	0	0	0	0	0	0	0	0	0	0	0	0.148465
Q1R2J2	D-mannonate oxidoreductase OS=Escherichia coli (strain UTI89 / UPEC) GN=uxuB PE=3 SV=1 - [Q1R2J2_ECOUT]	0.0143959	0.0143959	0	0.11358	0	0.0935358	0	0	0	0.0287075	0	0	0	0	0	0	0	0.0149059	0.0655574	0.0164853	0	0	0.00533931	0.0968699	0	0	0	0.0369413	0.0434367	0	0	0	0.00313992	0.0279826	0.295534	0	0.01085	0.499862	0	0	0	0	0	0	0	0	0	0
B4F1W0	UDP-N-acetyl-D-mannosamine dehydrogenase OS=Proteus mirabilis (strain HI4320) GN=rffD PE=3 SV=1 - [B4F1W0_PROMH]	0.0143926	0.0143926	0	0	0	0	0	0	0	0	0	0	0	0	0	0	0	0	0	0	0	0	0.0160179	0	0	0	0	0	0	0	0	0.0136823	0.0125597	0	0	0	0	0	0	0	0	0	0	0	0	0	0	0
B4EY40	Low-affinity gluconate transporter OS=Proteus mirabilis (strain HI4320) GN=gntU PE=4 SV=1 - [B4EY40_PROMH]	0.0143791	0.0143791	0	0	0	0	0	0	0	0	0	0	0	0	0	0	0	0	0	0	0	0.0122055	0.0213573	0.00605437	0	0.010227	0.0177915	0.0184706	0	0	0	0.0586384	0.0533785	0.00139913	0	0	0	0	0	0	0	0	0	0	0	0	0	0
B4EZ68	Thiol:disulfide interchange protein OS=Proteus mirabilis (strain HI4320) GN=dsbA PE=1 SV=1 - [B4EZ68_PROMH]	0.014373	0.014373	0	0	0	0	0	0	0	0	0	0	0	0	0	0	0	0	0	0	0	0	0	0	0	0	0	0	0	0	0	0.0410469	0.0533785	0.0181887	0.00103334	0	0	0	0	0	0	0	0	0	0	0	0	0
B4EVN0	Universal stress protein F OS=Proteus mirabilis (strain HI4320) GN=uspF PE=3 SV=1 - [B4EVN0_PROMH]	0.0143653	0.0143653	0	0	0	0	0	0	0	0	0	0	0	0	0	0	0	0	0	0	0	0	0	0	0	0.00511352	0.0059305	0	0	0	0	0.0547292	0.072218	0.00139913	0	0	0	0	0	0	0	0	0	0	0	0	0	0
Q839H4	2,3-bisphosphoglycerate-dependent phosphoglycerate mutase OS=Enterococcus faecalis (strain ATCC 700802 / V583) GN=gpmA PE=3 SV=1 - [GPMA_ENTFA]	0.0143326	0.0143326	0	0	0	0	0	0	0	0	0	0	0.0561191	0	0.0382236	0.0246619	0.0147471	0	0	0	0	0.0305139	0.0747504	0.0302718	0	0.0204541	0.035583	0.0184706	0	0	0.00990295	0.10164	0.150716	0.0195878	0.0465001	0	0.0827309	0.0131197	0.0139276	0	0	0	0.0164492	0	0	0	0	0
B4F1I3	30S ribosomal protein S10 OS=Proteus mirabilis (strain HI4320) GN=rpsJ PE=3 SV=1 - [RS10_PROMH]	0.0142941	0.0142941	0.00363385	0	0.00954836	0	0	0.0172481	0	0	0.00205846	0.0102349	0	0.0253333	0	0	0	0	0	0	0	0.0122055	0.0480538	0	0.0566426	0.0153406	0.0296525	0	0	0	0.00990295	0.0156369	0.0282592	0.00839478	0	0	0	0	0	0	0	0	0	0	0	0	0	0
B4EU50	Putative lipoprotein OS=Proteus mirabilis (strain HI4320) GN=PMI0112 PE=4 SV=1 - [B4EU50_PROMH]	0.0142911	0.0142911	0	0	0	0	0	0	0	0	0	0	0	0	0	0	0	0	0	0	0	0	0.0160179	0	0	0	0	0.00923532	0	0	0	0.02541	0.0345391	0.00419739	0	0	0	0	0	0	0	0	0	0	0	0	0	0
B4F254	Acetyl-coenzyme A carboxylase carboxyl transferase subunit alpha OS=Proteus mirabilis (strain HI4320) GN=accA PE=3 SV=1 - [B4F254_PROMH]	0.0142801	0.0142801	0	0	0	0	0	0	0	0	0	0	0	0	0	0	0	0	0	0	0	0	0.0106786	0	0	0.00511352	0	0	0	0	0	0.0215008	0.0219794	0.00419739	0	0	0	0	0	0	0	0	0	0	0	0	0	0
Q1R4I1	D-ribose-binding periplasmic protein OS=Escherichia coli (strain UTI89 / UPEC) GN=rbsB PE=4 SV=1 - [Q1R4I1_ECOUT]	0.014279	0.014279	0	0.00354937	0	0	0	0	0	0.0101321	0	0	0	0	0	0	0	0.0484442	0.00624356	0.0144247	0	0	0	0.0121087	0	0	0	0	0	0	0	0	0.0282592	0.0587634	0.296567	0	0.0474686	0.459191	0	0	0	0	0	0	0	0	0	0
F2I7V2	60 kDa chaperonin OS=Aerococcus urinae (strain ACS-120-V-Col10a) GN=groL PE=3 SV=1 - [F2I7V2_AERUA]	0.0142754	0.0142754	0	0	0	0	0	0.142297	0.0890064	0	0	0	0	0	0	0	0	0	0	0	0	0	0	0	0	0	0	0	0	0	0	0	0	0	0	0	0	0	0	0	0	0	0	0	0	0	0	0
Q1R383	Adenylosuccinate synthetase OS=Escherichia coli (strain UTI89 / UPEC) GN=purA PE=3 SV=1 - [PURA_ECOUT]	0.0142618	0.0142618	0	0.0319443	0	0.0476182	0	0	0	0.00168868	0	0	0	0	0	0	0	0.39128	0.181063	0.00206067	0	0	0.0800897	0.163468	0.0669413	0.0409082	0.047444	0.0554119	0.0347494	0	0	0	0	0.0125922	0.181867	0	0.00678122	0.170557	0	0	0	0	0	0	0	0	0	0
F2I7C0	2-dehydropantoate 2-reductase OS=Aerococcus urinae (strain ACS-120-V-Col10a) GN=HMPREF9243_0432 PE=3 SV=1 - [F2I7C0_AERUA]	0.014239	0.014239	0	0	0	0	0	0.213445	0.0287962	0	0	0	0	0	0	0	0	0	0	0	0	0	0	0	0	0	0	0	0	0	0	0	0	0	0	0	0	0	0	0	0	0	0	0	0	0	0	0
Q837W3	Trigger factor OS=Enterococcus faecalis (strain ATCC 700802 / V583) GN=tig PE=3 SV=1 - [TIG_ENTFA]	0.0142175	0.0142175	0	0	0	0	0	0	0	0	0	0	0.0852178	0	0.104246	0.0246619	0.0165905	0	0	0	0	0.0183083	0.0961076	0.0121087	0	0	0.0177915	0.00923532	0	0	0.00990295	0.0996853	0.109897	0.0279826	0.0330667	0	0.168174	0.00918382	0	0	0	0	0	0	0	0	0	0
B4EXJ7	Probable sigma(54) modulation protein OS=Proteus mirabilis (strain HI4320) GN=PMI3647 PE=4 SV=1 - [B4EXJ7_PROMH]	0.0142158	0.0142158	0	0	0	0	0	0	0	0	0	0	0	0	0	0	0	0	0	0	0	0	0.00533931	0	0	0	0.0059305	0	0	0	0	0.0527746	0.0219794	0.00419739	0	0	0	0	0	0	0	0	0	0	0	0	0	0
A6TGT4	Glucose-6-phosphate isomerase OS=Klebsiella pneumoniae subsp. pneumoniae (strain ATCC 700721 / MGH 78578) GN=pgi PE=3 SV=1 - [G6PI_KLEP7]	0.014209	0.014209	0	0	0	0	0	0	0	0	0	0.150965	0	0.120333	0	0	0	0	0	0	0	0	0	0	0	0	0	0	0	0	0	0	0	0	0	0	0	0	0	0	0	0	0	0	0	0	0	0.239087
A0A087DHX7	Enolase OS=Bifidobacterium scardovii GN=eno PE=3 SV=1 - [A0A087DHX7_9BIFI]	0.014195	0.014195	0	0	0	0	0	0	0	0	0	0	0	0	0	0	0	0	0	0	0	0	0	0	0	0	0	0	0	0.162983	0	0	0	0	0	0.260386	0.189874	0	0.00928505	0.0608879	0.145801	0.114916	0.164492	0	0	0	0	0
B4EY76	Phosphoribosylaminoimidazole-succinocarboxamide synthase OS=Proteus mirabilis (strain HI4320) GN=purC PE=3 SV=1 - [PUR7_PROMH]	0.0141949	0.0141949	0	0	0	0	0	0	0	0	0	0	0	0	0	0	0	0	0	0	0	0.00610277	0.0266966	0	0	0.010227	0.011861	0.00923532	0	0	0	0.0293192	0.0470987	0.00559652	0	0	0	0	0	0	0	0	0	0	0	0	0	0
B4EY41	Gluconokinase OS=Proteus mirabilis (strain HI4320) GN=gntK PE=3 SV=1 - [B4EY41_PROMH]	0.0141671	0.0141671	0	0	0	0	0	0	0	0	0	0	0	0	0	0	0	0	0	0	0	0.0122055	0.00533931	0.00605437	0	0.0153406	0	0.0369413	0	0	0	0.0742753	0.0596584	0.00839478	0	0	0	0	0	0	0	0	0	0	0	0	0	0
F2I7R3	Elongation factor G OS=Aerococcus urinae (strain ACS-120-V-Col10a) GN=fusA PE=3 SV=1 - [F2I7R3_AERUA]	0.0141615	0.0141615	0	0	0	0	0	0.131517	0.0418854	0	0	0	0	0	0	0	0	0	0	0	0	0	0	0	0	0	0	0	0	0	0	0	0	0	0	0	0	0	0	0	0	0	0	0	0	0	0	0
B4F1C3	Aldehyde dehydrogenase OS=Proteus mirabilis (strain HI4320) GN=aldB PE=3 SV=1 - [B4F1C3_PROMH]	0.0141274	0.0141274	0.00363385	0	0	0	0	0	0	0	0	0	0	0	0	0	0	0	0	0	0	0	0.0480538	0	0	0.010227	0.011861	0	0	0	0	0.02541	0.0533785	0.00419739	0	0	0	0	0	0	0	0	0	0	0	0	0	0
A6V716	DNA-binding protein HU OS=Pseudomonas aeruginosa (strain PA7) GN=hupB PE=3 SV=1 - [A6V716_PSEA7]	0.0141173	0.0141173	0	0	0	0	0	0	0	0	0	0	0	0	0	0	0	0	0	0	0	0	0.0320359	0	0.0257467	0.0664758	0.0296525	0.0184706	0.00868734	0.152796	0.16835	0.00390923	0	0.00699565	0.0682001	0.305453	0.241412	0.122014	0	0	0	0	0.0438645	0	0	0	0	0
Q1R4A4	5-methyltetrahydropteroyltriglutamate--homocysteine methyltransferase OS=Escherichia coli (strain UTI89 / UPEC) GN=metE PE=3 SV=1 - [METE_ECOUT]	0.0140707	0.0140707	0	0.0354937	0	0.0425163	0	0	0	0.0135094	0	0	0	0	0	0	0	0	0.405831	0.117458	0	0	0.46986	0.278501	0.0102987	0.00511352	0	0	0	0	0	0	0	0.0125922	0.190134	0	0	0.213852	0	0	0	0	0	0	0	0	0	0
A0A0H4X0P1	Photosystem I P700 chlorophyll a apoprotein A2 OS=Bordetella hinzii GN=psaB PE=3 SV=1 - [A0A0H4X0P1_9BORD]	0.0140452	0.0140452	0	0	0	0	0	0	0	0	0	0	0	0	0	0	0	0	0	0	0	0	0	0	0	0	0	0	0	0	0	0	0	0	0	0	0	0	0	0	0.140941	0.0919329	0.235771	0.450793	0.31682	0.319961	0.0394157	0.0616998
A6VCJ6	Polyribonucleotide nucleotidyltransferase OS=Pseudomonas aeruginosa (strain PA7) GN=pnp PE=3 SV=1 - [PNP_PSEA7]	0.0140119	0.0140119	0	0	0	0	0	0	0	0	0	0	0	0	0	0	0	0	0	0	0	0	0.266966	0.0121087	0	0.245449	0.148262	0	0.121623	0.0814913	0.0148544	0	0	0	0.00620001	0.302115	0.153256	0.0367353	0	0	0	0	0.0328983	0	0.00960061	0	0	0
A6UY54	4-aminobutyrate transaminase OS=Pseudomonas aeruginosa (strain PA7) GN=gabT PE=3 SV=1 - [A6UY54_PSEA7]	0.0140003	0.0140003	0	0	0	0	0	0	0	0	0	0	0	0	0	0	0	0	0	0	0	0	0.0427145	0	0	0.0562487	0	0	0	0	0.0247574	0	0	0	0.0723335	0.48572	0.215643	0.137757	0	0	0	0	0.0383814	0	0	0	0	0
P17086	Urease subunit alpha OS=Proteus mirabilis (strain HI4320) GN=ureC PE=1 SV=2 - [URE1_PROMH]	0.0139928	0.0139928	0	0	0	0	0	0	0	0	0	0	0	0	0	0	0	0	0	0	0	0	0	0	0	0.010227	0	0	0	0	0	0.0234554	0.0219794	0	0	0	0	0	0	0	0	0	0	0	0	0	0	0
A6UZH8	50S ribosomal protein L1 OS=Pseudomonas aeruginosa (strain PA7) GN=rplA PE=3 SV=1 - [RL1_PSEA7]	0.0139394	0.0139394	0	0	0	0	0	0	0	0	0	0	0	0	0	0	0	0	0	0	0	0	0.272305	0.0665981	0.061792	0.219881	0.266872	0	0.0694987	0.122237	0.0247574	0	0	0	0.0217	0.120178	0.077306	0.0144317	0	0	0	0	0.0712797	0	0	0	0	0
B4EX56	Phosphoenolpyruvate synthase OS=Proteus mirabilis (strain HI4320) GN=ppsA PE=3 SV=1 - [B4EX56_PROMH]	0.0139254	0.0139254	0	0	0	0	0	0	0	0	0	0	0	0	0	0	0	0	0	0	0	0	0	0	0	0	0	0	0	0	0	0.02541	0.0470987	0.00279826	0	0	0	0	0	0	0	0	0	0	0	0	0	0
B4ET24	Phosphoserine aminotransferase OS=Proteus mirabilis (strain HI4320) GN=serC PE=3 SV=1 - [SERC_PROMH]	0.013899	0.013899	0	0	0	0	0	0	0	0	0	0	0	0	0	0	0	0	0	0	0	0	0.00533931	0	0	0	0.0059305	0	0	0	0	0.02541	0.0565185	0	0	0	0	0	0	0	0	0	0	0	0	0	0	0
A6TBJ0	D-arabinitol dehydrogenase OS=Klebsiella pneumoniae subsp. pneumoniae (strain ATCC 700721 / MGH 78578) GN=KPN_02543 PE=4 SV=1 - [A6TBJ0_KLEP7]	0.0138971	0.0138971	0	0	0	0	0	0	0	0	0	0	0	0	0	0	0	0	0	0	0	0	0	0	0	0	0	0	0	0	0	0	0	0	0	0	0	0	0	0	0	0	0	0	0	0	0	0.235231
A6TG38	ATP synthase subunit alpha OS=Klebsiella pneumoniae subsp. pneumoniae (strain ATCC 700721 / MGH 78578) GN=atpA PE=3 SV=1 - [ATPA_KLEP7]	0.0138519	0.0138519	0	0	0	0	0	0	0	0	0	0.0332634	0	0.107666	0	0	0	0	0	0	0	0	0	0	0	0	0	0	0	0	0	0	0	0	0	0	0	0	0	0	0	0	0	0	0	0	0	0.242943
B4EZU8	Cysteine desulfurase IscS OS=Proteus mirabilis (strain HI4320) GN=iscS PE=3 SV=1 - [ISCS_PROMH]	0.0138097	0.0138097	0	0	0	0	0	0	0	0	0	0	0	0	0	0	0	0	0	0	0	0	0.00533931	0	0	0.0204541	0	0	0	0	0	0.00586384	0.0188395	0.011193	0.0113667	0	0	0	0	0	0	0	0	0	0	0	0	0
B4EX62	Hemin transport protein OS=Proteus mirabilis (strain HI4320) GN=hmuS PE=4 SV=1 - [B4EX62_PROMH]	0.0138036	0.0138036	0	0	0	0	0	0	0	0	0	0	0	0	0	0	0	0	0	0	0	0.0122055	0.00533931	0	0	0	0.011861	0	0	0	0	0.0488653	0.0847777	0.00699565	0	0	0	0	0	0	0	0	0	0	0	0	0	0
F2I860	D-lactate dehydrogenase OS=Aerococcus urinae (strain ACS-120-V-Col10a) GN=HMPREF9243_0581 PE=3 SV=1 - [F2I860_AERUA]	0.0137992	0.0137992	0	0	0	0	0	0.0797723	0.0405764	0	0	0	0	0	0	0	0	0	0	0	0	0	0	0	0	0	0	0	0	0	0	0	0	0	0	0	0	0	0	0	0	0	0	0	0	0	0	0
B4EZ95	Glycine--tRNA ligase beta subunit OS=Proteus mirabilis (strain HI4320) GN=glyS PE=3 SV=1 - [SYGB_PROMH]	0.0137748	0.0137748	0	0	0	0	0	0	0	0	0	0	0	0	0	0	0	0	0	0	0	0	0	0	0	0	0	0	0	0	0	0.00586384	0.00313992	0	0	0	0	0	0	0	0	0	0	0	0	0	0	0
A6T679	Alkyl hydroperoxide reductase, C22 subunit, thioredoxin-like protein OS=Klebsiella pneumoniae subsp. pneumoniae (strain ATCC 700721 / MGH 78578) GN=ahpC PE=4 SV=1 - [A6T679_KLEP7]	0.0137449	0.0137449	0	0	0	0	0	0	0	0	0	0	0	0	0	0	0	0	0	0	0	0	0	0	0	0	0	0	0	0	0	0	0	0	0	0	0	0	0	0	0	0	0	0	0	0	0	0.289218
B4EXW0	Uncharacterized protein OS=Proteus mirabilis (strain HI4320) GN=PMI1527 PE=4 SV=1 - [B4EXW0_PROMH]	0.0136912	0.0136912	0	0	0	0	0	0	0	0	0	0	0	0	0	0	0	0	0	0	0	0	0.00533931	0	0	0	0	0	0	0	0	0.0449561	0.037679	0	0.00620001	0	0	0	0	0	0	0	0	0	0	0	0	0
B4EYV3	50S ribosomal protein L11 OS=Proteus mirabilis (strain HI4320) GN=rplK PE=3 SV=1 - [RL11_PROMH]	0.0136802	0.0136802	0.00363385	0	0	0	0	0	0	0	0	0	0	0	0	0	0	0	0	0	0	0	0.0587324	0	0.0102987	0.0153406	0	0.00923532	0	0	0	0.0215008	0.0251193	0.00139913	0	0	0	0	0	0	0	0	0	0	0	0	0	0
B4F044	Pyridoxine 5'-phosphate synthase OS=Proteus mirabilis (strain HI4320) GN=pdxJ PE=3 SV=1 - [B4F044_PROMH]	0.0136779	0.0136779	0	0	0	0	0	0	0	0	0	0	0	0	0	0	0	0	0	0	0	0	0.0213573	0	0	0	0	0	0	0	0	0.0410469	0.0565185	0.00839478	0.00413334	0	0	0	0	0	0	0	0	0	0	0	0	0
B4F2U9	Threonine synthase OS=Proteus mirabilis (strain HI4320) GN=thrC PE=4 SV=1 - [B4F2U9_PROMH]	0.0136295	0.0136295	0	0	0	0	0	0	0	0	0	0	0	0	0	0	0	0	0	0	0	0	0	0	0	0	0	0	0	0	0	0.00586384	0.00627983	0.00279826	0	0	0	0	0	0	0	0	0	0	0	0	0	0
H7C713	Cell division protein DivIVA OS=Enterococcus faecalis (strain ATCC 700802 / V583) GN=divIVA PE=4 SV=1 - [H7C713_ENTFA]	0.0135742	0.0135742	0	0	0	0	0	0	0	0	0	0	0.0353342	0	0.0347488	0.0205516	0.0147471	0	0	0	0	0.0244111	0.0533931	0.00605437	0	0	0.011861	0	0	0	0.00990295	0.129005	0.0941974	0.0475704	0.1085	0	0.138337	0.0183676	0	0	0	0	0.0109661	0	0	0	0.00246348	0
C4YEL8	Histone H2B OS=Candida albicans (strain WO-1) GN=CAWG_00975 PE=3 SV=1 - [C4YEL8_CANAW]	0.0135505	0.0135505	0	0	0	0	0	0	0	0	0	0	0	0	0	0	0	0	0	0	0.0927644	0	0	0	0	0	0	0	0	0	0	0	0	0	0	0	0	0	0	0	0	0	0	0	0	0	0.0320252	0.0173531
Q1RAT0	Pyruvate kinase OS=Escherichia coli (strain UTI89 / UPEC) GN=pykA PE=3 SV=1 - [Q1RAT0_ECOUT]	0.0135098	0.0135098	0	0.0461418	0	0.0493189	0	0	0	0.00337735	0	0	0	0	0	0	0	0.167691	0.124871	0.03091	0	0	0.0961076	0.0726524	0.00514933	0.00511352	0.0059305	0.0369413	0	0	0	0	0	0.0223861	0.156034	0	0.00271249	0.10627	0	0	0	0	0	0	0	0	0	0
Q1R624	50S ribosomal protein L6 OS=Escherichia coli (strain UTI89 / UPEC) GN=rplF PE=3 SV=1 - [RL6_ECOUT]	0.0134755	0.0134755	0	0.0141975	0	0.039115	0	0	0	0.00168868	0	0	0	0	0	0	0	0.193777	0.112384	0.006182	0	0	0.224251	0.175577	0.175077	0.0153406	0.0711659	0.0369413	0.026062	0	0	0.0293192	0.0282592	0.0447722	0.1116	0	0	0.0826544	0	0	0	0	0	0	0	0	0	0
B4EV71	Glutamine--tRNA ligase OS=Proteus mirabilis (strain HI4320) GN=glnS PE=3 SV=1 - [SYQ_PROMH]	0.0134008	0.0134008	0	0	0	0	0	0	0	0	0	0	0	0	0	0	0	0	0	0	0	0	0	0	0	0	0	0	0	0	0	0.00977307	0.0219794	0.00279826	0	0	0	0	0	0	0	0	0	0	0	0	0	0
A8ANC4	Chaperone protein ClpB OS=Citrobacter koseri (strain ATCC BAA-895 / CDC 4225-83 / SGSC4696) GN=clpB PE=3 SV=1 - [A8ANC4_CITK8]	0.0134007	0.0134007	0	0	0.044559	0	0	0	0	0	0	0	0	0	0	0	0	0	0	0	0	0	0	0	0	0	0	0	0	0	0	0	0	0	0	0	0	0	0	0	0	0	0	0	0	0	0	0
Q1RG19	Elongation factor Ts OS=Escherichia coli (strain UTI89 / UPEC) GN=tsf PE=3 SV=1 - [EFTS_ECOUT]	0.0133749	0.0133749	0	0.184567	0	0.0680261	0	0	0	0.0692357	0	0	0	0	0	0	0	0.376374	0.190429	0.127761	0	0	0.0480538	0.0605437	0.0411946	0	0	0	0	0	0	0	0	0.0293817	0.178767	0	0	0.139069	0	0	0	0	0	0	0	0	0	0
Q1RE65	Arginine-binding periplasmic protein 2 OS=Escherichia coli (strain UTI89 / UPEC) GN=artJ PE=3 SV=1 - [Q1RE65_ECOUT]	0.0133119	0.0133119	0	0.0390431	0	0.0068026	0	0	0	0.0202641	0	0	0	0	0	0	0	0.0670766	0.109262	0.03091	0	0	0	0.0605437	0	0	0	0	0	0	0	0.00195461	0.00627983	0.0153904	0.325501	0.00166914	0.0135624	0.464439	0	0	0	0	0	0	0	0	0	0
A6V195	Probable outer membrane protein OS=Pseudomonas aeruginosa (strain PA7) GN=PSPA7_1446 PE=3 SV=1 - [A6V195_PSEA7]	0.0133111	0.0133111	0	0	0	0	0	0	0	0	0	0	0	0	0	0	0	0	0	0	0	0	0.282984	0.0121087	0.00514933	0.153406	0.207567	0	0	0.0203728	0.0346603	0	0	0	0.0248001	0.210312	0.207505	0.0537909	0	0	0	0	0.230288	0	0	0	0	0
B4ETL2	Integration host factor subunit alpha OS=Proteus mirabilis (strain HI4320) GN=ihfA PE=3 SV=1 - [IHFA_PROMH]	0.0132895	0.0132895	0	0	0	0	0	0	0	0	0	0	0	0	0	0	0	0	0	0	0	0	0	0.00605437	0	0.00511352	0	0	0	0	0	0.0430015	0.037679	0.00979391	0	0	0	0	0	0	0	0	0	0	0	0	0	0
A8Z2M6	Universal stress protein OS=Staphylococcus aureus (strain USA300 / TCH1516) GN=USA300HOU_1697 PE=3 SV=1 - [A8Z2M6_STAAT]	0.0132645	0.0132645	0	0	0	0	0	0	0	0	0	0	0	0	0	0	0	0	0	0	0	0	0	0	0	0	0	0	0	0	0	0	0	0	0	0	0	0	0	0.143917	0.0340202	0.0229832	0.0274153	0.0303905	0.00960061	0	0	0
A0A140NQL5	2-oxoglutarate dehydrogenase E1 component OS=Providencia stuartii (strain MRSN 2154) GN=sucA PE=4 SV=1 - [A0A140NQL5_PROSM]	0.0132364	0.0132364	0	0	0	0	0	0	0	0	0	0	0	0	0	0	0	0	0	0	0	0	0	0	0	0	0	0	0	0	0	0	0	0	0	0	0	0	0	0	0	0	0	0	0	0	0	0
A0A140NEM0	Isocitrate dehydrogenase [NADP] OS=Providencia stuartii (strain MRSN 2154) GN=S70_01440 PE=4 SV=1 - [A0A140NEM0_PROSM]	0.0132216	0.0132216	0	0	0	0	0	0	0	0	0	0	0	0	0	0	0	0	0	0	0	0	0	0	0	0	0	0	0	0	0	0	0	0	0	0	0	0	0	0	0	0	0	0	0	0	0	0
A6V3D2	Acyl carrier protein OS=Pseudomonas aeruginosa (strain PA7) GN=acpP2 PE=3 SV=1 - [A6V3D2_PSEA7]	0.0131903	0.0131903	0	0	0	0	0	0	0	0	0	0	0	0	0	0	0	0	0	0	0	0	0	0	0	0.0153406	0	0	0	0	0.143593	0.00781846	0.0156996	0.00419739	0.0496001	0.353858	0.284811	0.0852783	0	0	0	0	0.00548306	0	0	0	0	0
Q1R6B5	N-acetylneuraminate lyase OS=Escherichia coli (strain UTI89 / UPEC) GN=nanA PE=3 SV=1 - [NANA_ECOUT]	0.0131578	0.0131578	0	0	0	0.0323124	0	0	0	0.0101321	0	0	0	0	0	0	0	0	0.00624356	0.0144247	0	0	0.208233	0.0787068	0.015448	0.0255676	0.0177915	0	0	0	0	0	0	0.0349782	0.104367	0	0.0149187	0.132509	0	0	0	0	0	0	0	0	0	0
B4F2Y3	Putative secreted 5'-nucleotidase OS=Proteus mirabilis (strain HI4320) GN=PMI0047 PE=3 SV=1 - [B4F2Y3_PROMH]	0.0131517	0.0131517	0	0	0	0	0	0	0	0	0	0	0	0	0	0	0	0	0	0	0	0	0.0106786	0	0	0	0	0	0	0	0	0.0273646	0.0282592	0.0139913	0.00103334	0	0	0	0	0	0	0	0	0	0	0	0	0
Q820V3	3-hydroxyacyl-[acyl-carrier-protein] dehydratase FabZ OS=Enterococcus faecalis (strain ATCC 700802 / V583) GN=fabZ1 PE=3 SV=1 - [FABZ1_ENTFA]	0.0130985	0.0130985	0	0	0	0	0	0	0	0	0	0	0.0394912	0	0.0590729	0.00822064	0.0294942	0	0	0	0	0.0488222	0.0266966	0.0847612	0.0257467	0.0204541	0.0652354	0.0738825	0.0521241	0	0	0.0801392	0.075358	0.0713556	0.0816335	0	0.173599	0.0249275	0	0	0	0	0.0219322	0	0	0	0	0.00192812
A0A140NHN1	Pyruvate dehydrogenase E1 component OS=Providencia stuartii (strain MRSN 2154) GN=aceE PE=4 SV=1 - [A0A140NHN1_PROSM]	0.0130574	0.0130574	0	0	0	0	0	0	0	0	0	0	0	0	0	0	0	0	0	0	0	0	0	0	0	0	0	0	0	0	0	0	0	0	0	0	0	0	0	0	0	0	0	0	0	0	0	0
A6UZL3	DNA-directed RNA polymerase subunit alpha OS=Pseudomonas aeruginosa (strain PA7) GN=rpoA PE=3 SV=1 - [RPOA_PSEA7]	0.0130034	0.0130034	0	0	0	0	0	0	0	0	0	0	0	0	0	0	0	0	0	0	0	0	0.149501	0	0.015448	0.255676	0.166054	0	0.0955608	0.0509321	0.0297089	0	0	0	0.0289334	0.188613	0.160037	0.0327994	0	0	0	0.00459664	0.0164492	0	0	0	0	0
B4EWH9	Putative lipoprotein OS=Proteus mirabilis (strain HI4320) GN=PMI1349 PE=4 SV=1 - [B4EWH9_PROMH]	0.0129122	0.0129122	0	0	0	0	0	0	0	0	0	0	0	0	0	0	0	0	0	0	0	0	0.00533931	0	0	0	0.0059305	0	0	0	0	0.0215008	0.0251193	0.0181887	0	0	0	0	0	0	0	0	0	0	0	0	0	0
B4F1C2	Hydroxylamine reductase OS=Proteus mirabilis (strain HI4320) GN=hcp PE=3 SV=1 - [HCP_PROMH]	0.0129004	0.0129004	0	0	0	0	0	0	0	0	0	0	0	0	0	0	0	0	0	0	0	0	0.0106786	0	0	0.0204541	0	0.00923532	0	0	0	0.00781846	0.00627983	0.00139913	0.00206667	0	0	0	0	0	0	0	0	0	0	0	0	0
L7ZH99	Enolase OS=Serratia marcescens WW4 GN=eno PE=3 SV=1 - [L7ZH99_SERMA]	0.0128693	0.0128693	0	0	0	0	0	0	0	0	0	0	0	0	0	0	0	0	0	0	0	0	0	0	0	0	0	0	0	0	0	0	0	0	0	0	0	0	0	0	0	0	0	0	0	0	0	0
B4EYI8	Aminotransferase OS=Proteus mirabilis (strain HI4320) GN=tyrB PE=3 SV=1 - [B4EYI8_PROMH]	0.0128686	0.0128686	0	0	0	0	0	0	0	0	0	0	0	0	0	0	0	0	0	0	0	0	0	0	0	0	0	0	0	0	0	0.0156369	0.0125597	0.00839478	0	0	0	0	0	0	0	0	0	0	0	0	0	0
A8AJ40	2,3-bisphosphoglycerate-dependent phosphoglycerate mutase OS=Citrobacter koseri (strain ATCC BAA-895 / CDC 4225-83 / SGSC4696) GN=gpmA PE=3 SV=1 - [GPMA_CITK8]	0.0128677	0.0128677	0	0	0.149591	0	0	0	0	0	0	0	0	0	0	0	0	0	0	0	0	0	0	0	0	0	0	0	0	0	0	0	0	0	0	0	0	0	0	0	0	0	0	0	0	0	0	0
A0A0H3FKI8	Elongation factor G OS=Enterobacter aerogenes (strain ATCC 13048 / DSM 30053 / JCM 1235 / KCTC 2190 / NBRC 13534 / NCIMB 10102 / NCTC 10006) GN=fusA PE=3 SV=1 - [A0A0H3FKI8_ENTAK]	0.0128581	0.0128581	0	0	0	0	0	0	0	0	0	0	0	0	0	0	0	0	0	0	0	0	0	0	0	0	0	0	0	0	0	0	0	0	0	0	0	0	0	0	0	0	0	0	0	0	0	0
A6T809	Phage shock protein, inner membrane protein OS=Klebsiella pneumoniae subsp. pneumoniae (strain ATCC 700721 / MGH 78578) GN=pspA PE=4 SV=1 - [A6T809_KLEP7]	0.0128472	0.0128472	0	0	0	0	0	0	0	0	0	0	0	0	0	0	0	0	0	0	0	0	0	0	0	0	0	0	0	0	0	0	0	0	0	0	0	0	0	0	0	0	0	0	0	0	0	0.048203
Q1RF62	Chaperone protein HtpG OS=Escherichia coli (strain UTI89 / UPEC) GN=htpG PE=3 SV=1 - [HTPG_ECOUT]	0.0128299	0.0128299	0	0.0461418	0	0.0357137	0	0	0	0.0151981	0	0	0	0	0	0	0	0.279486	0.127993	0.103033	0	0	0.0480538	0.0544893	0.015448	0	0	0	0.00868734	0	0	0.0371377	0.0251193	0.0545661	0.230434	0	0.00813747	0.190236	0	0	0	0	0	0	0	0	0	0
A6UYY0	Nitrite reductase OS=Pseudomonas aeruginosa (strain PA7) GN=nirS PE=4 SV=1 - [A6UYY0_PSEA7]	0.0128111	0.0128111	0	0	0	0	0	0	0	0	0	0	0	0	0	0	0	0	0	0	0	0	0.0213573	0	0	0.143179	0.0296525	0	0.0173747	0.0203728	0.0198059	0	0	0	0.0506334	0.634274	0.29973	0.0577269	0	0	0	0	0	0	0	0	0	0
A6V2A9	Uncharacterized protein OS=Pseudomonas aeruginosa (strain PA7) GN=PSPA7_1811 PE=3 SV=1 - [A6V2A9_PSEA7]	0.0127293	0.0127293	0	0	0	0	0	0	0	0	0	0	0	0	0	0	0	0	0	0	0	0	0.0480538	0	0	0.0613622	0.0533745	0.00923532	0.0173747	0.112051	0.13369	0	0	0.00139913	0.0444334	0.252041	0.187162	0.0905262	0	0	0	0	0.0164492	0	0	0	0	0
Q1RBP6	Altronate oxidoreductase OS=Escherichia coli (strain UTI89 / UPEC) GN=uxaB PE=3 SV=1 - [UXAB_ECOUT]	0.0127003	0.0127003	0	0.0248456	0	0.0357137	0	0	0	0.0287075	0	0	0	0	0	0	0	0.00745295	0.0249742	0.006182	0	0	0	0.0363262	0.00514933	0.010227	0.0059305	0.0461766	0.112935	0	0	0	0.00313992	0.043373	0.379234	0	0.0203437	0.31225	0	0	0	0	0	0	0	0	0	0
Q1R553	Periplasmic dipeptide transport protein OS=Escherichia coli (strain UTI89 / UPEC) GN=dppA PE=4 SV=1 - [Q1R553_ECOUT]	0.0126827	0.0126827	0	0.0922837	0	0.00170065	0	0	0	0.0135094	0	0	0	0	0	0	0	0.0894354	0.115506	0.018546	0	0	0.0266966	0.0968699	0.0102987	0	0	0	0	0	0	0.0117277	0.00941974	0.0279826	0.178767	0.00166914	0.00271249	0.271579	0	0	0	0	0	0	0	0	0	0
Q1RG24	2,3,4,5-tetrahydropyridine-2,6-dicarboxylate N-succinyltransferase OS=Escherichia coli (strain UTI89 / UPEC) GN=dapD PE=3 SV=1 - [DAPD_ECOUT]	0.0126749	0.0126749	0	0.0638887	0	0.0510195	0	0	0	0.0168868	0	0	0	0	0	0	0	0.175144	0.0561921	0.068002	0	0	0.170858	0.181631	0.0566426	0	0.023722	0.00923532	0	0	0	0	0	0.0601626	0.147767	0	0.00542498	0.145629	0	0	0	0	0	0	0	0	0	0
A6VA10	Probable dna-binding stress protein OS=Pseudomonas aeruginosa (strain PA7) GN=PSPA7_4546 PE=3 SV=1 - [A6VA10_PSEA7]	0.0126554	0.0126554	0	0	0	0	0	0	0	0	0	0	0	0	0	0	0	0	0	0	0	0	0.0427145	0	0	0	0	0	0	0.0305592	0.16835	0	0	0	0.0578668	0.163576	0.115281	0.0944622	0	0	0	0	0.131593	0	0	0	0	0
A6V7K7	Dihydrolipoyllysine-residue succinyltransferase component of 2-oxoglutarate dehydrogenase complex OS=Pseudomonas aeruginosa (strain PA7) GN=sucB PE=3 SV=1 - [A6V7K7_PSEA7]	0.0126513	0.0126513	0	0	0	0	0	0	0	0	0	0	0	0	0	0	0	0	0	0	0	0	0.112126	0.00605437	0.00514933	0.0613622	0.0593049	0	0	0.0101864	0.0346603	0	0	0	0.0103334	0.477375	0.287524	0.0419832	0	0	0	0	0.0767628	0	0	0	0	0
B4F0Y1	Putative mechanosensitive ion channel protein OS=Proteus mirabilis (strain HI4320) GN=PMI2038 PE=4 SV=1 - [B4F0Y1_PROMH]	0.0126143	0.0126143	0	0	0	0	0	0	0	0	0	0	0	0	0	0	0	0	0	0	0	0	0.0213573	0	0	0	0	0	0	0	0	0.0293192	0.0313991	0.00279826	0.00103334	0	0	0	0	0	0	0	0	0	0	0	0	0
B4ETU4	Alkyl hydroperoxide reductase subunit F OS=Proteus mirabilis (strain HI4320) GN=ahpF PE=3 SV=1 - [B4ETU4_PROMH]	0.0126098	0.0126098	0	0	0	0	0	0	0	0	0	0	0	0	0	0	0	0	0	0	0	0	0	0	0	0	0	0	0	0	0	0	0	0	0	0	0	0	0	0	0	0	0	0	0	0	0	0
A0A140NJZ8	Transketolase OS=Providencia stuartii (strain MRSN 2154) GN=S70_06610 PE=3 SV=1 - [A0A140NJZ8_PROSM]	0.0126011	0.0126011	0	0	0	0	0	0	0	0	0	0	0	0	0	0	0	0	0	0	0	0	0	0	0	0	0	0	0	0	0	0	0	0	0	0	0	0	0	0	0	0	0	0	0	0	0	0
A8AKT9	DNA-directed RNA polymerase subunit beta OS=Citrobacter koseri (strain ATCC BAA-895 / CDC 4225-83 / SGSC4696) GN=rpoB PE=3 SV=2 - [RPOB_CITK8]	0.0125978	0.0125978	0	0	0	0	0	0	0	0	0	0	0	0	0	0	0	0	0	0	0	0	0	0	0	0	0	0	0	0	0	0	0	0	0	0	0	0	0	0	0	0	0	0	0	0	0	0
A6TGQ7	DNA-binding protein HU-alpha (HU-2) OS=Klebsiella pneumoniae subsp. pneumoniae (strain ATCC 700721 / MGH 78578) GN=hupA PE=3 SV=1 - [A6TGQ7_KLEP7]	0.0125885	0.0125885	0	0	0	0	0	0	0	0	0	0	0	0.0601666	0	0	0	0	0	0	0	0	0	0	0	0	0	0	0	0	0	0	0	0	0	0	0	0	0	0	0	0	0	0	0	0	0	0.117615
A8AQM8	Elongation factor G OS=Citrobacter koseri (strain ATCC BAA-895 / CDC 4225-83 / SGSC4696) GN=fusA PE=3 SV=1 - [EFG_CITK8]	0.0125812	0.0125812	0	0	0.25144	0	0	0	0	0	0	0	0	0	0	0	0	0	0	0	0	0	0	0	0	0	0	0	0	0	0	0	0	0	0	0	0	0	0	0	0	0	0	0	0	0	0	0
A8Z0I5	Formate C-acetyltransferase OS=Staphylococcus aureus (strain USA300 / TCH1516) GN=pfl PE=4 SV=1 - [A8Z0I5_STAAT]	0.0125563	0.0125563	0	0	0	0	0	0	0	0	0	0	0	0	0	0	0	0	0	0	0	0	0	0	0	0	0	0	0	0	0	0	0	0	0	0	0	0	0	0.182664	0.0145801	0	0	0	0	0	0	0
B4EVV6	Site-determining protein OS=Proteus mirabilis (strain HI4320) GN=minD PE=3 SV=1 - [B4EVV6_PROMH]	0.0125352	0.0125352	0	0	0	0	0	0	0	0	0	0	0	0	0	0	0	0	0	0	0	0	0	0	0	0	0.035583	0.0184706	0	0	0	0.0703661	0.037679	0.00559652	0	0	0	0	0	0	0	0	0	0	0	0	0	0
A8AIH2	30S ribosomal protein S1 OS=Citrobacter koseri (strain ATCC BAA-895 / CDC 4225-83 / SGSC4696) GN=CKO_02162 PE=3 SV=1 - [A8AIH2_CITK8]	0.0124754	0.0124754	0	0	0	0	0	0	0	0	0	0	0	0	0	0	0	0	0	0	0	0	0	0	0	0	0	0	0	0	0	0	0	0	0	0	0	0	0	0	0	0	0	0	0	0	0	0
A6V1D3	Elongation factor Ts OS=Pseudomonas aeruginosa (strain PA7) GN=tsf PE=3 SV=1 - [EFTS_PSEA7]	0.0124567	0.0124567	0	0	0	0	0	0	0	0	0	0	0	0	0	0	0	0	0	0	0	0	0.0320359	0	0.00514933	0.0204541	0.0059305	0	0	0.0509321	0.0742721	0	0	0	0.0609668	0.580862	0.250905	0.0957741	0	0	0	0	0.0164492	0	0	0	0	0
A6UZJ4	30S ribosomal protein S3 OS=Pseudomonas aeruginosa (strain PA7) GN=rpsC PE=3 SV=1 - [RS3_PSEA7]	0.012435	0.012435	0	0	0	0	0	0	0	0	0	0	0	0	0	0	0	0	0	0	0	0	0.128144	0.0242175	0.0257467	0.168746	0.189776	0.0369413	0.173747	0.132423	0.0544662	0	0	0	0.0103334	0.170253	0.103075	0.0209916	0	0	0	0	0.0657967	0	0	0	0	0
B4F298	Fructose-1,6-bisphosphatase class 1 OS=Proteus mirabilis (strain HI4320) GN=fbp PE=3 SV=1 - [F16PA_PROMH]	0.0123638	0.0123638	0	0	0	0	0	0	0	0	0	0	0	0	0	0	0	0	0	0	0	0	0.00533931	0	0	0	0	0	0	0	0	0.0156369	0.0313991	0.00139913	0	0	0	0	0	0	0	0	0	0	0	0	0	0
B4ETK9	50S ribosomal protein L20 OS=Proteus mirabilis (strain HI4320) GN=rplT PE=3 SV=1 - [RL20_PROMH]	0.0123475	0.0123475	0	0	0	0	0	0	0	0	0	0	0	0	0	0	0	0	0	0	0	0	0.0533931	0.0544893	0.0205973	0.00511352	0.0177915	0.0461766	0	0	0.00495148	0.00977307	0.0125597	0.00559652	0.00930002	0	0	0	0	0	0	0	0	0	0	0	0	0
B4EXK8	Putative toluene tolerance protein OS=Proteus mirabilis (strain HI4320) GN=PMI3658 PE=4 SV=1 - [B4EXK8_PROMH]	0.0123365	0.0123365	0	0	0	0	0	0	0	0	0	0	0	0	0	0	0	0	0	0	0	0	0	0	0	0	0	0	0	0	0	0.0625476	0.235494	0.00839478	0.00310001	0	0	0	0	0	0	0	0	0	0	0	0	0
B4EZG2	3-oxoacyl-[acyl-carrier-protein] synthase I OS=Proteus mirabilis (strain HI4320) GN=fabB PE=3 SV=1 - [B4EZG2_PROMH]	0.0123341	0.0123341	0	0	0	0	0	0	0	0	0	0	0	0	0	0	0	0	0	0	0	0.0122055	0.00533931	0	0	0	0.011861	0	0	0	0	0.00781846	0.0408189	0.00979391	0	0	0	0	0	0	0	0	0	0	0	0	0	0
Q82ZF4	Peptide ABC transporter, peptide-binding protein OS=Enterococcus faecalis (strain ATCC 700802 / V583) GN=EF_3106 PE=4 SV=1 - [Q82ZF4_ENTFA]	0.0123183	0.0123183	0	0	0	0	0	0	0	0	0	0	0.00831393	0	0	0	0.00184339	0	0	0	0	0.0671305	0.0907683	0.0181631	0	0	0.047444	0.0461766	0	0	0	0.142687	0.213514	0.0209869	0.0134334	0	0.0678122	0.00393592	0	0	0	0	0	0	0	0	0	0
Q1RC62	Phage shock protein A OS=Escherichia coli (strain UTI89 / UPEC) GN=pspA PE=4 SV=1 - [Q1RC62_ECOUT]	0.0123027	0.0123027	0	0	0	0	0	0	0	0	0	0	0	0	0	0	0	0.00745295	0.0187307	0.00412133	0	0	0.0427145	0.0484349	0	0	0.0652354	0.258589	0.00868734	0	0	0.00195461	0.0282592	0.155303	0.0950669	0	0	0.00918382	0	0	0	0	0	0	0	0	0	0
B4F1P1	Copper-transporting P-type ATPase OS=Proteus mirabilis (strain HI4320) GN=copA PE=3 SV=1 - [B4F1P1_PROMH]	0.0122853	0.0122853	0	0	0	0	0	0	0	0	0	0	0	0	0	0	0	0	0	0	0	0	0	0	0	0	0	0	0	0	0	0.0215008	0.0251193	0	0	0	0	0	0	0	0	0	0	0	0	0	0	0
A6T6W1	Arginine 3rd transport system periplasmic binding protein OS=Klebsiella pneumoniae subsp. pneumoniae (strain ATCC 700721 / MGH 78578) GN=artI PE=3 SV=1 - [A6T6W1_KLEP7]	0.0122468	0.0122468	0	0	0	0	0	0	0	0	0	0.0127936	0	0.0221666	0	0	0	0	0	0	0	0	0	0	0	0	0	0	0	0	0	0	0	0	0	0	0	0	0	0	0	0	0	0	0	0	0	0.25644
Q835Z1	NADPH-dependent FMN reductase OS=Enterococcus faecalis (strain ATCC 700802 / V583) GN=EF_1227 PE=4 SV=1 - [Q835Z1_ENTFA]	0.0122229	0.0122229	0	0	0	0	0	0	0	0	0	0	0.00207848	0	0	0	0	0	0	0	0	0.0244111	0.0533931	0.0181631	0	0	0	0	0	0	0	0.0488653	0.0470987	0.00419739	0.0165334	0	0.00949371	0.0104958	0.00464253	0	0	0	0.0109661	0	0	0	0	0
B4ESJ1	N-acetylglucosamine-specific PTS system, EIICBA component OS=Proteus mirabilis (strain HI4320) GN=nagE PE=4 SV=1 - [B4ESJ1_PROMH]	0.0121933	0.0121933	0	0	0	0	0	0	0	0	0	0	0	0	0	0	0	0	0	0	0	0	0.0266966	0	0	0	0.011861	0	0	0	0	0.0820938	0.072218	0.0181887	0	0	0	0	0	0	0	0	0	0	0	0	0	0
Q839F2	50S ribosomal protein L5 OS=Enterococcus faecalis (strain ATCC 700802 / V583) GN=rplE PE=3 SV=1 - [RL5_ENTFA]	0.0121888	0.0121888	0	0	0	0	0	0	0	0	0	0	0.0498836	0	0.027799	0.0246619	0.00368677	0	0	0	0	0.0427194	0.117465	0.0484349	0	0.00511352	0.0415135	0.0646472	0	0	0	0.0664569	0.109897	0.0447722	0.0496001	0	0.0433998	0.00787185	0.00464253	0	0	0	0.0164492	0	0	0	0	0
Q1RAF9	HMWP1 nonribosomal peptide/polyketide synthase OS=Escherichia coli (strain UTI89 / UPEC) GN=irp1 PE=4 SV=1 - [Q1RAF9_ECOUT]	0.0121727	0.0121727	0	0	0	0.00170065	0	0	0	0.00844338	0	0	0	0	0	0	0	0	0	0	0	0	0.00533931	0.33299	0	0	0.011861	0.0554119	0	0	0	0.00195461	0.00313992	0.135716	0.376134	0	0.00135625	0.309626	0	0	0	0	0	0	0	0	0	0
Q836Q0	Universal stress protein family OS=Enterococcus faecalis (strain ATCC 700802 / V583) GN=EF_1058 PE=4 SV=1 - [Q836Q0_ENTFA]	0.0121685	0.0121685	0	0	0	0	0	0	0	0	0	0	0.0270203	0	0.027799	0	0.0331809	0	0	0	0	0.0244111	0.0266966	0.0242175	0	0	0.011861	0	0	0	0.00495148	0.0723207	0.0816378	0.0937417	0.0940335	0	0.0786622	0.0157437	0	0	0	0	0.0274153	0	0	0	0.00246348	0
B4F0Y3	Aconitate hydratase B OS=Proteus mirabilis (strain HI4320) GN=acnB PE=3 SV=1 - [B4F0Y3_PROMH]	0.0121526	0.0121526	0	0	0	0	0	0	0	0	0	0	0	0	0	0	0	0	0	0	0	0	0	0	0	0	0	0	0	0	0	0	0	0	0	0	0	0	0	0	0	0	0	0	0	0	0	0
B4F1J5	50S ribosomal protein L24 OS=Proteus mirabilis (strain HI4320) GN=rplX PE=3 SV=1 - [RL24_PROMH]	0.0121476	0.0121476	0	0	0	0	0	0	0	0	0	0	0	0	0	0	0	0	0	0	0	0	0	0.0363262	0.0257467	0.00511352	0	0	0	0	0	0.00390923	0.0219794	0.011193	0	0	0	0	0	0	0	0	0	0	0	0	0	0
B4ESI9	N-acetylglucosamine-6-phosphate deacetylase OS=Proteus mirabilis (strain HI4320) GN=nagA PE=3 SV=1 - [B4ESI9_PROMH]	0.0121386	0.0121386	0	0	0	0	0	0	0	0	0	0	0	0	0	0	0	0	0	0	0	0.00610277	0.00533931	0.00605437	0	0	0	0	0	0	0	0.0156369	0.0313991	0.00279826	0	0	0	0	0	0	0	0	0	0	0	0	0	0
A6T4Q8	Acetyltransferase component of pyruvate dehydrogenase complex OS=Klebsiella pneumoniae subsp. pneumoniae (strain ATCC 700721 / MGH 78578) GN=aceF PE=3 SV=1 - [A6T4Q8_KLEP7]	0.0121357	0.0121357	0	0	0	0	0	0	0	0	0	0.0537332	0	0.1235	0	0	0	0	0	0	0	0	0	0	0	0	0	0	0	0	0	0	0	0	0	0	0	0	0	0	0	0	0	0	0	0	0	0.221734
A0A0H4WAM9	Elongation factor G OS=Bordetella hinzii GN=fusA_1 PE=3 SV=1 - [A0A0H4WAM9_9BORD]	0.0121316	0.0121316	0	0	0	0	0	0	0	0	0	0	0	0	0	0	0	0	0	0	0	0	0	0	0	0	0	0	0	0	0	0	0	0	0	0	0	0	0	0	0.0194401	0.00919329	0.0877289	0.116497	0.552035	0.443022	0.165053	0.0385624
L7ZIS9	Outer membrane protein A OS=Serratia marcescens WW4 GN=ompA PE=3 SV=1 - [L7ZIS9_SERMA]	0.0121175	0.0121175	0	0	0	0	0	0	0	0	0	0	0	0	0	0	0	0	0	0	0	0	0	0	0	0	0	0	0	0	0	0	0	0	0	0	0	0	0	0	0	0	0	0	0	0	0	0
A0A0H4WHJ7	ATP synthase subunit beta OS=Bordetella hinzii GN=atpD PE=3 SV=1 - [A0A0H4WHJ7_9BORD]	0.0120517	0.0120517	0	0	0	0	0	0	0	0	0	0	0	0	0	0	0	0	0	0	0	0	0	0	0	0	0	0	0	0	0	0	0	0	0	0	0	0	0	0	0.0340202	0.00919329	0.098695	0.30897	0.518433	0.305193	0.0936122	0.0539874
A6UYS4	Probable ClpA/B protease ATP binding subunit OS=Pseudomonas aeruginosa (strain PA7) GN=PSPA7_0564 PE=4 SV=1 - [A6UYS4_PSEA7]	0.0120247	0.0120247	0	0	0	0	0	0	0	0	0	0	0	0	0	0	0	0	0	0	0	0	0.0640718	0.0242175	0	0.0306811	0.0415135	0.0277059	0.0173747	0.0101864	0.0297089	0.02541	0.0408189	0	0.0465001	0.372219	0.225137	0.0669107	0	0	0	0	0.0383814	0	0	0	0	0
B4EUK1	Fimbrial outer membrane usher protein OS=Proteus mirabilis (strain HI4320) GN=mrpC PE=3 SV=1 - [B4EUK1_PROMH]	0.0120234	0.0120234	0	0	0	0	0	0	0	0	0	0	0	0	0	0	0	0	0	0	0	0	0.0106786	0	0	0	0	0	0	0	0	0.02541	0.00313992	0.00419739	0	0	0	0	0	0	0	0	0	0	0	0	0	0
Q1RG75	Dihydrolipoyl dehydrogenase OS=Escherichia coli (strain UTI89 / UPEC) GN=lpdA PE=3 SV=1 - [Q1RG75_ECOUT]	0.0120218	0.0120218	0	0.0638887	0	0.0578221	0	0	0	0.0422169	0	0	0	0	0	0	0	0.488168	0.0967752	0.107155	0	0	0.256287	0.0847612	0.0823893	0	0	0	0.0173747	0	0	0	0	0.0307809	0.0806002	0	0	0.0655987	0	0	0	0	0	0	0	0	0	0
Q1R6U8	Outer membrane protein TolC OS=Escherichia coli (strain UTI89 / UPEC) GN=tolC PE=4 SV=1 - [Q1R6U8_ECOUT]	0.0120195	0.0120195	0	0.0390431	0	0	0	0	0	0.00168868	0	0	0	0	0	0	0	0.13788	0.103019	0.0164853	0	0	0.122804	0.0665981	0.0102987	0	0	0.00923532	0	0	0	0.0312738	0.0345391	0.107733	0.209767	0	0	0.131197	0	0	0	0	0	0	0	0	0	0
B4EVU4	Glucose-6-phosphate 1-dehydrogenase OS=Proteus mirabilis (strain HI4320) GN=zwf PE=3 SV=1 - [B4EVU4_PROMH]	0.0120053	0.0120053	0	0	0	0	0	0	0	0	0	0	0	0	0	0	0	0	0	0	0	0	0.0320359	0	0	0	0	0	0	0	0	0.00977307	0.00941974	0	0	0	0	0	0	0	0	0	0	0	0	0	0	0
B4EZN9	Putative exported protein OS=Proteus mirabilis (strain HI4320) GN=PMI2937 PE=4 SV=1 - [B4EZN9_PROMH]	0.0119786	0.0119786	0	0	0	0	0	0	0	0	0	0	0	0	0	0	0	0	0	0	0	0	0	0	0	0	0	0	0	0	0	0.0742753	0.116177	0.0153904	0	0	0	0	0	0	0	0	0	0	0	0	0	0
B4EWA3	Thymidine phosphorylase OS=Proteus mirabilis (strain HI4320) GN=deoA PE=3 SV=1 - [TYPH_PROMH]	0.011953	0.011953	0	0	0	0	0	0	0	0	0	0	0	0	0	0	0	0	0	0	0	0	0	0	0	0	0	0	0	0	0	0.0175915	0.0282592	0.00279826	0.00516668	0	0	0	0	0	0	0	0	0	0	0	0	0
Q833H0	Acetate kinase OS=Enterococcus faecalis (strain ATCC 700802 / V583) GN=ackA PE=3 SV=1 - [ACKA_ENTFA]	0.0119333	0.0119333	0	0	0	0	0	0	0	0	0	0	0.0311773	0	0.0104246	0.00411032	0	0	0	0	0	0.0183083	0.112126	0.0181631	0	0	0.035583	0	0	0	0	0.224781	0.389349	0.0181887	0.0764668	0	0.0786622	0.0275515	0	0	0	0	0.0328983	0	0	0	0	0
B4EUT9	Na(+)-translocating NADH-quinone reductase subunit F OS=Proteus mirabilis (strain HI4320) GN=nqrF PE=3 SV=1 - [B4EUT9_PROMH]	0.011932	0.011932	0	0	0	0	0	0	0	0	0	0	0	0	0	0	0	0	0	0	0	0	0.0106786	0	0	0	0	0	0	0	0	0.0136823	0.0251193	0	0	0	0	0	0	0	0	0	0	0	0	0	0	0
B4F0C0	Superoxide dismutase OS=Proteus mirabilis (strain HI4320) GN=sodA PE=3 SV=1 - [B4F0C0_PROMH]	0.0119046	0.0119046	0	0	0	0	0	0	0	0	0	0	0	0	0	0	0	0	0	0	0	0.0427194	0.0427145	0.0121087	0	0	0.011861	0	0	0	0.0445633	0.0547292	0.0910575	0.0195878	0	0	0	0	0	0	0	0	0	0	0	0	0	0
B4ET11	Serine transporter OS=Proteus mirabilis (strain HI4320) GN=sdaC PE=4 SV=1 - [B4ET11_PROMH]	0.0118733	0.0118733	0	0	0	0	0	0	0	0	0	0	0	0	0	0	0	0	0	0	0	0	0.0320359	0	0	0	0.023722	0	0	0	0	0.0371377	0.0188395	0.00839478	0	0	0	0	0	0	0	0	0	0	0	0	0	0
Q04681	Major fimbrial subunit OS=Proteus mirabilis (strain HI4320) GN=pmfA PE=1 SV=1 - [PMFA_PROMH]	0.0118572	0.0118572	0	0	0	0	0	0	0	0	0	0	0	0	0	0	0	0	0	0	0	0	0.0106786	0	0	0	0	0	0	0	0	0.00586384	0.0156996	0.00139913	0	0	0	0	0	0	0	0	0	0	0	0	0	0
J7SKQ9	Enolase OS=Morganella morganii subsp. morganii KT GN=eno PE=3 SV=1 - [J7SKQ9_MORMO]	0.0117491	0.0117491	0	0	0	0	0	0	0	0	0	0	0	0	0	0	0	0	0	0	0	0	0	0	0	0	0	0	0	0	0	0	0	0	0	0	0	0	0	0	0	0	0	0	0	0	0	0
Q832Z4	ABC transporter, ATP-binding protein OS=Enterococcus faecalis (strain ATCC 700802 / V583) GN=EF_2074 PE=3 SV=1 - [Q832Z4_ENTFA]	0.0117396	0.0117396	0	0	0	0	0	0	0	0	0	0	0.0187064	0	0	0	0.0110603	0	0	0	0	0.0183083	0.0533931	0.0181631	0	0	0	0.0184706	0	0	0	0.164188	0.166415	0.03218	0.0361667	0	0.0461123	0.00655987	0	0	0	0	0	0	0	0	0	0
B4EUT6	Na(+)-translocating NADH-quinone reductase subunit C OS=Proteus mirabilis (strain HI4320) GN=nqrC PE=3 SV=1 - [B4EUT6_PROMH]	0.0117117	0.0117117	0	0	0	0	0	0	0	0	0	0	0	0	0	0	0	0	0	0	0	0	0.0213573	0	0	0	0	0	0	0	0	0.0449561	0.0188395	0.00699565	0	0	0	0	0	0	0	0	0	0	0	0	0	0
A6VA85	Arginine/ornithine binding protein AotJ OS=Pseudomonas aeruginosa (strain PA7) GN=aotJ PE=3 SV=1 - [A6VA85_PSEA7]	0.0116937	0.0116937	0	0	0	0	0	0	0	0	0	0	0	0	0	0	0	0	0	0	0	0	0	0	0	0	0	0	0	0	0.118835	0	0	0	0.0423668	0.412278	0.390599	0.124638	0	0	0	0	0	0	0	0	0	0
Q1R9B6	Phosphate acetyltransferase OS=Escherichia coli (strain UTI89 / UPEC) GN=pta PE=3 SV=1 - [Q1R9B6_ECOUT]	0.0116669	0.0116669	0	0.131327	0	0.0612234	0	0	0	0.0067547	0	0	0	0	0	0	0	0.286939	0.312178	0.0144247	0	0	0.122804	0.0484349	0.015448	0	0	0	0	0	0	0	0.0219794	0.00699565	0.163267	0	0	0.232219	0	0	0	0	0	0	0	0	0	0
A6V1R7	Probable peroxidase OS=Pseudomonas aeruginosa (strain PA7) GN=PSPA7_1618 PE=4 SV=1 - [A6V1R7_PSEA7]	0.0116646	0.0116646	0	0	0	0	0	0	0	0	0	0	0	0	0	0	0	0	0	0	0	0	0	0	0	0.010227	0.023722	0	0	0.0305592	0.0445633	0	0	0	0.0351334	0.425631	0.122062	0.051167	0	0	0	0	0.0274153	0	0	0	0	0
Q839C1	L-lactate dehydrogenase 1 OS=Enterococcus faecalis (strain ATCC 700802 / V583) GN=ldh1 PE=3 SV=1 - [LDH1_ENTFA]	0.011662	0.011662	0	0	0	0	0	0	0	0	0	0	0.0124709	0	0.00347488	0	0.00368677	0	0	0	0	0	0.0213573	0.00605437	0	0	0	0	0	0	0.00495148	0.0566838	0.0847777	0.0405748	0.0372001	0	0.055606	0.0170557	0	0.0110705	0	0.00459664	0.0274153	0	0	0	0	0
F2I568	Trigger factor OS=Aerococcus urinae (strain ACS-120-V-Col10a) GN=tig PE=3 SV=1 - [F2I568_AERUA]	0.0116598	0.0116598	0	0	0	0	0	0.228537	0.0824618	0	0	0	0	0	0	0	0	0	0	0	0	0	0	0	0	0	0	0	0	0	0	0	0	0	0	0	0	0	0	0	0	0	0	0	0	0	0	0
B4EXW2	Putative exported protein OS=Proteus mirabilis (strain HI4320) GN=PMI1529 PE=4 SV=1 - [B4EXW2_PROMH]	0.011643	0.011643	0	0	0	0	0	0	0	0	0	0	0	0	0	0	0	0	0	0	0	0	0	0	0	0	0	0	0	0	0	0.0117277	0.0816378	0.00139913	0	0	0	0	0	0	0	0	0	0	0	0	0	0
B4EWE3	Xaa-Pro dipeptidase OS=Proteus mirabilis (strain HI4320) GN=pepQ PE=3 SV=1 - [PEPQ_PROMH]	0.0116067	0.0116067	0	0	0	0	0	0	0	0	0	0	0	0	0	0	0	0	0	0	0	0	0	0	0	0	0	0	0	0	0	0.0332284	0.037679	0.011193	0	0	0	0	0	0	0	0	0	0	0	0	0	0
B4EX36	Putative carbon-nitrogen hydrolase OS=Proteus mirabilis (strain HI4320) GN=PMI3637 PE=4 SV=1 - [B4EX36_PROMH]	0.0116047	0.0116047	0	0	0	0	0	0	0	0	0	0	0	0	0	0	0	0	0	0	0	0	0.0106786	0	0	0	0	0	0	0	0	0.0175915	0.0125597	0	0	0	0	0	0	0	0	0	0	0	0	0	0	0
Q834C4	General stress protein OS=Enterococcus faecalis (strain ATCC 700802 / V583) GN=EF_1744 PE=4 SV=1 - [Q834C4_ENTFA]	0.0116042	0.0116042	0	0	0	0	0	0	0	0	0	0	0.00415697	0	0.00694975	0.00822064	0.00184339	0	0	0	0	0.00610277	0.0480538	0.00605437	0	0	0.035583	0.0184706	0	0	0.00990295	0.0879576	0.0910575	0.0405748	0.0454668	0	0.0705247	0.0236155	0	0	0	0	0.00548306	0	0	0	0.00492696	0
A6TFB3	Universal stress protein OS=Klebsiella pneumoniae subsp. pneumoniae (strain ATCC 700721 / MGH 78578) GN=uspA PE=3 SV=1 - [A6TFB3_KLEP7]	0.0115867	0.0115867	0	0	0	0	0	0	0	0	0	0	0	0	0	0	0	0	0	0	0	0	0	0	0	0	0	0	0	0	0	0	0	0	0	0	0	0	0	0	0	0	0	0	0	0	0	0.383696
B4EXB1	Oligopeptide ABC transporter, oligopeptide-binding protein OS=Proteus mirabilis (strain HI4320) GN=oppA2 PE=4 SV=1 - [B4EXB1_PROMH]	0.011582	0.011582	0	0	0	0	0	0	0	0	0	0	0	0	0	0	0	0	0	0	0	0	0	0	0	0	0	0	0	0	0	0.0332284	0.0596584	0	0	0	0	0	0	0	0	0	0	0	0	0	0	0
Q1R612	30S ribosomal protein S3 OS=Escherichia coli (strain UTI89 / UPEC) GN=rpsC PE=3 SV=1 - [RS3_ECOUT]	0.0115579	0.0115579	0	0.028395	0.00954836	0.0238091	0	0	0	0.00337735	0	0	0	0	0	0	0	0.0670766	0.0374614	0.00824266	0	0	0.0640718	0.102924	0.0411946	0.0357946	0	0	0.026062	0	0	0.0293192	0	0.0251843	0.1023	0	0.01085	0.0826544	0	0	0	0	0	0	0	0	0	0
B4ETV2	Putative exported L-asparaginase OS=Proteus mirabilis (strain HI4320) GN=PMI1222 PE=4 SV=1 - [B4ETV2_PROMH]	0.0115455	0.0115455	0	0	0	0	0	0	0	0	0	0	0	0	0	0	0	0	0	0	0	0	0	0	0	0	0	0	0	0	0	0.113368	0.178975	0.0139913	0.00206667	0	0	0	0	0	0	0	0	0	0	0	0	0
Q1R312	Uncharacterized protein OS=Escherichia coli (strain UTI89 / UPEC) GN=yjgF PE=4 SV=1 - [Q1R312_ECOUT]	0.011524	0.011524	0	0.0354937	0	0.0170065	0	0	0	0.0135094	0	0	0	0	0	0	0	0.100615	0.0374614	0.0144247	0	0	0	0.0181631	0	0	0	0	0	0	0	0	0	0.0223861	0.233534	0	0.00542498	0.280763	0	0	0	0	0	0	0	0	0	0
B4EUZ9	Putative cold shock protein OS=Proteus mirabilis (strain HI4320) GN=cspE PE=4 SV=1 - [B4EUZ9_PROMH]	0.0115104	0.0115104	0	0	0	0	0	0	0	0	0	0	0	0	0	0	0	0	0	0	0	0	0	0	0	0	0	0	0	0	0	0.0136823	0	0.00279826	0.0186	0	0	0	0	0	0	0	0	0	0	0	0	0
Q1RA44	6-phosphogluconate dehydrogenase, decarboxylating OS=Escherichia coli (strain UTI89 / UPEC) GN=gnd PE=3 SV=1 - [Q1RA44_ECOUT]	0.011482	0.011482	0	0.163271	0	0.0765293	0	0	0	0.0118207	0	0	0	0	0	0	0	0.368921	0.199794	0.086548	0	0	0.15484	0.0908155	0.061792	0.0153406	0.0059305	0	0	0	0	0	0	0.0209869	0.140534	0	0.00271249	0.120702	0	0	0	0	0	0	0	0	0	0
Q836Q9	6-phosphogluconate dehydrogenase, decarboxylating OS=Enterococcus faecalis (strain ATCC 700802 / V583) GN=gnd PE=3 SV=1 - [Q836Q9_ENTFA]	0.0114583	0.0114583	0	0	0	0	0	0	0	0	0	0	0.0831393	0	0.027799	0	0.00368677	0	0	0	0	0	0.0800897	0.0363262	0	0	0.0296525	0.0369413	0	0	0	0.113368	0.188395	0.0335791	0.0485668	0	0.0705247	0.0301754	0	0	0	0	0	0	0	0	0	0
B4F1J8	30S ribosomal protein S8 OS=Proteus mirabilis (strain HI4320) GN=rpsH PE=3 SV=1 - [RS8_PROMH]	0.0114517	0.0114517	0	0	0	0	0	0	0	0	0	0	0	0	0	0	0	0	0	0	0	0	0	0	0.00514933	0.00511352	0	0	0	0	0	0.00781846	0.00627983	0.00279826	0	0	0	0	0	0	0	0	0	0	0	0	0	0
B4F277	30S ribosomal protein S18 OS=Proteus mirabilis (strain HI4320) GN=rpsR PE=3 SV=1 - [RS18_PROMH]	0.0113765	0.0113765	0	0	0	0	0	0	0	0	0	0	0	0	0	0	0	0	0	0	0	0.00610277	0.0160179	0.0302718	0	0.0153406	0.0177915	0	0.00868734	0	0.00495148	0.00781846	0.0156996	0.00559652	0.0279001	0	0	0.0183676	0	0	0	0	0	0	0	0	0	0
B4EWX2	Putative exported protein OS=Proteus mirabilis (strain HI4320) GN=PMI2504 PE=4 SV=1 - [B4EWX2_PROMH]	0.0113628	0.0113628	0	0	0	0	0	0	0	0	0	0	0	0	0	0	0	0	0	0	0	0	0.0106786	0	0	0	0	0	0	0	0	0.0293192	0.0627983	0.00699565	0	0	0	0	0	0	0	0	0	0	0	0	0	0
F2I7Z7	Fructose-1,6-bisphosphate aldolase, class II OS=Aerococcus urinae (strain ACS-120-V-Col10a) GN=fba PE=4 SV=1 - [F2I7Z7_AERUA]	0.0113496	0.0113496	0	0	0	0	0	0.127205	0.0287962	0	0	0	0	0	0	0	0	0	0	0	0	0	0	0	0	0	0	0	0	0	0	0	0	0	0	0	0	0	0	0	0	0	0	0	0	0	0	0
P43806	Enolase OS=Haemophilus influenzae (strain ATCC 51907 / DSM 11121 / KW20 / Rd) GN=eno PE=3 SV=2 - [ENO_HAEIN]	0.011303	0.011303	0	0	0	0	0	0	0	0	0	0	0	0	0	0	0	0	0	0	0	0	0	0	0	0	0	0	0	0	0	0	0	0	0	0	0	0	0	0	0	0	0	0	0	0	0	0
B4F2I0	Chaperone SurA OS=Proteus mirabilis (strain HI4320) GN=surA PE=3 SV=1 - [B4F2I0_PROMH]	0.0112842	0.0112842	0	0	0	0	0	0	0	0	0	0	0	0	0	0	0	0	0	0	0	0	0.0106786	0	0	0	0	0	0	0	0	0.00977307	0.0282592	0	0	0	0	0	0	0	0	0	0	0	0	0	0	0
Q839I2	Phosphopentomutase OS=Enterococcus faecalis (strain ATCC 700802 / V583) GN=deoB PE=3 SV=1 - [DEOB_ENTFA]	0.0112828	0.0112828	0	0	0	0	0	0	0	0	0	0	0.00831393	0	0	0	0	0	0	0	0	0.0122055	0.0160179	0.0121087	0	0	0.011861	0	0	0	0	0.199371	0.439588	0.0237852	0.0723335	0	0.105787	0.0157437	0	0	0	0	0.0219322	0	0	0	0	0
Q1R6H4	Polyribonucleotide nucleotidyltransferase OS=Escherichia coli (strain UTI89 / UPEC) GN=pnp PE=3 SV=2 - [PNP_ECOUT]	0.0112461	0.0112461	0	0.117129	0	0.0204078	0	0	0	0.00506603	0	0	0	0	0	0	0	0.245947	0.287204	0.0783053	0	0	0.192215	0.0363262	0.015448	0	0	0	0	0	0	0	0	0.0223861	0.1426	0	0	0.152189	0	0	0	0	0	0	0	0	0	0
B4F1Q0	O-antigen chain length determinant OS=Proteus mirabilis (strain HI4320) GN=wzz PE=4 SV=1 - [B4F1Q0_PROMH]	0.0111725	0.0111725	0	0	0	0	0	0	0	0	0	0	0	0	0	0	0	0	0	0	0	0.00610277	0.0266966	0	0	0	0.023722	0.00923532	0	0	0	0.0117277	0.0156996	0.00139913	0	0	0	0	0	0	0	0	0	0	0	0	0	0
B4EV74	Ferric uptake regulation protein OS=Proteus mirabilis (strain HI4320) GN=fur PE=3 SV=1 - [B4EV74_PROMH]	0.0111465	0.0111465	0	0	0	0	0	0	0	0	0	0	0	0	0	0	0	0	0	0	0	0	0	0.00605437	0	0	0	0	0	0	0	0.0195461	0.0125597	0.00559652	0	0	0	0	0	0	0	0	0	0	0	0	0	0
A6T5N6	Chaperone protein HtpG OS=Klebsiella pneumoniae subsp. pneumoniae (strain ATCC 700721 / MGH 78578) GN=htpG PE=3 SV=1 - [HTPG_KLEP7]	0.0111222	0.0111222	0	0	0	0	0	0	0	0	0	0.00511744	0	0.0918332	0	0	0	0	0	0	0	0	0	0	0	0	0	0	0	0	0	0	0	0	0	0	0	0	0	0	0	0	0	0	0	0	0	0.121472
Q1PGT3	Outer membrane protein 1b (Fragment) OS=Escherichia coli (strain UTI89 / UPEC) GN=ompC PE=4 SV=1 - [Q1PGT3_ECOUT]	0.0111188	0.0111188	0	0	0	0	0	0	0	0	0	0	0	0	0	0	0	0	0	0	0	0	0	0	0	0	0	0	0	0	0	0	0	0	0.453634	0.00166914	0	0.856719	0	0	0	0	0	0	0	0	0	0
A6T720	Aminotransferase OS=Klebsiella pneumoniae subsp. pneumoniae (strain ATCC 700721 / MGH 78578) GN=aspC PE=3 SV=1 - [A6T720_KLEP7]	0.0111035	0.0111035	0	0	0	0	0	0	0	0	0	0.0767617	0	0.0443333	0	0	0	0	0	0	0	0	0	0	0	0	0	0	0	0	0	0	0	0	0	0	0	0	0	0	0	0	0	0	0	0	0	0.179315
A6TGN6	50S ribosomal protein L1 OS=Klebsiella pneumoniae subsp. pneumoniae (strain ATCC 700721 / MGH 78578) GN=rplA PE=3 SV=1 - [RL1_KLEP7]	0.0110992	0.0110992	0	0	0	0	0	0	0	0	0	0.0332634	0	0.0633332	0	0	0	0	0	0	0	0	0	0	0	0	0	0	0	0	0	0	0	0	0	0	0	0	0	0	0	0	0	0	0	0	0	0.127256
B4F1A3	Agmatinase OS=Proteus mirabilis (strain HI4320) GN=speB PE=3 SV=1 - [SPEB_PROMH]	0.0110944	0.0110944	0	0	0	0	0	0	0	0	0	0	0	0	0	0	0	0	0	0	0	0.0122055	0	0	0	0	0	0	0	0	0	0.0293192	0.0219794	0.00559652	0	0	0	0	0	0	0	0	0	0	0	0	0	0
Q1RD16	Isocitrate dehydrogenase [NADP] OS=Escherichia coli (strain UTI89 / UPEC) GN=icdA PE=3 SV=1 - [Q1RD16_ECOUT]	0.0110513	0.0110513	0	0.117129	0	0.0697267	0	0	0	0.0489716	0	0	0	0	0	0	0	0.462083	0.14048	0.129822	0	0	0.0533931	0.0302718	0.0205973	0	0	0	0	0	0.00990295	0	0	0	0.0785335	0.0767806	0.113925	0.140381	0	0	0	0	0	0	0	0	0	0
B4EX30	Rod shape-determining protein OS=Proteus mirabilis (strain HI4320) GN=mreB PE=4 SV=1 - [B4EX30_PROMH]	0.0110377	0.0110377	0	0	0	0	0	0	0	0	0	0	0	0	0	0	0	0	0	0	0	0	0	0	0	0	0	0	0	0	0	0	0	0	0	0	0	0	0	0	0	0	0	0	0	0	0	0
B4F2U1	Carbamoyl-phosphate synthase large chain OS=Proteus mirabilis (strain HI4320) GN=carB PE=3 SV=1 - [B4F2U1_PROMH]	0.011033	0.011033	0	0	0	0	0	0	0	0	0	0	0	0	0	0	0	0	0	0	0	0	0	0	0	0	0	0	0	0	0	0	0	0	0	0	0	0	0	0	0	0	0	0	0	0	0	0
B4EYW7	Peptidyl-prolyl cis-trans isomerase OS=Proteus mirabilis (strain HI4320) GN=slyD PE=3 SV=1 - [B4EYW7_PROMH]	0.0110131	0.0110131	0	0	0	0	0	0	0	0	0	0	0	0	0	0	0	0	0	0	0	0.0122055	0.0213573	0	0	0	0.0059305	0	0	0	0	0.0117277	0.0408189	0	0	0	0	0	0	0	0	0	0	0	0	0	0	0
A6VDD4	Pyruvate dehydrogenase E1 component OS=Pseudomonas aeruginosa (strain PA7) GN=aceE PE=4 SV=1 - [A6VDD4_PSEA7]	0.0110027	0.0110027	0	0	0	0	0	0	0	0	0	0	0	0	0	0	0	0	0	0	0	0	0.0800897	0	0	0.0920434	0.136401	0.0184706	0.0173747	0.0713049	0.0148544	0	0	0	0.0144667	0.263725	0.0908684	0.0249275	0	0	0	0	0.0603136	0	0	0	0	0
B4ETR2	D-lactate dehydrogenase OS=Proteus mirabilis (strain HI4320) GN=ldhA PE=3 SV=1 - [B4ETR2_PROMH]	0.0109924	0.0109924	0	0	0	0	0	0	0	0	0	0	0	0	0	0	0	0	0	0	0	0.00610277	0.0213573	0	0	0	0	0	0	0	0	0.0136823	0.0313991	0.00279826	0	0	0	0	0	0	0	0	0	0	0	0	0	0
B4EUZ4	Ribonucleoside-diphosphate reductase subunit beta OS=Proteus mirabilis (strain HI4320) GN=nrdF PE=3 SV=1 - [B4EUZ4_PROMH]	0.0109437	0.0109437	0	0	0	0	0	0	0	0	0	0	0	0	0	0	0	0	0	0	0	0	0.0213573	0	0	0	0	0	0	0	0	0.00195461	0	0.00139913	0	0	0	0	0	0	0	0	0	0	0	0	0	0
A0A140NKB0	ATP synthase subunit alpha OS=Providencia stuartii (strain MRSN 2154) GN=atpA PE=3 SV=1 - [A0A140NKB0_PROSM]	0.0108973	0.0108973	0	0	0	0	0	0	0	0	0	0	0	0	0	0	0	0	0	0	0	0	0	0	0	0	0	0	0	0	0	0	0	0	0	0	0	0	0	0	0	0	0	0	0	0	0	0
B4ESY3	Cytidine deaminase OS=Proteus mirabilis (strain HI4320) GN=cdd PE=3 SV=1 - [CDD_PROMH]	0.0108911	0.0108911	0	0	0	0	0	0	0	0	0	0	0	0	0	0	0	0	0	0	0	0	0.00533931	0	0	0	0	0	0	0	0	0.02541	0.075358	0.00559652	0	0	0	0	0	0	0	0	0	0	0	0	0	0
A6TDK6	Putative fimbrial-like protein OS=Klebsiella pneumoniae subsp. pneumoniae (strain ATCC 700721 / MGH 78578) GN=KPN_03279 PE=4 SV=1 - [A6TDK6_KLEP7]	0.0108903	0.0108903	0	0	0	0	0	0	0	0	0	0	0	0	0	0	0	0	0	0	0	0	0	0	0	0	0	0	0	0	0	0	0	0	0	0	0	0	0	0	0	0	0	0	0	0	0	0
B4F1M7	Peptidyl-prolyl cis-trans isomerase OS=Proteus mirabilis (strain HI4320) GN=ppiB PE=3 SV=1 - [B4F1M7_PROMH]	0.010853	0.010853	0	0	0	0	0	0	0	0	0	0	0	0	0	0	0	0	0	0	0	0	0.00533931	0	0	0	0	0	0	0	0	0.0234554	0.0156996	0.0167896	0	0	0	0	0	0	0	0	0	0	0	0	0	0
F2I4Z4	Chaperone protein DnaK OS=Aerococcus urinae (strain ACS-120-V-Col10a) GN=dnaK PE=2 SV=1 - [F2I4Z4_AERUA]	0.0108396	0.0108396	0	0	0	0	0	0.206977	0.0575924	0	0	0	0	0	0	0	0	0	0	0	0	0	0	0	0	0	0	0	0	0	0	0	0	0	0	0	0	0	0	0	0	0	0	0	0	0	0	0
B4EUY8	MarR-family transcriptional regulator OS=Proteus mirabilis (strain HI4320) GN=emrR PE=4 SV=1 - [B4EUY8_PROMH]	0.0108033	0.0108033	0	0	0	0	0	0	0	0	0	0	0	0	0	0	0	0	0	0	0	0	0	0	0	0	0	0	0	0	0	0.02541	0.0313991	0.00559652	0	0	0	0	0	0	0	0	0	0	0	0	0	0
A6TC52	Phosphoenolpyruvate-protein phosphotransferase OS=Klebsiella pneumoniae subsp. pneumoniae (strain ATCC 700721 / MGH 78578) GN=ptsI PE=3 SV=1 - [A6TC52_KLEP7]	0.0107814	0.0107814	0	0	0	0	0	0	0	0	0	0.0153523	0	0.0918332	0	0	0	0	0	0	0	0	0	0	0	0	0	0	0	0	0	0	0	0	0	0	0	0	0	0	0	0	0	0	0	0	0	0.169675
A0A1E8YAS5	Cupin OS=Globicatella sp. HMSC072A10 GN=HMPREF2811_08555 PE=4 SV=1 - [A0A1E8YAS5_9LACT]	0.0107551	0.0107551	0	0	0	0	0	0	0	0	0	0	0	0	0	0	0	0	0	0	0	0	0	0	0	0	0	0	0	0	0	0	0	0	0	0	0	0	0	0	0	0	0	0	0	0	0	0
A6TB24	Pyruvate kinase OS=Klebsiella pneumoniae subsp. pneumoniae (strain ATCC 700721 / MGH 78578) GN=pykA PE=3 SV=1 - [A6TB24_KLEP7]	0.0107282	0.0107282	0	0	0	0	0	0	0	0	0	0.112584	0	0.0886665	0	0	0	0	0	0	0	0	0	0	0	0	0	0	0	0	0	0	0	0	0	0	0	0	0	0	0	0	0	0	0	0	0	0.210165
A6V4F2	Probable isocitrate lyase OS=Pseudomonas aeruginosa (strain PA7) GN=PSPA7_2573 PE=4 SV=1 - [A6V4F2_PSEA7]	0.0107124	0.0107124	0	0	0	0	0	0	0	0	0	0	0	0	0	0	0	0	0	0	0	0	0.0640718	0.0181631	0.0257467	0.158519	0.130471	0	0.00868734	0.0713049	0.20301	0	0	0	0.0124	0.0617583	0.055606	0.0314874	0	0	0	0	0.159009	0.00506509	0.00480031	0	0	0
Q1RG11	Histone-like protein, located in outer membrane or nucleoid OS=Escherichia coli (strain UTI89 / UPEC) GN=hlpA PE=3 SV=1 - [Q1RG11_ECOUT]	0.0106474	0.0106474	0	0.0780862	0	0.0357137	0	0	0	0.0455942	0	0	0	0	0	0	0	0.0968884	0.071801	0.0473953	0	0	0.261626	0.211903	0.0566426	0.00511352	0.0059305	0	0	0	0	0.00195461	0	0.0391756	0.184967	0	0.0149187	0.0905262	0	0	0	0	0	0	0	0	0	0
B4EX47	Cysteine desulfurase OS=Proteus mirabilis (strain HI4320) GN=sufS PE=3 SV=1 - [B4EX47_PROMH]	0.0106464	0.0106464	0	0	0	0	0	0	0	0	0	0	0	0	0	0	0	0	0	0	0	0.0122055	0.0213573	0	0	0	0.0059305	0	0	0	0	0.0469107	0.0627983	0.011193	0	0	0	0	0	0	0	0	0	0	0	0	0	0
B4ETT1	NAD(P) transhydrogenase subunit beta OS=Proteus mirabilis (strain HI4320) GN=pntB PE=3 SV=1 - [B4ETT1_PROMH]	0.0106293	0.0106293	0	0	0	0	0	0	0	0	0	0	0	0	0	0	0	0	0	0	0	0	0	0	0	0	0	0	0	0	0	0.0234554	0.0345391	0.0293817	0	0	0	0	0	0	0	0	0	0	0	0	0	0
Q1R613	50S ribosomal protein L16 OS=Escherichia coli (strain UTI89 / UPEC) GN=rplP PE=3 SV=1 - [RL16_ECOUT]	0.010627	0.010627	0	0.00709874	0.00636558	0.0068026	0	0	0	0	0	0	0	0	0	0	0	0.0447177	0.028096	0.00206067	0	0	0.138822	0.0665981	0.0411946	0.0357946	0.0830269	0.0184706	0.0173747	0	0	0.00390923	0	0.0237852	0.0506334	0	0	0.0354233	0	0	0	0	0	0	0	0	0	0
B4EVS0	2-dehydro-3-deoxyphosphooctonate aldolase OS=Proteus mirabilis (strain HI4320) GN=kdsA PE=3 SV=1 - [KDSA_PROMH]	0.0106169	0.0106169	0	0	0	0	0	0	0	0	0	0	0	0	0	0	0	0	0	0	0	0	0.0106786	0.00605437	0	0	0	0	0	0	0	0.00586384	0.00627983	0.00419739	0	0	0	0	0	0	0	0	0	0	0	0	0	0
L7ZN75	Murein lipoprotein OS=Serratia marcescens WW4 GN=lpp PE=3 SV=1 - [L7ZN75_SERMA]	0.0106046	0.0106046	0	0	0	0	0	0	0	0	0	0	0	0	0	0	0	0	0	0	0	0	0	0	0	0	0	0	0	0	0	0	0	0	0	0	0	0	0	0	0	0	0	0	0	0	0	0
A6TI56	Molecular chaperone (Small heat shock protein) OS=Klebsiella pneumoniae subsp. pneumoniae (strain ATCC 700721 / MGH 78578) GN=KPN_pKPN3p05898 PE=3 SV=1 - [A6TI56_KLEP7]	0.0105994	0.0105994	0	0	0	0	0	0	0	0	0	0	0	0	0	0	0	0	0	0	0	0	0	0	0	0	0	0	0	0	0	0	0	0	0	0	0	0	0	0	0	0	0	0	0	0	0	0.275721
B4EWL4	Glutathione S-transferase OS=Proteus mirabilis (strain HI4320) GN=gst PE=3 SV=1 - [B4EWL4_PROMH]	0.0105944	0.0105944	0	0	0	0	0	0	0	0	0	0	0	0	0	0	0	0	0	0	0	0	0	0	0	0	0	0	0	0	0	0.02541	0.0251193	0.00279826	0	0	0	0	0	0	0	0	0	0	0	0	0	0
A0A140NIU8	Respiratory nitrate reductase 1 subunit alpha OS=Providencia stuartii (strain MRSN 2154) GN=S70_07650 PE=3 SV=1 - [A0A140NIU8_PROSM]	0.0105679	0.0105679	0	0	0	0	0	0	0	0	0	0	0	0	0	0	0	0	0	0	0	0	0	0	0	0	0	0	0	0	0	0	0	0	0	0	0	0	0	0	0	0	0	0	0	0	0	0
Q835J5	Peptidase T OS=Enterococcus faecalis (strain ATCC 700802 / V583) GN=pepT PE=3 SV=1 - [PEPT_ENTFA]	0.0105355	0.0105355	0	0	0	0	0	0	0	0	0	0	0	0	0	0	0	0	0	0	0	0.00610277	0	0	0	0	0	0	0	0	0.00495148	0.0957761	0.36423	0.0209869	0.0930002	0	0.168174	0.0301754	0	0	0	0	0	0	0	0	0	0
Q830U6	Oligoendopeptidase F OS=Enterococcus faecalis (strain ATCC 700802 / V583) GN=pepF PE=4 SV=1 - [Q830U6_ENTFA]	0.0105288	0.0105288	0	0	0	0	0	0	0	0	0	0	0.0166279	0	0	0	0	0	0	0	0	0	0.0427145	0	0	0	0.0059305	0.00923532	0	0	0	0.207189	0.405049	0.0391756	0.0485668	0	0.0474686	0.0144317	0	0	0	0	0	0	0	0	0	0
Q1RAX4	PTS system, mannose-specific IIAB component OS=Escherichia coli (strain UTI89 / UPEC) GN=manX PE=4 SV=1 - [Q1RAX4_ECOUT]	0.0104912	0.0104912	0	0.0248456	0	0.0187072	0	0	0	0.0151981	0	0	0	0	0	0	0	0.0558971	0.099897	0.0103033	0	0	0.138822	0.133196	0.0102987	0	0	0	0	0	0	0	0	0.0307809	0.0909335	0	0.00271249	0.11283	0	0	0	0	0	0	0	0	0	0
B4EUX3	Outer membrane protein assembly factor BamD OS=Proteus mirabilis (strain HI4320) GN=bamD PE=3 SV=1 - [B4EUX3_PROMH]	0.0104726	0.0104726	0	0	0	0	0	0	0	0	0	0	0	0	0	0	0	0	0	0	0	0	0	0	0	0	0	0	0	0	0	0.00977307	0	0	0	0	0	0	0	0	0	0	0	0	0	0	0	0
B4ETS9	Putative exported protein OS=Proteus mirabilis (strain HI4320) GN=PMI1199 PE=4 SV=1 - [B4ETS9_PROMH]	0.0104567	0.0104567	0	0	0	0	0	0	0	0	0	0	0	0	0	0	0	0	0	0	0	0	0.00533931	0	0	0	0	0	0	0	0	0.00781846	0.0156996	0	0	0	0	0	0	0	0	0	0	0	0	0	0	0
B4F0U1	Membrane protein insertase YidC OS=Proteus mirabilis (strain HI4320) GN=yidC PE=3 SV=1 - [B4F0U1_PROMH]	0.0104268	0.0104268	0	0	0	0	0	0	0	0	0	0	0	0	0	0	0	0	0	0	0	0	0	0	0	0	0	0	0	0	0	0	0	0.00139913	0	0	0	0	0	0	0	0	0	0	0	0	0	0
A6TBT2	Outer membrane pore protein 1b (Ibc) OS=Klebsiella pneumoniae subsp. pneumoniae (strain ATCC 700721 / MGH 78578) GN=ompC PE=3 SV=1 - [A6TBT2_KLEP7]	0.0104231	0.0104231	0	0	0	0	0	0	0	0	0	0.00767617	0	0.0379999	0	0	0	0	0	0	0	0	0	0	0	0	0	0	0	0	0	0	0	0	0	0	0	0	0	0	0	0	0	0	0	0	0	0.063628
Q835Q8	N-acetylglucosamine-6-phosphate deacetylase OS=Enterococcus faecalis (strain ATCC 700802 / V583) GN=nagA-1 PE=3 SV=1 - [Q835Q8_ENTFA]	0.0104136	0.0104136	0	0	0	0	0	0	0	0	0	0	0.0166279	0	0.0312739	0.00411032	0	0	0	0	0	0.0244111	0.0427145	0.0181631	0	0	0.023722	0.00923532	0	0	0.00990295	0.0977307	0.103617	0.0139913	0.0506334	0	0.109856	0.0209916	0	0	0	0	0.00548306	0	0	0	0	0
A6V736	Aconitate hydratase B OS=Pseudomonas aeruginosa (strain PA7) GN=acnB PE=3 SV=1 - [A6V736_PSEA7]	0.0104132	0.0104132	0	0	0	0	0	0	0	0	0	0	0	0	0	0	0	0	0	0	0	0	0.0533931	0	0	0.204541	0.12454	0.00923532	0.13031	0.0814913	0.0594177	0	0	0	0.00826668	0.220327	0.120706	0.0249275	0	0	0	0	0	0	0	0	0	0
B4EX86	Universal stress protein OS=Proteus mirabilis (strain HI4320) GN=uspG2 PE=3 SV=1 - [B4EX86_PROMH]	0.0103909	0.0103909	0	0	0	0	0	0	0	0	0	0	0	0	0	0	0	0	0	0	0	0.00610277	0.00533931	0	0	0.00511352	0	0	0	0	0	0.0371377	0.0345391	0.00699565	0	0	0	0	0	0	0	0	0	0	0	0	0	0
A6T4X2	Elongation factor Ts OS=Klebsiella pneumoniae subsp. pneumoniae (strain ATCC 700721 / MGH 78578) GN=tsf PE=3 SV=1 - [EFTS_KLEP7]	0.0103724	0.0103724	0	0	0	0	0	0	0	0	0	0.127936	0	0.0664999	0	0	0	0	0	0	0	0	0	0	0	0	0	0	0	0	0	0	0	0	0	0	0	0	0	0	0	0	0	0	0	0	0	0.171603
A8ALI0	Pyruvate dehydrogenase E1 component OS=Citrobacter koseri (strain ATCC BAA-895 / CDC 4225-83 / SGSC4696) GN=CKO_03259 PE=4 SV=1 - [A8ALI0_CITK8]	0.0103336	0.0103336	0	0	0.264171	0	0	0	0	0	0	0	0	0	0	0	0	0	0	0	0	0	0	0	0	0	0	0	0	0	0	0	0	0	0	0	0	0	0	0	0	0	0	0	0	0	0	0
A6T7K6	Isocitrate dehydrogenase [NADP] OS=Klebsiella pneumoniae subsp. pneumoniae (strain ATCC 700721 / MGH 78578) GN=icdA PE=3 SV=1 - [A6T7K6_KLEP7]	0.0102968	0.0102968	0	0	0	0	0	0	0	0	0	0.0665268	0	0.0411666	0	0	0	0	0	0	0	0	0	0	0	0	0	0	0	0	0	0	0	0	0	0	0	0	0	0	0	0	0	0	0	0	0	0.161962
Q1REB4	Periplasmic glutamine-binding protein permease OS=Escherichia coli (strain UTI89 / UPEC) GN=glnH PE=3 SV=1 - [Q1REB4_ECOUT]	0.0102932	0.0102932	0	0.0532406	0	0.0119046	0	0	0	0.00844338	0	0	0	0	0	0	0	0.130427	0.071801	0.0164853	0	0	0	0.0121087	0.00514933	0	0	0	0	0	0	0.00195461	0.0156996	0.0223861	0.194267	0	0.0447561	0.280763	0	0	0	0	0	0	0	0	0	0
Q1RCJ3	Periplasmic oligopeptide-binding protein OS=Escherichia coli (strain UTI89 / UPEC) GN=oppA PE=4 SV=1 - [Q1RCJ3_ECOUT]	0.0102928	0.0102928	0	0.0461418	0	0.0068026	0	0	0	0.00168868	0	0	0	0	0	0	0	0.0447177	0.131115	0.0103033	0	0	0.00533931	0.0302718	0.00514933	0	0	0	0	0	0	0	0.00627983	0.00279826	0.279001	0	0	0.246651	0	0	0	0	0	0	0	0	0	0
A6TDV1	S-adenosylmethionine synthase OS=Klebsiella pneumoniae subsp. pneumoniae (strain ATCC 700721 / MGH 78578) GN=metK PE=3 SV=1 - [METK_KLEP7]	0.0102849	0.0102849	0	0	0	0	0	0	0	0	0	0	0	0	0	0	0	0	0	0	0	0	0	0	0	0	0	0	0	0	0	0	0	0	0	0	0	0	0	0	0	0	0	0	0	0	0	0.0925497
Q1R5N2	Phosphoenolpyruvate carboxykinase (ATP) OS=Escherichia coli (strain UTI89 / UPEC) GN=pckA PE=3 SV=1 - [Q1R5N2_ECOUT]	0.0102664	0.0102664	0	0	0	0	0	0	0	0.00844338	0	0	0	0	0	0	0	0	0.0124871	0.0206067	0	0	0.0213573	0.0665981	0	0	0	0	0	0	0	0	0	0.0391756	0.262467	0	0.00135625	0.178429	0	0	0	0	0	0	0	0	0	0
B4EZ32	Ribonucleoside-diphosphate reductase 1, beta subunit OS=Proteus mirabilis (strain HI4320) GN=nrdB PE=4 SV=1 - [B4EZ32_PROMH]	0.0102636	0.0102636	0	0	0	0	0	0	0	0	0	0	0	0	0	0	0	0	0	0	0	0	0	0	0	0	0	0	0	0	0	0	0	0	0	0	0	0	0	0	0	0	0	0	0	0	0	0
B4ETK7	Translation initiation factor IF-3 OS=Proteus mirabilis (strain HI4320) GN=infC PE=3 SV=1 - [IF3_PROMH]	0.0102623	0.0102623	0	0	0	0	0	0	0	0	0	0	0	0	0	0	0	0	0	0	0	0	0.0213573	0	0.0102987	0.0153406	0.0177915	0.00923532	0.00868734	0	0	0.00195461	0.00627983	0.00979391	0	0	0	0	0	0	0	0	0	0	0	0	0	0
A0A0H4VV53	Chaperone protein DnaK OS=Bordetella hinzii GN=dnaK_1 PE=2 SV=1 - [A0A0H4VV53_9BORD]	0.0102381	0.0102381	0	0	0	0	0	0	0	0	0	0	0	0	0	0	0	0	0	0	0	0	0	0	0	0	0	0	0	0	0	0	0	0	0	0	0	0	0	0	0.00486003	0	0.115144	0.0709112	0.172811	0.152597	0.50255	0.0674842
B4EZE5	PTS system EIIA component OS=Proteus mirabilis (strain HI4320) GN=PMI1777 PE=4 SV=1 - [B4EZE5_PROMH]	0.0102076	0.0102076	0	0	0	0	0	0	0	0	0	0	0	0	0	0	0	0	0	0	0	0	0	0	0	0	0	0	0	0	0	0.0371377	0.0470987	0.0139913	0	0	0	0	0	0	0	0	0	0	0	0	0	0
A0A140NQS4	Aspartate ammonia-lyase OS=Providencia stuartii (strain MRSN 2154) GN=aspA PE=3 SV=1 - [A0A140NQS4_PROSM]	0.0101781	0.0101781	0	0	0	0	0	0	0	0	0	0	0	0	0	0	0	0	0	0	0	0	0	0	0	0	0	0	0	0	0	0	0	0	0	0	0	0	0	0	0	0	0	0	0	0	0	0
F2I4S7	Glutamate dehydrogenase OS=Aerococcus urinae (strain ACS-120-V-Col10a) GN=HMPREF9243_1053 PE=3 SV=1 - [F2I4S7_AERUA]	0.0101756	0.0101756	0	0	0	0	0	0.122893	0.0222516	0	0	0	0	0	0	0	0	0	0	0	0	0	0	0	0	0	0	0	0	0	0	0	0	0	0	0	0	0	0	0	0	0	0	0	0	0	0	0
B4F0N7	Glycine dehydrogenase (decarboxylating) OS=Proteus mirabilis (strain HI4320) GN=gcvP PE=3 SV=1 - [GCSP_PROMH]	0.0101554	0.0101554	0	0	0	0	0	0	0	0	0	0	0	0	0	0	0	0	0	0	0	0	0	0	0	0	0	0	0	0	0	0.0410469	0.0188395	0	0	0	0	0	0	0	0	0	0	0	0	0	0	0
B4EXL7	Putative membrane protein OS=Proteus mirabilis (strain HI4320) GN=PMI3667 PE=4 SV=1 - [B4EXL7_PROMH]	0.0101327	0.0101327	0	0	0	0	0	0	0	0	0	0	0	0	0	0	0	0	0	0	0	0	0	0	0	0	0	0	0	0	0	0.0117277	0.00941974	0	0	0	0	0	0	0	0	0	0	0	0	0	0	0
A0A140NL06	Putative ABC transporter ATP-binding protein OS=Providencia stuartii (strain MRSN 2154) GN=S70_07345 PE=4 SV=1 - [A0A140NL06_PROSM]	0.0101205	0.0101205	0	0	0	0	0	0	0	0	0	0	0	0	0	0	0	0	0	0	0	0	0	0	0	0	0	0	0	0	0	0	0	0	0	0	0	0	0	0	0	0	0	0	0	0	0	0
A0A1E8Z1X2	Chaperone protein DnaK OS=Globicatella sp. HMSC072A10 GN=dnaK PE=2 SV=1 - [A0A1E8Z1X2_9LACT]	0.0101186	0.0101186	0	0	0	0	0	0	0	0	0	0	0	0	0	0	0	0	0	0	0	0	0	0	0	0	0	0	0	0	0	0	0	0	0	0	0	0	0	0	0	0	0	0	0	0	0	0
A6TFF2	Dipeptide transport protein OS=Klebsiella pneumoniae subsp. pneumoniae (strain ATCC 700721 / MGH 78578) GN=dppA PE=4 SV=1 - [A6TFF2_KLEP7]	0.010104	0.010104	0	0	0	0	0	0	0	0	0	0.0690855	0	0.0538332	0	0	0	0	0	0	0	0	0	0	0	0	0	0	0	0	0	0	0	0	0	0	0	0	0	0	0	0	0	0	0	0	0	0.144609
B4F1I6	50S ribosomal protein L23 OS=Proteus mirabilis (strain HI4320) GN=rplW PE=3 SV=1 - [RL23_PROMH]	0.0101013	0.0101013	0	0	0	0	0	0	0	0	0	0	0	0	0	0	0	0	0	0	0	0	0	0	0	0	0	0	0	0	0	0	0	0	0	0	0	0	0	0	0	0	0	0	0	0	0	0
A0A0H4WG15	Malate dehydrogenase OS=Bordetella hinzii GN=mdh PE=3 SV=1 - [A0A0H4WG15_9BORD]	0.0100843	0.0100843	0	0	0	0	0	0	0	0	0	0	0	0	0	0	0	0	0	0	0	0	0	0	0	0	0	0	0	0	0	0	0	0	0	0	0	0	0	0	0.0437403	0.0275799	0.164492	0.197538	0.235215	0.142752	0.367058	0.0115687
A8Z1A4	Enolase OS=Staphylococcus aureus (strain USA300 / TCH1516) GN=eno PE=3 SV=1 - [ENO_STAAT]	0.0100835	0.0100835	0	0	0	0	0.00481823	0	0	0	0	0	0	0	0	0	0	0	0	0	0	0	0	0	0	0	0	0	0	0	0	0	0	0	0	0	0	0	0	0.138381	0.0437403	0	0.0383814	0	0	0	0	0
Q1R5C1	Universal stress protein OS=Escherichia coli (strain UTI89 / UPEC) GN=uspA PE=3 SV=1 - [Q1R5C1_ECOUT]	0.0100622	0.0100622	0	0	0	0	0	0	0	0	0	0	0	0	0	0	0	0.0335383	0.0249742	0	0	0	0	0.0302718	0.00514933	0	0	0	0.00868734	0	0	0.00390923	0.00313992	0.00419739	0.166367	0	0	0.153501	0	0	0	0	0	0	0	0	0	0
F2I5C2	Phosphoglycerate kinase OS=Aerococcus urinae (strain ACS-120-V-Col10a) GN=pgk PE=3 SV=1 - [F2I5C2_AERUA]	0.010046	0.010046	0	0	0	0	0	0.159545	0.0706816	0	0	0	0	0	0	0	0	0	0	0	0	0	0	0	0	0	0	0	0	0	0	0	0	0	0	0	0	0	0	0	0	0	0	0	0	0	0	0
F2I6N9	Uncharacterized protein OS=Aerococcus urinae (strain ACS-120-V-Col10a) GN=HMPREF9243_1609 PE=4 SV=1 - [F2I6N9_AERUA]	0.0100192	0.0100192	0	0	0	0	0	0.129361	0.015707	0	0	0	0	0	0	0	0	0	0	0	0	0	0	0	0	0	0	0	0	0	0	0	0	0	0	0	0	0	0	0	0	0	0	0	0	0	0	0
Q82ZH5	Iron compound ABC transporter, substrate-binding protein OS=Enterococcus faecalis (strain ATCC 700802 / V583) GN=EF_3082 PE=4 SV=1 - [Q82ZH5_ENTFA]	0.00999005	0.00999005	0	0	0	0	0	0	0	0	0	0	0	0	0	0	0	0	0	0	0	0.0488222	0.0640718	0.0544893	0	0.00511352	0.0296525	0.0831178	0	0	0	0.134868	0.200955	0.0335791	0.0599335	0	0.055606	0.00787185	0	0	0	0	0.0164492	0	0	0	0	0
B4ESR2	Succinate--CoA ligase [ADP-forming] subunit alpha OS=Proteus mirabilis (strain HI4320) GN=sucD PE=3 SV=1 - [B4ESR2_PROMH]	0.00998868	0.00998868	0	0	0	0	0	0	0	0	0	0	0	0	0	0	0	0	0	0	0	0	0.0213573	0	0	0	0	0	0	0	0	0.0156369	0.0188395	0	0	0	0	0	0	0	0	0	0	0	0	0	0	0
A6TEW0	50S ribosomal protein L5 OS=Klebsiella pneumoniae subsp. pneumoniae (strain ATCC 700721 / MGH 78578) GN=rplE PE=3 SV=1 - [RL5_KLEP7]	0.0099783	0.0099783	0	0	0	0	0	0	0	0	0	0	0	0	0	0	0	0	0	0	0	0	0	0	0	0	0	0	0	0	0	0	0	0	0	0	0	0	0	0	0	0	0	0	0	0	0	0.0732685
L7ZIV4	Chaperone protein DnaK OS=Serratia marcescens WW4 GN=dnaK PE=3 SV=1 - [L7ZIV4_SERMA]	0.00997195	0.00997195	0	0	0	0	0	0	0	0	0	0	0	0	0	0	0	0	0	0	0	0	0	0	0	0	0	0	0	0	0	0	0	0	0	0	0	0	0	0	0	0	0	0	0	0	0	0
B4F1Q2	Adenylate kinase OS=Proteus mirabilis (strain HI4320) GN=adk PE=3 SV=1 - [KAD_PROMH]	0.00996731	0.00996731	0	0	0	0	0	0	0	0	0	0	0	0	0	0	0	0	0	0	0	0.00610277	0	0.0181631	0	0.00511352	0	0	0	0	0	0.00195461	0	0.00279826	0.0206667	0	0	0	0	0	0	0	0	0	0	0	0	0
Q835N2	Sugar ABC transporter, sugar-binding protein OS=Enterococcus faecalis (strain ATCC 700802 / V583) GN=EF_1345 PE=4 SV=1 - [Q835N2_ENTFA]	0.0099648	0.0099648	0	0	0	0	0	0	0	0	0	0	0	0	0	0	0	0	0	0	0	0	0.0213573	0	0	0	0	0.00923532	0	0	0	0.144641	0.295152	0.0153904	0.0206667	0	0.00271249	0	0	0	0	0	0.0383814	0	0	0	0	0
A6VEP1	Alcohol dehydrogenase OS=Pseudomonas aeruginosa (strain PA7) GN=adhA PE=3 SV=1 - [A6VEP1_PSEA7]	0.00991173	0.00991173	0	0	0	0	0	0	0	0	0	0	0	0	0	0	0	0	0	0	0	0	0	0	0	0.0357946	0	0	0.00868734	0.0305592	0.0891266	0	0	0	0.0258334	0.313799	0.309224	0.0774065	0	0	0	0	0.0219322	0	0	0	0	0
A0A140NQ63	Outer membrane porin OS=Providencia stuartii (strain MRSN 2154) GN=S70_17220 PE=3 SV=1 - [A0A140NQ63_PROSM]	0.0098823	0.0098823	0	0	0	0	0	0	0	0	0	0	0	0	0	0	0	0	0	0	0	0	0	0	0	0	0	0	0	0	0	0	0	0	0	0	0	0	0	0	0	0	0	0	0	0	0	0
Q830Q6	50S ribosomal protein L1 OS=Enterococcus faecalis (strain ATCC 700802 / V583) GN=rplA PE=3 SV=1 - [RL1_ENTFA]	0.00987599	0.00987599	0	0	0	0	0	0	0	0	0	0	0.0353342	0	0.0416985	0.00822064	0.00921693	0	0	0	0	0.0366166	0.0907683	0.0121087	0.00514933	0.0204541	0.035583	0.0369413	0	0	0	0.0566838	0.072218	0.0279826	0.0485668	0	0.0298374	0	0	0	0	0	0.0164492	0	0	0	0	0
Q838I4	Superoxide dismutase [Fe] OS=Enterococcus faecalis (strain ATCC 700802 / V583) GN=sodA PE=3 SV=1 - [SODM_ENTFA]	0.00986854	0.00986854	0	0	0	0	0	0	0	0	0	0	0.0207848	0	0.0243241	0.0246619	0.00368677	0	0	0	0	0	0.0160179	0	0	0	0.0059305	0.00923532	0	0	0	0.0586384	0.0784979	0.00699565	0.0547668	0	0.055606	0.0236155	0	0	0	0	0.00548306	0	0	0	0	0
A0A0H3FT42	2,3-bisphosphoglycerate-dependent phosphoglycerate mutase OS=Enterobacter aerogenes (strain ATCC 13048 / DSM 30053 / JCM 1235 / KCTC 2190 / NBRC 13534 / NCIMB 10102 / NCTC 10006) GN=gpmA PE=3 SV=1 - [A0A0H3FT42_ENTAK]	0.00986642	0.00986642	0	0	0	0	0	0	0	0	0	0	0	0	0	0	0	0	0	0	0	0	0	0	0	0	0	0	0	0	0	0	0	0	0	0	0	0	0	0	0	0	0	0	0	0	0	0
Q1R604	50S ribosomal protein L4 OS=Escherichia coli (strain UTI89 / UPEC) GN=rplD PE=3 SV=1 - [RL4_ECOUT]	0.00982424	0.00982424	0	0	0	0.0034013	0	0	0	0.0067547	0	0	0	0	0	0	0	0.0372648	0.0124871	0.012364	0	0	0.0427145	0.0665981	0.0566426	0	0.0296525	0.00923532	0	0	0	0	0	0.00979391	0.0392667	0	0.00678122	0.0406712	0	0	0	0	0	0	0	0	0	0
B4EVN2	Putative copper resistance protein OS=Proteus mirabilis (strain HI4320) GN=PMI1008 PE=4 SV=1 - [B4EVN2_PROMH]	0.00982166	0.00982166	0	0	0	0	0	0	0	0	0	0	0	0	0	0	0	0	0	0	0	0	0	0	0	0	0	0	0	0	0	0.0175915	0.0627983	0.00699565	0	0	0	0	0	0	0	0	0	0	0	0	0	0
B4F191	Pyruvate dehydrogenase [cytochrome] OS=Proteus mirabilis (strain HI4320) GN=poxB PE=3 SV=1 - [B4F191_PROMH]	0.00980874	0.00980874	0	0	0	0	0	0	0	0	0	0	0	0	0	0	0	0	0	0	0	0	0	0	0	0	0	0	0	0	0	0.0117277	0.0282592	0	0	0	0	0	0	0	0	0	0	0	0	0	0	0
H7C6Z5	2-dehydropantoate 2-reductase OS=Enterococcus faecalis (strain ATCC 700802 / V583) GN=EF_0517 PE=3 SV=1 - [H7C6Z5_ENTFA]	0.00979109	0.00979109	0	0	0	0	0	0	0	0	0	0	0	0	0	0	0	0	0	0	0	0.0244111	0.0266966	0.00605437	0	0	0	0	0	0	0	0.211098	0.248053	0.0363774	0.0713001	0	0.0461123	0.00262395	0	0	0	0	0	0	0	0	0	0
B4F180	Bifunctional aspartokinase/homoserine dehydrogenase II [includes: aspartokinase II and homoserine dehydrogenase II] OS=Proteus mirabilis (strain HI4320) GN=metL PE=4 SV=1 - [B4F180_PROMH]	0.00977411	0.00977411	0	0	0	0	0	0	0	0	0	0	0	0	0	0	0	0	0	0	0	0	0.0106786	0	0	0	0	0	0	0	0	0.00586384	0.0156996	0.00139913	0	0	0	0	0	0	0	0	0	0	0	0	0	0
A0A087DAI5	Phosphoketolase OS=Bifidobacterium scardovii GN=BSCA_2242 PE=4 SV=1 - [A0A087DAI5_9BIFI]	0.00975016	0.00975016	0	0	0	0	0	0	0	0	0	0	0	0	0	0	0	0	0	0	0	0	0	0	0	0	0	0	0	0.112051	0	0	0	0	0	0.171922	0.157324	0	0.00464253	0.00553526	0.0631804	0.119513	0.115144	0	0	0	0	0
A6TBE6	6-phosphogluconate dehydrogenase, decarboxylating OS=Klebsiella pneumoniae subsp. pneumoniae (strain ATCC 700721 / MGH 78578) GN=gnd PE=3 SV=1 - [A6TBE6_KLEP7]	0.00974294	0.00974294	0	0	0	0	0	0	0	0	0	0.0614093	0	0.0854999	0	0	0	0	0	0	0	0	0	0	0	0	0	0	0	0	0	0	0	0	0	0	0	0	0	0	0	0	0	0	0	0	0	0.121472
B4EU80	Carbon starvation protein OS=Proteus mirabilis (strain HI4320) GN=cstA PE=4 SV=1 - [B4EU80_PROMH]	0.0097197	0.0097197	0	0	0	0	0	0	0	0	0	0	0	0	0	0	0	0	0	0	0	0	0.0213573	0	0	0	0	0	0	0	0	0.0293192	0.0565185	0.00559652	0	0	0	0	0	0	0	0	0	0	0	0	0	0
A0A0H3FUT4	DNA-directed RNA polymerase subunit beta OS=Enterobacter aerogenes (strain ATCC 13048 / DSM 30053 / JCM 1235 / KCTC 2190 / NBRC 13534 / NCIMB 10102 / NCTC 10006) GN=rpoB PE=3 SV=1 - [A0A0H3FUT4_ENTAK]	0.00969136	0.00969136	0	0	0	0	0	0	0	0	0	0	0	0	0	0	0	0	0	0	0	0	0	0	0	0	0	0	0	0	0	0	0	0	0	0	0	0	0	0	0	0	0	0	0	0	0	0
A6T5H9	Trigger factor OS=Klebsiella pneumoniae subsp. pneumoniae (strain ATCC 700721 / MGH 78578) GN=tig PE=3 SV=1 - [TIG_KLEP7]	0.00969094	0.00969094	0	0	0	0	0	0	0	0	0	0.0179111	0	0.0949998	0	0	0	0	0	0	0	0	0	0	0	0	0	0	0	0	0	0	0	0	0	0	0	0	0	0	0	0	0	0	0	0	0	0.119543
B4EU54	ATP-dependent Clp protease ATP-binding subunit ClpX OS=Proteus mirabilis (strain HI4320) GN=clpX PE=3 SV=1 - [CLPX_PROMH]	0.00967998	0.00967998	0	0	0	0	0	0	0	0	0	0	0	0	0	0	0	0	0	0	0	0.00610277	0	0	0	0	0.011861	0.00923532	0	0	0	0.0136823	0.00313992	0.00559652	0	0	0	0	0	0	0	0	0	0	0	0	0	0
Q1R3Z9	Triosephosphate isomerase OS=Escherichia coli (strain UTI89 / UPEC) GN=tpiA PE=3 SV=1 - [TPIS_ECOUT]	0.00967944	0.00967944	0	0.0425925	0	0.0153059	0	0	0	0.0185754	0	0	0	0	0	0	0	0.171418	0.099897	0.0473953	0	0	0.0694111	0.0484349	0.015448	0	0	0	0	0	0	0.0234554	0.0596584	0.0587634	0.157067	0	0.01085	0.2191	0	0	0	0	0	0	0	0	0	0
B4EZT7	Nucleoside diphosphate kinase OS=Proteus mirabilis (strain HI4320) GN=ndk PE=3 SV=1 - [NDK_PROMH]	0.00967644	0.00967644	0	0	0	0	0	0	0	0	0	0	0	0	0	0	0	0	0	0	0	0	0.00533931	0	0	0	0	0	0	0	0	0.00390923	0.0125597	0	0	0	0	0	0	0	0	0	0	0	0	0	0	0
B4EX49	Probable ATP-binding component of cysteine desulfurase (Putative ATP-dependent transporter) OS=Proteus mirabilis (strain HI4320) GN=sufC PE=4 SV=1 - [B4EX49_PROMH]	0.00960564	0.00960564	0	0	0	0	0	0	0	0	0	0	0	0	0	0	0	0	0	0	0	0.00610277	0.0213573	0	0	0	0.0059305	0	0	0	0	0.00586384	0.0125597	0.00139913	0	0	0	0	0	0	0	0	0	0	0	0	0	0
A6T4Y0	Periplasmic molecular chaperone for outer membrane proteins OS=Klebsiella pneumoniae subsp. pneumoniae (strain ATCC 700721 / MGH 78578) GN=hlpA PE=3 SV=1 - [A6T4Y0_KLEP7]	0.00960324	0.00960324	0	0	0	0	0	0	0	0	0	0.0639681	0	0.0348333	0	0	0	0	0	0	0	0	0	0	0	0	0	0	0	0	0	0	0	0	0	0	0	0	0	0	0	0	0	0	0	0	0	0.177387
B4EY88	Uracil phosphoribosyltransferase OS=Proteus mirabilis (strain HI4320) GN=upp PE=3 SV=1 - [UPP_PROMH]	0.0095885	0.0095885	0	0	0	0	0	0	0	0	0	0	0	0	0	0	0	0	0	0	0	0	0.0160179	0	0	0	0	0	0	0	0	0.00390923	0.0219794	0	0	0	0	0	0	0	0	0	0	0	0	0	0	0
Q1RAK8	Outer membrane porin protein NmpC OS=Escherichia coli (strain UTI89 / UPEC) GN=UTI89_C2133 PE=3 SV=1 - [Q1RAK8_ECOUT]	0.00958718	0.00958718	0	0	0	0	0	0	0	0	0	0	0	0	0	0	0	0	0	0	0	0	0	0.00605437	0	0	0	0	0	0	0	0	0.0251193	0	0.591068	0	0	0.509046	0	0	0	0	0	0	0	0	0	0
Q1R620	50S ribosomal protein L5 OS=Escherichia coli (strain UTI89 / UPEC) GN=rplE PE=3 SV=1 - [RL5_ECOUT]	0.00958383	0.00958383	0	0.00354937	0	0.0238091	0	0	0	0.0067547	0	0.0102349	0	0.0348333	0	0	0	0.130427	0.0312178	0.0206067	0	0	0.0373752	0.121087	0.030896	0	0.0415135	0.0369413	0.0608114	0	0	0	0	0.00839478	0.0589001	0	0	0.0446071	0	0	0	0	0	0	0	0	0	0
B4F2H9	LPS-assembly protein LptD OS=Proteus mirabilis (strain HI4320) GN=imp PE=3 SV=1 - [B4F2H9_PROMH]	0.00955666	0.00955666	0	0	0	0	0	0	0	0	0	0	0	0	0	0	0	0	0	0	0	0	0	0	0	0	0	0	0	0	0	0	0	0.00279826	0	0	0	0	0	0	0	0	0	0	0	0	0	0
B4F2T3	30S ribosomal protein S20 OS=Proteus mirabilis (strain HI4320) GN=rpsT PE=3 SV=1 - [RS20_PROMH]	0.00953901	0.00953901	0	0	0	0	0	0	0	0	0	0	0	0	0	0	0	0	0	0	0	0.00610277	0	0	0	0.010227	0	0	0	0	0	0.0117277	0.0156996	0.00279826	0	0	0	0	0	0	0	0	0	0	0	0	0	0
B4EYH1	O-acetylhomoserine sulfhydrylase OS=Proteus mirabilis (strain HI4320) GN=cysD PE=3 SV=1 - [B4EYH1_PROMH]	0.00952111	0.00952111	0	0	0	0	0	0	0	0	0	0	0	0	0	0	0	0	0	0	0	0	0.00533931	0	0	0	0	0	0	0	0	0.0175915	0.0188395	0	0	0	0	0	0	0	0	0	0	0	0	0	0	0
A6TEQ3	Malate dehydrogenase OS=Klebsiella pneumoniae subsp. pneumoniae (strain ATCC 700721 / MGH 78578) GN=mdh PE=3 SV=1 - [MDH_KLEP7]	0.00951575	0.00951575	0	0	0	0	0	0	0	0	0	0	0	0	0	0	0	0	0	0	0	0	0	0	0	0	0	0	0	0	0	0	0	0	0	0	0	0	0	0	0	0	0	0	0	0	0	0.150393
A6VDD6	Acetyltransferase component of pyruvate dehydrogenase complex OS=Pseudomonas aeruginosa (strain PA7) GN=aceF PE=3 SV=1 - [A6VDD6_PSEA7]	0.00950923	0.00950923	0	0	0	0	0	0	0	0	0	0	0	0	0	0	0	0	0	0	0	0	0.0747504	0	0.00514933	0.0869298	0.0830269	0	0	0.0305592	0.00990295	0	0	0	0.00620001	0.228673	0.146474	0.0170557	0	0	0	0	0.0822459	0	0.00960061	0	0	0
A0A0H4X0W6	Citrate synthase OS=Bordetella hinzii GN=gltA_2 PE=3 SV=1 - [A0A0H4X0W6_9BORD]	0.00950092	0.00950092	0	0	0	0	0	0	0	0	0	0	0	0	0	0	0	0	0	0	0	0	0	0	0	0	0	0	0	0	0	0	0	0	0	0	0	0	0	0	0.0291602	0.0229832	0.131593	0.0810414	0.278418	0.280581	0.285764	0.0115687
B4ET08	Penicillin-binding protein (D-alanyl-D-alanine carboxypeptidase) OS=Proteus mirabilis (strain HI4320) GN=dacC PE=3 SV=1 - [B4ET08_PROMH]	0.00949801	0.00949801	0	0	0	0	0	0	0	0	0	0	0	0	0	0	0	0	0	0	0	0	0	0	0	0	0	0	0	0	0	0.0117277	0.00941974	0.00419739	0	0	0	0	0	0	0	0	0	0	0	0	0	0
B4F0A8	UDP-glucose 4-epimerase OS=Proteus mirabilis (strain HI4320) GN=galE PE=4 SV=1 - [B4F0A8_PROMH]	0.00949675	0.00949675	0	0	0	0	0	0	0	0	0	0	0	0	0	0	0	0	0	0	0	0	0	0	0	0	0	0	0	0	0	0.0117277	0.0125597	0	0	0	0	0	0	0	0	0	0	0	0	0	0	0
B4ESQ8	Succinate dehydrogenase iron-sulfur subunit OS=Proteus mirabilis (strain HI4320) GN=sdhB PE=3 SV=1 - [B4ESQ8_PROMH]	0.00948247	0.00948247	0	0	0	0	0	0	0	0	0	0	0	0	0	0	0	0	0	0	0	0	0	0	0	0	0	0	0	0	0	0.00781846	0.0125597	0	0	0	0	0	0	0	0	0	0	0	0	0	0	0
A0A140NMY6	30S ribosomal protein S2 OS=Providencia stuartii (strain MRSN 2154) GN=rpsB PE=3 SV=1 - [A0A140NMY6_PROSM]	0.00947136	0.00947136	0	0	0	0	0	0	0	0	0	0	0	0	0	0	0	0	0	0	0	0	0	0	0	0	0	0	0	0	0	0	0	0	0	0	0	0	0	0	0	0	0	0	0	0	0	0
Q1RD62	Acyl carrier protein OS=Escherichia coli (strain UTI89 / UPEC) GN=acpP PE=3 SV=1 - [ACP_ECOUT]	0.00947089	0.00947089	0	0.0390431	0.00954836	0.0527202	0	0.0517442	0	0.00337735	0	0.00255872	0	0.0823332	0	0	0	0.108068	0.0655574	0.0144247	0	0	0	0.0242175	0	0	0	0	0	0	0.0346603	0.02541	0.0439588	0.0251843	0.407134	0	0.0488248	0.296506	0	0	0	0	0	0	0	0	0	0
A0A140NL22	Elongation factor G (EF-G) OS=Providencia stuartii (strain MRSN 2154) GN=S70_08655 PE=4 SV=1 - [A0A140NL22_PROSM]	0.00946603	0.00946603	0	0	0	0	0	0	0	0	0	0	0	0	0	0	0	0	0	0	0	0	0	0	0	0	0	0	0	0	0	0	0	0	0	0	0	0	0	0	0	0	0	0	0	0	0	0
B4EUZ1	Putative glycine betaine/L-proline ABC transporter, substrate-binding protein OS=Proteus mirabilis (strain HI4320) GN=proX PE=4 SV=1 - [B4EUZ1_PROMH]	0.00944905	0.00944905	0	0	0	0	0	0	0	0	0	0	0	0	0	0	0	0	0	0	0	0	0	0	0	0	0	0	0	0	0	0.0273646	0.0816378	0	0	0	0	0	0	0	0	0	0	0	0	0	0	0
A6TG55	D-ribose periplasmic binding protein OS=Klebsiella pneumoniae subsp. pneumoniae (strain ATCC 700721 / MGH 78578) GN=rbsB PE=4 SV=1 - [A6TG55_KLEP7]	0.00944773	0.00944773	0	0	0	0	0	0	0	0	0	0.0127936	0	0	0	0	0	0	0	0	0	0	0	0	0	0	0	0	0	0	0	0	0	0	0	0	0	0	0	0	0	0	0	0	0	0	0	0.192812
A6V7K4	Succinate--CoA ligase [ADP-forming] subunit alpha OS=Pseudomonas aeruginosa (strain PA7) GN=sucD PE=3 SV=1 - [A6V7K4_PSEA7]	0.00942582	0.00942582	0	0	0	0	0	0	0	0	0	0	0	0	0	0	0	0	0	0	0	0	0.165519	0.00605437	0	0.122724	0.0830269	0	0.0781861	0.0203728	0.0396118	0	0	0	0.00413334	0.100149	0.0935809	0.0209916	0	0	0	0	0.180941	0	0	0	0	0
A6TEI3	Polyribonucleotide nucleotidyltransferase OS=Klebsiella pneumoniae subsp. pneumoniae (strain ATCC 700721 / MGH 78578) GN=pnp PE=3 SV=1 - [PNP_KLEP7]	0.00942567	0.00942567	0	0	0	0	0	0	0	0	0	0.0818791	0	0.155166	0	0	0	0	0	0	0	0	0	0	0	0	0	0	0	0	0	0	0	0	0	0	0	0	0	0	0	0	0	0	0	0	0	0.146537
A0A0H4VY38	DNA-directed RNA polymerase subunit beta' OS=Bordetella hinzii GN=rpoC PE=3 SV=1 - [A0A0H4VY38_9BORD]	0.00940362	0.00940362	0	0	0	0	0	0	0	0	0	0	0	0	0	0	0	0	0	0	0	0	0	0	0	0	0	0	0	0	0	0	0	0	0	0	0	0	0	0	0.0388802	0	0.0493475	0.111432	0.369624	0.255968	0.243884	0.0404905
Q1RBS4	Putative sulfatase YdeN OS=Escherichia coli (strain UTI89 / UPEC) GN=ydeN PE=4 SV=1 - [Q1RBS4_ECOUT]	0.0093839	0.0093839	0	0	0	0	0	0	0	0	0	0	0	0	0	0	0	0	0	0	0	0	0.00533931	0	0	0	0	0	0	0	0	0	0	0.00419739	0.287267	0	0.00813747	0.1863	0	0	0	0	0	0	0	0	0	0
B4EUZ0	TonB-dependent receptor OS=Proteus mirabilis (strain HI4320) GN=PMI0409 PE=3 SV=1 - [B4EUZ0_PROMH]	0.00938097	0.00938097	0	0	0	0	0	0	0	0	0	0	0	0	0	0	0	0	0	0	0	0.00610277	0.0106786	0	0	0	0	0	0	0	0	0.00390923	0	0.00279826	0	0	0	0	0	0	0	0	0	0	0	0	0	0
Q1R443	Glutamine synthetase OS=Escherichia coli (strain UTI89 / UPEC) GN=glnA PE=3 SV=1 - [Q1R443_ECOUT]	0.00936643	0.00936643	0	0.248456	0	0.0374143	0	0	0	0.0253301	0	0	0	0	0	0	0	0.301845	0.259108	0.043274	0	0	0.0907683	0.0423806	0.030896	0	0.0059305	0	0	0	0	0	0.00313992	0.00979391	0.171534	0	0	0.258459	0	0	0	0	0	0	0	0	0	0
A8ACN6	ATP synthase subunit beta OS=Citrobacter koseri (strain ATCC BAA-895 / CDC 4225-83 / SGSC4696) GN=atpD PE=3 SV=1 - [ATPB_CITK8]	0.00935462	0.00935462	0	0	0	0	0	0	0	0	0	0	0	0	0	0	0	0	0	0	0	0	0	0	0	0	0	0	0	0	0	0	0	0	0	0	0	0	0	0	0	0	0	0	0	0	0	0
A6T4Q9	Dihydrolipoyl dehydrogenase OS=Klebsiella pneumoniae subsp. pneumoniae (strain ATCC 700721 / MGH 78578) GN=lpdA PE=4 SV=1 - [A6T4Q9_KLEP7]	0.00932803	0.00932803	0	0	0	0	0	0	0	0	0	0.092114	0	0.1045	0	0	0	0	0	0	0	0	0	0	0	0	0	0	0	0	0	0	0	0	0	0	0	0	0	0	0	0	0	0	0	0	0	0.121472
Q1R227	Putative exported protein OS=Escherichia coli (strain UTI89 / UPEC) GN=UTI89_P011 PE=4 SV=1 - [Q1R227_ECOUT]	0.00932653	0.00932653	0	0	0	0.0204078	0	0	0	0.0911885	0	0	0	0	0	0	0	0	0	0	0	0	0	0.0544893	0	0	0	0	0	0	0	0.00390923	0.0251193	0.0293817	0.353401	0	0.0379749	0.476247	0	0	0	0	0	0	0	0	0	0
Q839X9	PTS system mannose-specific IIAB component OS=Enterococcus faecalis (strain ATCC 700802 / V583) GN=EF_0020 PE=4 SV=1 - [Q839X9_ENTFA]	0.00931489	0.00931489	0	0	0	0	0	0	0	0	0	0	0.0124709	0	0.00347488	0.00411032	0	0	0	0	0	0.0244111	0.0427145	0.0302718	0	0	0.0296525	0.0461766	0	0	0.00495148	0.15246	0.156996	0.0545661	0.0454668	0	0.0542498	0.00393592	0.00464253	0	0	0	0.0109661	0	0	0	0	0
A6T6Q5	Glutamine ABC transporter periplasmic-binding protein OS=Klebsiella pneumoniae subsp. pneumoniae (strain ATCC 700721 / MGH 78578) GN=glnH PE=3 SV=1 - [A6T6Q5_KLEP7]	0.00931271	0.00931271	0	0	0	0	0	0	0	0	0	0.0153523	0	0.0316666	0	0	0	0	0	0	0	0	0	0	0	0	0	0	0	0	0	0	0	0	0	0	0	0	0	0	0	0	0	0	0	0	0	0.161962
A6UY52	Succinate-semialdehyde dehydrogenase OS=Pseudomonas aeruginosa (strain PA7) GN=gabD PE=3 SV=1 - [A6UY52_PSEA7]	0.00929704	0.00929704	0	0	0	0	0	0	0	0	0	0	0	0	0	0	0	0	0	0	0	0	0.0640718	0	0	0.0357946	0.023722	0	0	0.0101864	0.00495148	0	0	0	0.0351334	0.48739	0.174956	0.0485431	0	0	0	0	0.12611	0	0	0	0	0
A0A140SSM2	Putative outer membrane receptor OS=Providencia stuartii (strain MRSN 2154) GN=S70_01755 PE=3 SV=1 - [A0A140SSM2_PROSM]	0.00929467	0.00929467	0	0	0	0	0	0	0	0	0	0	0	0	0	0	0	0	0	0	0	0	0	0	0	0	0	0	0	0	0	0	0	0	0	0	0	0	0	0	0	0	0	0	0	0	0	0
Q1R4G7	Branched-chain amino acid aminotransferase OS=Escherichia coli (strain UTI89 / UPEC) GN=ilvE PE=3 SV=1 - [Q1R4G7_ECOUT]	0.00928245	0.00928245	0	0	0	0.0238091	0	0	0	0.0118207	0	0	0	0	0	0	0	0.0819825	0.0499485	0.024728	0	0	0.315019	0.127142	0.0205973	0	0.011861	0	0	0	0	0.0175915	0.0408189	0.0139913	0.118834	0	0.0122062	0.171869	0	0	0	0	0	0	0	0	0	0
A0A140NID8	Dihydrolipoyl dehydrogenase OS=Providencia stuartii (strain MRSN 2154) GN=S70_03750 PE=4 SV=1 - [A0A140NID8_PROSM]	0.0092664	0.0092664	0	0	0	0	0	0	0	0	0	0	0	0	0	0	0	0	0	0	0	0	0	0	0	0	0	0	0	0	0	0	0	0	0	0	0	0	0	0	0	0	0	0	0	0	0	0
A6VEE6	Uncharacterized protein OS=Pseudomonas aeruginosa (strain PA7) GN=PSPA7_6115 PE=4 SV=1 - [A6VEE6_PSEA7]	0.00926397	0.00926397	0	0	0	0	0	0	0	0	0	0	0	0	0	0	0	0	0	0	0	0	0	0	0	0	0	0	0	0	0.113884	0	0	0.00139913	0.0423668	0.208643	0.135624	0.0879023	0	0	0	0	0.00548306	0	0	0	0	0
A6TEU9	30S ribosomal protein S4 OS=Klebsiella pneumoniae subsp. pneumoniae (strain ATCC 700721 / MGH 78578) GN=rpsD PE=3 SV=1 - [RS4_KLEP7]	0.00923121	0.00923121	0	0	0	0	0	0	0	0	0	0	0	0	0	0	0	0	0	0	0	0	0	0	0	0	0	0	0	0	0	0	0	0	0	0	0	0	0	0	0	0	0	0	0	0	0	0.0597717
A6TAK4	Oligopeptide transport protein (ABC superfamily, peri_bind) OS=Klebsiella pneumoniae subsp. pneumoniae (strain ATCC 700721 / MGH 78578) GN=oppA PE=4 SV=1 - [A6TAK4_KLEP7]	0.0091557	0.0091557	0	0	0	0	0	0	0	0	0	0.0614093	0	0.0126666	0	0	0	0	0	0	0	0	0	0	0	0	0	0	0	0	0	0	0	0	0	0	0	0	0	0	0	0	0	0	0	0	0	0.235231
A6TH93	Adenylosuccinate synthetase OS=Klebsiella pneumoniae subsp. pneumoniae (strain ATCC 700721 / MGH 78578) GN=purA PE=3 SV=1 - [PURA_KLEP7]	0.00914117	0.00914117	0	0	0	0	0	0	0	0	0	0.00255872	0	0.0601666	0	0	0	0	0	0	0	0	0	0	0	0	0	0	0	0	0	0	0	0	0	0	0	0	0	0	0	0	0	0	0	0	0	0.0925497
B4EU40	UPF0234 protein PMI0103 OS=Proteus mirabilis (strain HI4320) GN=PMI0103 PE=3 SV=1 - [Y103_PROMH]	0.00913281	0.00913281	0	0	0	0	0	0	0	0	0	0	0	0	0	0	0	0	0	0	0	0	0	0	0	0	0	0	0	0	0	0.0390923	0.0313991	0	0	0	0	0	0	0	0	0	0	0	0	0	0	0
B4EVR0	Ribosome-binding ATPase YchF OS=Proteus mirabilis (strain HI4320) GN=engD PE=3 SV=1 - [B4EVR0_PROMH]	0.00913266	0.00913266	0	0	0	0	0	0	0	0	0	0	0	0	0	0	0	0	0	0	0	0	0	0	0	0	0	0	0	0	0	0	0	0	0	0	0	0	0	0	0	0	0	0	0	0	0	0
A6TBY4	Phosphate acetyltransferase OS=Klebsiella pneumoniae subsp. pneumoniae (strain ATCC 700721 / MGH 78578) GN=pta PE=3 SV=1 - [A6TBY4_KLEP7]	0.00912229	0.00912229	0	0	0	0	0	0	0	0	0	0	0	0.0221666	0	0	0	0	0	0	0	0	0	0	0	0	0	0	0	0	0	0	0	0	0	0	0	0	0	0	0	0	0	0	0	0	0	0.248727
Q1R9S3	Galactose-binding transport protein OS=Escherichia coli (strain UTI89 / UPEC) GN=mglB PE=4 SV=1 - [Q1R9S3_ECOUT]	0.00907778	0.00907778	0	0	0	0	0	0	0	0	0	0	0	0	0	0	0	0	0	0	0	0	0	0	0	0	0	0	0	0	0	0	0	0.0657591	0.383367	0	0.0162749	0.355545	0	0	0	0	0	0	0	0	0	0
A6TH52	10 kDa chaperonin OS=Klebsiella pneumoniae subsp. pneumoniae (strain ATCC 700721 / MGH 78578) GN=groS PE=3 SV=1 - [CH10_KLEP7]	0.00902011	0.00902011	0	0	0	0	0	0	0	0	0	0.0204698	0	0.107666	0	0	0	0	0	0	0	0	0	0	0	0	0	0	0	0	0	0	0	0	0	0	0	0	0	0	0	0	0	0	0	0	0	0.111831
B4F0E1	ATP synthase subunit a OS=Proteus mirabilis (strain HI4320) GN=atpB PE=3 SV=1 - [ATP6_PROMH]	0.00901934	0.00901934	0	0	0	0	0	0	0	0	0	0	0	0	0	0	0	0	0	0	0	0	0.0213573	0	0	0	0.011861	0	0	0	0	0.02541	0.0188395	0	0	0	0	0	0	0	0	0	0	0	0	0	0	0
Q1R630	50S ribosomal protein L15 OS=Escherichia coli (strain UTI89 / UPEC) GN=rplO PE=3 SV=1 - [RL15_ECOUT]	0.00898917	0.00898917	0	0.00709874	0.00318279	0.0068026	0	0	0	0.00168868	0	0	0	0	0	0	0	0.111794	0.0655574	0.0164853	0	0	0.0800897	0.0544893	0.0669413	0.0306811	0.0415135	0.0461766	0.0173747	0	0	0	0.00313992	0.0335791	0.0403001	0	0.00406873	0.0354233	0	0	0	0	0	0	0	0	0	0
Q1RBF4	Outer membrane lipoprotein SlyB OS=Escherichia coli (strain UTI89 / UPEC) GN=slyB PE=4 SV=1 - [Q1RBF4_ECOUT]	0.00898725	0.00898725	0	0.0922837	0	0.0357137	0	0	0	0	0	0	0	0	0	0	0	0.111794	0.071801	0	0	0	0.112126	0.0726524	0	0	0	0	0	0	0	0.00977307	0.00627983	0.0769521	0.184967	0	0	0.0629748	0	0	0	0	0	0	0	0	0	0
A8AJX0	Chaperone protein HtpG OS=Citrobacter koseri (strain ATCC BAA-895 / CDC 4225-83 / SGSC4696) GN=htpG PE=3 SV=1 - [HTPG_CITK8]	0.00898087	0.00898087	0	0	0.0413762	0	0	0	0	0	0	0	0	0	0	0	0	0	0	0	0	0	0	0	0	0	0	0	0	0	0	0	0	0	0	0	0	0	0	0	0	0	0	0	0	0	0	0
Q1R607	50S ribosomal protein L2 OS=Escherichia coli (strain UTI89 / UPEC) GN=rplB PE=3 SV=1 - [RL2_ECOUT]	0.00897878	0.00897878	0	0.00709874	0	0.0136052	0	0	0	0.00844338	0	0	0	0	0	0	0	0.145333	0.0343396	0.00824266	0	0	0.160179	0.0665981	0.030896	0.0204541	0.035583	0	0	0	0.00990295	0.0156369	0	0.0125922	0.0454668	0	0.00271249	0.0695346	0	0	0	0	0	0	0	0	0	0
B4F1L3	Large-conductance mechanosensitive channel OS=Proteus mirabilis (strain HI4320) GN=mscL PE=3 SV=1 - [MSCL_PROMH]	0.00897131	0.00897131	0	0	0	0	0	0	0	0	0	0	0	0	0	0	0	0	0	0	0	0	0.00533931	0	0	0	0	0	0	0	0	0.0136823	0.00627983	0.0153904	0.00206667	0	0	0	0	0	0	0	0	0	0	0	0	0
A0A140NN07	Malate dehydrogenase OS=Providencia stuartii (strain MRSN 2154) GN=mdh PE=3 SV=1 - [A0A140NN07_PROSM]	0.00896835	0.00896835	0	0	0	0	0	0	0	0	0	0	0	0	0	0	0	0	0	0	0	0	0	0	0	0	0	0	0	0	0	0	0	0	0	0	0	0	0	0	0	0	0	0	0	0	0	0
A6UXS7	Peroxiredoxin OS=Pseudomonas aeruginosa (strain PA7) GN=ahpC PE=4 SV=1 - [A6UXS7_PSEA7]	0.00895307	0.00895307	0	0	0	0	0	0	0	0	0	0	0	0	0	0	0	0	0	0	0	0	0.0533931	0	0	0.224995	0.0711659	0	0	0.0305592	0.00495148	0	0	0	0.0279001	0.163576	0.1085	0.0406712	0	0	0	0	0.109661	0	0	0	0	0
B4ETD1	3-oxoacyl-[acyl-carrier-protein] synthase 2 OS=Proteus mirabilis (strain HI4320) GN=fabF PE=3 SV=1 - [B4ETD1_PROMH]	0.00894231	0.00894231	0	0	0	0	0	0	0	0	0	0	0	0	0	0	0	0	0	0	0	0	0	0	0	0	0	0	0	0	0	0	0.00313992	0.00279826	0	0	0	0	0	0	0	0	0	0	0	0	0	0
A6UZL2	30S ribosomal protein S4 OS=Pseudomonas aeruginosa (strain PA7) GN=rpsD PE=3 SV=1 - [RS4_PSEA7]	0.0089307	0.0089307	0	0	0	0	0	0	0	0	0	0	0	0	0	0	0	0	0	0	0	0	0.160179	0	0.0257467	0.117611	0.136401	0	0.026062	0.0611185	0	0	0	0	0.00620001	0.131862	0.101718	0.00918382	0	0	0	0	0.0493475	0	0	0	0	0
B4EU72	Putative cytoplasmic sulphur reductase OS=Proteus mirabilis (strain HI4320) GN=PMI0134 PE=4 SV=1 - [B4EU72_PROMH]	0.00892349	0.00892349	0	0	0	0	0	0	0	0	0	0	0	0	0	0	0	0	0	0	0	0	0	0	0	0	0	0	0	0	0	0.0410469	0.0879176	0.00419739	0.00413334	0	0	0	0	0	0	0	0	0	0	0	0	0
B4F0H2	Universal stress protein OS=Proteus mirabilis (strain HI4320) GN=PMI1954 PE=3 SV=1 - [B4F0H2_PROMH]	0.00891466	0.00891466	0	0	0	0	0	0	0	0	0	0	0	0	0	0	0	0	0	0	0	0.0244111	0.00533931	0	0	0	0	0	0	0	0	0.0293192	0.0188395	0.00979391	0	0	0	0	0	0	0	0	0	0	0	0	0	0
B4EZF8	Putative aspartate-semialdehyde dehydrogenase OS=Proteus mirabilis (strain HI4320) GN=usg PE=3 SV=1 - [B4EZF8_PROMH]	0.0089013	0.0089013	0	0	0	0	0	0	0	0	0	0	0	0	0	0	0	0	0	0	0	0	0.0106786	0	0	0.0153406	0.023722	0	0	0	0	0.0117277	0.0156996	0	0.00103334	0	0	0	0	0	0	0	0	0	0	0	0	0
B4ETC9	3-oxoacyl-[acyl-carrier protein] reductase OS=Proteus mirabilis (strain HI4320) GN=fabG PE=4 SV=1 - [B4ETC9_PROMH]	0.00889205	0.00889205	0	0	0	0	0	0	0	0	0	0	0	0	0	0	0	0	0	0	0	0	0.0213573	0	0	0	0	0	0	0	0	0.00195461	0.0188395	0	0	0	0	0	0	0	0	0	0	0	0	0	0	0
A0A140NER7	Fumarate hydratase class II OS=Providencia stuartii (strain MRSN 2154) GN=fumC PE=3 SV=1 - [A0A140NER7_PROSM]	0.00887816	0.00887816	0	0	0	0	0	0	0	0	0	0	0	0	0	0	0	0	0	0	0	0	0	0	0	0	0	0	0	0	0	0	0	0	0	0	0	0	0	0	0	0	0	0	0	0	0	0
B4ETL0	Phenylalanine--tRNA ligase alpha subunit OS=Proteus mirabilis (strain HI4320) GN=pheS PE=3 SV=1 - [SYFA_PROMH]	0.00885631	0.00885631	0	0	0	0	0	0	0	0	0	0	0	0	0	0	0	0	0	0	0	0	0	0.0423806	0	0	0	0	0	0	0	0.00390923	0.00627983	0.00279826	0.0113667	0	0	0	0	0	0	0	0	0	0	0	0	0
A6T5E8	6,7-dimethyl-8-ribityllumazine synthase OS=Klebsiella pneumoniae subsp. pneumoniae (strain ATCC 700721 / MGH 78578) GN=ribH PE=3 SV=1 - [RISB_KLEP7]	0.00883145	0.00883145	0	0	0	0	0	0	0	0	0	0	0	0	0	0	0	0	0	0	0	0	0	0	0	0	0	0	0	0	0	0	0	0	0	0	0	0	0	0	0	0	0	0	0	0	0	0.0925497
Q835L0	Cold-shock domain family protein OS=Enterococcus faecalis (strain ATCC 700802 / V583) GN=EF_1367 PE=3 SV=1 - [Q835L0_ENTFA]	0.00882055	0.00882055	0	0	0	0	0	0	0	0	0	0	0.0145494	0	0.0138995	0	0	0	0	0	0	0	0	0	0	0	0	0	0	0	0	0.0195461	0	0.00279826	0.0589001	0	0.0515373	0.0209916	0	0	0	0	0	0	0	0	0	0
B4F1U3	Dihydroxy-acid dehydratase OS=Proteus mirabilis (strain HI4320) GN=ilvD PE=3 SV=1 - [ILVD_PROMH]	0.00881375	0.00881375	0	0	0	0	0	0	0	0	0	0	0	0	0	0	0	0	0	0	0	0	0.0800897	0	0	0	0	0	0	0	0	0	0.00627983	0.00559652	0	0	0	0	0	0	0	0	0	0	0	0	0	0
A0A140NSQ3	Murein lipoprotein OS=Providencia stuartii (strain MRSN 2154) GN=S70_19530 PE=4 SV=1 - [A0A140NSQ3_PROSM]	0.00877286	0.00877286	0	0	0	0	0	0	0	0	0	0	0	0	0	0	0	0	0	0	0	0	0	0	0	0	0	0	0	0	0	0	0	0	0	0	0	0	0	0	0	0	0	0	0	0	0	0
A0A0H4WFR8	30S ribosomal protein S1 OS=Bordetella hinzii GN=rpsA_1 PE=4 SV=1 - [A0A0H4WFR8_9BORD]	0.00873327	0.00873327	0	0	0	0	0	0	0	0	0	0	0	0	0	0	0	0	0	0	0	0	0	0	0	0	0	0	0	0	0	0	0	0	0	0	0	0	0	0	0	0.00459664	0.0657967	0.0658461	0.336022	0.334728	0.194615	0.0289218
C4YDI1	Enolase OS=Candida albicans (strain WO-1) GN=CAWG_00576 PE=3 SV=1 - [C4YDI1_CANAW]	0.00871188	0.00871188	0	0	0	0	0	0	0	0	0	0	0	0	0	0	0	0	0	0	0.401979	0	0	0	0	0	0	0	0	0	0	0	0	0	0	0	0	0	0	0	0	0	0	0	0	0	0.0369522	0.13304
B4EZC1	GTP-binding protein OS=Proteus mirabilis (strain HI4320) GN=typA PE=4 SV=1 - [B4EZC1_PROMH]	0.00870959	0.00870959	0	0	0	0	0	0	0	0	0	0	0	0	0	0	0	0	0	0	0	0	0	0	0	0	0.0059305	0	0	0	0	0.00195461	0.00313992	0	0	0	0	0	0	0	0	0	0	0	0	0	0	0
B4EUV9	Glutamate--cysteine ligase OS=Proteus mirabilis (strain HI4320) GN=gshA PE=3 SV=1 - [GSH1_PROMH]	0.00868973	0.00868973	0	0	0	0	0	0	0	0	0	0	0	0	0	0	0	0	0	0	0	0	0	0	0	0	0	0	0	0	0	0.00781846	0.0282592	0.00419739	0	0	0	0	0	0	0	0	0	0	0	0	0	0
L7ZRG8	Elongation factor G OS=Serratia marcescens WW4 GN=fusA2 PE=3 SV=1 - [L7ZRG8_SERMA]	0.00868685	0.00868685	0	0	0	0	0	0	0	0	0	0	0	0	0	0	0	0	0	0	0	0	0	0	0	0	0	0	0	0	0	0	0	0	0	0	0	0	0	0	0	0	0	0	0	0	0	0
A6TGP1	DNA-directed RNA polymerase subunit beta' OS=Klebsiella pneumoniae subsp. pneumoniae (strain ATCC 700721 / MGH 78578) GN=rpoC PE=3 SV=1 - [RPOC_KLEP7]	0.00862675	0.00862675	0	0	0	0	0	0	0	0	0	0.00767617	0	0.1615	0	0	0	0	0	0	0	0	0	0	0	0	0	0	0	0	0	0	0	0	0	0	0	0	0	0	0	0	0	0	0	0	0	0.134968
A0A140NK56	30S ribosomal protein S4 OS=Providencia stuartii (strain MRSN 2154) GN=rpsD PE=3 SV=1 - [A0A140NK56_PROSM]	0.00858971	0.00858971	0	0	0	0	0	0	0	0	0	0	0	0	0	0	0	0	0	0	0	0	0	0	0	0	0	0	0	0	0	0	0	0	0	0	0	0	0	0	0	0	0	0	0	0	0	0
Q1R5W6	DNA-binding protein HU-alpha (HU-2) OS=Escherichia coli (strain UTI89 / UPEC) GN=hupA PE=3 SV=1 - [Q1R5W6_ECOUT]	0.00858679	0.00858679	0	0.028395	0	0.0476182	0	0	0	0.00844338	0	0	0	0	0	0	0	0.0819825	0.0468267	0.024728	0	0	0.0373752	0.0908155	0.0257467	0	0	0.00923532	0.026062	0	0.00495148	0	0.00941974	0.011193	0.1333	0	0.0135624	0.104958	0	0	0	0	0	0	0	0	0	0
B4F2D0	Ribosome-recycling factor OS=Proteus mirabilis (strain HI4320) GN=frr PE=3 SV=1 - [RRF_PROMH]	0.00858412	0.00858412	0	0	0	0	0	0	0	0	0	0	0	0	0	0	0	0	0	0	0	0	0	0	0	0	0	0	0	0	0	0.0215008	0	0	0	0	0	0	0	0	0	0	0	0	0	0	0	0
B4F2B0	Transcription elongation factor GreA OS=Proteus mirabilis (strain HI4320) GN=greA PE=3 SV=1 - [B4F2B0_PROMH]	0.00858396	0.00858396	0	0	0	0	0	0	0	0	0	0	0	0	0	0	0	0	0	0	0	0	0	0	0	0	0	0	0	0	0	0.0117277	0.0156996	0	0	0	0	0	0	0	0	0	0	0	0	0	0	0
B4F1C6	Putative tellurite resistance protein OS=Proteus mirabilis (strain HI4320) GN=PMI2116 PE=4 SV=1 - [B4F1C6_PROMH]	0.00857011	0.00857011	0	0	0	0	0	0	0	0	0	0	0	0	0	0	0	0	0	0	0	0	0	0	0	0	0	0	0	0	0	0.0215008	0.0282592	0.0209869	0	0	0	0	0	0	0	0	0	0	0	0	0	0
A8ALU8	Transaldolase OS=Citrobacter koseri (strain ATCC BAA-895 / CDC 4225-83 / SGSC4696) GN=tal PE=3 SV=1 - [A8ALU8_CITK8]	0.00855628	0.00855628	0	0	0.0636557	0	0	0	0	0	0	0	0	0	0	0	0	0	0	0	0	0	0	0	0	0	0	0	0	0	0	0	0	0	0	0	0	0	0	0	0	0	0	0	0	0	0	0
A6VD57	RNA-binding protein Hfq OS=Pseudomonas aeruginosa (strain PA7) GN=hfq PE=1 SV=1 - [HFQ_PSEA7]	0.0085452	0.0085452	0	0	0	0	0	0	0	0	0	0	0	0	0	0	0	0	0	0	0	0	0	0	0	0	0	0.0277059	0	0	0.0544662	0	0	0	0.1023	0.250371	0.066456	0.17974	0	0	0	0	0	0	0	0	0	0
A6TAK8	DNA-binding protein OS=Klebsiella pneumoniae subsp. pneumoniae (strain ATCC 700721 / MGH 78578) GN=hns PE=3 SV=1 - [A6TAK8_KLEP7]	0.00853147	0.00853147	0	0	0	0	0	0	0	0	0	0.00255872	0	0.0158333	0	0	0	0	0	0	0	0	0	0	0	0	0	0	0	0	0	0	0	0	0	0	0	0	0	0	0	0	0	0	0	0	0	0.167746
A0A140NND7	Ketol-acid reductoisomerase (NADP(+)) OS=Providencia stuartii (strain MRSN 2154) GN=ilvC PE=3 SV=1 - [A0A140NND7_PROSM]	0.00852481	0.00852481	0	0	0	0	0	0	0	0	0	0	0	0	0	0	0	0	0	0	0	0	0	0	0	0	0	0	0	0	0	0	0	0	0	0	0	0	0	0	0	0	0	0	0	0	0	0
J7U0J6	Elongation factor G OS=Morganella morganii subsp. morganii KT GN=fusA PE=3 SV=1 - [J7U0J6_MORMO]	0.00849117	0.00849117	0	0	0	0	0	0	0	0	0	0	0	0	0	0	0	0	0	0	0	0	0	0	0	0	0	0	0	0	0	0	0	0	0	0	0	0	0	0	0	0	0	0	0	0	0	0
A8Z452	DNA-binding protein HU OS=Staphylococcus aureus (strain USA300 / TCH1516) GN=hu PE=3 SV=1 - [A8Z452_STAAT]	0.00848971	0.00848971	0	0	0	0	0.0481823	0	0	0	0	0	0	0	0	0	0	0	0	0	0	0	0	0	0	0	0	0	0	0	0	0	0	0	0	0	0	0	0	0.31551	0.111781	0.0551597	0.142559	0.055716	0	0	0	0
Q839S6	General stress protein OS=Enterococcus faecalis (strain ATCC 700802 / V583) GN=EF_0080 PE=4 SV=1 - [Q839S6_ENTFA]	0.00846653	0.00846653	0	0	0	0	0	0	0	0	0	0	0	0	0.00347488	0.00822064	0.00368677	0	0	0	0	0	0	0	0	0	0	0	0	0	0	0.0195461	0.0156996	0.0125922	0.0217	0	0.0284811	0.0104958	0	0	0	0	0	0	0	0	0	0
Q835M1	Dihydrolipoyl dehydrogenase OS=Enterococcus faecalis (strain ATCC 700802 / V583) GN=lpdA PE=3 SV=1 - [Q835M1_ENTFA]	0.00845568	0.00845568	0	0	0	0	0	0	0	0	0	0	0.0478051	0	0.0138995	0	0.00184339	0	0	0	0	0	0.0320359	0	0	0	0	0	0	0	0	0.00390923	0.0533785	0.00139913	0.0279001	0	0.0325499	0.0367353	0	0	0	0	0.00548306	0	0	0	0	0
Q834M2	Ethanolamine utilization protein EutM OS=Enterococcus faecalis (strain ATCC 700802 / V583) GN=EF_1623 PE=4 SV=1 - [Q834M2_ENTFA]	0.00839795	0.00839795	0	0	0	0	0	0	0	0	0	0	0	0	0	0	0	0	0	0	0	0	0.0320359	0.0181631	0	0	0.011861	0.0554119	0	0	0.0148544	0.0684115	0.113037	0.0447722	0.0723335	0	0.0257687	0.00655987	0.0139276	0	0	0	0.00548306	0	0	0	0	0.00385624
A6T4X1	30S ribosomal protein S2 OS=Klebsiella pneumoniae subsp. pneumoniae (strain ATCC 700721 / MGH 78578) GN=rpsB PE=3 SV=2 - [RS2_KLEP7]	0.00839028	0.00839028	0	0	0	0	0	0	0	0	0	0.0102349	0	0.0411666	0	0	0	0	0	0	0	0	0	0	0	0	0	0	0	0	0	0	0	0	0	0	0	0	0	0	0	0	0	0	0	0	0	0.106047
Q1RDS7	Asparagine--tRNA ligase OS=Escherichia coli (strain UTI89 / UPEC) GN=asnS PE=3 SV=1 - [SYN_ECOUT]	0.00837439	0.00837439	0	0.0177469	0	0.0136052	0	0	0	0.00337735	0	0	0	0	0	0	0	0.1267	0.0593138	0.0206067	0	0	0.0640718	0.0363262	0.00514933	0.00511352	0	0	0	0	0	0	0	0.00979391	0.0692335	0	0	0.051167	0	0	0	0	0	0	0	0	0	0
A8AKU0	50S ribosomal protein L7/L12 OS=Citrobacter koseri (strain ATCC BAA-895 / CDC 4225-83 / SGSC4696) GN=rplL PE=3 SV=1 - [RL7_CITK8]	0.00837433	0.00837433	0	0	0	0	0	0	0	0	0	0	0	0	0	0	0	0	0	0	0	0	0	0	0	0	0	0	0	0	0	0	0	0	0	0	0	0	0	0	0	0	0	0	0	0	0	0
A0A0H4W420	General L-amino acid-binding periplasmic protein AapJ OS=Bordetella hinzii GN=aapJ_3 PE=3 SV=1 - [A0A0H4W420_9BORD]	0.00836053	0.00836053	0	0	0	0	0	0	0	0	0	0	0	0	0	0	0	0	0	0	0	0	0	0	0	0	0	0	0	0	0	0	0	0	0	0	0	0	0	0	0.0194401	0.0137899	0.0877289	0.222864	0.220814	0.231356	0.140418	0.0501311
Q1REI3	Peptidoglycan-associated lipoprotein OS=Escherichia coli (strain UTI89 / UPEC) GN=pal PE=3 SV=1 - [Q1REI3_ECOUT]	0.00834961	0.00834961	0	0.0532406	0	0.0170065	0	0	0	0.00168868	0	0	0	0	0	0	0	0.100615	0.121749	0.0453347	0	0	0.0587324	0.0363262	0.0102987	0	0.0059305	0.0554119	0.0434367	0	0.00495148	0.0234554	0.037679	0.0475704	0.135367	0	0	0.0695346	0	0	0	0	0	0	0	0	0	0
B4EU53	ATP-dependent Clp protease proteolytic subunit OS=Proteus mirabilis (strain HI4320) GN=clpP PE=3 SV=1 - [CLPP_PROMH]	0.00834668	0.00834668	0	0	0	0	0	0	0	0	0	0	0	0	0	0	0	0	0	0	0	0.00610277	0.0213573	0	0	0	0	0	0	0	0	0.00977307	0.00627983	0.00419739	0	0	0	0	0	0	0	0	0	0	0	0	0	0
Q839E7	30S ribosomal protein S5 OS=Enterococcus faecalis (strain ATCC 700802 / V583) GN=rpsE PE=3 SV=1 - [RS5_ENTFA]	0.00834303	0.00834303	0	0	0	0	0	0	0	0	0	0	0.0270203	0	0.00694975	0.00822064	0.00184339	0	0	0	0	0.0488222	0.0800897	0.0242175	0	0	0.0296525	0.0184706	0	0	0	0.0899122	0.0816378	0.0181887	0.0248001	0	0.0433998	0.00131197	0	0	0	0	0	0	0	0	0	0
A6T500	Lipoprotein OS=Klebsiella pneumoniae subsp. pneumoniae (strain ATCC 700721 / MGH 78578) GN=metQ PE=3 SV=1 - [A6T500_KLEP7]	0.0083385	0.0083385	0	0	0	0	0	0	0	0	0	0.046057	0	0.0506666	0	0	0	0	0	0	0	0	0	0	0	0	0	0	0	0	0	0	0	0	0	0	0	0	0	0	0	0	0	0	0	0	0	0.107975
A8YZK7	Peroxiredoxin subunit C OS=Staphylococcus aureus (strain USA300 / TCH1516) GN=ahpC1 PE=4 SV=1 - [A8YZK7_STAAT]	0.00832582	0.00832582	0	0	0	0	0.0120456	0	0	0	0	0	0	0	0	0	0	0	0	0	0	0	0	0	0	0	0	0	0	0	0	0	0	0	0	0	0	0	0	0.171593	0.0826205	0.0229832	0.0603136	0.0455858	0	0	0	0
B4EW90	PTS-dependent dihydroxyacetone kinase, dihydroxyacetone-binding subunit OS=Proteus mirabilis (strain HI4320) GN=dhaK PE=4 SV=1 - [B4EW90_PROMH]	0.00832357	0.00832357	0	0	0	0	0	0	0	0	0	0	0	0	0	0	0	0	0	0	0	0	0.0160179	0	0	0	0	0	0	0	0	0.0332284	0.0627983	0.00139913	0	0	0	0	0	0	0	0	0	0	0	0	0	0
A6T6V0	Putrescine-binding periplasmic protein OS=Klebsiella pneumoniae subsp. pneumoniae (strain ATCC 700721 / MGH 78578) GN=potF PE=3 SV=1 - [A6T6V0_KLEP7]	0.00831138	0.00831138	0	0	0	0	0	0	0	0	0	0	0	0	0	0	0	0	0	0	0	0	0	0	0	0	0	0	0	0	0	0	0	0	0	0	0	0	0	0	0	0	0	0	0	0	0	0.15425
A6UZK0	50S ribosomal protein L5 OS=Pseudomonas aeruginosa (strain PA7) GN=rplE PE=3 SV=1 - [RL5_PSEA7]	0.00830578	0.00830578	0	0	0	0	0	0	0	0	0	0	0	0	0	0	0	0	0	0	0	0	0.0320359	0	0.0205973	0.0869298	0.0889574	0.0369413	0.0434367	0	0.00990295	0	0	0	0.0186	0.0867954	0.0759497	0.0223036	0	0	0	0	0.0109661	0	0	0	0	0
A8Z0E3	Bifunctional N-acetylmuramoyl-L-alanine amidase/mannosyl-glycoprotein endo-beta-N-acetylglucosaminidase OS=Staphylococcus aureus (strain USA300 / TCH1516) GN=USA300HOU_0997 PE=4 SV=1 - [A8Z0E3_STAAT]	0.00829399	0.00829399	0	0	0	0	0	0	0	0	0	0	0	0	0	0	0	0	0	0	0	0	0	0	0	0	0	0	0	0	0	0	0	0	0	0	0	0	0	0.503709	0.0486003	0	0.00548306	0	0	0	0	0
A0A1E8YSW2	Phosphoglycerate kinase OS=Globicatella sp. HMSC072A10 GN=pgk PE=3 SV=1 - [A0A1E8YSW2_9LACT]	0.0082884	0.0082884	0	0	0	0	0	0	0	0	0	0	0	0	0	0	0	0	0	0	0	0	0	0	0	0	0	0	0	0	0	0	0	0	0	0	0	0	0	0	0	0	0	0	0	0	0	0
Q1R4Z9	Mannitol-specific PTS system enzyme IIABC components OS=Escherichia coli (strain UTI89 / UPEC) GN=mtlA PE=4 SV=1 - [Q1R4Z9_ECOUT]	0.00825076	0.00825076	0	0.0425925	0	0.0068026	0	0	0	0.0118207	0	0	0	0	0	0	0	0.0223589	0.0343396	0.006182	0	0	0.133483	0.19374	0.0102987	0	0.0059305	0.00923532	0	0	0	0	0	0.0391756	0.101267	0	0	0.0472311	0	0	0	0	0	0	0	0	0	0
B4EY56	Uncharacterized protein OS=Proteus mirabilis (strain HI4320) GN=PMI1542 PE=4 SV=1 - [B4EY56_PROMH]	0.00824858	0.00824858	0	0	0	0	0	0	0	0	0	0	0	0	0	0	0	0	0	0	0	0	0	0	0	0	0	0	0	0	0	0.0136823	0.00941974	0.00139913	0	0	0	0	0	0	0	0	0	0	0	0	0	0
B4EUB4	Putative exported protein OS=Proteus mirabilis (strain HI4320) GN=PMI0176 PE=4 SV=1 - [B4EUB4_PROMH]	0.00824194	0.00824194	0	0	0	0	0	0	0	0	0	0	0	0	0	0	0	0	0	0	0	0	0	0	0	0	0	0	0	0	0.00990295	0.0312738	0.160136	0.00279826	0.00206667	0	0	0	0	0	0	0	0	0	0	0	0	0
B4ETN4	Putative lipoprotein OS=Proteus mirabilis (strain HI4320) GN=PMI1102 PE=4 SV=1 - [B4ETN4_PROMH]	0.00823015	0.00823015	0	0	0	0	0	0	0	0	0	0	0	0	0	0	0	0	0	0	0	0	0.0106786	0	0	0	0	0	0	0	0	0.0136823	0.0125597	0.00559652	0	0	0	0	0	0	0	0	0	0	0	0	0	0
A6T6G6	Protein TolB OS=Klebsiella pneumoniae subsp. pneumoniae (strain ATCC 700721 / MGH 78578) GN=tolB PE=3 SV=1 - [A6T6G6_KLEP7]	0.00821652	0.00821652	0	0	0	0	0	0	0	0	0	0	0	0.0316666	0	0	0	0	0	0	0	0	0	0	0	0	0	0	0	0	0	0	0	0	0	0	0	0	0	0	0	0	0	0	0	0	0	0.13304
A6V755	Phosphoenolpyruvate synthase OS=Pseudomonas aeruginosa (strain PA7) GN=ppsA PE=3 SV=1 - [A6V755_PSEA7]	0.00819119	0.00819119	0	0	0	0	0	0	0	0	0	0	0	0	0	0	0	0	0	0	0	0	0.0907683	0	0	0.127838	0.0889574	0	0.026062	0.0203728	0.00990295	0	0	0	0.0227334	0.11684	0.1085	0.0275515	0	0	0	0	0.0657967	0	0	0	0	0
A8Z1S6	Thioredoxin OS=Staphylococcus aureus (strain USA300 / TCH1516) GN=trxA PE=3 SV=1 - [A8Z1S6_STAAT]	0.00816762	0.00816762	0	0	0	0	0	0	0	0	0	0	0	0	0	0	0	0	0	0	0	0	0	0	0	0	0	0	0	0	0	0	0	0	0	0	0	0	0	0.0996347	0.0243002	0	0.0164492	0	0	0	0	0
B4F0B0	Shikimate kinase 1 OS=Proteus mirabilis (strain HI4320) GN=aroK PE=3 SV=1 - [B4F0B0_PROMH]	0.00816489	0.00816489	0	0	0	0	0	0	0	0	0	0	0	0	0	0	0	0	0	0	0	0	0	0	0	0	0	0	0	0	0	0.0234554	0.00313992	0	0	0	0	0	0	0	0	0	0	0	0	0	0	0
B4F1I8	30S ribosomal protein S19 OS=Proteus mirabilis (strain HI4320) GN=rpsS PE=3 SV=1 - [RS19_PROMH]	0.00816086	0.00816086	0	0	0	0	0	0	0	0	0	0	0	0	0	0	0	0	0	0	0	0	0	0	0	0	0	0	0	0	0	0.0136823	0.0282592	0	0	0	0	0	0	0	0	0	0	0	0	0	0	0
B4EZ63	Peptidyl-prolyl cis-trans isomerase OS=Proteus mirabilis (strain HI4320) GN=ppiA PE=3 SV=1 - [B4EZ63_PROMH]	0.00814238	0.00814238	0	0	0	0	0	0	0	0	0	0	0	0	0	0	0	0	0	0	0	0	0	0	0	0	0	0	0	0	0	0.0117277	0.0784979	0	0	0	0	0	0	0	0	0	0	0	0	0	0	0
Q839H0	30S ribosomal protein S7 OS=Enterococcus faecalis (strain ATCC 700802 / V583) GN=rpsG PE=3 SV=1 - [RS7_ENTFA]	0.0081363	0.0081363	0	0	0	0	0	0	0	0	0	0	0.0706684	0	0	0.012331	0.00368677	0	0	0	0	0.0183083	0.085429	0.0121087	0	0	0.011861	0.0184706	0	0	0	0.0742753	0.0659382	0.0223861	0.0299667	0	0.0379749	0.0131197	0	0	0	0	0	0	0	0	0	0
B4EY62	TonB-dependent receptor OS=Proteus mirabilis (strain HI4320) GN=PMI1548 PE=3 SV=1 - [B4EY62_PROMH]	0.00812454	0.00812454	0	0	0	0	0	0	0	0	0	0	0	0	0	0	0	0	0	0	0	0	0	0	0	0	0	0	0	0	0	0	0	0	0	0	0	0	0	0	0	0	0	0	0	0	0	0
F4QUV4	Putative uncharacterized protein OS=Brevundimonas diminuta ATCC 11568 GN=BDIM_01880 PE=4 SV=1 - [F4QUV4_BREDI]	0.00811555	0.00811555	0	0	0	0	0	0	0	0	0	0	0	0	0	0	0	0	0	0	0	0	0	0	0	0	0	0	0	0	0	0	0	0	0	0	0	0	0	0	0	0	0	0.780023	0.177611	0	0	0
B4F195	3-isopropylmalate dehydrogenase OS=Proteus mirabilis (strain HI4320) GN=leuB PE=3 SV=1 - [B4F195_PROMH]	0.00808796	0.00808796	0	0	0	0	0	0	0	0	0	0	0	0	0	0	0	0	0	0	0	0	0.0694111	0	0	0	0	0.0184706	0	0	0	0.00781846	0.00941974	0.0223861	0.0248001	0	0	0	0	0	0	0	0	0	0	0	0	0
F2I516	30S ribosomal protein S2 OS=Aerococcus urinae (strain ACS-120-V-Col10a) GN=rpsB PE=3 SV=1 - [F2I516_AERUA]	0.00806196	0.00806196	0	0	0	0	0	0.122893	0.0458121	0	0	0	0	0	0	0	0	0	0	0	0	0	0	0	0	0	0	0	0	0	0	0	0	0	0	0	0	0	0	0	0	0	0	0	0	0	0	0
Q834T5	Ribosomal protein S1 OS=Enterococcus faecalis (strain ATCC 700802 / V583) GN=EF_1548 PE=4 SV=1 - [Q834T5_ENTFA]	0.00803742	0.00803742	0	0	0	0	0	0	0	0	0	0	0.0166279	0	0	0.00822064	0	0	0	0	0	0	0.0427145	0	0	0	0	0	0	0	0	0.0684115	0.0910575	0.00979391	0.0330667	0	0.0623873	0.00918382	0	0	0	0	0	0	0	0	0	0
L7ZN18	Bifunctional acetaldehyde-CoA/alcohol dehydrogenase OS=Serratia marcescens WW4 GN=adhE PE=4 SV=1 - [L7ZN18_SERMA]	0.00802337	0.00802337	0	0	0	0	0	0	0	0	0	0	0	0	0	0	0	0	0	0	0	0	0	0	0	0	0	0	0	0	0	0	0	0	0	0	0	0	0	0	0	0	0	0	0	0	0	0
B4EVW6	Putative aminotransferase OS=Proteus mirabilis (strain HI4320) GN=PMI1275 PE=4 SV=1 - [B4EVW6_PROMH]	0.00802201	0.00802201	0	0	0	0	0	0	0	0	0	0	0	0	0	0	0	0	0	0	0	0	0	0	0	0	0	0	0	0	0	0	0	0	0	0	0	0	0	0	0	0	0	0	0	0	0	0
Q831A5	ATP synthase subunit beta OS=Enterococcus faecalis (strain ATCC 700802 / V583) GN=atpD PE=3 SV=1 - [ATPB_ENTFA]	0.0080192	0.0080192	0	0	0	0	0	0	0	0	0	0	0.0436482	0	0.0799222	0	0.0110603	0	0	0	0	0	0.0640718	0.0544893	0	0	0	0	0	0	0	0.0351831	0.0439588	0.0237852	0.0320334	0	0.0162749	0.0052479	0	0	0	0	0	0	0	0	0	0
Q82ZC9	Mannonate dehydratase OS=Enterococcus faecalis (strain ATCC 700802 / V583) GN=uxuA PE=1 SV=1 - [UXUA_ENTFA]	0.00801323	0.00801323	0	0	0	0	0	0	0	0	0	0	0	0	0	0	0	0	0	0	0	0	0.0373752	0	0	0	0	0	0	0	0	0.103595	0.147576	0.0363774	0.0950669	0	0.0528935	0.0223036	0	0	0	0	0.0219322	0	0	0	0	0
B4F1K0	50S ribosomal protein L18 OS=Proteus mirabilis (strain HI4320) GN=rplR PE=3 SV=1 - [RL18_PROMH]	0.00801045	0.00801045	0	0	0	0	0	0	0	0	0	0	0	0	0	0	0	0	0	0	0	0	0	0.0181631	0.00514933	0	0.0059305	0	0	0	0	0.0156369	0.0125597	0.00699565	0	0	0	0	0	0	0	0	0	0	0	0	0	0
Q1R6H0	Translation initiation factor IF-2 OS=Escherichia coli (strain UTI89 / UPEC) GN=infB PE=3 SV=1 - [IF2_ECOUT]	0.00799576	0.00799576	0	0.0851849	0	0.0068026	0	0	0	0.00168868	0	0	0	0	0	0	0	0.290665	0.271595	0.0473953	0	0	0.122804	0.115033	0.061792	0	0.0296525	0	0.0347494	0	0	0	0	0.011193	0.106434	0	0.00406873	0.0970861	0	0	0	0	0	0	0	0	0	0
F2I4S5	Pyridoxamine 5'-phosphate oxidase family protein OS=Aerococcus urinae (strain ACS-120-V-Col10a) GN=HMPREF9243_1051 PE=4 SV=1 - [F2I4S5_AERUA]	0.00798718	0.00798718	0	0	0	0	0	0.0366522	0.0209427	0	0	0	0	0	0	0	0	0	0	0	0	0	0	0	0	0	0	0	0	0	0	0	0	0	0	0	0	0	0	0	0	0	0	0	0	0	0	0
A0A0H4W5B3	Outer membrane protein P6 OS=Bordetella hinzii GN=pal PE=3 SV=1 - [A0A0H4W5B3_9BORD]	0.00797792	0.00797792	0	0	0	0	0	0	0	0	0	0	0	0	0	0	0	0	0	0	0	0	0	0	0	0	0	0	0	0	0	0	0	0	0	0	0	0	0	0	0	0.0183866	0.0493475	0.273515	0.15841	0.216589	0.157663	0.0674842
Q1R8V3	PTS system, glucose-specific IIA component OS=Escherichia coli (strain UTI89 / UPEC) GN=crr PE=4 SV=1 - [Q1R8V3_ECOUT]	0.00797743	0.00797743	0	0.120679	0	0.0459176	0	0	0	0.0320848	0	0	0	0	0	0	0	0.219862	0.149845	0.0783053	0	0	0.00533931	0.0242175	0.0102987	0	0	0	0	0	0	0.00586384	0.0156996	0.0251843	0.110567	0	0.0244124	0.114142	0	0	0	0	0	0	0	0	0	0
A6TFJ3	PTS family enzyme IICB/enzyme IIA OS=Klebsiella pneumoniae subsp. pneumoniae (strain ATCC 700721 / MGH 78578) GN=mtlA PE=4 SV=1 - [A6TFJ3_KLEP7]	0.00797413	0.00797413	0	0	0	0	0	0	0	0	0	0.092114	0	0.00316666	0	0	0	0	0	0	0	0	0	0	0	0	0	0	0	0	0	0	0	0	0	0	0	0	0	0	0	0	0	0	0	0	0	0.0790529
Q8DXS8	Glyceraldehyde-3-phosphate dehydrogenase OS=Streptococcus agalactiae serotype V (strain ATCC BAA-611 / 2603 V/R) GN=gap PE=3 SV=1 - [Q8DXS8_STRA5]	0.00797411	0.00797411	0	0	0	0	0	0	0	0	0	0	0	0	0	0	0	0	0	0	0	0	0	0	0	0	0.0948879	0	0	0	0	0.234554	0.335971	0	0	0	0	0	0	0	0	0.078143	0.19739	0	0	0	0	0
P07515	Phosphocarrier protein HPr OS=Enterococcus faecalis (strain ATCC 700802 / V583) GN=ptsH PE=1 SV=2 - [PTHP_ENTFA]	0.00795475	0.00795475	0	0	0	0	0	0	0	0	0	0	0.0124709	0	0.0138995	0.012331	0.00737354	0	0	0	0	0.0183083	0.0106786	0.0121087	0	0	0	0.0184706	0	0	0.0148544	0.0293192	0.0188395	0.043373	0.0485668	0	0.0867997	0.00393592	0.00464253	0	0	0	0.00548306	0	0	0	0.00985392	0
B4ESQ7	Succinate dehydrogenase flavoprotein subunit OS=Proteus mirabilis (strain HI4320) GN=sdhA PE=3 SV=1 - [B4ESQ7_PROMH]	0.00794625	0.00794625	0	0	0	0	0	0	0	0	0	0	0	0	0	0	0	0	0	0	0	0	0	0	0	0	0	0	0	0	0	0	0	0	0	0	0	0	0	0	0	0	0	0	0	0	0	0
A6TDT3	Transketolase OS=Klebsiella pneumoniae subsp. pneumoniae (strain ATCC 700721 / MGH 78578) GN=tktA PE=3 SV=1 - [A6TDT3_KLEP7]	0.00793723	0.00793723	0	0	0	0	0	0	0	0	0	0.0434983	0	0.0538332	0	0	0	0	0	0	0	0	0	0	0	0	0	0	0	0	0	0	0	0	0	0	0	0	0	0	0	0	0	0	0	0	0	0.107975
A6V9E3	Lipoprotein, putative OS=Pseudomonas aeruginosa (strain PA7) GN=PSPA7_4325 PE=4 SV=1 - [A6V9E3_PSEA7]	0.00792635	0.00792635	0	0	0	0	0	0	0	0	0	0	0	0	0	0	0	0	0	0	0	0	0.0266966	0	0	0.0204541	0.011861	0	0.00868734	0.0203728	0.0346603	0	0	0	0.0175667	0.0951411	0.0433998	0.0826544	0	0	0	0	0.0438645	0	0	0	0	0
A0A140NN46	50S ribosomal protein L1 OS=Providencia stuartii (strain MRSN 2154) GN=rplA PE=3 SV=1 - [A0A140NN46_PROSM]	0.00791994	0.00791994	0	0	0	0	0	0	0	0	0	0	0	0	0	0	0	0	0	0	0	0	0	0	0	0	0	0	0	0	0	0	0	0	0	0	0	0	0	0	0	0	0	0	0	0	0	0
Q830Q7	50S ribosomal protein L10 OS=Enterococcus faecalis (strain ATCC 700802 / V583) GN=rplJ PE=3 SV=1 - [RL10_ENTFA]	0.00789668	0.00789668	0	0	0	0	0	0	0	0	0	0	0.0436482	0	0.0347488	0.00822064	0.00368677	0	0	0	0	0.0244111	0.0266966	0.0242175	0	0	0.035583	0.0369413	0	0	0.00495148	0.0351831	0.0439588	0.0195878	0.0227334	0	0.0393311	0.00393592	0	0	0	0	0	0	0	0	0	0
Q1RGC3	2-isopropylmalate synthase OS=Escherichia coli (strain UTI89 / UPEC) GN=leuA PE=3 SV=1 - [LEU1_ECOUT]	0.0078762	0.0078762	0	0	0	0	0	0	0	0	0	0	0	0	0	0	0	0.00745295	0.00936534	0	0	0	0.15484	0.145305	0	0	0	0	0	0	0	0	0	0.00279826	0.0857668	0	0	0.204668	0	0	0	0	0	0	0	0	0	0
Q1RDV1	Phosphoserine aminotransferase OS=Escherichia coli (strain UTI89 / UPEC) GN=serC PE=3 SV=1 - [SERC_ECOUT]	0.00787577	0.00787577	0	0.0354937	0	0.00510195	0	0	0	0.0185754	0	0	0	0	0	0	0	0.19005	0.071801	0.049456	0	0	0.0640718	0.127142	0	0	0	0	0	0	0	0	0	0.0293817	0.0733668	0	0	0.0787185	0	0	0	0	0	0	0	0	0	0
Q1R3B7	10 kDa chaperonin OS=Escherichia coli (strain UTI89 / UPEC) GN=groS PE=3 SV=1 - [CH10_ECOUT]	0.007871	0.007871	0	0.0212962	0	0.0425163	0	0	0	0.0270188	0	0	0	0	0	0	0	0.115521	0.0249742	0.0288493	0	0	0.0160179	0	0.0102987	0	0	0	0	0	0	0	0	0.0545661	0.115734	0	0.00135625	0.0695346	0	0	0	0	0	0	0	0	0	0
A0A140NQQ2	Peptidoglycan-associated outer membrane lipoprotein OS=Providencia stuartii (strain MRSN 2154) GN=S70_15825 PE=3 SV=1 - [A0A140NQQ2_PROSM]	0.00786681	0.00786681	0	0	0	0	0	0	0	0	0	0	0	0	0	0	0	0	0	0	0	0	0	0	0	0	0	0	0	0	0	0	0	0	0	0	0	0	0	0	0	0	0	0	0	0	0	0
B4EY78	4-hydroxy-tetrahydrodipicolinate synthase OS=Proteus mirabilis (strain HI4320) GN=dapA PE=3 SV=1 - [B4EY78_PROMH]	0.00786015	0.00786015	0	0	0	0	0	0	0	0	0	0	0	0	0	0	0	0	0	0	0	0	0.00533931	0	0	0	0.0059305	0.0277059	0	0	0	0.0136823	0.0470987	0.00979391	0	0	0	0	0	0	0	0	0	0	0	0	0	0
A0A0H4WKS2	Leucine-, isoleucine-, valine-, threonine-, and alanine-binding protein OS=Bordetella hinzii GN=braC_13 PE=4 SV=1 - [A0A0H4WKS2_9BORD]	0.00784021	0.00784021	0	0	0	0	0	0	0	0	0	0	0	0	0	0	0	0	0	0	0	0	0	0	0	0	0	0	0	0	0	0	0	0	0	0	0	0	0	0	0.00486003	0	0.0328983	0.060781	0.187212	0.172286	0.357204	0.109903
Q838D6	Decarboxylase, putative OS=Enterococcus faecalis (strain ATCC 700802 / V583) GN=EF_0634 PE=3 SV=1 - [Q838D6_ENTFA]	0.00783709	0.00783709	0	0	0	0	0	0	0	0	0	0	0.0561191	0	0.0347488	0	0	0	0	0	0	0	0	0	0	0	0	0	0	0	0	0	0	0	0.0764668	0	0.0596748	0.0485431	0.00464253	0	0	0	0	0	0	0	0	0.00192812
B4EUW0	S-ribosylhomocysteine lyase OS=Proteus mirabilis (strain HI4320) GN=luxS PE=3 SV=1 - [LUXS_PROMH]	0.00782556	0.00782556	0	0	0	0	0	0	0	0	0	0	0	0	0	0	0	0	0	0	0	0	0.00533931	0	0	0	0	0	0	0	0	0.0195461	0.0439588	0.0209869	0	0	0	0	0	0	0	0	0	0	0	0	0	0
F2I5Y6	Probable transaldolase OS=Aerococcus urinae (strain ACS-120-V-Col10a) GN=fsa PE=3 SV=1 - [F2I5Y6_AERUA]	0.00778598	0.00778598	0	0	0	0	0	0	0	0	0	0	0	0	0	0	0	0	0	0	0	0	0	0	0	0	0	0	0	0	0	0	0	0	0	0	0	0	0	0	0	0	0	0	0	0	0	0
B2FQ31	Elongation factor Tu OS=Stenotrophomonas maltophilia (strain K279a) GN=tufB PE=3 SV=1 - [B2FQ31_STRMK]	0.00777197	0.00777197	0	0	0	0	0	0	0	0	0	0	0	0	0	0	0	0	0	0	0	0	0	0	0	0	0	0	0	0	0	0	0	0	0	0	0	0	0	0	0	0	0	0	0	0	0	0
B4F0Q7	Putative exported protein OS=Proteus mirabilis (strain HI4320) GN=PMI3093 PE=4 SV=1 - [B4F0Q7_PROMH]	0.00775052	0.00775052	0	0	0	0	0	0	0	0	0	0	0	0	0	0	0	0	0	0	0	0	0.0213573	0	0	0	0	0.0184706	0	0	0.00495148	0.0312738	0.0313991	0	0.00516668	0	0	0	0	0	0	0	0	0	0	0	0	0
Q1RGA0	Cell division protein FtsZ OS=Escherichia coli (strain UTI89 / UPEC) GN=ftsZ PE=3 SV=1 - [Q1RGA0_ECOUT]	0.00774671	0.00774671	0	0.00709874	0	0.00510195	0	0	0	0	0	0	0	0	0	0	0	0.078256	0.0249742	0	0	0	0.0747504	0.121087	0.030896	0	0.035583	0.0277059	0	0	0.00990295	0	0	0.0237852	0.0899002	0	0.00542498	0.0708466	0	0	0	0	0	0	0	0	0	0
A6VB40	Uncharacterized protein OS=Pseudomonas aeruginosa (strain PA7) GN=PSPA7_4939 PE=4 SV=1 - [A6VB40_PSEA7]	0.00774589	0.00774589	0	0	0	0	0	0	0	0	0	0	0	0	0	0	0	0	0	0	0	0	0.0587324	0	0	0.0613622	0.0593049	0	0.0347494	0	0.0148544	0	0	0	0.0237667	0.193621	0.0922246	0.0144317	0	0	0	0	0.0274153	0	0	0	0	0
A6TEV7	50S ribosomal protein L6 OS=Klebsiella pneumoniae subsp. pneumoniae (strain ATCC 700721 / MGH 78578) GN=rplF PE=3 SV=1 - [RL6_KLEP7]	0.00774018	0.00774018	0	0	0	0	0	0	0	0	0	0	0	0	0	0	0	0	0	0	0	0	0	0	0	0	0	0	0	0	0	0	0	0	0	0	0	0	0	0	0	0	0	0	0	0	0	0.0944779
B2FNJ0	Major fimbrial subunit SMF-1 OS=Stenotrophomonas maltophilia (strain K279a) GN=smf-1 PE=1 SV=1 - [SMF1_STRMK]	0.00773791	0.00773791	0	0	0	0	0	0	0	0	0	0	0	0	0	0	0	0	0	0	0	0	0	0	0	0	0	0	0	0	0	0	0	0	0	0	0	0	0	0	0	0	0	0	0	0	0	0
B4EYX5	Dihydroorotase OS=Proteus mirabilis (strain HI4320) GN=pyrC PE=3 SV=1 - [B4EYX5_PROMH]	0.00773704	0.00773704	0	0	0	0	0	0	0	0	0	0	0	0	0	0	0	0	0	0	0	0	0	0	0	0	0	0	0	0	0	0.02541	0.0408189	0.00279826	0	0	0	0	0	0	0	0	0	0	0	0	0	0
F2I5P7	Branched-chain-amino-acid aminotransferase OS=Aerococcus urinae (strain ACS-120-V-Col10a) GN=ilvE PE=3 SV=1 - [F2I5P7_AERUA]	0.00772872	0.00772872	0	0	0	0	0	0.222069	0.0968599	0	0	0	0	0	0	0	0	0	0	0	0	0	0	0	0	0	0	0	0	0	0	0	0	0	0	0	0	0	0	0	0	0	0	0	0	0	0	0
A6V3E7	Electron transfer flavoprotein alpha-subunit OS=Pseudomonas aeruginosa (strain PA7) GN=etfA PE=4 SV=1 - [A6V3E7_PSEA7]	0.00772652	0.00772652	0	0	0	0	0	0	0	0	0	0	0	0	0	0	0	0	0	0	0	0	0.0427145	0	0	0.0664758	0.112679	0	0.00868734	0	0.0396118	0	0	0	0.0165334	0.186944	0.104431	0.0196796	0	0	0	0	0.0164492	0.0101302	0	0	0	0
Q1R8I4	Serine hydroxymethyltransferase OS=Escherichia coli (strain UTI89 / UPEC) GN=glyA PE=3 SV=2 - [GLYA_ECOUT]	0.00772453	0.00772453	0	0.0248456	0	0.0102039	0	0	0	0.00337735	0	0	0	0	0	0	0	0.182597	0.118628	0.012364	0	0	0.112126	0.0787068	0.015448	0	0	0.0184706	0	0	0	0	0	0.0237852	0.0775002	0.0150223	0.00678122	0.0800304	0	0	0	0	0	0	0	0	0	0
S2VHX4	Enolase OS=Actinotignum schaalii FB123-CNA-2 GN=eno PE=3 SV=1 - [S2VHX4_9ACTO]	0.00771923	0.00771923	0	0	0	0	0	0	0	0	0	0	0	0	0	0	0	0	0	0	0	0	0.0480538	0	0	0	0	0.00923532	0	0	0	0.05082	0.0690781	0.03218	0	0	0	0	0	0	0	0	0	0	0	0	0	0
A6V7J7	Chaperone protein HtpG OS=Pseudomonas aeruginosa (strain PA7) GN=htpG PE=3 SV=1 - [HTPG_PSEA7]	0.00771865	0.00771865	0	0	0	0	0	0	0	0	0	0	0	0	0	0	0	0	0	0	0	0	0.0373752	0	0	0.0971569	0.0652354	0	0.00868734	0	0.0198059	0	0	0	0.0341001	0.302115	0.160037	0.0564149	0	0	0	0	0	0	0	0	0	0
B4ETC0	Ribonuclease E OS=Proteus mirabilis (strain HI4320) GN=rne PE=3 SV=1 - [B4ETC0_PROMH]	0.00771802	0.00771802	0	0	0	0	0	0	0	0	0	0	0	0	0	0	0	0	0	0	0	0	0	0	0	0	0	0	0	0	0	0	0	0	0	0	0	0	0	0	0	0	0	0	0	0	0	0
B4F2A7	50S ribosomal protein L27 OS=Proteus mirabilis (strain HI4320) GN=rpmA PE=3 SV=1 - [RL27_PROMH]	0.00771132	0.00771132	0	0	0	0	0	0	0	0	0	0	0	0	0	0	0	0	0	0	0	0	0.0106786	0	0	0.00511352	0	0	0	0	0	0.00977307	0.00627983	0	0	0	0	0	0	0	0	0	0	0	0	0	0	0
A0A140NJ04	Fructose-bisphosphate aldolase OS=Providencia stuartii (strain MRSN 2154) GN=S70_01295 PE=4 SV=1 - [A0A140NJ04_PROSM]	0.00769482	0.00769482	0	0	0	0	0	0	0	0	0	0	0	0	0	0	0	0	0	0	0	0	0	0	0	0	0	0	0	0	0	0	0	0	0	0	0	0	0	0	0	0	0	0	0	0	0	0
A6V599	L-ornithine N5-oxygenase OS=Pseudomonas aeruginosa (strain PA7) GN=pvdA PE=4 SV=1 - [A6V599_PSEA7]	0.00769337	0.00769337	0	0	0	0	0	0	0	0	0	0	0	0	0	0	0	0	0	0	0	0	0.0160179	0	0	0.0511352	0.171984	0	0	0.112051	0.00495148	0	0	0	0.0403001	0.318806	0.131556	0.0170557	0	0	0	0	0.0274153	0	0	0	0	0
B4F049	Elongation factor 4 OS=Proteus mirabilis (strain HI4320) GN=lepA PE=3 SV=1 - [LEPA_PROMH]	0.00768268	0.00768268	0	0	0	0	0	0	0	0	0	0	0	0	0	0	0	0	0	0	0	0	0	0	0	0	0	0	0	0	0	0.00390923	0.00627983	0	0	0	0	0	0	0	0	0	0	0	0	0	0	0
B4EZ40	1,4-dihydroxy-2-naphthoyl-CoA synthase OS=Proteus mirabilis (strain HI4320) GN=menB PE=3 SV=1 - [B4EZ40_PROMH]	0.00767256	0.00767256	0	0	0	0	0	0	0	0	0	0	0	0	0	0	0	0	0	0	0	0	0	0	0	0	0	0	0	0	0	0.00781846	0.00313992	0.00279826	0	0	0	0	0	0	0	0	0	0	0	0	0	0
A0A0H3FXX2	Glyceraldehyde-3-phosphate dehydrogenase OS=Enterobacter aerogenes (strain ATCC 13048 / DSM 30053 / JCM 1235 / KCTC 2190 / NBRC 13534 / NCIMB 10102 / NCTC 10006) GN=gapA PE=3 SV=1 - [A0A0H3FXX2_ENTAK]	0.00766827	0.00766827	0	0	0	0	0	0	0	0	0	0	0	0	0	0	0	0	0	0	0	0	0	0	0	0	0	0	0	0	0	0	0	0	0	0	0	0	0	0	0	0	0	0	0	0	0	0
Q1R793	Transketolase OS=Escherichia coli (strain UTI89 / UPEC) GN=tktA PE=3 SV=1 - [Q1R793_ECOUT]	0.00766543	0.00766543	0	0.0532406	0	0.00850326	0	0	0	0.0270188	0	0	0	0	0	0	0	0.178871	0.118628	0.0783053	0	0	0.0213573	0.0847612	0	0	0	0	0	0	0	0	0	0.0447722	0.0961002	0.00166914	0	0.114142	0	0	0	0	0	0	0	0	0	0
Q1RDS8	Outer membrane protein F OS=Escherichia coli (strain UTI89 / UPEC) GN=ompF PE=3 SV=1 - [Q1RDS8_ECOUT]	0.00766441	0.00766441	0	0	0	0	0	0	0	0	0	0	0	0	0	0	0	0	0.0468267	0	0	0	0	0	0	0	0	0	0	0	0.0198059	0.00390923	0.0345391	0.00419739	0.266601	0	0	0.4054	0	0	0	0	0	0	0	0	0	0
A6V997	Flagellin OS=Pseudomonas aeruginosa (strain PA7) GN=PSPA7_4279 PE=3 SV=1 - [A6V997_PSEA7]	0.00766011	0.00766011	0	0	0	0	0	0	0	0	0	0	0	0	0	0	0	0	0	0	0	0	0	0	0	0	0	0	0	0	0.0247574	0	0	0	0.00620001	0.0801188	0.0732372	0.0183676	0	0	0	0	0	0	0	0	0	0
Q1R6G8	Transcription termination/antitermination protein NusA OS=Escherichia coli (strain UTI89 / UPEC) GN=nusA PE=3 SV=1 - [Q1R6G8_ECOUT]	0.00763901	0.00763901	0	0.0425925	0	0.0255098	0	0	0	0	0	0	0	0	0	0	0	0.245947	0.165454	0.00206067	0	0	0.0800897	0.0787068	0.0360453	0.010227	0.011861	0	0	0	0	0.00195461	0	0.00419739	0.1116	0	0	0.116766	0	0	0	0	0	0	0	0	0	0
A6TBN5	Galactose transport protein (ABC superfamily, peri_bind) OS=Klebsiella pneumoniae subsp. pneumoniae (strain ATCC 700721 / MGH 78578) GN=mglB PE=4 SV=1 - [A6TBN5_KLEP7]	0.00761775	0.00761775	0	0	0	0	0	0	0	0	0	0.0204698	0	0	0	0	0	0	0	0	0	0	0	0	0	0	0	0	0	0	0	0	0	0	0	0	0	0	0	0	0	0	0	0	0	0	0	0.204381
A6V1D2	30S ribosomal protein S2 OS=Pseudomonas aeruginosa (strain PA7) GN=rpsB PE=3 SV=1 - [RS2_PSEA7]	0.00760659	0.00760659	0	0	0	0	0	0	0	0	0	0	0	0	0	0	0	0	0	0	0	0	0.0694111	0	0	0.117611	0.0948879	0	0.13031	0.0203728	0	0	0	0	0.00413334	0.0784497	0.0705247	0.00787185	0	0	0.00972006	0	0.0274153	0	0.0144009	0.00984494	0	0
B4EWG2	Nitrite extrusion protein (MFS-family transporter) OS=Proteus mirabilis (strain HI4320) GN=narK PE=4 SV=1 - [B4EWG2_PROMH]	0.00760654	0.00760654	0	0	0	0	0	0	0	0	0	0	0	0	0	0	0	0	0	0	0	0.00610277	0.0160179	0	0	0	0.0059305	0.00923532	0	0	0	0.0312738	0.0219794	0	0	0	0	0	0	0	0	0	0	0	0	0	0	0
A6TEW5	50S ribosomal protein L16 OS=Klebsiella pneumoniae subsp. pneumoniae (strain ATCC 700721 / MGH 78578) GN=rplP PE=3 SV=1 - [RL16_KLEP7]	0.00760616	0.00760616	0	0	0	0	0	0	0	0	0	0	0	0	0	0	0	0	0	0	0	0	0	0	0	0	0	0	0	0	0	0	0	0	0	0	0	0	0	0	0	0	0	0	0	0	0	0.0559155
B4EZ74	Amino acid deaminase OS=Proteus mirabilis (strain HI4320) GN=aad PE=4 SV=1 - [B4EZ74_PROMH]	0.00758822	0.00758822	0	0	0	0	0	0	0	0	0	0	0	0	0	0	0	0	0	0	0	0	0	0	0	0	0	0	0	0	0	0	0.00313992	0	0	0	0	0	0	0	0	0	0	0	0	0	0	0
A6VEH9	Uncharacterized protein OS=Pseudomonas aeruginosa (strain PA7) GN=PSPA7_6148 PE=4 SV=1 - [A6VEH9_PSEA7]	0.00757224	0.00757224	0	0	0	0	0	0	0	0	0	0	0	0	0	0	0	0	0	0	0	0	0	0	0	0	0	0	0	0	0.643692	0	0	0	0.00620001	0.0517434	0.0583185	0.108894	0	0	0	0	0	0	0	0	0	0
A8AIF1	Aminotransferase OS=Citrobacter koseri (strain ATCC BAA-895 / CDC 4225-83 / SGSC4696) GN=CKO_02139 PE=3 SV=1 - [A8AIF1_CITK8]	0.00756817	0.00756817	0	0	0	0	0	0	0	0	0	0	0	0	0	0	0	0	0	0	0	0	0	0	0	0	0	0	0	0	0	0	0	0	0	0	0	0	0	0	0	0	0	0	0	0	0	0
B4F1N8	Putative membrane protein OS=Proteus mirabilis (strain HI4320) GN=PMI2170 PE=4 SV=1 - [B4F1N8_PROMH]	0.00756742	0.00756742	0	0	0	0	0	0	0	0	0	0	0	0	0	0	0	0	0	0	0	0	0	0	0	0	0	0	0	0	0	0.00977307	0.00627983	0	0	0	0	0	0	0	0	0	0	0	0	0	0	0
Q1R627	30S ribosomal protein S5 OS=Escherichia coli (strain UTI89 / UPEC) GN=rpsE PE=3 SV=1 - [RS5_ECOUT]	0.00754877	0.00754877	0	0.0177469	0	0.0068026	0	0	0	0.0067547	0	0	0	0	0	0	0	0.0558971	0.0374614	0.012364	0	0	0.0587324	0.217957	0.0205973	0.0409082	0.0296525	0	0	0	0	0	0.00313992	0.00699565	0.0930002	0	0	0.0655987	0	0	0	0	0	0	0	0	0	0
J7TFI5	Outer membrane protein A OS=Morganella morganii subsp. morganii KT GN=MU9_1569 PE=3 SV=1 - [J7TFI5_MORMO]	0.00754034	0.00754034	0	0	0	0	0	0	0	0	0	0	0	0	0	0	0	0	0	0	0	0	0	0	0	0	0	0	0	0	0	0	0	0	0	0	0	0	0	0	0	0	0	0	0	0	0	0
B4ETT3	Fumarate and nitrate reduction regulatory protein OS=Proteus mirabilis (strain HI4320) GN=fnr PE=4 SV=1 - [B4ETT3_PROMH]	0.00752503	0.00752503	0	0	0	0	0	0	0	0	0	0	0	0	0	0	0	0	0	0	0	0.0122055	0.0106786	0	0	0	0	0	0	0	0	0.00586384	0.00627983	0.00559652	0.00310001	0	0	0	0	0	0	0	0	0	0	0	0	0
A6V8L2	Probable binding protein component of ABC transporter OS=Pseudomonas aeruginosa (strain PA7) GN=PSPA7_4043 PE=4 SV=1 - [A6V8L2_PSEA7]	0.00751962	0.00751962	0	0	0	0	0	0	0	0	0	0	0	0	0	0	0	0	0	0	0	0	0	0	0	0	0	0	0	0	0.0445633	0	0	0	0.0465001	0.420624	0.301086	0.0537909	0	0	0	0	0	0	0	0	0	0
A0A1E8YUQ7	Citrate lyase subunit alpha OS=Globicatella sp. HMSC072A10 GN=HMPREF2811_03785 PE=4 SV=1 - [A0A1E8YUQ7_9LACT]	0.00751953	0.00751953	0	0	0	0	0	0	0	0	0	0	0	0	0	0	0	0	0	0	0	0	0	0	0	0	0	0	0	0	0	0	0	0	0	0	0	0	0	0	0	0	0	0	0	0	0	0
A0A0H4X0V1	2-oxoglutarate dehydrogenase E1 component OS=Bordetella hinzii GN=sucA PE=4 SV=1 - [A0A0H4X0V1_9BORD]	0.00751318	0.00751318	0	0	0	0	0	0	0	0	0	0	0	0	0	0	0	0	0	0	0	0	0	0	0	0	0	0	0	0	0	0	0	0	0	0	0	0	0	0	0.0194401	0.00919329	0.109661	0.060781	0.216014	0.260891	0.197078	0.0134968
B4EXN9	Putative phospholipid-binding lipoprotein OS=Proteus mirabilis (strain HI4320) GN=PMI3689 PE=4 SV=1 - [B4EXN9_PROMH]	0.00750284	0.00750284	0	0	0	0	0	0	0	0	0	0	0	0	0	0	0	0	0	0	0	0	0	0	0	0	0	0	0	0	0	0.00586384	0.0125597	0	0	0	0	0	0	0	0	0	0	0	0	0	0	0
A0A140NMF8	Protease OS=Providencia stuartii (strain MRSN 2154) GN=S70_14135 PE=4 SV=1 - [A0A140NMF8_PROSM]	0.0074955	0.0074955	0	0	0	0	0	0	0	0	0	0	0	0	0	0	0	0	0	0	0	0	0	0	0	0	0	0	0	0	0	0	0	0	0	0	0	0	0	0	0	0	0	0	0	0	0	0
B4ET14	Glutaredoxin OS=Proteus mirabilis (strain HI4320) GN=grxA PE=4 SV=1 - [B4ET14_PROMH]	0.007494	0.007494	0	0	0	0	0	0	0	0	0	0	0	0	0	0	0	0	0	0	0	0	0	0	0	0	0	0	0	0	0	0.02541	0.00313992	0.00419739	0	0	0	0	0	0	0	0	0	0	0	0	0	0
Q1R602	50S ribosomal protein L3 OS=Escherichia coli (strain UTI89 / UPEC) GN=rplC PE=3 SV=1 - [RL3_ECOUT]	0.00746229	0.00746229	0	0.00709874	0	0.0187072	0	0	0	0.00168868	0	0	0	0	0	0	0	0.111794	0.071801	0.0164853	0	0	0.0587324	0.0423806	0.015448	0.0153406	0	0	0	0	0	0.00781846	0	0.011193	0.0258334	0	0	0.0446071	0	0	0	0	0	0	0	0	0	0
F2I6N7	50S ribosomal protein L25 OS=Aerococcus urinae (strain ACS-120-V-Col10a) GN=rplY PE=3 SV=1 - [F2I6N7_AERUA]	0.00745938	0.00745938	0	0	0	0	0	0.153077	0.142672	0	0	0	0	0	0	0	0	0	0	0	0	0	0	0	0	0	0	0	0	0	0	0	0	0	0	0	0	0	0	0	0	0	0	0	0	0	0	0
A6TF75	High-affinity branched-chain amino acid transport protein (ABC superfamily, peri_bind) OS=Klebsiella pneumoniae subsp. pneumoniae (strain ATCC 700721 / MGH 78578) GN=livJ PE=4 SV=1 - [A6TF75_KLEP7]	0.00745513	0.00745513	0	0	0	0	0	0	0	0	0	0.0409396	0	0	0	0	0	0	0	0	0	0	0	0	0	0	0	0	0	0	0	0	0	0	0	0	0	0	0	0	0	0	0	0	0	0	0	0.129184
B4ET93	50S ribosomal protein L25 OS=Proteus mirabilis (strain HI4320) GN=rplY PE=3 SV=1 - [RL25_PROMH]	0.00744641	0.00744641	0	0	0	0	0	0	0	0	0	0	0	0	0	0	0	0	0	0	0	0	0	0	0	0	0	0	0	0	0	0.00195461	0.0219794	0	0	0	0	0	0	0	0	0	0	0	0	0	0	0
A0A0H4X1H9	RNA-binding protein Hfq OS=Bordetella hinzii GN=hfq PE=3 SV=1 - [A0A0H4X1H9_9BORD]	0.00744068	0.00744068	0	0	0	0	0	0	0	0	0	0	0	0	0	0	0	0	0	0	0	0	0	0	0	0	0	0	0	0	0	0	0	0	0	0	0	0	0	0	0.0194401	0	0.0657967	0.101302	0.15361	0.172286	0.298081	0.0674842
B4F0B4	Ribulose-phosphate 3-epimerase OS=Proteus mirabilis (strain HI4320) GN=rpe PE=3 SV=1 - [B4F0B4_PROMH]	0.00743582	0.00743582	0	0	0	0	0	0	0	0	0	0	0	0	0	0	0	0	0	0	0	0	0	0	0	0	0	0	0	0	0	0.0215008	0.0282592	0	0	0	0	0	0	0	0	0	0	0	0	0	0	0
Q839X7	PTS system, mannose-specific IID component OS=Enterococcus faecalis (strain ATCC 700802 / V583) GN=EF_0022 PE=4 SV=1 - [Q839X7_ENTFA]	0.00743513	0.00743513	0	0	0	0	0	0	0	0	0	0	0.0103924	0	0.00694975	0.00822064	0.00368677	0	0	0	0	0.0122055	0.0266966	0.00605437	0	0	0.011861	0	0	0	0.00990295	0.0703661	0.0596584	0.0293817	0.0237667	0	0.0189874	0.00655987	0.00464253	0.0110705	0	0	0	0	0	0	0	0
S2WED2	Elongation factor Tu OS=Actinotignum schaalii FB123-CNA-2 GN=tuf PE=3 SV=1 - [S2WED2_9ACTO]	0.00742585	0.00742585	0	0	0	0	0	0	0	0	0	0	0	0	0	0	0	0	0	0	0	0	0.0480538	0	0.00514933	0	0.023722	0.0369413	0	0	0	0.0175915	0.125597	0.0335791	0.00206667	0	0	0	0	0	0	0	0	0	0	0	0	0
Q834K4	ATP-dependent protease ATPase subunit HslU OS=Enterococcus faecalis (strain ATCC 700802 / V583) GN=hslU PE=3 SV=1 - [HSLU_ENTFA]	0.00739875	0.00739875	0	0	0	0	0	0	0	0	0	0	0.00415697	0	0.00347488	0	0.00737354	0	0	0	0	0.00610277	0.0266966	0.0121087	0	0	0	0.00923532	0.00868734	0	0.0247574	0.0801392	0.0627983	0.0447722	0.0537334	0	0.0488248	0.00655987	0	0	0	0	0	0	0	0	0	0
A6V7L0	Succinate dehydrogenase flavoprotein subunit OS=Pseudomonas aeruginosa (strain PA7) GN=sdhA PE=3 SV=1 - [A6V7L0_PSEA7]	0.00739292	0.00739292	0	0	0	0	0	0	0	0	0	0	0	0	0	0	0	0	0	0	0	0	0.0533931	0	0	0.17386	0.0948879	0	0.0608114	0.0611185	0	0	0.00941974	0	0.00620001	0.0984794	0.0637435	0.00787185	0	0	0	0	0.0328983	0	0	0	0	0
J7UAR5	Glyceraldehyde-3-phosphate dehydrogenase OS=Morganella morganii subsp. morganii KT GN=MU9_2337 PE=3 SV=1 - [J7UAR5_MORMO]	0.00739148	0.00739148	0	0	0	0	0	0	0	0	0	0	0	0	0	0	0	0	0	0	0	0	0	0	0	0	0	0	0	0	0	0	0	0	0	0	0	0	0	0	0	0	0	0	0	0	0	0
B4EXT9	MltA-interacting protein OS=Proteus mirabilis (strain HI4320) GN=mipA PE=4 SV=1 - [B4EXT9_PROMH]	0.00738932	0.00738932	0	0	0	0	0	0	0	0	0	0	0	0	0	0	0	0	0	0	0	0	0	0	0	0	0	0	0	0	0	0	0	0	0	0	0	0	0	0	0	0	0	0	0	0	0	0
Q836H3	Aldo/keto reductase OS=Enterococcus faecalis (strain ATCC 700802 / V583) GN=EF_1138 PE=4 SV=1 - [Q836H3_ENTFA]	0.00738087	0.00738087	0	0	0	0	0	0	0	0	0	0	0.00623545	0	0.00347488	0	0	0	0	0	0	0	0	0	0	0	0	0	0	0	0	0.0449561	0.153856	0.00139913	0.0186	0	0.0447561	0.00918382	0	0	0	0	0	0	0	0	0.00492696	0
Q1R4F8	Thioredoxin 1 OS=Escherichia coli (strain UTI89 / UPEC) GN=trxA PE=4 SV=1 - [Q1R4F8_ECOUT]	0.0073761	0.0073761	0	0.0603393	0	0.0578221	0	0	0	0.0219528	0	0	0	0	0	0	0	0.111794	0.0343396	0.068002	0	0	0	0.0302718	0	0	0	0	0	0	0	0.0117277	0.0125597	0.0531669	0.1054	0	0.0135624	0.0983981	0	0	0	0	0	0	0	0	0	0
B4EXP2	Putative lipoprotein OS=Proteus mirabilis (strain HI4320) GN=PMI3692 PE=4 SV=1 - [B4EXP2_PROMH]	0.00737573	0.00737573	0	0	0	0	0	0	0	0	0	0	0	0	0	0	0	0	0	0	0	0	0.0106786	0	0	0	0	0	0	0	0	0.00586384	0.00313992	0.00279826	0	0	0	0	0	0	0	0	0	0	0	0	0	0
B2FLH1	Superoxide dismutase OS=Stenotrophomonas maltophilia (strain K279a) GN=sodA PE=3 SV=1 - [B2FLH1_STRMK]	0.0073738	0.0073738	0	0	0	0	0	0	0	0	0	0	0	0	0	0	0	0	0	0	0	0	0	0	0	0	0	0	0	0	0	0	0	0	0	0	0	0	0	0	0	0	0	0	0	0	0	0
Q1R9B8	Acetate kinase OS=Escherichia coli (strain UTI89 / UPEC) GN=ackA PE=3 SV=1 - [Q1R9B8_ECOUT]	0.00737269	0.00737269	0	0	0	0.00510195	0	0	0	0	0	0	0	0	0	0	0	0.100615	0.0561921	0.006182	0	0	0.0694111	0.0908155	0.0669413	0	0.0296525	0.0184706	0.00868734	0	0	0	0	0.00979391	0.112634	0	0.00271249	0.0944622	0	0	0	0	0	0	0	0	0	0
A6TEW6	30S ribosomal protein S3 OS=Klebsiella pneumoniae subsp. pneumoniae (strain ATCC 700721 / MGH 78578) GN=rpsC PE=3 SV=1 - [RS3_KLEP7]	0.00736827	0.00736827	0	0	0	0	0	0	0	0	0	0	0	0	0	0	0	0	0	0	0	0	0	0	0	0	0	0	0	0	0	0	0	0	0	0	0	0	0	0	0	0	0	0	0	0	0	0.0597717
Q82YW2	Citrate lyase, beta subunit OS=Enterococcus faecalis (strain ATCC 700802 / V583) GN=citE PE=4 SV=1 - [Q82YW2_ENTFA]	0.00734594	0.00734594	0	0	0	0	0	0	0	0	0	0	0	0	0	0	0	0	0	0	0	0	0.0266966	0	0	0	0	0	0	0	0	0.0918669	0.194675	0.0195878	0.0413334	0	0.0325499	0.00262395	0	0	0	0	0	0	0	0	0	0
B4EV83	ATP-dependent Clp protease ATP-binding subunit OS=Proteus mirabilis (strain HI4320) GN=clpA PE=3 SV=1 - [B4EV83_PROMH]	0.00734535	0.00734535	0	0	0	0	0	0	0	0	0	0	0	0	0	0	0	0	0	0	0	0	0.0106786	0	0	0	0	0	0	0	0	0.00195461	0.00941974	0	0	0	0	0	0	0	0	0	0	0	0	0	0	0
Q831A3	ATP synthase subunit alpha OS=Enterococcus faecalis (strain ATCC 700802 / V583) GN=atpA PE=3 SV=1 - [ATPA_ENTFA]	0.00733482	0.00733482	0	0	0	0	0	0	0	0	0	0	0.0665115	0	0.0729724	0	0	0	0	0	0	0	0.0373752	0	0	0	0	0	0	0	0	0.0684115	0.0439588	0.00839478	0.0248001	0	0.0284811	0.00393592	0	0	0	0	0.0219322	0	0	0	0	0
A6TEW7	50S ribosomal protein L22 OS=Klebsiella pneumoniae subsp. pneumoniae (strain ATCC 700721 / MGH 78578) GN=rplV PE=3 SV=1 - [RL22_KLEP7]	0.00733275	0.00733275	0	0	0	0	0	0	0	0	0	0	0	0	0	0	0	0	0	0	0	0	0	0	0	0	0	0	0	0	0	0	0	0	0	0	0	0	0	0	0	0	0	0	0	0	0	0.0597717
Q1RE62	Arginine-binding periplasmic protein 1 OS=Escherichia coli (strain UTI89 / UPEC) GN=artI PE=3 SV=1 - [Q1RE62_ECOUT]	0.0073236	0.0073236	0	0.0319443	0	0.0170065	0	0	0	0	0	0	0	0	0	0	0	0.149059	0.0561921	0.0144247	0	0	0	0.0242175	0.00514933	0	0	0	0	0	0	0.00195461	0	0.00279826	0.101267	0	0.0149187	0.229596	0	0	0	0	0	0	0	0	0	0
B4EUU5	TonB-dependent ferric siderephore receptor OS=Proteus mirabilis (strain HI4320) GN=PMI0363 PE=3 SV=1 - [B4EUU5_PROMH]	0.00732248	0.00732248	0	0	0	0	0	0	0	0	0	0	0	0	0	0	0	0	0	0	0	0	0.0160179	0	0	0	0	0	0	0	0	0	0	0.00279826	0	0	0	0	0	0	0	0	0	0	0	0	0	0
A6V2F7	Peptidyl-prolyl cis-trans isomerase OS=Pseudomonas aeruginosa (strain PA7) GN=PSPA7_1861 PE=3 SV=1 - [A6V2F7_PSEA7]	0.00731525	0.00731525	0	0	0	0	0	0	0	0	0	0	0	0	0	0	0	0	0	0	0	0	0.165519	0	0	0.0869298	0.136401	0	0.0173747	0.0101864	0.0247574	0	0	0	0.00930002	0.115171	0.0840872	0.0157437	0	0	0	0	0.109661	0	0	0	0	0
A0A0H3FIN4	Chaperone protein ClpB OS=Enterobacter aerogenes (strain ATCC 13048 / DSM 30053 / JCM 1235 / KCTC 2190 / NBRC 13534 / NCIMB 10102 / NCTC 10006) GN=clpB PE=3 SV=1 - [A0A0H3FIN4_ENTAK]	0.00725766	0.00725766	0	0	0	0	0	0	0	0	0	0	0	0	0	0	0	0	0	0	0	0	0	0	0	0	0	0	0	0	0	0	0	0	0	0	0	0	0	0	0	0	0	0	0	0	0	0
Q1R357	50S ribosomal protein L9 OS=Escherichia coli (strain UTI89 / UPEC) GN=rplI PE=3 SV=1 - [RL9_ECOUT]	0.00721456	0.00721456	0	0.0390431	0	0.0408156	0	0	0	0.00844338	0	0	0	0	0	0	0	0.145333	0.121749	0.0206067	0	0	0.0640718	0.0605437	0.061792	0.0204541	0	0	0	0	0	0.0175915	0.0125597	0.0237852	0.0713001	0	0.00135625	0.0472311	0	0	0	0	0	0	0	0	0	0
Q1R4X2	ADP-L-glycero-D-manno-heptose-6-epimerase OS=Escherichia coli (strain UTI89 / UPEC) GN=hldD PE=3 SV=1 - [HLDD_ECOUT]	0.00720103	0.00720103	0	0	0	0.00850326	0	0	0	0	0	0	0	0	0	0	0	0.104341	0.028096	0.012364	0	0	0.0587324	0.0302718	0	0.010227	0	0.00923532	0	0	0	0.0273646	0	0.0517678	0.0868002	0	0	0.0590388	0	0	0	0	0	0	0	0	0	0
Q1RAH2	5-hydroxyisourate hydrolase OS=Escherichia coli (strain UTI89 / UPEC) GN=UTI89_C2169 PE=3 SV=1 - [Q1RAH2_ECOUT]	0.00719377	0.00719377	0	0	0	0	0	0	0	0	0	0	0	0	0	0	0	0.00372648	0.00312178	0	0	0	0	0	0	0	0	0	0	0	0	0	0	0	0.153967	0	0.00406873	0.183676	0	0	0	0	0	0	0	0	0	0
Q1R633	30S ribosomal protein S13 OS=Escherichia coli (strain UTI89 / UPEC) GN=rpsM PE=3 SV=1 - [RS13_ECOUT]	0.00717697	0.00717697	0	0.00709874	0	0.0204078	0	0	0	0.00168868	0	0	0	0	0	0	0	0.111794	0.028096	0.0473953	0	0	0.133483	0.133196	0.0360453	0.0255676	0	0.0184706	0.00868734	0	0	0	0.0125597	0.0251843	0.0671668	0	0.00406873	0.0629748	0	0	0	0	0	0	0	0	0	0
Q1RAX1	PTS enzyme IID, mannose-specific OS=Escherichia coli (strain UTI89 / UPEC) GN=manZ PE=4 SV=1 - [Q1RAX1_ECOUT]	0.00716839	0.00716839	0	0.0319443	0	0.0136052	0	0	0	0	0	0	0	0	0	0	0	0.0819825	0.127993	0.012364	0	0	0.0373752	0.0968699	0	0	0	0.0184706	0.00868734	0	0	0.00390923	0	0.0461713	0.124	0	0	0.0642867	0	0	0	0	0	0	0	0	0	0
A8ALC1	30S ribosomal protein S2 OS=Citrobacter koseri (strain ATCC BAA-895 / CDC 4225-83 / SGSC4696) GN=rpsB PE=3 SV=1 - [RS2_CITK8]	0.00714099	0.00714099	0	0	0.00318279	0	0	0	0	0	0	0	0	0	0	0	0	0	0	0	0	0	0	0	0	0	0	0	0	0	0	0	0	0	0	0	0	0	0	0	0	0	0	0	0	0	0	0
A0A140NQA4	Elongation factor Ts OS=Providencia stuartii (strain MRSN 2154) GN=tsf PE=3 SV=1 - [A0A140NQA4_PROSM]	0.00714061	0.00714061	0	0	0	0	0	0	0	0	0	0	0	0	0	0	0	0	0	0	0	0	0	0	0	0	0	0	0	0	0	0	0	0	0	0	0	0	0	0	0	0	0	0	0	0	0	0
A6TBZ5	Histidine transport protein (ABC superfamily, peri_bind) OS=Klebsiella pneumoniae subsp. pneumoniae (strain ATCC 700721 / MGH 78578) GN=hisJ PE=3 SV=1 - [A6TBZ5_KLEP7]	0.00712422	0.00712422	0	0	0	0	0	0	0	0	0	0.0204698	0	0.0126666	0	0	0	0	0	0	0	0	0	0	0	0	0	0	0	0	0	0	0	0	0	0	0	0	0	0	0	0	0	0	0	0	0	0.148465
B4EVG0	Adenylosuccinate lyase OS=Proteus mirabilis (strain HI4320) GN=purB PE=3 SV=1 - [B4EVG0_PROMH]	0.00712223	0.00712223	0	0	0	0	0	0	0	0	0	0	0	0	0	0	0	0	0	0	0	0	0	0	0	0	0	0	0	0	0	0	0.00313992	0	0.00310001	0	0	0	0	0	0	0	0	0	0	0	0	0
A6VDV0	Uncharacterized protein OS=Pseudomonas aeruginosa (strain PA7) GN=PSPA7_5918 PE=4 SV=1 - [A6VDV0_PSEA7]	0.00711899	0.00711899	0	0	0	0	0	0	0	0	0	0	0	0	0	0	0	0	0	0	0	0	0.122804	0	0	0.0255676	0.0770964	0	0.00868734	0	0.0742721	0	0	0	0.0206667	0.160238	0.132912	0.049855	0	0	0	0	0.0877289	0	0	0.00492247	0	0
A6T4N8	Cell division protein FtsZ OS=Klebsiella pneumoniae subsp. pneumoniae (strain ATCC 700721 / MGH 78578) GN=ftsZ PE=3 SV=1 - [A6T4N8_KLEP7]	0.00711162	0.00711162	0	0	0	0	0	0	0	0	0	0	0	0.00949998	0	0	0	0	0	0	0	0	0	0	0	0	0	0	0	0	0	0	0	0	0	0	0	0	0	0	0	0	0	0	0	0	0	0.106047
A6TGG1	Ketol-acid reductoisomerase (NADP(+)) OS=Klebsiella pneumoniae subsp. pneumoniae (strain ATCC 700721 / MGH 78578) GN=ilvC PE=3 SV=1 - [ILVC_KLEP7]	0.00710739	0.00710739	0	0	0	0	0	0	0	0	0	0.153523	0	0.0728332	0	0	0	0	0	0	0	0	0	0	0	0	0	0	0	0	0	0	0	0	0	0	0	0	0	0	0	0	0	0	0	0	0	0.150393
Q839G4	50S ribosomal protein L3 OS=Enterococcus faecalis (strain ATCC 700802 / V583) GN=rplC PE=3 SV=1 - [RL3_ENTFA]	0.00709693	0.00709693	0	0	0	0	0	0	0	0	0	0	0.0145494	0	0.0173744	0.00822064	0	0	0	0	0	0.0488222	0.0427145	0.0242175	0	0	0.023722	0.0277059	0	0	0.00495148	0.0312738	0.0627983	0.0307809	0.0320334	0	0.0271249	0.00262395	0	0	0	0	0	0	0	0	0	0
B4F155	Two component system response regulator OS=Proteus mirabilis (strain HI4320) GN=cpxR PE=4 SV=1 - [B4F155_PROMH]	0.00709626	0.00709626	0	0	0	0	0	0	0	0	0	0	0	0	0	0	0	0	0	0	0	0	0.00533931	0	0	0	0	0	0	0	0	0.00977307	0.0219794	0.00279826	0.0134334	0	0	0	0	0	0	0	0	0	0	0	0	0
B4F285	Peptidyl-prolyl cis-trans isomerase OS=Proteus mirabilis (strain HI4320) GN=fklB PE=3 SV=1 - [B4F285_PROMH]	0.00709595	0.00709595	0	0	0	0	0	0	0	0	0	0	0	0	0	0	0	0	0	0	0	0	0	0	0	0	0	0	0	0	0	0	0.0313991	0	0	0	0	0	0	0	0	0	0	0	0	0	0	0
Q1R529	D-xylose-binding periplasmic protein OS=Escherichia coli (strain UTI89 / UPEC) GN=xylF PE=4 SV=1 - [Q1R529_ECOUT]	0.00708158	0.00708158	0	0	0	0	0	0	0	0	0	0	0	0	0	0	0	0	0	0	0	0	0	0	0	0	0	0	0	0	0	0	0	0	0.118834	0	0.00271249	0.0957741	0	0	0	0	0	0	0	0	0	0
Q82YW5	Carboxylase, putative OS=Enterococcus faecalis (strain ATCC 700802 / V583) GN=EF_3317 PE=4 SV=1 - [Q82YW5_ENTFA]	0.00707284	0.00707284	0	0	0	0	0	0	0	0	0	0	0	0	0	0	0	0	0	0	0	0.0183083	0.0587324	0.0121087	0	0	0.011861	0.0184706	0	0	0	0.0996853	0.169555	0.0195878	0.0361667	0	0.0691685	0.00393592	0	0	0	0	0.00548306	0	0	0	0	0
B4F273	Ribonuclease R OS=Proteus mirabilis (strain HI4320) GN=rnr PE=3 SV=1 - [B4F273_PROMH]	0.00706228	0.00706228	0	0	0	0	0	0	0	0	0	0	0	0	0	0	0	0	0	0	0	0	0.00533931	0	0	0	0	0	0	0	0	0.00781846	0.0125597	0.00139913	0	0	0	0	0	0	0	0	0	0	0	0	0	0
A0A0H3FP07	Pyruvate dehydrogenase E1 component OS=Enterobacter aerogenes (strain ATCC 13048 / DSM 30053 / JCM 1235 / KCTC 2190 / NBRC 13534 / NCIMB 10102 / NCTC 10006) GN=aceE PE=4 SV=1 - [A0A0H3FP07_ENTAK]	0.00703972	0.00703972	0	0	0	0	0	0	0	0	0	0	0	0	0	0	0	0	0	0	0	0	0	0	0	0	0	0	0	0	0	0	0	0	0	0	0	0	0	0	0	0	0	0	0	0	0	0
A0A0H3FPZ1	Alkyl hydroperoxide reductase subunit C OS=Enterobacter aerogenes (strain ATCC 13048 / DSM 30053 / JCM 1235 / KCTC 2190 / NBRC 13534 / NCIMB 10102 / NCTC 10006) GN=EAE_13770 PE=4 SV=1 - [A0A0H3FPZ1_ENTAK]	0.00701779	0.00701779	0	0	0	0	0	0	0	0	0	0	0	0	0	0	0	0	0	0	0	0	0	0	0	0	0	0	0	0	0	0	0	0	0	0	0	0	0	0	0	0	0	0	0	0	0	0
Q833M6	6-phosphogluconolactonase OS=Enterococcus faecalis (strain ATCC 700802 / V583) GN=EF_1918 PE=4 SV=1 - [Q833M6_ENTFA]	0.00701699	0.00701699	0	0	0	0	0	0	0	0	0	0	0.00207848	0	0	0	0	0	0	0	0	0	0.00533931	0.00605437	0	0	0	0	0	0	0	0.10164	0.219794	0.0139913	0.0578668	0	0.117993	0.00918382	0	0	0	0	0	0	0	0	0	0
Q1R7P2	Lactaldehyde reductase OS=Escherichia coli (strain UTI89 / UPEC) GN=fucO PE=4 SV=1 - [Q1R7P2_ECOUT]	0.0070016	0.0070016	0	0	0	0	0	0	0	0	0	0	0	0	0	0	0	0	0	0.00206067	0	0	0	0.0605437	0	0	0	0	0	0	0	0	0	0.0167896	0.115734	0	0.00135625	0.0957741	0	0	0	0	0	0	0	0	0	0
A6TC50	Cysteine synthase OS=Klebsiella pneumoniae subsp. pneumoniae (strain ATCC 700721 / MGH 78578) GN=cysK PE=3 SV=1 - [A6TC50_KLEP7]	0.00697575	0.00697575	0	0	0	0	0	0	0	0	0	0.00767617	0	0.00316666	0	0	0	0	0	0	0	0	0	0	0	0	0	0	0	0	0	0	0	0	0	0	0	0	0	0	0	0	0	0	0	0	0	0.146537
A8AIW9	DNA protection during starvation protein OS=Citrobacter koseri (strain ATCC BAA-895 / CDC 4225-83 / SGSC4696) GN=dps PE=3 SV=1 - [DPS_CITK8]	0.00696497	0.00696497	0	0	0.0222795	0	0	0	0	0	0	0	0	0	0	0	0	0	0	0	0	0	0	0	0	0	0	0	0	0	0	0	0	0	0	0	0	0	0	0	0	0	0	0	0	0	0	0
B4EVF7	Uncharacterized protein OS=Proteus mirabilis (strain HI4320) GN=PMI0883 PE=4 SV=1 - [B4EVF7_PROMH]	0.00694444	0.00694444	0	0	0	0	0	0	0	0	0	0	0	0	0	0	0	0	0	0	0	0	0	0	0	0	0	0	0	0	0	0	0	0	0	0	0	0	0	0	0	0	0	0	0	0	0	0
Q1R3Q2	Maltose-binding periplasmic protein OS=Escherichia coli (strain UTI89 / UPEC) GN=malE PE=4 SV=1 - [Q1R3Q2_ECOUT]	0.00693942	0.00693942	0	0	0	0	0	0	0	0	0	0	0	0	0	0	0	0	0.00312178	0.00412133	0	0	0.0213573	0.0242175	0	0	0	0	0	0	0	0	0.00313992	0.0153904	0.1426	0	0	0.135133	0	0	0	0	0	0	0	0	0	0
A8AD08	Autonomous glycyl radical cofactor OS=Citrobacter koseri (strain ATCC BAA-895 / CDC 4225-83 / SGSC4696) GN=grcA PE=3 SV=1 - [GRCA_CITK8]	0.00693771	0.00693771	0	0	0	0	0	0	0	0	0	0	0	0	0	0	0	0	0	0	0	0	0	0	0	0	0	0	0	0	0	0	0	0	0	0	0	0	0	0	0	0	0	0	0	0	0	0
A0A0H4VTS7	DNA-directed RNA polymerase subunit beta OS=Bordetella hinzii GN=rpoB PE=3 SV=1 - [A0A0H4VTS7_9BORD]	0.00693628	0.00693628	0	0	0	0	0	0	0	0	0	0	0	0	0	0	0	0	0	0	0	0	0	0	0	0	0	0	0	0	0	0	0	0	0	0	0	0	0	0	0	0	0.0328983	0.0455858	0.336022	0.157519	0.229104	0.0173531
A6TEN8	30S ribosomal protein S9 OS=Klebsiella pneumoniae subsp. pneumoniae (strain ATCC 700721 / MGH 78578) GN=rpsI PE=3 SV=1 - [RS9_KLEP7]	0.00692631	0.00692631	0	0	0	0	0	0	0	0	0	0	0	0	0	0	0	0	0	0	0	0	0	0	0	0	0	0	0	0	0	0	0	0	0	0	0	0	0	0	0	0	0	0	0	0	0	0.0347062
B4EXL1	UDP-N-acetylglucosamine 1-carboxyvinyltransferase OS=Proteus mirabilis (strain HI4320) GN=murA PE=3 SV=1 - [MURA_PROMH]	0.00691159	0.00691159	0	0	0	0	0	0	0	0	0	0	0	0	0	0	0	0	0	0	0	0	0.0213573	0.0121087	0	0	0	0	0	0	0	0.00977307	0.00627983	0.00419739	0	0	0	0	0	0	0	0	0	0	0	0	0	0
B4F0Q4	Putative exported protein OS=Proteus mirabilis (strain HI4320) GN=PMI2036 PE=4 SV=1 - [B4F0Q4_PROMH]	0.00690945	0.00690945	0	0	0	0	0	0	0	0	0	0	0	0	0	0	0	0	0	0	0	0	0	0	0	0	0	0	0	0	0	0	0.00627983	0.00279826	0	0	0	0	0	0	0	0	0	0	0	0	0	0
Q831G0	Uracil phosphoribosyltransferase OS=Enterococcus faecalis (strain ATCC 700802 / V583) GN=upp PE=3 SV=1 - [UPP_ENTFA]	0.00690721	0.00690721	0	0	0	0	0	0	0	0	0	0	0.0415697	0	0.0208493	0.00822064	0.00553016	0	0	0	0	0.0183083	0.0533931	0.0181631	0	0	0.0177915	0.0184706	0	0	0	0.0703661	0.0973374	0.011193	0.0413334	0	0.0637435	0.00262395	0	0	0	0	0.00548306	0	0	0	0	0
Q834N3	Probable manganese-dependent inorganic pyrophosphatase OS=Enterococcus faecalis (strain ATCC 700802 / V583) GN=ppaC PE=3 SV=1 - [PPAC_ENTFA]	0.00688041	0.00688041	0	0	0	0	0	0	0	0	0	0	0.00415697	0	0.0208493	0	0	0	0	0	0	0.00610277	0.0480538	0.0181631	0	0	0	0	0	0	0	0.134868	0.191535	0.0503687	0.0620001	0	0.0325499	0.00918382	0	0	0	0	0	0	0	0	0	0
F2I6N2	Transketolase, pyridine binding domain protein OS=Aerococcus urinae (strain ACS-120-V-Col10a) GN=HMPREF9243_1602 PE=4 SV=1 - [F2I6N2_AERUA]	0.00687636	0.00687636	0	0	0	0	0	0.0129361	0.00654459	0	0	0	0	0	0	0	0	0	0	0	0	0	0	0	0	0	0	0	0	0	0	0	0	0	0	0	0	0	0	0	0	0	0	0	0	0	0	0
A0A140NMM0	50S ribosomal protein L2 OS=Providencia stuartii (strain MRSN 2154) GN=rplB PE=3 SV=1 - [A0A140NMM0_PROSM]	0.0068763	0.0068763	0	0	0	0	0	0	0	0	0	0	0	0	0	0	0	0	0	0	0	0	0	0	0	0	0	0	0	0	0	0	0	0	0	0	0	0	0	0	0	0	0	0	0	0	0	0
A0A0H3FPA3	50S ribosomal protein L1 OS=Enterobacter aerogenes (strain ATCC 13048 / DSM 30053 / JCM 1235 / KCTC 2190 / NBRC 13534 / NCIMB 10102 / NCTC 10006) GN=rplA PE=3 SV=1 - [A0A0H3FPA3_ENTAK]	0.00687201	0.00687201	0	0	0	0	0	0	0	0	0	0	0	0	0	0	0	0	0	0	0	0	0	0	0	0	0	0	0	0	0	0	0	0	0	0	0	0	0	0	0	0	0	0	0	0	0	0
B4EW74	Tellurite resistance protein OS=Proteus mirabilis (strain HI4320) GN=terB PE=4 SV=1 - [B4EW74_PROMH]	0.00687177	0.00687177	0	0	0	0	0	0	0	0	0	0	0	0	0	0	0	0	0	0	0	0	0.00533931	0	0	0	0	0	0	0	0	0.00195461	0.00313992	0	0	0	0	0	0	0	0	0	0	0	0	0	0	0
Q1R537	Glycine--tRNA ligase beta subunit OS=Escherichia coli (strain UTI89 / UPEC) GN=glyS PE=3 SV=1 - [SYGB_ECOUT]	0.00686976	0.00686976	0	0.0141975	0	0.00850326	0	0	0	0.00168868	0	0	0	0	0	0	0	0.231042	0.0561921	0.0329707	0	0	0.101447	0.102924	0.0102987	0.010227	0	0	0	0	0	0	0	0.00279826	0.0940335	0	0	0.0695346	0	0	0	0	0	0	0	0	0	0
A6T6Q6	DNA protection during starvation protein OS=Klebsiella pneumoniae subsp. pneumoniae (strain ATCC 700721 / MGH 78578) GN=dps PE=3 SV=1 - [DPS_KLEP7]	0.00683887	0.00683887	0	0	0	0	0	0	0	0	0	0	0	0.0221666	0	0	0	0	0	0	0	0	0	0	0	0	0	0	0	0	0	0	0	0	0	0	0	0	0	0	0	0	0	0	0	0	0	0.167746
A0A140NND4	2,3-bisphosphoglycerate-dependent phosphoglycerate mutase OS=Providencia stuartii (strain MRSN 2154) GN=gpmA PE=3 SV=1 - [A0A140NND4_PROSM]	0.00683756	0.00683756	0	0	0	0	0	0	0	0	0	0	0	0	0	0	0	0	0	0	0	0	0	0	0	0	0	0	0	0	0	0	0	0	0	0	0	0	0	0	0	0	0	0	0	0	0	0
F2I5R5	30S ribosomal protein S4 OS=Aerococcus urinae (strain ACS-120-V-Col10a) GN=rpsD PE=3 SV=1 - [F2I5R5_AERUA]	0.00683159	0.00683159	0	0	0	0	0	0.11858	0.00916242	0	0	0	0	0	0	0	0	0	0	0	0	0	0	0	0	0	0	0	0	0	0	0	0	0	0	0	0	0	0	0	0	0	0	0	0	0	0	0
B2FHH2	Putative TonB dependent siderophore receptor OS=Stenotrophomonas maltophilia (strain K279a) GN=Smlt1426 PE=3 SV=1 - [B2FHH2_STRMK]	0.0068276	0.0068276	0	0	0	0	0	0	0	0	0	0	0	0	0	0	0	0	0	0	0	0	0	0	0	0	0	0	0	0	0	0	0	0	0	0	0	0	0	0	0	0	0	0	0	0	0	0
Q837W9	ATP-dependent Clp protease, ATP-binding subunit ClpE OS=Enterococcus faecalis (strain ATCC 700802 / V583) GN=clpE PE=3 SV=1 - [Q837W9_ENTFA]	0.00681683	0.00681683	0	0	0	0	0	0	0	0	0	0	0.0103924	0	0	0	0.00184339	0	0	0	0	0.0183083	0.0427145	0.0181631	0	0	0	0	0	0	0	0.132914	0.141296	0.0209869	0.0485668	0	0.0298374	0.0144317	0	0	0	0	0	0	0	0	0	0
A0A1E8YQ14	Acyl carrier protein OS=Globicatella sp. HMSC072A10 GN=acpP PE=3 SV=1 - [A0A1E8YQ14_9LACT]	0.00679977	0.00679977	0	0	0	0	0	0	0	0	0	0	0	0	0	0	0	0	0	0	0	0	0	0	0	0	0	0	0	0	0	0	0	0	0	0	0	0	0	0	0	0	0	0	0	0	0	0
B4EZT4	Putative DNA-binding protein OS=Proteus mirabilis (strain HI4320) GN=PMI1846 PE=4 SV=1 - [B4EZT4_PROMH]	0.00679534	0.00679534	0	0	0	0	0	0	0	0	0	0	0	0	0	0	0	0	0	0	0	0	0	0	0	0	0	0	0	0	0	0.00977307	0.0219794	0	0	0	0	0	0	0	0	0	0	0	0	0	0	0
Q833P5	50S ribosomal protein L19 OS=Enterococcus faecalis (strain ATCC 700802 / V583) GN=rplS PE=3 SV=1 - [RL19_ENTFA]	0.00679327	0.00679327	0	0	0	0	0	0	0	0	0	0	0.0540406	0	0.00347488	0.00411032	0	0	0	0	0	0.0244111	0.0747504	0.0181631	0	0	0.0296525	0.0461766	0	0	0	0.0430015	0.0470987	0.00699565	0.0299667	0	0.0257687	0.00655987	0	0	0	0	0	0	0	0	0	0
B4F2V6	Chaperone protein DnaJ OS=Proteus mirabilis (strain HI4320) GN=dnaJ PE=3 SV=1 - [DNAJ_PROMH]	0.00678742	0.00678742	0	0	0	0	0	0	0	0	0	0	0	0	0	0	0	0	0	0	0	0	0.0266966	0	0	0	0	0	0	0	0	0.00781846	0.00627983	0.00139913	0	0	0	0	0	0	0	0	0	0	0	0	0	0
B4F1M6	Cysteine--tRNA ligase OS=Proteus mirabilis (strain HI4320) GN=cysS PE=3 SV=1 - [SYC_PROMH]	0.00676999	0.00676999	0	0	0	0	0	0	0	0	0	0	0	0	0	0	0	0	0	0	0	0.00610277	0	0	0	0	0	0	0	0	0	0.00781846	0.00313992	0	0	0	0	0	0	0	0	0	0	0	0	0	0	0
A6THN7	Puative beta-1,4-xylosidase XynB OS=Klebsiella pneumoniae subsp. pneumoniae (strain ATCC 700721 / MGH 78578) GN=KPN_04721 PE=3 SV=1 - [A6THN7_KLEP7]	0.00676761	0.00676761	0	0	0	0	0	0	0	0	0	0	0	0	0	0	0	0	0	0	0	0	0	0	0	0	0	0	0	0	0	0	0	0	0	0	0	0	0	0	0	0	0	0	0	0	0	0.0906216
F2I8L1	Dipeptidase PepV OS=Aerococcus urinae (strain ACS-120-V-Col10a) GN=HMPREF9243_0675 PE=4 SV=1 - [F2I8L1_AERUA]	0.00675107	0.00675107	0	0	0	0	0	0.0344961	0	0	0	0	0	0	0	0	0	0	0	0	0	0	0	0	0	0	0	0	0	0	0	0	0	0	0	0	0	0	0	0	0	0	0	0	0	0	0	0
B4EZE4	PTS system EIIB component OS=Proteus mirabilis (strain HI4320) GN=PMI1776 PE=4 SV=1 - [B4EZE4_PROMH]	0.00674111	0.00674111	0	0	0	0	0	0	0	0	0	0	0	0	0	0	0	0	0	0	0	0	0	0	0	0	0	0	0	0	0	0	0	0	0	0	0	0	0	0	0	0	0	0	0	0	0	0
Q1RGD7	L-arabinose isomerase OS=Escherichia coli (strain UTI89 / UPEC) GN=araA PE=3 SV=1 - [ARAA_ECOUT]	0.00673568	0.00673568	0	0.0319443	0	0	0	0	0	0.0101321	0	0	0	0	0	0	0	0	0	0	0	0	0	0.00605437	0	0	0	0	0	0	0	0	0	0.0307809	0.0496001	0	0	0.0419832	0	0	0	0	0	0	0	0	0	0
B4ESN8	Phosphoglucomutase OS=Proteus mirabilis (strain HI4320) GN=pgm PE=3 SV=1 - [B4ESN8_PROMH]	0.00673563	0.00673563	0	0	0	0	0	0	0	0	0	0	0	0	0	0	0	0	0	0	0	0	0	0	0	0	0	0	0	0	0	0.00781846	0.00627983	0.00139913	0	0	0	0	0	0	0	0	0	0	0	0	0	0
B4EZT1	Putative membrane protein OS=Proteus mirabilis (strain HI4320) GN=PMI1843 PE=4 SV=1 - [B4EZT1_PROMH]	0.00673228	0.00673228	0	0	0	0	0	0	0	0	0	0	0	0	0	0	0	0	0	0	0	0	0	0	0	0	0	0	0	0	0	0.00390923	0.00627983	0.00139913	0	0	0	0	0	0	0	0	0	0	0	0	0	0
A6T681	Uncharacterized protein OS=Klebsiella pneumoniae subsp. pneumoniae (strain ATCC 700721 / MGH 78578) GN=ybdQ PE=3 SV=1 - [A6T681_KLEP7]	0.00673182	0.00673182	0	0	0	0	0	0	0	0	0	0	0	0	0	0	0	0	0	0	0	0	0	0	0	0	0	0	0	0	0	0	0	0	0	0	0	0	0	0	0	0	0	0	0	0	0	0.177387
Q06206	Urease accessory protein UreG OS=Proteus mirabilis (strain HI4320) GN=ureG PE=1 SV=2 - [UREG_PROMH]	0.00672938	0.00672938	0	0	0	0	0	0	0	0	0	0	0	0	0	0	0	0	0	0	0	0	0	0	0	0	0	0	0	0	0	0.00390923	0.00627983	0.00279826	0	0	0	0	0	0	0	0	0	0	0	0	0	0
F2I6N1	Dihydrolipoamide acetyltransferase OS=Aerococcus urinae (strain ACS-120-V-Col10a) GN=HMPREF9243_1601 PE=3 SV=1 - [F2I6N1_AERUA]	0.00672581	0.00672581	0	0	0	0	0	0.0431202	0.0248694	0	0	0	0	0	0	0	0	0	0	0	0	0	0	0	0	0	0	0	0	0	0	0	0	0	0	0	0	0	0	0	0	0	0	0	0	0	0	0
Q835J8	Alanine--tRNA ligase OS=Enterococcus faecalis (strain ATCC 700802 / V583) GN=alaS PE=3 SV=1 - [SYA_ENTFA]	0.00672109	0.00672109	0	0	0	0	0	0	0	0	0	0	0.0290988	0	0.0173744	0	0	0	0	0	0	0.0183083	0.0480538	0	0	0	0	0	0	0	0	0.0918669	0.109897	0.011193	0.0372001	0	0.0393311	0.0052479	0	0	0	0	0	0	0	0	0	0
B4F1H5	Vitamin B12 transporter BtuB OS=Proteus mirabilis (strain HI4320) GN=btuB PE=3 SV=1 - [B4F1H5_PROMH]	0.00671261	0.00671261	0	0	0	0	0	0	0	0	0	0	0	0	0	0	0	0	0	0	0	0	0	0	0	0	0	0	0	0	0	0	0	0	0	0	0	0	0	0	0	0	0	0	0	0	0	0
Q839E8	50S ribosomal protein L18 OS=Enterococcus faecalis (strain ATCC 700802 / V583) GN=rplR PE=3 SV=1 - [RL18_ENTFA]	0.00670841	0.00670841	0	0	0	0	0	0	0	0	0	0	0.0311773	0	0.0347488	0.0164413	0.0147471	0	0	0	0	0.0366166	0.0373752	0.0242175	0	0	0.023722	0.0646472	0	0	0	0.0273646	0.0125597	0.00139913	0.00413334	0	0.0149187	0.00393592	0	0	0	0	0	0	0	0	0	0
A0A140NIK8	30S ribosomal protein S7 OS=Providencia stuartii (strain MRSN 2154) GN=rpsG PE=3 SV=1 - [A0A140NIK8_PROSM]	0.00670599	0.00670599	0	0	0	0	0	0	0	0	0	0	0	0	0	0	0	0	0	0	0	0	0	0	0	0	0	0	0	0	0	0	0	0	0	0	0	0	0	0	0	0	0	0	0	0	0	0
A6T8V6	Heat shock protein OS=Klebsiella pneumoniae subsp. pneumoniae (strain ATCC 700721 / MGH 78578) GN=KPN_01596 PE=3 SV=1 - [A6T8V6_KLEP7]	0.00668838	0.00668838	0	0	0	0	0	0	0	0	0	0	0	0	0	0	0	0	0	0	0	0	0	0	0	0	0	0	0	0	0	0	0	0	0	0	0	0	0	0	0	0	0	0	0	0	0	0.146537
A6VF36	ATP synthase subunit b OS=Pseudomonas aeruginosa (strain PA7) GN=atpF PE=3 SV=1 - [ATPF_PSEA7]	0.00668802	0.00668802	0	0	0	0	0	0	0	0	0	0	0	0	0	0	0	0	0	0	0	0	0.0961076	0	0	0.0613622	0.0711659	0.00923532	0.0694987	0.101864	0.0544662	0	0	0	0.0175667	0.0617583	0.0583185	0.0275515	0	0	0	0	0	0.00506509	0	0	0	0
Q831C2	Mannose-6-phosphate isomerase, class I OS=Enterococcus faecalis (strain ATCC 700802 / V583) GN=manA PE=3 SV=1 - [Q831C2_ENTFA]	0.00668139	0.00668139	0	0	0	0	0	0	0	0	0	0	0.0145494	0	0	0	0	0	0	0	0	0	0	0	0	0	0	0	0	0	0	0.0957761	0.238634	0.00279826	0.0568334	0	0.120706	0.00918382	0	0	0	0	0.00548306	0	0	0	0	0
A0A0H4WJX8	Dihydrolipoyl dehydrogenase OS=Bordetella hinzii GN=lpd_1 PE=4 SV=1 - [A0A0H4WJX8_9BORD]	0.00668049	0.00668049	0	0	0	0	0	0	0	0	0	0	0	0	0	0	0	0	0	0	0	0	0	0	0	0	0	0	0	0	0	0	0	0	0	0	0	0	0	0	0.0291602	0	0.0274153	0.0911716	0.172811	0.123062	0.290691	0.0539874
A6T700	Phosphoserine aminotransferase OS=Klebsiella pneumoniae subsp. pneumoniae (strain ATCC 700721 / MGH 78578) GN=serC PE=3 SV=1 - [SERC_KLEP7]	0.00668027	0.00668027	0	0	0	0	0	0	0	0	0	0.0511745	0	0.019	0	0	0	0	0	0	0	0	0	0	0	0	0	0	0	0	0	0	0	0	0	0	0	0	0	0	0	0	0	0	0	0	0	0.113759
Q839E5	50S ribosomal protein L15 OS=Enterococcus faecalis (strain ATCC 700802 / V583) GN=rplO PE=3 SV=1 - [RL15_ENTFA]	0.00666174	0.00666174	0	0	0	0	0	0	0	0	0	0	0.0332557	0	0.0312739	0.0287722	0.00553016	0	0	0	0	0.0427194	0.0587324	0.0121087	0	0	0.0593049	0.0277059	0	0	0	0.0410469	0.037679	0.011193	0.0144667	0	0.0203437	0	0	0	0	0	0.0109661	0	0	0	0	0
B4ETB6	D-lactate dehydrogenase OS=Proteus mirabilis (strain HI4320) GN=dld PE=4 SV=1 - [B4ETB6_PROMH]	0.0066598	0.0066598	0	0	0	0	0	0	0	0	0	0	0	0	0	0	0	0	0	0	0	0	0	0	0	0	0	0	0	0	0	0.0156369	0.0188395	0	0	0	0	0	0	0	0	0	0	0	0	0	0	0
B4F222	Lipoprotein OS=Proteus mirabilis (strain HI4320) GN=nlpD PE=4 SV=1 - [B4F222_PROMH]	0.00665919	0.00665919	0	0	0	0	0	0	0	0	0	0	0	0	0	0	0	0	0	0	0	0	0	0	0	0	0	0	0	0	0	0.00195461	0.00313992	0	0.00103334	0	0	0	0	0	0	0	0	0	0	0	0	0
Q838H7	Ribonucleoside-diphosphate reductase OS=Enterococcus faecalis (strain ATCC 700802 / V583) GN=nrdE PE=3 SV=1 - [Q838H7_ENTFA]	0.00664651	0.00664651	0	0	0	0	0	0	0	0	0	0	0.0187064	0	0.00347488	0	0	0	0	0	0	0.0244111	0.0106786	0.00605437	0	0	0.011861	0	0	0	0	0.0371377	0.128736	0.0167896	0.00930002	0	0.0271249	0	0	0	0	0	0	0	0	0	0	0
Q82ZL6	Glutamyl aminopeptidase OS=Enterococcus faecalis (strain ATCC 700802 / V583) GN=pepA PE=4 SV=1 - [Q82ZL6_ENTFA]	0.00664114	0.00664114	0	0	0	0	0	0	0	0	0	0	0.0228633	0	0.00347488	0.00411032	0	0	0	0	0	0	0.0266966	0.0121087	0	0	0	0.0184706	0	0	0	0.0742753	0.185255	0.00699565	0.0299667	0	0.0379749	0.00918382	0	0	0	0	0	0	0	0	0	0.0096406
F2I7V3	10 kDa chaperonin OS=Aerococcus urinae (strain ACS-120-V-Col10a) GN=groS PE=3 SV=1 - [F2I7V3_AERUA]	0.00663671	0.00663671	0	0	0	0	0	0.11858	0.0575924	0	0	0	0	0	0	0	0	0	0	0	0	0	0	0	0	0	0	0	0	0	0	0	0	0	0	0	0	0	0	0	0	0	0	0	0	0	0	0
Q839S7	General stress protein OS=Enterococcus faecalis (strain ATCC 700802 / V583) GN=EF_0079 PE=4 SV=1 - [Q839S7_ENTFA]	0.00663432	0.00663432	0	0	0	0	0	0	0	0	0	0	0.00415697	0	0	0.00822064	0	0	0	0	0	0	0	0	0	0	0	0	0	0	0	0.0117277	0.0156996	0.00559652	0.0103334	0	0.0176312	0.0052479	0	0	0	0	0	0	0	0	0	0
A6UZH9	50S ribosomal protein L10 OS=Pseudomonas aeruginosa (strain PA7) GN=rplJ PE=3 SV=1 - [RL10_PSEA7]	0.00662039	0.00662039	0	0	0	0	0	0	0	0	0	0	0	0	0	0	0	0	0	0	0	0	0.128144	0	0.0205973	0.0715893	0.142332	0	0.0521241	0.0203728	0.0198059	0	0	0	0.0103334	0.0517434	0.0583185	0.0209916	0	0	0	0	0.0712797	0	0	0	0	0
P43925	Elongation factor G OS=Haemophilus influenzae (strain ATCC 51907 / DSM 11121 / KW20 / Rd) GN=fusA PE=3 SV=2 - [EFG_HAEIN]	0.00661562	0.00661562	0	0	0	0	0	0	0	0	0	0	0	0	0	0	0	0	0	0	0	0	0	0	0	0	0	0	0	0	0	0	0	0	0	0	0	0	0	0	0	0	0	0	0	0	0	0
B4EUR0	Uncharacterized protein OS=Proteus mirabilis (strain HI4320) GN=PMI0328 PE=4 SV=1 - [B4EUR0_PROMH]	0.00660929	0.00660929	0	0	0	0	0	0	0	0	0	0	0	0	0	0	0	0	0	0	0	0	0	0	0	0	0	0	0	0	0	0.0215008	0.0156996	0.00419739	0	0	0	0	0	0	0	0	0	0	0	0	0	0
Q1RC41	Probable thiol peroxidase OS=Escherichia coli (strain UTI89 / UPEC) GN=tpx PE=3 SV=1 - [Q1RC41_ECOUT]	0.00660524	0.00660524	0	0.0922837	0	0.0425163	0	0	0	0.0455942	0	0	0	0	0	0	0	0.141606	0.0499485	0.0721233	0	0	0.0587324	0.115033	0.0669413	0	0	0	0	0	0	0	0	0.0419739	0.1116	0	0.00135625	0.0747825	0	0	0	0	0	0	0	0	0	0
J7TCW6	Chaperone protein DnaK OS=Morganella morganii subsp. morganii KT GN=dnaK PE=2 SV=1 - [J7TCW6_MORMO]	0.006594	0.006594	0	0	0	0	0	0	0	0	0	0	0	0	0	0	0	0	0	0	0	0	0	0	0	0	0	0	0	0	0	0	0	0	0	0	0	0	0	0	0	0	0	0	0	0	0	0
A8AG40	DNA-binding protein OS=Citrobacter koseri (strain ATCC BAA-895 / CDC 4225-83 / SGSC4696) GN=CKO_01316 PE=3 SV=1 - [A8AG40_CITK8]	0.00652535	0.00652535	0	0	0	0	0	0	0	0	0	0	0	0	0	0	0	0	0	0	0	0	0	0	0	0	0	0	0	0	0	0	0	0	0	0	0	0	0	0	0	0	0	0	0	0	0	0
A0A0H4W3W0	Glutamine-binding periplasmic protein OS=Bordetella hinzii GN=glnH_2 PE=3 SV=1 - [A0A0H4W3W0_9BORD]	0.00652479	0.00652479	0	0	0	0	0	0	0	0	0	0	0	0	0	0	0	0	0	0	0	0	0	0	0	0	0	0	0	0	0	0	0	0	0	0	0	0	0	0	0.0388802	0.0183866	0.0219322	0.167148	0.15361	0.221511	0.0886852	0.0597717
Q1R5J3	Aspartate-semialdehyde dehydrogenase OS=Escherichia coli (strain UTI89 / UPEC) GN=asd PE=3 SV=1 - [Q1R5J3_ECOUT]	0.00650054	0.00650054	0	0.0354937	0	0.0306117	0	0	0	0.0135094	0	0	0	0	0	0	0	0.0819825	0.0468267	0.006182	0	0	0.0427145	0.0968699	0	0	0	0	0	0	0	0	0	0.0391756	0.0671668	0	0.00813747	0.108894	0	0	0	0	0	0	0	0	0	0
B4ET74	Putative exported protein OS=Proteus mirabilis (strain HI4320) GN=PMI0805 PE=4 SV=1 - [B4ET74_PROMH]	0.00650034	0.00650034	0	0	0	0	0	0	0	0	0	0	0	0	0	0	0	0	0	0	0	0	0	0	0	0	0	0	0	0	0	0.0136823	0.00941974	0.00559652	0	0	0	0	0	0	0	0	0	0	0	0	0	0
A6TEV5	30S ribosomal protein S5 OS=Klebsiella pneumoniae subsp. pneumoniae (strain ATCC 700721 / MGH 78578) GN=rpsE PE=3 SV=1 - [RS5_KLEP7]	0.00649892	0.00649892	0	0	0	0	0	0	0	0	0	0	0	0	0	0	0	0	0	0	0	0	0	0	0	0	0	0	0	0	0	0	0	0	0	0	0	0	0	0	0	0	0	0	0	0	0	0.096406
A6VDU4	Ornithine carbamoyltransferase OS=Pseudomonas aeruginosa (strain PA7) GN=argF1 PE=3 SV=1 - [A6VDU4_PSEA7]	0.00649755	0.00649755	0	0	0	0	0	0	0	0	0	0	0	0	0	0	0	0	0	0	0	0	0.0747504	0	0	0.0613622	0.047444	0	0.0347494	0.0509321	0	0	0	0	0.0144667	0.257048	0.100362	0	0	0	0	0	0.0274153	0.00506509	0	0	0	0
B4EVM7	Probable phosphatase PMI1003 OS=Proteus mirabilis (strain HI4320) GN=PMI1003 PE=3 SV=1 - [Y1003_PROMH]	0.00648757	0.00648757	0	0	0	0	0	0	0	0	0	0	0	0	0	0	0	0	0	0	0	0	0	0	0	0	0	0	0	0	0	0.00586384	0.0156996	0	0	0	0	0	0	0	0	0	0	0	0	0	0	0
A6TGL1	Uridine phosphorylase OS=Klebsiella pneumoniae subsp. pneumoniae (strain ATCC 700721 / MGH 78578) GN=udp PE=3 SV=1 - [A6TGL1_KLEP7]	0.00648699	0.00648699	0	0	0	0	0	0	0	0	0	0.0153523	0	0.0126666	0	0	0	0	0	0	0	0	0	0	0	0	0	0	0	0	0	0	0	0	0	0	0	0	0	0	0	0	0	0	0	0	0	0.202453
B4EZH6	Uncharacterized protein OS=Proteus mirabilis (strain HI4320) GN=PMI1809 PE=4 SV=1 - [B4EZH6_PROMH]	0.00647777	0.00647777	0	0	0	0	0	0	0	0	0	0	0	0	0	0	0	0	0	0	0	0	0	0	0	0	0.0059305	0	0	0	0	0.0293192	0.0313991	0.00559652	0	0	0	0	0	0	0	0	0	0	0	0	0	0
F2I479	Uncharacterized protein OS=Aerococcus urinae (strain ACS-120-V-Col10a) GN=HMPREF9243_0816 PE=4 SV=1 - [F2I479_AERUA]	0.00646388	0.00646388	0	0	0	0	0	0.0194041	0.0248694	0	0	0	0	0	0	0	0	0	0	0	0	0	0	0	0	0	0	0	0	0	0	0	0	0	0	0	0	0	0	0	0	0	0	0	0	0	0	0
A6T9Y3	Glutathionine S-transferase OS=Klebsiella pneumoniae subsp. pneumoniae (strain ATCC 700721 / MGH 78578) GN=gst PE=3 SV=1 - [A6T9Y3_KLEP7]	0.0064634	0.0064634	0	0	0	0	0	0	0	0	0	0	0	0	0	0	0	0	0	0	0	0	0	0	0	0	0	0	0	0	0	0	0	0	0	0	0	0	0	0	0	0	0	0	0	0	0	0.158106
B4F0P2	Xaa-proline aminopeptidase OS=Proteus mirabilis (strain HI4320) GN=pepP PE=4 SV=1 - [B4F0P2_PROMH]	0.00645768	0.00645768	0	0	0	0	0	0	0	0	0	0	0	0	0	0	0	0	0	0	0	0	0	0	0	0	0.0059305	0.0184706	0	0	0	0.0175915	0.0156996	0.00279826	0	0	0	0	0	0	0	0	0	0	0	0	0	0
Q1RFT4	Aminoacyl-histidine dipeptidase (Peptidase D) OS=Escherichia coli (strain UTI89 / UPEC) GN=pepD PE=4 SV=1 - [Q1RFT4_ECOUT]	0.00645239	0.00645239	0	0.0780862	0	0.039115	0	0	0	0.0151981	0	0	0	0	0	0	0	0.167691	0.0936534	0.06182	0	0	0.112126	0.0787068	0	0	0	0	0	0	0	0	0.00941974	0.00699565	0.0599335	0	0	0.0682227	0	0	0	0	0	0	0	0	0	0
Q1R5T6	Peptidyl-prolyl cis-trans isomerase OS=Escherichia coli (strain UTI89 / UPEC) GN=fkpA PE=3 SV=1 - [Q1R5T6_ECOUT]	0.00644569	0.00644569	0	0.0851849	0	0.0238091	0	0	0	0.0270188	0	0	0	0	0	0	0	0.141606	0.0905316	0.0226673	0	0	0.133483	0.0726524	0.0411946	0	0	0	0	0	0	0.00195461	0	0.0195878	0.0754335	0	0.00135625	0.0747825	0	0	0	0	0	0	0	0	0	0
B4F1A4	Biosynthetic arginine decarboxylase OS=Proteus mirabilis (strain HI4320) GN=speA PE=3 SV=1 - [SPEA_PROMH]	0.00644428	0.00644428	0	0	0	0	0	0	0	0	0	0	0	0	0	0	0	0	0	0	0	0	0	0	0.00514933	0	0.023722	0	0	0	0	0.00195461	0.00313992	0	0	0	0	0	0	0	0	0	0	0	0	0	0	0
F2I5S2	NADH oxidase OS=Aerococcus urinae (strain ACS-120-V-Col10a) GN=noxE PE=4 SV=1 - [F2I5S2_AERUA]	0.00644319	0.00644319	0	0	0	0	0	0.00646803	0.0301051	0	0	0	0	0	0	0	0	0	0	0	0	0	0	0	0	0	0	0	0	0	0	0	0	0	0	0	0	0	0	0	0	0	0	0	0	0	0	0
Q1RBM1	Uncharacterized protein OS=Escherichia coli (strain UTI89 / UPEC) GN=ydfZ PE=4 SV=1 - [Q1RBM1_ECOUT]	0.00643352	0.00643352	0	0.0461418	0	0.0204078	0	0	0	0.0067547	0	0	0	0	0	0	0	0.108068	0.0468267	0.0206067	0	0	0	0	0	0	0	0	0	0	0	0.00195461	0	0	0.1085	0	0.00406873	0.0446071	0	0	0	0	0	0	0	0	0	0
B4F172	ATP-dependent protease subunit HslV OS=Proteus mirabilis (strain HI4320) GN=hslV PE=3 SV=1 - [HSLV_PROMH]	0.00643163	0.00643163	0	0	0	0	0	0	0	0	0	0	0	0	0	0	0	0	0	0	0	0	0	0	0	0	0	0	0	0	0	0.00586384	0	0	0.00103334	0	0	0	0	0	0	0	0	0	0	0	0	0
A8ANA6	Glucose-6-phosphate isomerase OS=Citrobacter koseri (strain ATCC BAA-895 / CDC 4225-83 / SGSC4696) GN=pgi PE=3 SV=1 - [G6PI_CITK8]	0.00642886	0.00642886	0	0	0	0	0	0	0	0	0	0	0	0	0	0	0	0	0	0	0	0	0	0	0	0	0	0	0	0	0	0	0	0	0	0	0	0	0	0	0	0	0	0	0	0	0	0
Q92211	Glyceraldehyde-3-phosphate dehydrogenase OS=Candida albicans (strain WO-1) GN=TDH1 PE=1 SV=2 - [G3P_CANAW]	0.00641752	0.00641752	0	0	0	0	0	0	0	0	0	0	0	0	0	0	0	0	0	0	0.315841	0	0	0	0	0	0	0	0	0	0	0	0	0	0	0	0	0	0	0	0	0	0	0	0	0	0.0369522	0.0212093
B4EUM2	Putative amidohydrolase/metallopeptidase OS=Proteus mirabilis (strain HI4320) GN=PMI0287 PE=4 SV=1 - [B4EUM2_PROMH]	0.00640791	0.00640791	0	0	0	0	0	0	0	0	0	0	0	0	0	0	0	0	0	0	0	0.0122055	0.0106786	0	0	0	0	0	0	0	0	0.0371377	0.075358	0.0139913	0	0	0	0	0	0	0	0	0	0	0	0	0	0
F2I5G0	30S ribosomal protein S1 OS=Aerococcus urinae (strain ACS-120-V-Col10a) GN=rpsA PE=4 SV=1 - [F2I5G0_AERUA]	0.00640072	0.00640072	0	0	0	0	0	0.114268	0.0327229	0	0	0	0	0	0	0	0	0	0	0	0	0	0	0	0	0	0	0	0	0	0	0	0	0	0	0	0	0	0	0	0	0	0	0	0	0	0	0
A6T4K0	L-arabinose isomerase OS=Klebsiella pneumoniae subsp. pneumoniae (strain ATCC 700721 / MGH 78578) GN=araA PE=3 SV=1 - [ARAA_KLEP7]	0.00639747	0.00639747	0	0	0	0	0	0	0	0	0	0.00255872	0	0	0	0	0	0	0	0	0	0	0	0	0	0	0	0	0	0	0	0	0	0	0	0	0	0	0	0	0	0	0	0	0	0	0	0.107975
A0A087DH30	Formate acetyltransferase OS=Bifidobacterium scardovii GN=BSCA_1475 PE=4 SV=1 - [A0A087DH30_9BIFI]	0.00638986	0.00638986	0	0	0	0	0	0	0	0	0	0	0	0	0	0	0	0	0	0	0	0	0	0	0	0	0	0	0	0.0101864	0	0	0	0	0	0.238687	0.147831	0.0196796	0	0.0276763	0.106921	0.0413698	0.0438645	0	0	0	0	0
A0A140NNQ9	Elongation factor G OS=Providencia stuartii (strain MRSN 2154) GN=S70_08650 PE=4 SV=1 - [A0A140NNQ9_PROSM]	0.00638405	0.00638405	0	0	0	0	0	0	0	0	0	0	0	0	0	0	0	0	0	0	0	0	0	0	0	0	0	0	0	0	0	0	0	0	0	0	0	0	0	0	0	0	0	0	0	0	0	0
A6UZL5	Catalase OS=Pseudomonas aeruginosa (strain PA7) GN=katA PE=3 SV=1 - [A6UZL5_PSEA7]	0.00637977	0.00637977	0	0	0	0	0	0	0	0	0	0	0	0	0	0	0	0	0	0	0	0	0.0160179	0	0	0.153406	0.0177915	0	0	0	0.0693207	0	0	0.00139913	0.00413334	0.228673	0.138337	0.0459191	0	0	0	0	0	0	0	0	0	0
A6V382	Fatty acid oxidation complex subunit alpha OS=Pseudomonas aeruginosa (strain PA7) GN=fadB PE=3 SV=1 - [FADB_PSEA7]	0.00637589	0.00637589	0	0	0	0	0	0	0	0	0	0	0	0	0	0	0	0	0	0	0	0	0.117465	0	0	0.117611	0.0770964	0.00923532	0.026062	0.0713049	0.0396118	0	0	0	0.00620001	0.0600891	0.0352624	0.0223036	0	0	0	0	0.0493475	0	0	0	0	0
B4EWM2	Lactoylglutathione lyase OS=Proteus mirabilis (strain HI4320) GN=gloA PE=3 SV=1 - [B4EWM2_PROMH]	0.00635534	0.00635534	0	0	0	0	0	0	0	0	0	0	0	0	0	0	0	0	0	0	0	0	0	0	0	0	0	0	0	0	0	0.0215008	0.0282592	0.00839478	0	0	0	0	0	0	0	0	0	0	0	0	0	0
Q1R388	RNA-binding protein Hfq OS=Escherichia coli (strain UTI89 / UPEC) GN=hfq PE=3 SV=1 - [HFQ_ECOUT]	0.00634651	0.00634651	0	0	0	0	0	0	0	0	0	0	0	0	0	0	0	0	0.00936534	0.00824266	0	0	0.0427145	0.0181631	0.00514933	0.0153406	0.0177915	0.0277059	0	0	0	0.0977307	0.075358	0.00839478	0.1364	0	0.0461123	0.181052	0	0	0	0	0	0	0	0	0	0
B4EUW3	Signal recognition particle protein OS=Proteus mirabilis (strain HI4320) GN=ffh PE=3 SV=1 - [B4EUW3_PROMH]	0.00634452	0.00634452	0	0	0	0	0	0	0	0	0	0	0	0	0	0	0	0	0	0	0	0	0	0	0	0	0	0	0	0	0	0.00195461	0.00627983	0.00279826	0	0	0	0	0	0	0	0	0	0	0	0	0	0
J7TWT2	Pyruvate dehydrogenase E1 component OS=Morganella morganii subsp. morganii KT GN=MU9_3037 PE=4 SV=1 - [J7TWT2_MORMO]	0.00633315	0.00633315	0	0	0	0	0	0	0	0	0	0	0	0	0	0	0	0	0	0	0	0	0	0	0	0	0	0	0	0	0	0	0	0	0	0	0	0	0	0	0	0	0	0	0	0	0	0
B4ESU1	6-phosphogluconolactonase OS=Proteus mirabilis (strain HI4320) GN=pgl PE=4 SV=1 - [B4ESU1_PROMH]	0.00632173	0.00632173	0	0	0	0	0	0	0	0	0	0	0	0	0	0	0	0	0	0	0	0	0	0	0	0	0	0	0	0	0	0.0293192	0.0313991	0.00839478	0	0	0	0	0	0	0	0	0	0	0	0	0	0
F2I5H5	Pyruvate kinase OS=Aerococcus urinae (strain ACS-120-V-Col10a) GN=pyk PE=3 SV=1 - [F2I5H5_AERUA]	0.00632018	0.00632018	0	0	0	0	0	0.11858	0.0248694	0	0	0	0	0	0	0	0	0	0	0	0	0	0	0	0	0	0	0	0	0	0	0	0	0	0	0	0	0	0	0	0	0	0	0	0	0	0	0
Q1RAR8	Aspartate--tRNA ligase OS=Escherichia coli (strain UTI89 / UPEC) GN=aspS PE=3 SV=1 - [SYD_ECOUT]	0.00630734	0.00630734	0	0.00354937	0	0.0306117	0	0	0	0.00844338	0	0	0	0	0	0	0	0.260853	0.0561921	0.012364	0	0	0.0640718	0.0665981	0.0257467	0.0153406	0.023722	0.0369413	0.0347494	0	0	0	0	0.00559652	0.1054	0	0.00271249	0.122014	0	0	0	0	0	0	0	0	0	0
Q1RF96	Lon protease OS=Escherichia coli (strain UTI89 / UPEC) GN=lon PE=2 SV=1 - [Q1RF96_ECOUT]	0.00629714	0.00629714	0	0.0106481	0	0.0119046	0	0	0	0.0067547	0	0	0	0	0	0	0	0.0745295	0.106141	0.0783053	0	0	0.0907683	0.0665981	0.030896	0.0255676	0	0	0	0	0	0	0	0.0153904	0.0506334	0	0	0.0551029	0	0	0	0	0	0	0	0	0	0
A6VE14	Thioredoxin OS=Pseudomonas aeruginosa (strain PA7) GN=trx PE=3 SV=1 - [A6VE14_PSEA7]	0.00629581	0.00629581	0	0	0	0	0	0	0	0	0	0	0	0	0	0	0	0	0	0	0	0	0	0	0	0	0	0	0	0	0.0742721	0	0	0	0.0382334	0.158569	0.11935	0.0721586	0	0	0	0	0	0	0	0	0	0
A6V0Z5	Inosine-5'-monophosphate dehydrogenase OS=Pseudomonas aeruginosa (strain PA7) GN=guaB PE=3 SV=1 - [A6V0Z5_PSEA7]	0.00628962	0.00628962	0	0	0	0	0	0	0	0	0	0	0	0	0	0	0	0	0	0	0	0	0.0213573	0	0.00514933	0.0255676	0.011861	0.0184706	0	0	0.00495148	0	0	0	0.00413334	0.263725	0.0962934	0.0236155	0	0	0	0	0	0	0	0	0	0
B4EX04	Signal recognition particle receptor FtsY OS=Proteus mirabilis (strain HI4320) GN=ftsY PE=3 SV=1 - [B4EX04_PROMH]	0.00627865	0.00627865	0	0	0	0	0	0	0	0	0	0	0	0	0	0	0	0	0	0	0	0	0	0	0.00514933	0	0	0	0	0	0	0.00586384	0.0188395	0.00559652	0	0	0	0	0	0	0	0	0	0	0	0	0	0
B4F0B6	Tryptophan--tRNA ligase OS=Proteus mirabilis (strain HI4320) GN=trpS PE=3 SV=1 - [B4F0B6_PROMH]	0.00627746	0.00627746	0	0	0	0	0	0	0	0	0	0	0	0	0	0	0	0	0	0	0	0	0	0	0	0	0	0	0	0	0	0.00781846	0.0125597	0.00139913	0	0	0	0	0	0	0	0	0	0	0	0	0	0
B4ESP6	GTP cyclohydrolase 1 type 2 homolog OS=Proteus mirabilis (strain HI4320) GN=PMI0556 PE=3 SV=1 - [B4ESP6_PROMH]	0.00627651	0.00627651	0	0	0	0	0	0	0	0	0	0	0	0	0	0	0	0	0	0	0	0	0	0	0	0	0	0	0	0	0	0.00977307	0.0219794	0.00139913	0	0	0	0	0	0	0	0	0	0	0	0	0	0
A0A140NQA5	Bifunctional polymyxin resistance protein ArnA OS=Providencia stuartii (strain MRSN 2154) GN=arnA PE=3 SV=1 - [A0A140NQA5_PROSM]	0.00627105	0.00627105	0	0	0	0	0	0	0	0	0	0	0	0	0	0	0	0	0	0	0	0	0	0	0	0	0	0	0	0	0	0	0	0	0	0	0	0	0	0	0	0	0	0	0	0	0	0
A6TEI7	Translation initiation factor IF-2 OS=Klebsiella pneumoniae subsp. pneumoniae (strain ATCC 700721 / MGH 78578) GN=infB PE=3 SV=1 - [IF2_KLEP7]	0.00625629	0.00625629	0	0	0	0	0	0	0	0	0	0.0332634	0	0.1045	0	0	0	0	0	0	0	0	0	0	0	0	0	0	0	0	0	0	0	0	0	0	0	0	0	0	0	0	0	0	0	0	0	0.156178
Q838J4	OsmC/Ohr family protein OS=Enterococcus faecalis (strain ATCC 700802 / V583) GN=EF_0453 PE=4 SV=1 - [Q838J4_ENTFA]	0.00625149	0.00625149	0	0	0	0	0	0	0	0	0	0	0.00623545	0	0.00694975	0.00411032	0.00184339	0	0	0	0	0	0.0160179	0	0	0	0	0	0	0	0	0.0156369	0.0188395	0.0125922	0.0330667	0	0.00949371	0.00393592	0	0	0	0	0	0	0	0	0	0
F2I6Q3	ABC transporter, substrate-binding protein, family 5 OS=Aerococcus urinae (strain ACS-120-V-Col10a) GN=HMPREF9243_1626 PE=4 SV=1 - [F2I6Q3_AERUA]	0.00624657	0.00624657	0	0	0	0	0	0.0237161	0.00392675	0	0	0	0	0	0	0	0	0	0	0	0	0	0	0	0	0	0	0	0	0	0	0	0	0	0	0	0	0	0	0	0	0	0	0	0	0	0	0
Q82Z04	Hydantoinase/oxoprolinase OS=Enterococcus faecalis (strain ATCC 700802 / V583) GN=EF_3275 PE=4 SV=1 - [Q82Z04_ENTFA]	0.0062336	0.0062336	0	0	0	0	0	0	0	0	0	0	0	0	0	0	0	0	0	0	0	0	0.106786	0	0	0	0	0	0	0	0	0.0801392	0.106757	0.0657591	0.0165334	0	0.0203437	0	0	0	0	0	0	0	0	0	0	0
A6TGH1	Transcription termination factor Rho OS=Klebsiella pneumoniae subsp. pneumoniae (strain ATCC 700721 / MGH 78578) GN=rho PE=3 SV=1 - [A6TGH1_KLEP7]	0.00622309	0.00622309	0	0	0	0	0	0	0	0	0	0	0	0	0	0	0	0	0	0	0	0	0	0	0	0	0	0	0	0	0	0	0	0	0	0	0	0	0	0	0	0	0	0	0	0	0.0147809	0.0462749
A0A087DDZ2	DNA-binding ferritin-like protein OS=Bifidobacterium scardovii GN=BSCA_0238 PE=3 SV=1 - [A0A087DDZ2_9BIFI]	0.00621734	0.00621734	0	0	0	0	0	0	0	0	0	0	0	0	0	0	0	0	0	0	0	0	0	0	0	0	0	0	0	0.0407456	0	0	0	0	0	0.0600891	0.0366186	0	0.00464253	0	0.0923406	0.0919329	0.0493475	0	0	0	0	0
Q1R8B9	50S ribosomal protein L19 OS=Escherichia coli (strain UTI89 / UPEC) GN=rplS PE=3 SV=1 - [RL19_ECOUT]	0.00620596	0.00620596	0	0.00709874	0	0.0136052	0	0	0	0	0	0	0	0	0	0	0	0.0819825	0.0156089	0.00412133	0	0	0.0533931	0.0242175	0.0257467	0.00511352	0.0059305	0	0.0173747	0	0	0.0156369	0.00313992	0.00839478	0.0310001	0	0	0.0262395	0	0	0	0	0	0	0	0	0	0
Q1RAT5	2-keto-3-deoxygluconate 6-phosphate aldolase OS=Escherichia coli (strain UTI89 / UPEC) GN=eda PE=4 SV=1 - [Q1RAT5_ECOUT]	0.00619849	0.00619849	0	0.188117	0	0.0442169	0	0	0	0.0320848	0	0	0	0	0	0	0	0.249674	0.181063	0.0968513	0	0	0.0106786	0.0363262	0.0257467	0	0	0	0.00868734	0	0	0	0.00941974	0.03218	0.0702668	0	0	0.0695346	0	0	0	0	0	0	0	0	0	0
Q830Q5	50S ribosomal protein L11 OS=Enterococcus faecalis (strain ATCC 700802 / V583) GN=rplK PE=3 SV=1 - [RL11_ENTFA]	0.00619135	0.00619135	0	0	0	0	0	0	0	0	0	0	0.0332557	0	0.027799	0.00411032	0	0	0	0	0	0.00610277	0.0533931	0.00605437	0	0	0.011861	0.00923532	0	0	0	0.0332284	0.0627983	0.0237852	0.0237667	0	0.0257687	0.0118078	0	0	0	0	0	0	0	0	0	0
B4EZC8	NADH-quinone oxidoreductase subunit C/D OS=Proteus mirabilis (strain HI4320) GN=nuoC PE=3 SV=1 - [NUOCD_PROMH]	0.0061878	0.0061878	0	0	0	0	0	0	0	0	0	0	0	0	0	0	0	0	0	0	0	0	0	0	0	0	0	0	0	0	0	0.00195461	0.00313992	0	0	0	0	0	0	0	0	0	0	0	0	0	0	0
Q838R0	Uncharacterized protein OS=Enterococcus faecalis (strain ATCC 700802 / V583) GN=EF_0375 PE=4 SV=1 - [Q838R0_ENTFA]	0.00617457	0.00617457	0	0	0	0	0	0	0	0	0	0	0	0	0	0	0	0	0	0	0	0	0	0	0	0	0	0	0	0	0	0.00390923	0.0879176	0	0.107467	0	0.219712	0.0957741	0	0	0	0	0	0	0	0	0	0
F2I4J9	Universal stress protein OS=Aerococcus urinae (strain ACS-120-V-Col10a) GN=HMPREF9243_0958 PE=3 SV=1 - [F2I4J9_AERUA]	0.00616701	0.00616701	0	0	0	0	0	0.0388082	0.0196338	0	0	0	0	0	0	0	0	0	0	0	0	0	0	0	0	0	0	0	0	0	0	0	0	0	0	0	0	0	0	0	0	0	0	0	0	0	0	0
Q1R635	30S ribosomal protein S11 OS=Escherichia coli (strain UTI89 / UPEC) GN=rpsK PE=3 SV=1 - [RS11_ECOUT]	0.00616688	0.00616688	0	0.0212962	0	0.00850326	0	0	0	0.00844338	0	0	0	0	0	0	0	0.0260853	0.0124871	0.006182	0	0	0.0587324	0.0484349	0.0411946	0.0306811	0.035583	0.0554119	0	0	0.00495148	0.02541	0.0408189	0.118926	0.0382334	0.00667657	0	0.0131197	0	0	0	0	0	0	0	0	0	0
A6V720	Trigger factor OS=Pseudomonas aeruginosa (strain PA7) GN=tig PE=3 SV=1 - [TIG_PSEA7]	0.0061637	0.0061637	0	0	0	0	0	0	0	0	0	0	0	0	0	0	0	0	0	0	0	0	0.0480538	0	0.0102987	0.112497	0.0593049	0	0.0521241	0.0101864	0.0198059	0	0	0	0.00723335	0.145215	0.116637	0.0327994	0	0	0	0	0.0164492	0	0	0	0	0
B4EUU7	Xanthine phosphoribosyltransferase OS=Proteus mirabilis (strain HI4320) GN=gpt PE=3 SV=1 - [XGPT_PROMH]	0.00615912	0.00615912	0	0	0	0	0	0	0	0	0	0	0	0	0	0	0	0	0	0	0	0	0.0160179	0	0	0	0.011861	0	0	0	0	0.00977307	0.00941974	0	0	0	0	0	0	0	0	0	0	0	0	0	0	0
A0A0H3FPC3	ATP synthase subunit beta OS=Enterobacter aerogenes (strain ATCC 13048 / DSM 30053 / JCM 1235 / KCTC 2190 / NBRC 13534 / NCIMB 10102 / NCTC 10006) GN=atpD PE=3 SV=1 - [A0A0H3FPC3_ENTAK]	0.00615404	0.00615404	0	0	0	0	0	0	0	0	0	0	0	0	0	0	0	0	0	0	0	0	0	0	0	0	0	0	0	0	0	0	0	0	0	0	0	0	0	0	0	0	0	0	0	0	0	0
A6UYN7	Outer membrane protein OprM OS=Pseudomonas aeruginosa (strain PA7) GN=oprM PE=3 SV=1 - [A6UYN7_PSEA7]	0.00615204	0.00615204	0	0	0	0	0	0	0	0	0	0	0	0	0	0	0	0	0	0	0	0	0.170858	0.0302718	0.00514933	0	0.0593049	0	0.0608114	0	0.0148544	0	0	0	0.00206667	0.0968103	0.0433998	0.0262395	0	0	0	0	0.0164492	0	0	0	0	0
Q1RGC4	3-isopropylmalate dehydrogenase OS=Escherichia coli (strain UTI89 / UPEC) GN=leuB PE=3 SV=1 - [LEU3_ECOUT]	0.00615081	0.00615081	0	0.00354937	0	0	0	0	0	0	0	0	0	0	0	0	0	0.00745295	0.0343396	0.018546	0	0	0.0747504	0.0484349	0.0102987	0	0	0.0184706	0	0	0	0.00781846	0.00941974	0.0265835	0.0754335	0	0.00271249	0.181052	0	0	0	0	0	0	0	0	0	0
Q836Z4	Phosphate acetyltransferase OS=Enterococcus faecalis (strain ATCC 700802 / V583) GN=pta PE=4 SV=1 - [Q836Z4_ENTFA]	0.00614048	0.00614048	0	0	0	0	0	0	0	0	0	0	0.0457266	0	0.0243241	0	0	0	0	0	0	0	0.0694111	0	0	0	0.011861	0	0	0	0	0.0801392	0.178975	0.00419739	0.0206667	0	0.0447561	0.00918382	0	0	0	0	0	0	0	0	0	0
A0A087D367	Glucose-6-phosphate isomerase OS=Bifidobacterium scardovii GN=pgi PE=3 SV=1 - [A0A087D367_9BIFI]	0.00613566	0.00613566	0	0	0	0	0	0	0	0	0	0	0	0	0	0	0	0	0	0	0	0	0	0	0	0	0	0	0	0.0101864	0	0	0	0	0	0.171922	0.11935	0	0	0	0.0291602	0.0459664	0.0493475	0	0	0	0	0
B4EWZ0	Glycerol-3-phosphate transporter (MFS-family transporter) OS=Proteus mirabilis (strain HI4320) GN=glpT PE=4 SV=1 - [B4EWZ0_PROMH]	0.00611244	0.00611244	0	0	0	0	0	0	0	0	0	0	0	0	0	0	0	0	0	0	0	0	0	0	0	0	0	0	0	0	0	0.0390923	0.0188395	0	0	0	0	0	0	0	0	0	0	0	0	0	0	0
Q1RDL5	Periplasmic glucose-1-phosphatase OS=Escherichia coli (strain UTI89 / UPEC) GN=agp PE=4 SV=1 - [Q1RDL5_ECOUT]	0.00611174	0.00611174	0	0	0	0	0	0	0	0	0	0	0	0	0	0	0	0	0.00936534	0	0	0	0	0	0	0	0	0	0.00868734	0	0	0	0	0.0139913	0.1674	0	0	0.146941	0	0	0	0	0	0	0	0	0	0
A0A1E8YNR7	ABC transporter substrate-binding protein OS=Globicatella sp. HMSC072A10 GN=HMPREF2811_01285 PE=4 SV=1 - [A0A1E8YNR7_9LACT]	0.00610899	0.00610899	0	0	0	0	0	0	0	0	0	0	0	0	0	0	0	0	0	0	0	0	0	0	0	0	0	0	0	0	0	0	0	0	0	0	0	0	0	0	0	0	0	0	0	0	0	0
Q1R801	Protein RecA OS=Escherichia coli (strain UTI89 / UPEC) GN=recA PE=3 SV=1 - [RECA_ECOUT]	0.00609576	0.00609576	0	0.00354937	0	0.0034013	0	0	0	0	0	0	0	0	0	0	0	0.115521	0.0312178	0.0144247	0	0	0.0961076	0.0484349	0.0102987	0	0.023722	0	0.0173747	0	0	0	0	0.0293817	0.0444334	0	0	0.0327994	0	0	0	0	0	0	0	0	0	0
A0A0H3FRF9	Transaldolase OS=Enterobacter aerogenes (strain ATCC 13048 / DSM 30053 / JCM 1235 / KCTC 2190 / NBRC 13534 / NCIMB 10102 / NCTC 10006) GN=tal PE=3 SV=1 - [A0A0H3FRF9_ENTAK]	0.00609466	0.00609466	0	0	0	0	0	0	0	0	0	0	0	0	0	0	0	0	0	0	0	0	0	0	0	0	0	0	0	0	0	0	0	0	0	0	0	0	0	0	0	0	0	0	0	0	0	0
A6VCK2	Transcription termination/antitermination protein NusA OS=Pseudomonas aeruginosa (strain PA7) GN=nusA PE=3 SV=1 - [A6VCK2_PSEA7]	0.00608597	0.00608597	0	0	0	0	0	0	0	0	0	0	0	0	0	0	0	0	0	0	0	0	0.0160179	0	0	0.0920434	0.0593049	0	0	0.0101864	0.00495148	0	0	0	0.00930002	0.278747	0.161393	0.0196796	0	0	0	0	0	0	0	0	0	0
A6T8N9	Conserved protein, adenine nucleotide-binding domain OS=Klebsiella pneumoniae subsp. pneumoniae (strain ATCC 700721 / MGH 78578) GN=ydaA PE=4 SV=1 - [A6T8N9_KLEP7]	0.00608583	0.00608583	0	0	0	0	0	0	0	0	0	0	0	0	0	0	0	0	0	0	0	0	0	0	0	0	0	0	0	0	0	0	0	0	0	0	0	0	0	0	0	0	0	0	0	0	0	0.181243
A6V2U7	Heat-shock protein IbpA OS=Pseudomonas aeruginosa (strain PA7) GN=ib PE=3 SV=1 - [A6V2U7_PSEA7]	0.00607978	0.00607978	0	0	0	0	0	0	0	0	0	0	0	0	0	0	0	0	0	0	0	0	0.0373752	0	0	0.0920434	0.0948879	0	0	0.0305592	0.0198059	0	0	0.00139913	0.0217	0.203635	0.061031	0.0157437	0	0	0	0	0	0	0	0	0	0
A8APG1	S-adenosylmethionine synthase OS=Citrobacter koseri (strain ATCC BAA-895 / CDC 4225-83 / SGSC4696) GN=metK PE=3 SV=1 - [METK_CITK8]	0.00607804	0.00607804	0	0	0	0	0	0	0	0	0	0	0	0	0	0	0	0	0	0	0	0	0	0	0	0	0	0	0	0	0	0	0	0	0	0	0	0	0	0	0	0	0	0	0	0	0	0
Q1R8I3	Flavohemoprotein OS=Escherichia coli (strain UTI89 / UPEC) GN=hmpA PE=3 SV=1 - [Q1R8I3_ECOUT]	0.00607135	0.00607135	0	0.11358	0	0.0680261	0	0	0	0.0118207	0	0	0	0	0	0	0	0.551519	0.0561921	0.0391527	0	0	0.122804	0.108979	0.015448	0	0.011861	0.00923532	0.0173747	0	0	0	0	0.0307809	0.0919669	0	0	0.0629748	0	0	0	0	0	0	0	0	0	0
Q1R360	30S ribosomal protein S6 OS=Escherichia coli (strain UTI89 / UPEC) GN=rpsF PE=3 SV=1 - [RS6_ECOUT]	0.00606434	0.00606434	0	0.0390431	0	0.0153059	0	0	0	0.00506603	0	0	0	0	0	0	0	0.171418	0.0593138	0.012364	0	0	0.0427145	0.0423806	0.102987	0.010227	0.011861	0	0	0	0.00495148	0	0	0.00279826	0.0372001	0	0.00135625	0.0839664	0	0	0	0	0	0	0	0	0	0
B4F1X0	Putative porphyrin biosynthesis protein OS=Proteus mirabilis (strain HI4320) GN=hemY PE=4 SV=1 - [B4F1X0_PROMH]	0.00606302	0.00606302	0	0	0	0	0	0	0	0	0	0	0	0	0	0	0	0	0	0	0	0	0	0	0	0	0	0	0	0	0	0.00195461	0	0	0	0	0	0	0	0	0	0	0	0	0	0	0	0
Q839E9	50S ribosomal protein L6 OS=Enterococcus faecalis (strain ATCC 700802 / V583) GN=rplF PE=3 SV=1 - [RL6_ENTFA]	0.00605924	0.00605924	0	0	0	0	0	0	0	0	0	0	0.0187064	0	0.0521232	0.00411032	0	0	0	0	0	0.0122055	0.0640718	0.0181631	0	0	0.011861	0.0184706	0	0	0	0.0430015	0.0439588	0.0517678	0.0155	0	0.0325499	0	0	0	0	0	0.0164492	0	0	0	0	0
Q1REP7	N-acetylglucosamine PTS permease OS=Escherichia coli (strain UTI89 / UPEC) GN=nagE PE=4 SV=1 - [Q1REP7_ECOUT]	0.00605771	0.00605771	0	0.0106481	0	0.00510195	0	0	0	0.00337735	0	0	0	0	0	0	0	0.0447177	0.0124871	0.0453347	0	0	0.0320359	0.0423806	0.0102987	0	0	0.0646472	0.0434367	0	0	0	0.0125597	0.00559652	0.0868002	0	0	0.0432952	0	0	0	0	0	0	0	0	0	0
A6V0K4	Fe(III) dicitrate transport protein FecA OS=Pseudomonas aeruginosa (strain PA7) GN=fecA PE=3 SV=1 - [A6V0K4_PSEA7]	0.00605649	0.00605649	0	0	0	0	0	0	0	0	0	0	0	0	0	0	0	0	0	0	0	0	0.0907683	0.0121087	0	0	0.0059305	0	0	0.0203728	0	0	0	0	0	0.173591	0.124775	0.00393592	0	0	0	0	0.00548306	0	0	0	0	0
Q839I8	Basic membrane protein family OS=Enterococcus faecalis (strain ATCC 700802 / V583) GN=EF_0177 PE=4 SV=1 - [Q839I8_ENTFA]	0.00605555	0.00605555	0	0	0	0	0	0	0	0	0	0	0.00623545	0	0	0	0	0	0	0	0	0	0.0427145	0	0	0	0.0059305	0.00923532	0	0	0	0.0527746	0.119317	0.0391756	0.0341001	0	0.0325499	0.0052479	0	0	0	0	0	0	0	0	0	0
A6TBY3	Acetate kinase OS=Klebsiella pneumoniae subsp. pneumoniae (strain ATCC 700721 / MGH 78578) GN=ackA PE=3 SV=1 - [A6TBY3_KLEP7]	0.00603934	0.00603934	0	0	0	0	0	0	0	0	0	0.00255872	0	0.0474999	0	0	0	0	0	0	0	0	0	0	0	0	0	0	0	0	0	0	0	0	0	0	0	0	0	0	0	0	0	0	0	0	0	0.106047
A0A087DIL5	60 kDa chaperonin OS=Bifidobacterium scardovii GN=groL PE=3 SV=1 - [A0A087DIL5_9BIFI]	0.00603393	0.00603393	0	0	0	0	0	0	0	0	0	0	0	0	0	0	0	0	0	0	0	0	0	0	0	0	0	0	0	0.0101864	0	0	0	0	0	0.103487	0.0406873	0	0	0.0166058	0.121501	0.0919329	0.0767628	0	0	0	0	0
F2I7S9	50S ribosomal protein L5 OS=Aerococcus urinae (strain ACS-120-V-Col10a) GN=rplE PE=3 SV=1 - [F2I7S9_AERUA]	0.00601886	0.00601886	0	0	0	0	0	0.0927084	0.0392675	0	0	0	0	0	0	0	0	0	0	0	0	0	0	0	0	0	0	0	0	0	0	0	0	0	0	0	0	0	0	0	0	0	0	0	0	0	0	0
A8Z4B9	Chaperone protein DnaK OS=Staphylococcus aureus (strain USA300 / TCH1516) GN=dnaK PE=3 SV=1 - [DNAK_STAAT]	0.00600518	0.00600518	0	0	0	0	0	0	0	0	0	0	0	0	0	0	0	0	0	0	0	0	0	0	0	0	0	0	0	0	0	0	0	0	0	0	0	0	0.00928505	0.0940994	0.0194401	0	0.0328983	0	0	0.00984494	0	0
Q836X1	Proline dipeptidase OS=Enterococcus faecalis (strain ATCC 700802 / V583) GN=pepQ-1 PE=3 SV=1 - [Q836X1_ENTFA]	0.00600513	0.00600513	0	0	0	0	0	0	0	0	0	0	0.0228633	0	0	0	0	0	0	0	0	0	0.0106786	0	0	0	0	0	0	0	0	0.0820938	0.222934	0.00279826	0.0279001	0	0.0216999	0.00787185	0	0	0	0	0	0	0	0	0	0
Q839G1	50S ribosomal protein L2 OS=Enterococcus faecalis (strain ATCC 700802 / V583) GN=rplB PE=3 SV=1 - [RL2_ENTFA]	0.00597884	0.00597884	0	0	0	0	0	0	0	0	0	0	0.0478051	0	0	0.0287722	0.00368677	0	0	0	0	0	0.0427145	0.0181631	0	0	0.023722	0.0369413	0	0	0	0.0332284	0.0502386	0.00699565	0.0144667	0	0.0216999	0.00131197	0	0	0	0	0	0	0	0	0	0
A0A140NLA9	Fumarate reductase flavoprotein subunit OS=Providencia stuartii (strain MRSN 2154) GN=S70_13580 PE=3 SV=1 - [A0A140NLA9_PROSM]	0.00597857	0.00597857	0	0	0	0	0	0	0	0	0	0	0	0	0	0	0	0	0	0	0	0	0	0	0	0	0	0	0	0	0	0	0	0	0	0	0	0	0	0	0	0	0	0	0	0	0	0
A6TE24	Outer membrane channel protein OS=Klebsiella pneumoniae subsp. pneumoniae (strain ATCC 700721 / MGH 78578) GN=tolC PE=4 SV=1 - [A6TE24_KLEP7]	0.00596715	0.00596715	0	0	0	0	0	0	0	0	0	0.0383808	0	0.0506666	0	0	0	0	0	0	0	0	0	0	0	0	0	0	0	0	0	0	0	0	0	0	0	0	0	0	0	0	0	0	0	0	0	0.063628
F2I4L3	Uncharacterized protein OS=Aerococcus urinae (strain ACS-120-V-Col10a) GN=HMPREF9243_0975 PE=4 SV=1 - [F2I4L3_AERUA]	0.00596244	0.00596244	0	0	0	0	0	0	0	0	0	0	0	0	0	0	0	0	0	0	0	0	0	0	0	0	0	0	0	0	0	0	0	0	0	0	0	0	0	0	0	0	0	0	0	0	0	0
Q839G5	30S ribosomal protein S10 OS=Enterococcus faecalis (strain ATCC 700802 / V583) GN=rpsJ PE=3 SV=1 - [RS10_ENTFA]	0.0059613	0.0059613	0	0	0	0	0	0	0	0	0	0	0.0124709	0	0.0104246	0.00822064	0	0	0	0	0	0	0.0160179	0.00605437	0	0	0.0296525	0.0461766	0	0	0	0.0410469	0.0313991	0.0293817	0.0237667	0	0.0284811	0.0052479	0	0	0	0	0	0	0	0	0	0
A6TEX3	30S ribosomal protein S10 OS=Klebsiella pneumoniae subsp. pneumoniae (strain ATCC 700721 / MGH 78578) GN=rpsJ PE=3 SV=1 - [RS10_KLEP7]	0.00595596	0.00595596	0	0	0	0	0	0	0	0	0	0	0	0	0	0	0	0	0	0	0	0	0	0	0	0	0	0	0	0	0	0	0	0	0	0	0	0	0	0	0	0	0	0	0	0	0	0.0404905
Q1R7N6	L-fucose mutarotase OS=Escherichia coli (strain UTI89 / UPEC) GN=fucU PE=3 SV=1 - [FUCM_ECOUT]	0.00594587	0.00594587	0	0	0	0.0136052	0	0	0	0	0	0	0	0	0	0	0	0	0	0	0	0	0.0266966	0.0242175	0.00514933	0	0.011861	0.0369413	0.026062	0	0	0	0.00627983	0.0419739	0.0454668	0	0.00135625	0.0327994	0	0	0	0	0	0	0	0	0	0
Q1R785	S-adenosylmethionine synthase OS=Escherichia coli (strain UTI89 / UPEC) GN=metK PE=3 SV=1 - [Q1R785_ECOUT]	0.00593051	0.00593051	0	0	0	0.00170065	0	0	0	0.0135094	0	0	0	0	0	0	0	0.078256	0.0593138	0.080366	0	0	0.101447	0.145305	0.0411946	0	0	0	0.00868734	0	0	0	0	0	0.0527001	0	0.00271249	0.0931502	0	0	0	0	0	0	0	0	0	0
A6TEW4	50S ribosomal protein L29 OS=Klebsiella pneumoniae subsp. pneumoniae (strain ATCC 700721 / MGH 78578) GN=rpmC PE=3 SV=1 - [RL29_KLEP7]	0.00591443	0.00591443	0	0	0	0	0	0	0	0	0	0	0	0	0	0	0	0	0	0	0	0	0	0	0	0	0	0	0	0	0	0	0	0	0	0	0	0	0	0	0	0	0	0	0	0	0	0.0501311
Q1R615	50S ribosomal protein L29 OS=Escherichia coli (strain UTI89 / UPEC) GN=rpmC PE=3 SV=1 - [RL29_ECOUT]	0.00590653	0.00590653	0	0.0354937	0	0.0272104	0	0	0	0.00844338	0	0	0	0	0	0	0	0.0708031	0.0249742	0.043274	0	0	0.0747504	0.115033	0.0566426	0.0715893	0	0	0.0347494	0	0.00495148	0.0430015	0.0627983	0.00699565	0.0485668	0	0.00949371	0.0354233	0	0	0	0	0	0	0	0	0	0
A6TEY5	Peptidyl-prolyl cis-trans isomerase OS=Klebsiella pneumoniae subsp. pneumoniae (strain ATCC 700721 / MGH 78578) GN=fkpA PE=3 SV=1 - [A6TEY5_KLEP7]	0.00588599	0.00588599	0	0	0	0	0	0	0	0	0	0.0434983	0	0.0601666	0	0	0	0	0	0	0	0	0	0	0	0	0	0	0	0	0	0	0	0	0	0	0	0	0	0	0	0	0	0	0	0	0	0.096406
A6TFB6	Oligopeptidase A OS=Klebsiella pneumoniae subsp. pneumoniae (strain ATCC 700721 / MGH 78578) GN=prlC PE=3 SV=1 - [A6TFB6_KLEP7]	0.00588508	0.00588508	0	0	0	0	0	0	0	0	0	0	0	0	0	0	0	0	0	0	0	0	0	0	0	0	0	0	0	0	0	0	0	0	0	0	0	0	0	0	0	0	0	0	0	0	0	0.0732685
A6TCL4	50S ribosomal protein L19 OS=Klebsiella pneumoniae subsp. pneumoniae (strain ATCC 700721 / MGH 78578) GN=rplS PE=3 SV=1 - [RL19_KLEP7]	0.0058789	0.0058789	0	0	0	0	0	0	0	0	0	0	0	0	0	0	0	0	0	0	0	0	0	0	0	0	0	0	0	0	0	0	0	0	0	0	0	0	0	0	0	0	0	0	0	0	0	0.0578436
A6UYR9	Probable cold-shock protein OS=Pseudomonas aeruginosa (strain PA7) GN=PSPA7_0559 PE=4 SV=1 - [A6UYR9_PSEA7]	0.00587702	0.00587702	0	0	0	0	0	0	0	0	0	0	0	0	0	0	0	0	0	0	0	0	0	0	0	0.0715893	0	0	0	0	0.0396118	0	0	0	0.0144667	0.161907	0.0678122	0.0419832	0	0	0	0	0.0109661	0	0	0	0	0
B4EWZ9	p-type cation-translocating membrane ATPase OS=Proteus mirabilis (strain HI4320) GN=ppaA PE=3 SV=1 - [B4EWZ9_PROMH]	0.00587587	0.00587587	0	0	0	0	0	0	0	0	0	0	0	0	0	0	0	0	0	0	0	0	0	0	0	0	0	0	0	0	0	0.0136823	0.0345391	0	0	0	0	0	0	0	0	0	0	0	0	0	0	0
B4ESS6	Putative exported protein OS=Proteus mirabilis (strain HI4320) GN=PMI0586 PE=4 SV=1 - [B4ESS6_PROMH]	0.00587328	0.00587328	0	0	0	0	0	0	0	0	0	0	0	0	0	0	0	0	0	0	0	0	0.0106786	0	0	0	0	0	0	0	0	0.0234554	0.0502386	0.00419739	0	0	0	0	0	0	0	0	0	0	0	0	0	0
P59687	Glucosamine-6-phosphate deaminase OS=Enterococcus faecalis (strain ATCC 700802 / V583) GN=nagB PE=3 SV=1 - [NAGB_ENTFA]	0.00586954	0.00586954	0	0	0	0	0	0	0	0	0	0	0.0145494	0	0	0.00411032	0	0	0	0	0	0.0122055	0.0160179	0	0	0	0.0059305	0	0	0	0	0.0625476	0.103617	0.00979391	0.00723335	0	0.0650998	0.00393592	0	0	0	0	0.00548306	0	0	0	0	0
A6V2C6	Alkaline phosphatase OS=Pseudomonas aeruginosa (strain PA7) GN=phoA PE=3 SV=1 - [A6V2C6_PSEA7]	0.00586854	0.00586854	0	0	0	0	0	0	0	0	0	0	0	0	0	0	0	0	0	0	0	0	0	0	0	0	0	0	0	0	0.683304	0	0	0	0	0	0	0.00918382	0	0	0	0	0	0	0	0	0	0
A6TEL1	Putative transport protein (ABC superfamily, atp_bind and membrane) OS=Klebsiella pneumoniae subsp. pneumoniae (strain ATCC 700721 / MGH 78578) GN=yrbC PE=4 SV=1 - [A6TEL1_KLEP7]	0.00584804	0.00584804	0	0	0	0	0	0	0	0	0	0	0	0	0	0	0	0	0	0	0	0	0	0	0	0	0	0	0	0	0	0	0	0	0	0	0	0	0	0	0	0	0	0	0	0	0	0.140753
S0L8D6	Citrate lyase, alpha subunit OS=Enterococcus faecalis (strain ATCC 700802 / V583) GN=I574_00404 PE=4 SV=1 - [S0L8D6_ENTFA]	0.00583907	0.00583907	0	0	0	0	0	0	0	0	0	0	0	0	0	0	0	0	0	0	0	0	0	0	0	0	0	0	0	0	0	0	0	0	0	0	0	0	0	0	0	0	0	0	0	0	0	0
Q1R5G6	Leu/Ile/Val-binding protein OS=Escherichia coli (strain UTI89 / UPEC) GN=livJ PE=4 SV=1 - [Q1R5G6_ECOUT]	0.00583153	0.00583153	0	0	0	0	0	0	0	0	0	0	0	0	0	0	0	0	0	0	0	0	0	0	0	0	0	0	0	0	0	0	0	0	0.0330667	0	0	0.137757	0	0	0	0	0	0	0	0	0	0
B4EYR5	Glycerol-3-phosphate acyltransferase OS=Proteus mirabilis (strain HI4320) GN=plsB PE=3 SV=1 - [PLSB_PROMH]	0.00582896	0.00582896	0	0	0	0	0	0	0	0	0	0	0	0	0	0	0	0	0	0	0	0	0.00533931	0	0	0	0	0	0	0	0	0.0117277	0.0219794	0	0	0	0	0	0	0	0	0	0	0	0	0	0	0
B4EX89	Putative exported protein OS=Proteus mirabilis (strain HI4320) GN=PMI1454 PE=4 SV=1 - [B4EX89_PROMH]	0.0058206	0.0058206	0	0	0	0	0	0	0	0	0	0	0	0	0	0	0	0	0	0	0	0	0	0	0	0	0	0	0	0	0	0.00977307	0	0	0	0	0	0	0	0	0	0	0	0	0	0	0	0
Q1RFZ4	Proline--tRNA ligase OS=Escherichia coli (strain UTI89 / UPEC) GN=proS PE=3 SV=2 - [SYP_ECOUT]	0.0058004	0.0058004	0	0.0319443	0	0.0119046	0	0	0	0.0101321	0	0	0	0	0	0	0	0.175144	0.0593138	0.0350313	0	0	0.0961076	0.0787068	0.015448	0.0306811	0	0.00923532	0	0	0	0	0	0.00559652	0.0868002	0	0	0.0708466	0	0	0	0	0	0	0	0	0	0
Q1R9A4	Histidine-binding periplasmic protein of high-affinity histidine transport system OS=Escherichia coli (strain UTI89 / UPEC) GN=hisJ PE=3 SV=1 - [Q1R9A4_ECOUT]	0.00579921	0.00579921	0	0.0212962	0	0	0	0	0	0.0067547	0	0	0	0	0	0	0	0.0745295	0.0249742	0.0164853	0	0	0	0.00605437	0	0	0	0	0	0	0	0	0.00313992	0.011193	0.116767	0	0.00813747	0.2191	0	0	0	0	0	0	0	0	0	0
B4F1G7	Acetylglutamate kinase OS=Proteus mirabilis (strain HI4320) GN=argB PE=3 SV=1 - [ARGB_PROMH]	0.00579435	0.00579435	0	0	0	0	0	0	0	0	0	0	0	0	0	0	0	0	0	0	0	0	0	0	0	0	0	0	0	0	0	0	0	0	0	0	0	0	0	0	0	0	0	0	0	0	0	0
A6UZ15	Phosphoglycerate kinase OS=Pseudomonas aeruginosa (strain PA7) GN=pgk PE=3 SV=1 - [PGK_PSEA7]	0.00579223	0.00579223	0	0	0	0	0	0	0	0	0	0	0	0	0	0	0	0	0	0	0	0	0	0	0.061792	0.0255676	0.0652354	0.0184706	0	0	0	0.0195461	0.0282592	0.0391756	0.131234	0.0667657	0.0447561	0.129885	0	0	0	0	0.00548306	0	0	0	0	0
B4EYK4	Flagellin OS=Proteus mirabilis (strain HI4320) GN=fliC2 PE=3 SV=1 - [B4EYK4_PROMH]	0.0057911	0.0057911	0	0	0	0	0	0	0	0	0	0	0	0	0	0	0	0	0	0	0	0	0	0	0	0	0	0	0	0	0	0	0	0	0	0	0	0	0	0	0	0	0	0	0	0	0	0
A8AFJ0	Pyruvate kinase OS=Citrobacter koseri (strain ATCC BAA-895 / CDC 4225-83 / SGSC4696) GN=CKO_01110 PE=3 SV=1 - [A8AFJ0_CITK8]	0.00578077	0.00578077	0	0	0.0254623	0	0	0	0	0	0	0	0	0	0	0	0	0	0	0	0	0	0	0	0	0	0	0	0	0	0	0	0	0	0	0	0	0	0	0	0	0	0	0	0	0	0	0
A6THZ8	Phosphopentomutase OS=Klebsiella pneumoniae subsp. pneumoniae (strain ATCC 700721 / MGH 78578) GN=deoB PE=3 SV=1 - [A6THZ8_KLEP7]	0.00577964	0.00577964	0	0	0	0	0	0	0	0	0	0	0	0	0	0	0	0	0	0	0	0	0	0	0	0	0	0	0	0	0	0	0	0	0	0	0	0	0	0	0	0	0	0	0	0	0	0.129184
A6TGB2	Superoxide dismutase OS=Klebsiella pneumoniae subsp. pneumoniae (strain ATCC 700721 / MGH 78578) GN=sodA PE=3 SV=1 - [A6TGB2_KLEP7]	0.00577812	0.00577812	0	0	0	0	0	0	0	0	0	0.00255872	0	0.0379999	0	0	0	0	0	0	0	0	0	0	0	0	0	0	0	0	0	0	0	0	0	0	0	0	0	0	0	0	0	0	0	0	0.00246348	0.144609
A8AGM8	Outer membrane porin protein OmpD OS=Citrobacter koseri (strain ATCC BAA-895 / CDC 4225-83 / SGSC4696) GN=ompD PE=3 SV=1 - [OMPD_CITK8]	0.00576749	0.00576749	0	0	0	0	0	0	0	0	0	0	0	0	0	0	0	0	0	0	0	0	0	0	0	0	0	0	0	0	0	0	0	0	0	0	0	0	0	0	0	0	0	0	0	0	0	0
A0A1E8YUP1	Citrate lyase subunit beta OS=Globicatella sp. HMSC072A10 GN=HMPREF2811_03780 PE=3 SV=1 - [A0A1E8YUP1_9LACT]	0.00576654	0.00576654	0	0	0	0	0	0	0	0	0	0	0	0	0	0	0	0	0	0	0	0	0	0	0	0	0	0	0	0	0	0	0	0	0	0	0	0	0	0	0	0	0	0	0	0	0	0
B4F012	Putative fimbrial protein OS=Proteus mirabilis (strain HI4320) GN=PMI3002 PE=4 SV=1 - [B4F012_PROMH]	0.00576312	0.00576312	0	0	0	0	0	0	0	0	0	0	0	0	0	0	0	0	0	0	0	0	0	0	0	0	0	0	0	0	0	0	0.00627983	0	0	0	0	0	0	0	0	0	0	0	0	0	0	0
A6V3C2	Ribonuclease E OS=Pseudomonas aeruginosa (strain PA7) GN=rne PE=3 SV=1 - [A6V3C2_PSEA7]	0.00575751	0.00575751	0	0	0	0	0	0	0	0	0	0	0	0	0	0	0	0	0	0	0	0	0.0480538	0	0	0.0664758	0.047444	0.00923532	0.00868734	0.0101864	0	0	0	0	0	0.240357	0.0895122	0.0157437	0	0	0	0	0	0	0	0	0	0
Q1RDJ9	Iron uptake system component EfeO OS=Escherichia coli (strain UTI89 / UPEC) GN=efeO PE=3 SV=1 - [EFEO_ECOUT]	0.00574094	0.00574094	0	0.0496912	0	0.0374143	0	0	0	0.0219528	0	0	0	0	0	0	0	0.134153	0.00936534	0	0	0	0	0.0605437	0	0	0	0	0	0	0	0	0	0.00279826	0.1984	0	0.00271249	0.241403	0	0	0	0	0	0	0	0	0	0
Q1REE7	Molybdenum cofactor biosynthesis protein B OS=Escherichia coli (strain UTI89 / UPEC) GN=moaB PE=3 SV=1 - [Q1REE7_ECOUT]	0.0057393	0.0057393	0	0.0425925	0	0.0221085	0	0	0	0.0067547	0	0	0	0	0	0	0	0.0521707	0.0218525	0.006182	0	0	0	0.0302718	0	0	0	0	0	0	0	0	0	0.00979391	0.100234	0	0	0.0682227	0	0	0	0	0	0	0	0	0	0
A6TG73	Glutamine synthetase OS=Klebsiella pneumoniae subsp. pneumoniae (strain ATCC 700721 / MGH 78578) GN=glnA PE=3 SV=1 - [A6TG73_KLEP7]	0.00573354	0.00573354	0	0	0	0	0	0	0	0	0	0.104908	0	0.101333	0	0	0	0	0	0	0	0	0	0	0	0	0	0	0	0	0	0	0	0	0	0	0	0	0	0	0	0	0	0	0	0	0	0.0751967
A6TG65	Thiol:disulfide interchange protein OS=Klebsiella pneumoniae subsp. pneumoniae (strain ATCC 700721 / MGH 78578) GN=dsbA PE=3 SV=1 - [A6TG65_KLEP7]	0.00573305	0.00573305	0	0	0	0	0	0	0	0	0	0.00767617	0	0.0126666	0	0	0	0	0	0	0	0	0	0	0	0	0	0	0	0	0	0	0	0	0	0	0	0	0	0	0	0	0	0	0	0	0	0.125328
B4EY51	Non-canonical purine NTP phosphatase OS=Proteus mirabilis (strain HI4320) GN=PMI3715 PE=3 SV=1 - [NCPP_PROMH]	0.00571907	0.00571907	0	0	0	0	0	0	0	0	0	0	0	0	0	0	0	0	0	0	0	0	0	0	0	0	0	0	0	0	0	0.00781846	0.0125597	0	0.00103334	0	0	0	0	0	0	0	0	0	0	0	0	0
A0A1E8Z205	Formate acetyltransferase OS=Globicatella sp. HMSC072A10 GN=HMPREF2811_09880 PE=4 SV=1 - [A0A1E8Z205_9LACT]	0.00571872	0.00571872	0	0	0	0	0	0	0	0	0	0	0	0	0	0	0	0	0	0	0	0	0	0	0	0	0	0	0	0	0	0	0	0	0	0	0	0	0	0	0	0	0	0	0	0	0	0
J7U564	60 kDa chaperonin OS=Morganella morganii subsp. morganii KT GN=groL PE=3 SV=1 - [J7U564_MORMO]	0.00571062	0.00571062	0	0	0	0	0	0	0	0	0	0	0	0	0	0	0	0	0	0	0	0	0	0	0	0	0	0	0	0	0	0	0	0	0	0	0	0	0	0	0	0	0	0	0	0	0	0
F2I5E7	Glucose-6-phosphate isomerase OS=Aerococcus urinae (strain ACS-120-V-Col10a) GN=pgi PE=3 SV=1 - [F2I5E7_AERUA]	0.00570598	0.00570598	0	0	0	0	0	0.0754603	0.0104713	0	0	0	0	0	0	0	0	0	0	0	0	0	0	0	0	0	0	0	0	0	0	0	0	0	0	0	0	0	0	0	0	0	0	0	0	0	0	0
Q1R3B2	Elongation factor P OS=Escherichia coli (strain UTI89 / UPEC) GN=efp PE=3 SV=1 - [EFP_ECOUT]	0.00570266	0.00570266	0	0.0141975	0	0.0136052	0	0	0	0	0	0	0	0	0	0	0	0.0260853	0.0156089	0.00412133	0	0	0.101447	0.0968699	0.0411946	0.010227	0.047444	0.0554119	0.00868734	0	0	0.0234554	0.0439588	0.00139913	0.0144667	0	0.00135625	0.0144317	0	0	0	0	0	0	0	0	0	0
A8AK17	Trigger factor OS=Citrobacter koseri (strain ATCC BAA-895 / CDC 4225-83 / SGSC4696) GN=tig PE=3 SV=1 - [TIG_CITK8]	0.00569245	0.00569245	0	0	0	0	0	0	0	0	0	0	0	0	0	0	0	0	0	0	0	0	0	0	0	0	0	0	0	0	0	0	0	0	0	0	0	0	0	0	0	0	0	0	0	0	0	0
B4EZX1	Putative iron ABC transporter, ATP-binding protein OS=Proteus mirabilis (strain HI4320) GN=PMI2960 PE=4 SV=1 - [B4EZX1_PROMH]	0.00568463	0.00568463	0	0	0	0	0	0	0	0	0	0	0	0	0	0	0	0	0	0	0	0	0	0	0	0	0	0	0	0	0	0.0156369	0.0188395	0	0	0	0	0	0	0	0	0	0	0	0	0	0	0
B4EXW7	Putative lipoprotein OS=Proteus mirabilis (strain HI4320) GN=PMI1534 PE=4 SV=1 - [B4EXW7_PROMH]	0.00567047	0.00567047	0	0	0	0	0	0	0	0	0	0	0	0	0	0	0	0	0	0	0	0	0	0	0	0	0	0	0	0	0	0.00977307	0.00941974	0	0	0	0	0	0	0	0	0	0	0	0	0	0	0
A8AQC8	Malate dehydrogenase OS=Citrobacter koseri (strain ATCC BAA-895 / CDC 4225-83 / SGSC4696) GN=mdh PE=3 SV=1 - [MDH_CITK8]	0.00566545	0.00566545	0	0	0	0	0	0	0	0	0	0	0	0	0	0	0	0	0	0	0	0	0	0	0	0	0	0	0	0	0	0	0	0	0	0	0	0	0	0	0	0	0	0	0	0	0	0
B2FNQ3	Putative 3-hydroxyacyl-CoA dehydrogenase oxidoreductase OS=Stenotrophomonas maltophilia (strain K279a) GN=Smlt2052 PE=4 SV=1 - [B2FNQ3_STRMK]	0.00565596	0.00565596	0	0	0	0	0	0	0	0	0	0	0	0	0	0	0	0	0	0	0	0	0	0	0	0	0	0	0	0	0	0	0	0	0	0	0	0	0	0	0	0	0	0	0	0	0	0
B4EV13	LPS-assembly lipoprotein LptE OS=Proteus mirabilis (strain HI4320) GN=rlpB PE=3 SV=1 - [B4EV13_PROMH]	0.00564201	0.00564201	0	0	0	0	0	0	0	0	0	0	0	0	0	0	0	0	0	0	0	0	0	0	0	0	0	0	0	0	0	0.00390923	0.00313992	0	0	0	0	0	0	0	0	0	0	0	0	0	0	0
J7U509	Histidine decarboxylase OS=Morganella morganii subsp. morganii KT GN=hdc PE=3 SV=1 - [J7U509_MORMO]	0.00563865	0.00563865	0	0	0	0	0	0	0	0	0	0	0	0	0	0	0	0	0	0	0	0	0	0	0	0	0	0	0	0	0	0	0	0	0	0	0	0	0	0	0	0	0	0	0	0	0	0
Q1R8V7	Cysteine synthase OS=Escherichia coli (strain UTI89 / UPEC) GN=cysK PE=3 SV=1 - [Q1R8V7_ECOUT]	0.0056338	0.0056338	0	0.00709874	0	0.0034013	0	0	0	0	0	0	0	0	0	0	0	0.0372648	0.0530703	0.0144247	0	0	0.0480538	0.0423806	0	0	0	0	0	0	0	0.0410469	0.072218	0.0909434	0.0527001	0	0	0.0551029	0	0	0	0	0	0	0	0	0	0
A0A140NM76	Thioredoxin reductase OS=Providencia stuartii (strain MRSN 2154) GN=S70_06925 PE=4 SV=1 - [A0A140NM76_PROSM]	0.00563199	0.00563199	0	0	0	0	0	0	0	0	0	0	0	0	0	0	0	0	0	0	0	0	0	0	0	0	0	0	0	0	0	0	0	0	0	0	0	0	0	0	0	0	0	0	0	0	0	0
B4EU89	Uncharacterized protein OS=Proteus mirabilis (strain HI4320) GN=PMI0151 PE=4 SV=1 - [B4EU89_PROMH]	0.00562683	0.00562683	0	0	0	0	0	0	0	0	0	0	0	0	0	0	0	0	0	0	0	0	0.0160179	0	0	0	0	0	0	0	0	0.0234554	0.0659382	0.00699565	0.00723335	0	0	0	0	0	0	0	0	0	0	0	0	0
Q839F8	30S ribosomal protein S3 OS=Enterococcus faecalis (strain ATCC 700802 / V583) GN=rpsC PE=3 SV=1 - [RS3_ENTFA]	0.00562616	0.00562616	0	0	0	0	0	0	0	0	0	0	0.0394912	0	0.0138995	0.0164413	0.00184339	0	0	0	0	0.0183083	0.0266966	0.00605437	0	0	0.011861	0.0184706	0	0	0	0.0430015	0.0282592	0.011193	0.0186	0	0.0216999	0.00131197	0	0	0	0	0	0	0	0	0	0
Q1R8M8	Inosine-5'-monophosphate dehydrogenase OS=Escherichia coli (strain UTI89 / UPEC) GN=guaB PE=3 SV=1 - [Q1R8M8_ECOUT]	0.00562541	0.00562541	0	0.0461418	0	0.0459176	0	0	0	0	0	0	0	0	0	0	0	0.216136	0.146724	0.0329707	0	0	0.128144	0.0423806	0.00514933	0.010227	0	0.0184706	0	0	0	0	0.0219794	0.0139913	0.0496001	0	0	0.0564149	0	0	0	0	0	0	0	0	0	0
Q839J8	GMP synthase [glutamine-hydrolyzing] OS=Enterococcus faecalis (strain ATCC 700802 / V583) GN=guaA PE=3 SV=1 - [GUAA_ENTFA]	0.00562005	0.00562005	0	0	0	0	0	0	0	0	0	0	0.0519621	0	0.00694975	0	0.00368677	0	0	0	0	0.0244111	0.0427145	0	0	0	0.011861	0	0	0	0	0.10164	0.109897	0.0139913	0.0382334	0	0.0271249	0.00131197	0	0	0	0	0	0	0	0	0	0
B4F0A7	Galactose-1-phosphate uridylyltransferase OS=Proteus mirabilis (strain HI4320) GN=galT PE=3 SV=1 - [B4F0A7_PROMH]	0.00561524	0.00561524	0	0	0	0	0	0	0	0	0	0	0	0	0	0	0	0	0	0	0	0	0.00533931	0	0	0	0	0	0	0	0	0.0312738	0.0439588	0.00419739	0	0	0	0	0	0	0	0	0	0	0	0	0	0
B4EV75	Flavodoxin OS=Proteus mirabilis (strain HI4320) GN=fldA PE=3 SV=1 - [B4EV75_PROMH]	0.00560244	0.00560244	0	0	0	0	0	0	0	0	0	0	0	0	0	0	0	0	0	0	0	0	0	0	0	0	0	0	0	0	0	0.02541	0.0470987	0.00139913	0	0	0	0	0	0	0	0	0	0	0	0	0	0
A6VA00	Protein TolB OS=Pseudomonas aeruginosa (strain PA7) GN=tolB PE=3 SV=1 - [A6VA00_PSEA7]	0.00560224	0.00560224	0	0	0	0	0	0	0	0	0	0	0	0	0	0	0	0	0	0	0	0	0	0	0	0.0153406	0	0	0	0	0.0148544	0	0	0	0.0392667	0.220327	0.164106	0.0249275	0	0	0	0	0.0109661	0	0	0	0	0
A6TFI2	D-xylose transport protein (ABC superfamily, peri_bind) OS=Klebsiella pneumoniae subsp. pneumoniae (strain ATCC 700721 / MGH 78578) GN=xylF PE=4 SV=1 - [A6TFI2_KLEP7]	0.00559998	0.00559998	0	0	0	0	0	0	0	0	0	0	0	0	0	0	0	0	0	0	0	0	0	0	0	0	0	0	0	0	0	0	0	0	0	0	0	0	0	0	0	0	0	0	0	0	0	0.104118
A8ALC4	2,3,4,5-tetrahydropyridine-2,6-dicarboxylate N-succinyltransferase OS=Citrobacter koseri (strain ATCC BAA-895 / CDC 4225-83 / SGSC4696) GN=dapD PE=3 SV=1 - [DAPD_CITK8]	0.00558801	0.00558801	0	0	0	0	0	0	0	0	0	0	0	0	0	0	0	0	0	0	0	0	0	0	0	0	0	0	0	0	0	0	0	0	0	0	0	0	0	0	0	0	0	0	0	0	0	0
Q1R4F5	Transcription termination factor Rho OS=Escherichia coli (strain UTI89 / UPEC) GN=rho PE=3 SV=1 - [Q1R4F5_ECOUT]	0.00558792	0.00558792	0	0.0887343	0	0.0187072	0	0	0	0.00168868	0	0	0	0	0	0	0	0.238495	0.0967752	0.049456	0	0	0.0640718	0.0302718	0	0.0255676	0	0	0.00868734	0	0	0.00195461	0	0.00279826	0.0682001	0.0200297	0	0.0734706	0	0	0	0	0	0	0	0	0	0
A0A140NM16	DNA-directed RNA polymerase subunit alpha OS=Providencia stuartii (strain MRSN 2154) GN=rpoA PE=3 SV=1 - [A0A140NM16_PROSM]	0.00558518	0.00558518	0	0	0	0	0	0	0	0	0	0	0	0	0	0	0	0	0	0	0	0	0	0	0	0	0	0	0	0	0	0	0	0	0	0	0	0	0	0	0	0	0	0	0	0	0	0
B4F062	Outer membrane protein assembly factor BamE OS=Proteus mirabilis (strain HI4320) GN=smpA PE=3 SV=1 - [B4F062_PROMH]	0.00558234	0.00558234	0	0	0	0	0	0	0	0	0	0	0	0	0	0	0	0	0	0	0	0	0.00533931	0	0	0	0	0	0	0	0	0.00586384	0.0251193	0	0	0	0	0	0	0	0	0	0	0	0	0	0	0
A6THE6	Putative thioredoxin-like protein OS=Klebsiella pneumoniae subsp. pneumoniae (strain ATCC 700721 / MGH 78578) GN=trxC PE=1 SV=1 - [A6THE6_KLEP7]	0.00557727	0.00557727	0	0	0	0	0	0	0	0	0	0	0	0	0	0	0	0	0	0	0	0	0	0	0	0	0	0	0	0	0	0	0	0	0	0	0	0	0	0	0	0	0	0	0	0	0	0.156178
B4F0W9	50S ribosomal protein L28 OS=Proteus mirabilis (strain HI4320) GN=rpmB PE=3 SV=1 - [RL28_PROMH]	0.00557721	0.00557721	0	0	0	0	0	0	0	0	0	0	0	0	0	0	0	0	0	0	0	0.00610277	0.0106786	0	0	0.010227	0.011861	0	0	0	0	0.00977307	0.00627983	0	0	0	0	0	0	0	0	0	0	0	0	0	0	0
A6VEB8	Probable aldehyde dehydrogenase OS=Pseudomonas aeruginosa (strain PA7) GN=PSPA7_6087 PE=3 SV=1 - [A6VEB8_PSEA7]	0.00557694	0.00557694	0	0	0	0	0	0	0	0	0	0	0	0	0	0	0	0	0	0	0	0	0.00533931	0	0	0.010227	0.011861	0	0	0	0	0	0	0.00279826	0.0196334	0.263725	0.0990059	0.0577269	0	0	0	0	0.12611	0	0	0	0	0
B4EZV1	Inositol-1-monophosphatase OS=Proteus mirabilis (strain HI4320) GN=suhB PE=4 SV=1 - [B4EZV1_PROMH]	0.00557564	0.00557564	0	0	0	0	0	0	0	0	0	0	0	0	0	0	0	0	0	0	0	0.00610277	0.0106786	0	0.015448	0	0	0	0	0	0	0.00390923	0	0	0	0	0	0	0	0	0	0	0	0	0	0	0	0
A6UYU5	Malate synthase G OS=Pseudomonas aeruginosa (strain PA7) GN=glcB PE=3 SV=1 - [MASZ_PSEA7]	0.00557298	0.00557298	0	0	0	0	0	0	0	0	0	0	0	0	0	0	0	0	0	0	0	0	0.00533931	0	0	0.010227	0.011861	0	0	0	0.0297089	0	0	0	0.00620001	0.243695	0.0569623	0.0341113	0	0	0	0	0.093212	0.0253254	0.0240015	0.00984494	0	0
A6TCA0	Outer membrane protein assembly factor BamC OS=Klebsiella pneumoniae subsp. pneumoniae (strain ATCC 700721 / MGH 78578) GN=nlpB PE=3 SV=1 - [A6TCA0_KLEP7]	0.00556249	0.00556249	0	0	0	0	0	0	0	0	0	0	0	0	0	0	0	0	0	0	0	0	0	0	0	0	0	0	0	0	0	0	0	0	0	0	0	0	0	0	0	0	0	0	0	0	0	0.0848373
Q1RE21	Serine--tRNA ligase OS=Escherichia coli (strain UTI89 / UPEC) GN=serS PE=3 SV=1 - [SYS_ECOUT]	0.00555491	0.00555491	0	0.0141975	0	0.00170065	0	0	0	0	0	0	0	0	0	0	0	0.1267	0.0187307	0.006182	0	0	0.0427145	0.0665981	0	0	0	0	0	0	0	0	0	0.00839478	0.104367	0	0	0.0800304	0	0	0	0	0	0	0	0	0	0
Q1R804	Alanine--tRNA ligase OS=Escherichia coli (strain UTI89 / UPEC) GN=alaS PE=3 SV=1 - [SYA_ECOUT]	0.00554344	0.00554344	0	0.0141975	0	0.0136052	0	0	0	0.0067547	0	0	0	0	0	0	0	0.204956	0.0437049	0.0288493	0	0	0.117465	0.102924	0.0102987	0	0	0	0	0	0	0	0	0.00419739	0.0930002	0	0	0.0721586	0	0	0	0	0	0	0	0	0	0
A8AIQ0	Uncharacterized protein OS=Citrobacter koseri (strain ATCC BAA-895 / CDC 4225-83 / SGSC4696) GN=CKO_02240 PE=3 SV=1 - [A8AIQ0_CITK8]	0.00554232	0.00554232	0	0	0.0413762	0	0	0	0	0	0	0	0	0	0	0	0	0	0	0	0	0	0	0	0	0	0	0	0	0	0	0	0	0	0	0	0	0	0	0	0	0	0	0	0	0	0	0
A0A087D751	Elongation factor Tu OS=Bifidobacterium scardovii GN=tuf PE=3 SV=1 - [A0A087D751_9BIFI]	0.00553892	0.00553892	0	0	0	0	0	0	0	0	0	0	0	0	0	0	0	0	0	0	0	0	0	0	0	0	0	0	0	0.0814913	0	0	0	0	0	0.160238	0.0922246	0	0	0.0276763	0.0631804	0.110319	0.0383814	0	0	0	0	0
P0C7J5	Iron-regulated surface determinant protein B OS=Staphylococcus aureus (strain USA300 / TCH1516) GN=isdB PE=3 SV=1 - [ISDB_STAAT]	0.00552813	0.00552813	0	0	0	0	0	0	0	0	0	0	0	0	0	0	0	0	0	0	0	0	0	0	0	0	0	0	0	0	0	0	0	0	0	0	0	0	0	0.398539	0.0583204	0.00919329	0.115144	0.00506509	0	0	0	0
B4EZ66	DNA polymerase I OS=Proteus mirabilis (strain HI4320) GN=polA PE=3 SV=1 - [B4EZ66_PROMH]	0.00552798	0.00552798	0	0	0	0	0	0	0	0	0	0	0	0	0	0	0	0	0	0	0	0	0	0	0	0	0	0	0	0	0	0	0	0	0	0	0	0	0	0	0	0	0	0	0	0	0	0
B4EZM8	Fe/S biogenesis protein NfuA OS=Proteus mirabilis (strain HI4320) GN=nfuA PE=3 SV=1 - [NFUA_PROMH]	0.00552398	0.00552398	0	0	0	0	0	0	0	0	0	0	0	0	0	0	0	0	0	0	0	0	0	0	0	0	0	0	0	0	0	0.0234554	0.0282592	0.00279826	0	0	0	0	0	0	0	0	0	0	0	0	0	0
P64081	Enolase OS=Streptococcus agalactiae serotype V (strain ATCC BAA-611 / 2603 V/R) GN=eno PE=3 SV=1 - [ENO_STRA5]	0.00551135	0.00551135	0	0	0	0	0	0	0	0	0	0	0	0	0	0	0	0	0	0	0	0	0	0	0	0	0	0	0	0	0	0.302965	0.213514	0	0	0	0	0	0	0	0	0.0735463	0.0603136	0	0	0	0	0
A6TGD7	Fructose-6-phosphate aldolase OS=Klebsiella pneumoniae subsp. pneumoniae (strain ATCC 700721 / MGH 78578) GN=fsa PE=3 SV=1 - [FSA_KLEP7]	0.00550012	0.00550012	0	0	0	0	0	0	0	0	0	0	0	0	0	0	0	0	0	0	0	0	0	0	0	0	0	0	0	0	0	0	0	0	0	0	0	0	0	0	0	0	0	0	0	0	0	0.106047
B4F194	2-isopropylmalate synthase OS=Proteus mirabilis (strain HI4320) GN=leuA PE=3 SV=1 - [LEU1_PROMH]	0.00549876	0.00549876	0	0	0	0	0	0	0	0	0	0	0	0	0	0	0	0	0	0	0	0	0	0	0	0	0	0	0	0	0	0	0	0	0	0	0	0	0	0	0	0	0	0	0	0	0	0
A0A087D5D2	Sugar ABC transporter ATP-binding protein OS=Bifidobacterium scardovii GN=BSCA_1585 PE=3 SV=1 - [A0A087D5D2_9BIFI]	0.00549873	0.00549873	0	0	0	0	0	0	0	0	0	0	0	0	0	0	0	0	0	0	0	0	0	0	0	0	0	0	0	0.0611185	0	0	0	0	0	0.0984794	0.0854434	0	0.0139276	0.0276763	0.0437403	0.0919329	0.115144	0	0	0	0	0
Q839F6	50S ribosomal protein L29 OS=Enterococcus faecalis (strain ATCC 700802 / V583) GN=rpmC PE=3 SV=1 - [RL29_ENTFA]	0.00549345	0.00549345	0	0	0	0	0	0	0	0	0	0	0.0270203	0	0.027799	0.00411032	0.00368677	0	0	0	0	0.0122055	0.0266966	0.0242175	0	0.010227	0.023722	0	0	0	0	0.0195461	0.0345391	0.00979391	0.0144667	0	0.00813747	0	0	0	0	0	0	0	0	0	0	0
A6T6S8	Putative dipeptide transport protein (ABC superfamily, peri_bind) OS=Klebsiella pneumoniae subsp. pneumoniae (strain ATCC 700721 / MGH 78578) GN=yliB PE=4 SV=1 - [A6T6S8_KLEP7]	0.00549244	0.00549244	0	0	0	0	0	0	0	0	0	0.00255872	0	0	0	0	0	0	0	0	0	0	0	0	0	0	0	0	0	0	0	0	0	0	0	0	0	0	0	0	0	0	0	0	0	0	0	0.1234
A6V1R5	Bacterioferritin OS=Pseudomonas aeruginosa (strain PA7) GN=bfr1 PE=3 SV=1 - [A6V1R5_PSEA7]	0.00548555	0.00548555	0	0	0	0	0	0	0	0	0	0	0	0	0	0	0	0	0	0	0	0	0.0213573	0	0.030896	0.0204541	0.0177915	0	0	0	0.0693207	0	0.0125597	0	0.0299667	0.103487	0.0583185	0.0288634	0	0	0	0	0	0	0	0	0	0
A6VDG7	Malic enzyme OS=Pseudomonas aeruginosa (strain PA7) GN=PSPA7_5783 PE=4 SV=1 - [A6VDG7_PSEA7]	0.00548248	0.00548248	0	0	0	0	0	0	0	0	0	0	0	0	0	0	0	0	0	0	0	0	0.0106786	0	0	0.0255676	0	0	0	0	0.00990295	0	0	0	0.0341001	0.320475	0.128843	0.0406712	0	0	0	0	0.00548306	0	0	0	0	0
B4EXM9	Glyoxalase OS=Proteus mirabilis (strain HI4320) GN=elbB PE=3 SV=1 - [B4EXM9_PROMH]	0.00545983	0.00545983	0	0	0	0	0	0	0	0	0	0	0	0	0	0	0	0	0	0	0	0	0	0	0	0	0	0	0	0	0	0.00586384	0.0125597	0.00139913	0	0	0	0	0	0	0	0	0	0	0	0	0	0
B4F287	Putative exported protein OS=Proteus mirabilis (strain HI4320) GN=PMI3386 PE=4 SV=1 - [B4F287_PROMH]	0.00545093	0.00545093	0	0	0	0	0	0	0	0	0	0	0	0	0	0	0	0	0	0	0	0	0	0	0	0	0	0	0	0	0	0.00586384	0.00313992	0.00419739	0	0	0	0	0	0	0	0	0	0	0	0	0	0
A6T5D5	Putative thiol-alkyl hydroperoxide reductase OS=Klebsiella pneumoniae subsp. pneumoniae (strain ATCC 700721 / MGH 78578) GN=KPN_00354 PE=4 SV=1 - [A6T5D5_KLEP7]	0.00544462	0.00544462	0	0	0	0	0	0	0	0	0	0.0690855	0	0.0601666	0	0	0	0	0	0	0	0	0	0	0	0	0	0	0	0	0	0	0	0	0	0	0	0	0	0	0	0	0	0	0	0	0	0.13304
A6TC86	Phosphate acetyltransferase OS=Klebsiella pneumoniae subsp. pneumoniae (strain ATCC 700721 / MGH 78578) GN=maeB PE=4 SV=1 - [A6TC86_KLEP7]	0.00544242	0.00544242	0	0	0	0	0	0	0	0	0	0	0	0.00633332	0	0	0	0	0	0	0	0	0	0	0	0	0	0	0	0	0	0	0	0	0	0	0	0	0	0	0	0	0	0	0	0	0	0.144609
Q1R6B2	Stringent starvation protein A OS=Escherichia coli (strain UTI89 / UPEC) GN=sspA PE=3 SV=1 - [Q1R6B2_ECOUT]	0.00543719	0.00543719	0	0.11358	0	0.0119046	0	0	0	0.00506603	0	0	0	0	0	0	0	0.156512	0.127993	0.0412133	0	0	0.0533931	0.0787068	0.0102987	0	0.0059305	0.0184706	0.00868734	0	0	0	0	0.0405748	0.104367	0	0.00135625	0.0459191	0	0	0	0	0	0	0	0	0	0
B4ESX7	Molybdopterin biosynthesis protein OS=Proteus mirabilis (strain HI4320) GN=moeA PE=4 SV=1 - [B4ESX7_PROMH]	0.00543654	0.00543654	0	0	0	0	0	0	0	0	0	0	0	0	0	0	0	0	0	0	0	0	0	0	0	0	0	0	0	0	0	0.00586384	0.00941974	0	0	0	0	0	0	0	0	0	0	0	0	0	0	0
Q836R3	6-phosphofructokinase OS=Enterococcus faecalis (strain ATCC 700802 / V583) GN=pfkA PE=3 SV=1 - [K6PF_ENTFA]	0.0054328	0.0054328	0	0	0	0	0	0	0	0	0	0	0.0145494	0	0.0416985	0	0.00368677	0	0	0	0	0.0122055	0.0160179	0.00605437	0	0	0	0.00923532	0	0	0	0.0371377	0.0439588	0.0363774	0.0175667	0	0.0352624	0.00262395	0	0.0110705	0	0	0.0109661	0	0	0	0	0
Q1RCN1	Ribose-phosphate pyrophosphokinase OS=Escherichia coli (strain UTI89 / UPEC) GN=prsA PE=3 SV=1 - [Q1RCN1_ECOUT]	0.00542921	0.00542921	0	0.0141975	0	0.0153059	0	0	0	0.0101321	0	0	0	0	0	0	0	0.0708031	0.0468267	0.0350313	0	0	0.0480538	0.0847612	0.015448	0.0153406	0.0177915	0.0184706	0.00868734	0	0.00495148	0	0	0.0377765	0.0733668	0	0.00135625	0.0341113	0	0	0	0	0	0	0	0	0	0
A6T9Y9	Putative outer membrane lipoprotein OS=Klebsiella pneumoniae subsp. pneumoniae (strain ATCC 700721 / MGH 78578) GN=slyB PE=4 SV=1 - [A6T9Y9_KLEP7]	0.00542776	0.00542776	0	0	0	0	0	0	0	0	0	0.00255872	0	0.019	0	0	0	0	0	0	0	0	0	0	0	0	0	0	0	0	0	0	0	0	0	0	0	0	0	0	0	0	0	0	0	0	0	0.0404905
A6UYA1	Polyamine transport protein OS=Pseudomonas aeruginosa (strain PA7) GN=potF2 PE=4 SV=1 - [A6UYA1_PSEA7]	0.00541993	0.00541993	0	0	0	0	0	0	0	0	0	0	0	0	0	0	0	0	0	0	0	0	0	0	0	0.00511352	0	0	0	0	0.0495148	0	0	0	0.0330667	0.205305	0.147831	0.0787185	0	0	0	0	0	0	0	0	0	0
B4F1V3	ATP-dependent RNA helicase RhlB OS=Proteus mirabilis (strain HI4320) GN=rhlB PE=3 SV=1 - [RHLB_PROMH]	0.00541662	0.00541662	0	0	0	0	0	0	0	0	0	0	0	0	0	0	0	0	0	0	0	0	0	0	0	0	0	0	0	0	0	0	0	0	0	0	0	0	0	0	0	0	0	0	0	0	0	0
B4F2D7	UPF0325 protein PMI2289 OS=Proteus mirabilis (strain HI4320) GN=PMI2289 PE=3 SV=1 - [Y2289_PROMH]	0.00541545	0.00541545	0	0	0	0	0	0	0	0	0	0	0	0	0	0	0	0	0	0	0	0	0	0	0	0	0	0	0	0	0	0.00195461	0.0188395	0.00279826	0	0	0	0	0	0	0	0	0	0	0	0	0	0
Q820V5	Enoyl-[acyl-carrier-protein] reductase [NADH] FabI OS=Enterococcus faecalis (strain ATCC 700802 / V583) GN=fabI PE=3 SV=1 - [FABI_ENTFA]	0.00540967	0.00540967	0	0	0	0	0	0	0	0	0	0	0.0270203	0	0.0208493	0.00822064	0.00921693	0	0	0	0	0.0183083	0.0266966	0	0	0	0.0059305	0	0	0	0	0.0469107	0.0784979	0.0279826	0.0206667	0	0.0474686	0.0183676	0	0	0	0	0	0	0	0	0	0
A6TAN0	Putative phosphatase OS=Klebsiella pneumoniae subsp. pneumoniae (strain ATCC 700721 / MGH 78578) GN=ychN PE=4 SV=1 - [A6TAN0_KLEP7]	0.0054049	0.0054049	0	0	0	0	0	0	0	0	0	0	0	0.0126666	0	0	0	0	0	0	0	0	0	0	0	0	0	0	0	0	0	0	0	0	0	0	0	0	0	0	0	0	0	0	0	0	0	0.0983341
A6TFH4	Glycine--tRNA ligase beta subunit OS=Klebsiella pneumoniae subsp. pneumoniae (strain ATCC 700721 / MGH 78578) GN=glyS PE=3 SV=1 - [SYGB_KLEP7]	0.00540182	0.00540182	0	0	0	0	0	0	0	0	0	0	0	0.00949998	0	0	0	0	0	0	0	0	0	0	0	0	0	0	0	0	0	0	0	0	0	0	0	0	0	0	0	0	0	0	0	0	0	0.096406
F2I5V4	Phosphoenolpyruvate-protein phosphotransferase OS=Aerococcus urinae (strain ACS-120-V-Col10a) GN=ptsP PE=3 SV=1 - [F2I5V4_AERUA]	0.00540144	0.00540144	0	0	0	0	0	0.0883964	0.00916242	0	0	0	0	0	0	0	0	0	0	0	0	0	0	0	0	0	0	0	0	0	0	0	0	0	0	0	0	0	0	0	0	0	0	0	0	0	0	0
Q836D3	S-ribosylhomocysteine lyase OS=Enterococcus faecalis (strain ATCC 700802 / V583) GN=luxS PE=3 SV=1 - [LUXS_ENTFA]	0.00539896	0.00539896	0	0	0	0	0	0	0	0	0	0	0.00831393	0	0.0104246	0	0	0	0	0	0	0.00610277	0.0320359	0.00605437	0	0	0.011861	0	0	0	0	0.0742753	0.103617	0.0139913	0.0299667	0	0.0352624	0.0131197	0	0	0	0	0	0	0	0	0	0
A6TFZ0	Small heat shock protein IbpA OS=Klebsiella pneumoniae subsp. pneumoniae (strain ATCC 700721 / MGH 78578) GN=ibpA PE=3 SV=1 - [A6TFZ0_KLEP7]	0.00539181	0.00539181	0	0	0	0	0	0	0	0	0	0	0	0	0	0	0	0	0	0	0	0	0	0	0	0	0	0	0	0	0	0	0	0	0	0	0	0	0	0	0	0	0	0	0	0	0	0.113759
A0A140NRG3	Elongation factor P OS=Providencia stuartii (strain MRSN 2154) GN=efp PE=3 SV=1 - [A0A140NRG3_PROSM]	0.00539016	0.00539016	0	0	0	0	0	0	0	0	0	0	0	0	0	0	0	0	0	0	0	0	0	0	0	0	0	0	0	0	0	0	0	0	0	0	0	0	0	0	0	0	0	0	0	0	0	0
B4EZ18	Phage protein OS=Proteus mirabilis (strain HI4320) GN=PMI1721 PE=4 SV=1 - [B4EZ18_PROMH]	0.00537669	0.00537669	0	0	0	0	0	0	0	0	0	0	0	0	0	0	0	0	0	0	0	0	0	0	0.00514933	0	0	0	0	0	0	0.00390923	0.00941974	0.00559652	0.0589001	0	0	0	0	0	0	0	0	0	0	0	0	0
Q839Z4	DNA polymerase III subunit beta OS=Enterococcus faecalis (strain ATCC 700802 / V583) GN=dnaN PE=3 SV=1 - [Q839Z4_ENTFA]	0.00537427	0.00537427	0	0	0	0	0	0	0	0	0	0	0.00207848	0	0.00694975	0	0	0	0	0	0	0.0122055	0.0213573	0.00605437	0	0	0.0059305	0	0	0	0	0.0723207	0.0784979	0.00699565	0.0351334	0	0.0284811	0.00655987	0	0	0	0	0	0	0	0	0	0
B4EXR2	Nitrite reductase [NAD(P)H] large subunit OS=Proteus mirabilis (strain HI4320) GN=nirB PE=3 SV=1 - [B4EXR2_PROMH]	0.00536616	0.00536616	0	0	0	0	0	0	0	0	0	0	0	0	0	0	0	0	0	0	0	0	0	0	0	0	0	0	0	0	0	0.00195461	0	0.00279826	0	0	0	0	0	0	0	0	0	0	0	0	0	0
A6TB70	Cysteine transport protein (ABC superfamily, peri_bind) OS=Klebsiella pneumoniae subsp. pneumoniae (strain ATCC 700721 / MGH 78578) GN=fliY PE=3 SV=1 - [A6TB70_KLEP7]	0.00536497	0.00536497	0	0	0	0	0	0	0	0	0	0	0	0	0	0	0	0	0	0	0	0	0	0	0	0	0	0	0	0	0	0	0	0	0	0	0	0	0	0	0	0	0	0	0	0	0	0.107975
B4F244	Methionine import ATP-binding protein MetN OS=Proteus mirabilis (strain HI4320) GN=metN PE=3 SV=1 - [B4F244_PROMH]	0.00536158	0.00536158	0	0	0	0	0	0	0	0	0	0	0	0	0	0	0	0	0	0	0	0	0.0106786	0	0	0	0	0	0	0	0	0.00586384	0.0125597	0	0	0	0	0	0	0	0	0	0	0	0	0	0	0
B4EVM1	Methionine aminopeptidase OS=Proteus mirabilis (strain HI4320) GN=map1 PE=3 SV=1 - [B4EVM1_PROMH]	0.00535704	0.00535704	0	0	0	0	0	0	0	0	0	0	0	0	0	0	0	0	0	0	0	0	0	0	0	0	0	0	0	0	0	0.00781846	0	0	0	0	0	0	0	0	0	0	0	0	0	0	0	0
B4ET44	Metallo-beta-lactamase superfamily protein OS=Proteus mirabilis (strain HI4320) GN=PMI0732 PE=4 SV=1 - [B4ET44_PROMH]	0.00535535	0.00535535	0	0	0	0	0	0	0	0	0	0	0	0	0	0	0	0	0	0	0	0	0	0	0	0	0	0	0	0	0	0.0215008	0.037679	0	0	0	0	0	0	0	0	0	0	0	0	0	0	0
A6T6E9	Citrate synthase OS=Klebsiella pneumoniae subsp. pneumoniae (strain ATCC 700721 / MGH 78578) GN=gltA PE=3 SV=1 - [A6T6E9_KLEP7]	0.00535406	0.00535406	0	0	0	0	0	0	0	0	0	0	0	0	0	0	0	0	0	0	0	0	0	0	0	0	0	0	0	0	0	0	0	0	0	0	0	0	0	0	0	0	0	0	0	0	0	0.0655561
Q1R989	Bifunctional beta-ketoacyl-ACP synthase I/malonyl-ACP decarboxylase OS=Escherichia coli (strain UTI89 / UPEC) GN=fabB PE=3 SV=1 - [Q1R989_ECOUT]	0.00534363	0.00534363	0	0	0	0.0034013	0	0	0	0.00337735	0	0	0	0	0	0	0	0.00745295	0	0	0	0	0	0.0484349	0	0	0	0	0	0	0	0	0	0.0237852	0.0702668	0	0	0.0721586	0	0	0	0	0	0	0	0	0	0
B4F048	Signal peptidase I OS=Proteus mirabilis (strain HI4320) GN=lepB PE=3 SV=1 - [B4F048_PROMH]	0.00533902	0.00533902	0	0	0	0	0	0	0	0	0	0	0	0	0	0	0	0	0	0	0	0	0	0	0	0	0	0	0	0	0	0.00781846	0.00627983	0	0	0	0	0	0	0	0	0	0	0	0	0	0	0
A8YY93	Probable DNA-directed RNA polymerase subunit delta OS=Staphylococcus aureus (strain USA300 / TCH1516) GN=rpoE PE=3 SV=1 - [RPOE_STAAT]	0.0053077	0.0053077	0	0	0	0	0	0	0	0	0	0	0	0	0	0	0	0	0	0	0	0	0	0	0	0	0	0	0	0	0	0	0	0	0	0	0	0	0	0.498173	0.0729005	0.00919329	0.0219322	0.00506509	0	0	0	0
A0A140NPL1	30S ribosomal protein S3 OS=Providencia stuartii (strain MRSN 2154) GN=rpsC PE=3 SV=1 - [A0A140NPL1_PROSM]	0.00528957	0.00528957	0	0	0	0	0	0	0	0	0	0	0	0	0	0	0	0	0	0	0	0	0	0	0	0	0	0	0	0	0	0	0	0	0	0	0	0	0	0	0	0	0	0	0	0	0	0
A6VCK1	Translation initiation factor IF-2 OS=Pseudomonas aeruginosa (strain PA7) GN=infB PE=3 SV=1 - [IF2_PSEA7]	0.00528871	0.00528871	0	0	0	0	0	0	0	0	0	0	0	0	0	0	0	0	0	0	0	0	0.0747504	0	0	0.0409082	0.0889574	0	0.0434367	0	0.00495148	0	0	0	0.0124	0.185275	0.0732372	0.0262395	0	0	0	0	0	0	0	0	0	0
A6T4W5	Periplasmic serine protease Do, heat shock protein OS=Klebsiella pneumoniae subsp. pneumoniae (strain ATCC 700721 / MGH 78578) GN=degP PE=4 SV=1 - [A6T4W5_KLEP7]	0.00527334	0.00527334	0	0	0	0	0	0	0	0	0	0	0	0.0664999	0	0	0	0	0	0	0	0	0	0	0	0	0	0	0	0	0	0	0	0	0	0	0	0	0	0	0	0	0	0	0	0	0	0.107975
Q839H5	NADH-dependent butanol dehydrogenase A OS=Enterococcus faecalis (strain ATCC 700802 / V583) GN=EF_0194 PE=4 SV=1 - [Q839H5_ENTFA]	0.00527316	0.00527316	0	0	0	0	0	0	0	0	0	0	0.0166279	0	0.0104246	0	0	0	0	0	0	0.00610277	0.0373752	0.0121087	0	0	0	0	0	0	0	0.136823	0.150716	0.011193	0.0227334	0	0.0339061	0.0052479	0	0	0	0	0	0	0	0	0	0
A6TCU5	Glycine/betaine/proline transport protein (ABC superfamily, peri_bind) OS=Klebsiella pneumoniae subsp. pneumoniae (strain ATCC 700721 / MGH 78578) GN=proX PE=4 SV=1 - [A6TCU5_KLEP7]	0.00526819	0.00526819	0	0	0	0	0	0	0	0	0	0	0	0	0	0	0	0	0	0	0	0	0	0	0	0	0	0	0	0	0	0	0	0	0	0	0	0	0	0	0	0	0	0	0	0	0	0.106047
A6TC51	PTS family Hpr protein, phosphohistidinoprotein-hexose phosphotransferase OS=Klebsiella pneumoniae subsp. pneumoniae (strain ATCC 700721 / MGH 78578) GN=ptsH PE=4 SV=1 - [A6TC51_KLEP7]	0.00525878	0.00525878	0	0	0	0	0	0	0	0	0	0	0	0	0	0	0	0	0	0	0	0	0	0	0	0	0	0	0	0	0	0	0	0	0	0	0	0	0	0	0	0	0	0	0	0	0	0.152321
A0A0H3FR06	Iron transport system periplasmic binding component OS=Enterobacter aerogenes (strain ATCC 13048 / DSM 30053 / JCM 1235 / KCTC 2190 / NBRC 13534 / NCIMB 10102 / NCTC 10006) GN=EAE_01710 PE=3 SV=1 - [A0A0H3FR06_ENTAK]	0.0052558	0.0052558	0	0	0	0	0	0	0	0	0	0	0	0	0	0	0	0	0	0	0	0	0	0	0	0	0	0	0	0	0	0	0	0	0	0	0	0	0	0	0	0	0	0	0	0	0	0
Q1RG97	Protein translocase subunit SecA OS=Escherichia coli (strain UTI89 / UPEC) GN=secA PE=3 SV=1 - [SECA_ECOUT]	0.00525476	0.00525476	0	0	0	0	0	0	0	0	0	0	0	0	0	0	0	0.156512	0.0686792	0	0	0	0	0.0242175	0.0102987	0	0	0	0	0	0	0	0	0.00839478	0.0981669	0	0	0.0813424	0	0	0	0	0	0	0	0	0	0
B4EX50	Putative component of cysteine desulfurase activator complex OS=Proteus mirabilis (strain HI4320) GN=sufB PE=4 SV=1 - [B4EX50_PROMH]	0.00525182	0.00525182	0	0	0	0	0	0	0	0	0	0	0	0	0	0	0	0	0	0	0	0	0.0266966	0	0	0	0	0	0	0	0	0.00195461	0.0125597	0.00279826	0	0	0	0	0	0	0	0	0	0	0	0	0	0
A6V7L3	Citrate synthase OS=Pseudomonas aeruginosa (strain PA7) GN=gltA PE=3 SV=1 - [A6V7L3_PSEA7]	0.00524872	0.00524872	0	0	0	0	0	0	0	0	0	0	0	0	0	0	0	0	0	0	0	0	0.085429	0.102924	0	0.0869298	0.100818	0	0	0	0	0	0	0	0	0.0283754	0.0244124	0.00393592	0	0	0	0	0.093212	0	0	0	0	0
Q1R8W9	Glutamate--tRNA ligase OS=Escherichia coli (strain UTI89 / UPEC) GN=gltX PE=3 SV=1 - [SYE_ECOUT]	0.00524082	0.00524082	0	0.0922837	0	0.00170065	0	0	0	0.0067547	0	0	0	0	0	0	0	0.163965	0.0905316	0.080366	0	0	0.0266966	0.0242175	0.030896	0.0255676	0.0059305	0	0	0	0	0.00390923	0.00313992	0.0139913	0.0392667	0	0	0.0380473	0	0	0	0	0	0	0	0	0	0
A8ADS1	Uncharacterized protein OS=Citrobacter koseri (strain ATCC BAA-895 / CDC 4225-83 / SGSC4696) GN=CKO_00478 PE=3 SV=1 - [A8ADS1_CITK8]	0.00522878	0.00522878	0	0	0	0	0	0	0	0	0	0	0	0	0	0	0	0	0	0	0	0	0	0	0	0	0	0	0	0	0	0	0	0	0	0	0	0	0	0	0	0	0	0	0	0	0	0
A6TEZ6	Cyclic AMP receptor protein OS=Klebsiella pneumoniae subsp. pneumoniae (strain ATCC 700721 / MGH 78578) GN=crp PE=4 SV=1 - [A6TEZ6_KLEP7]	0.0052217	0.0052217	0	0	0	0	0	0	0	0	0	0	0	0	0	0	0	0	0	0	0	0	0	0	0	0	0	0	0	0	0	0	0	0	0	0	0	0	0	0	0	0	0	0	0	0	0	0.048203
A6V586	Ferrichrome-iron receptor (Ferric hydroxamate uptake)(Ferric hydroxamate receptor) OS=Pseudomonas aeruginosa (strain PA7) GN=PSPA7_2861 PE=3 SV=1 - [A6V586_PSEA7]	0.00521737	0.00521737	0	0	0	0	0	0	0	0	0	0	0	0	0	0	0	0	0	0	0	0	0.112126	0.0363262	0.00514933	0.0460217	0.0296525	0.0184706	0.00868734	0.0203728	0	0	0	0	0.0113667	0.17526	0.0678122	0.0367353	0	0	0	0	0.0274153	0	0	0	0	0
A6VC67	50S ribosomal protein L25 OS=Pseudomonas aeruginosa (strain PA7) GN=rplY PE=3 SV=1 - [RL25_PSEA7]	0.00521664	0.00521664	0	0	0	0	0	0	0	0	0	0	0	0	0	0	0	0	0	0	0	0	0.0694111	0	0	0.0767028	0.047444	0	0	0	0.00495148	0	0	0	0.00413334	0.176929	0.109856	0.0118078	0	0	0	0	0.0548306	0	0	0	0	0
A8AL90	Lipoprotein OS=Citrobacter koseri (strain ATCC BAA-895 / CDC 4225-83 / SGSC4696) GN=CKO_03168 PE=3 SV=1 - [A8AL90_CITK8]	0.00521134	0.00521134	0	0	0	0	0	0	0	0	0	0	0	0	0	0	0	0	0	0	0	0	0	0	0	0	0	0	0	0	0	0	0	0	0	0	0	0	0	0	0	0	0	0	0	0	0	0
P43753	Formate acetyltransferase OS=Haemophilus influenzae (strain ATCC 51907 / DSM 11121 / KW20 / Rd) GN=pflB PE=3 SV=2 - [PFLB_HAEIN]	0.00520824	0.00520824	0	0	0	0	0	0	0	0	0	0	0	0	0	0	0	0	0	0	0	0	0	0	0	0	0	0	0	0	0	0	0	0	0	0	0	0	0	0	0	0	0	0	0	0	0	0
Q82Z40	DNA-directed RNA polymerase subunit beta OS=Enterococcus faecalis (strain ATCC 700802 / V583) GN=rpoB PE=3 SV=1 - [RPOB_ENTFA]	0.00520662	0.00520662	0	0	0	0	0	0	0	0	0	0	0.0145494	0	0.0104246	0.00411032	0	0	0	0	0	0.00610277	0.0160179	0	0	0	0	0.00923532	0	0	0	0.0742753	0.109897	0.011193	0.0196334	0	0.0501811	0.00393592	0	0	0	0	0	0	0	0	0	0
B4F259	3-hydroxyacyl-[acyl-carrier-protein] dehydratase FabZ OS=Proteus mirabilis (strain HI4320) GN=fabZ PE=3 SV=1 - [FABZ_PROMH]	0.00520654	0.00520654	0	0	0	0	0	0	0	0	0	0	0	0	0	0	0	0	0	0	0	0	0.0320359	0	0	0.0204541	0	0.0184706	0.00868734	0	0	0.00195461	0	0	0	0	0	0	0	0	0	0	0	0	0	0	0	0
L7ZJD5	Protein disaggregation chaperone OS=Serratia marcescens WW4 GN=clpB PE=3 SV=1 - [L7ZJD5_SERMA]	0.00519061	0.00519061	0	0	0	0	0	0	0	0	0	0	0	0	0	0	0	0	0	0	0	0	0	0	0	0	0	0	0	0	0	0	0	0	0	0	0	0	0	0	0	0	0	0	0	0	0	0
A0A140NS09	Pyruvate kinase OS=Providencia stuartii (strain MRSN 2154) GN=S70_19535 PE=3 SV=1 - [A0A140NS09_PROSM]	0.00518259	0.00518259	0	0	0	0	0	0	0	0	0	0	0	0	0	0	0	0	0	0	0	0	0	0	0	0	0	0	0	0	0	0	0	0	0	0	0	0	0	0	0	0	0	0	0	0	0	0
A6THD8	Inorganic pyrophosphatase OS=Klebsiella pneumoniae subsp. pneumoniae (strain ATCC 700721 / MGH 78578) GN=ppa PE=3 SV=1 - [A6THD8_KLEP7]	0.00518207	0.00518207	0	0	0	0	0	0	0	0	0	0.0588506	0	0.0569999	0	0	0	0	0	0	0	0	0	0	0	0	0	0	0	0	0	0	0	0	0	0	0	0	0	0	0	0	0	0	0	0	0.00492696	0.0751967
A6TB51	L-arabinose-binding periplasmic protein OS=Klebsiella pneumoniae subsp. pneumoniae (strain ATCC 700721 / MGH 78578) GN=araF PE=3 SV=1 - [A6TB51_KLEP7]	0.00516371	0.00516371	0	0	0	0	0	0	0	0	0	0	0	0	0	0	0	0	0	0	0	0	0	0	0	0	0	0	0	0	0	0	0	0	0	0	0	0	0	0	0	0	0	0	0	0	0	0.0385624
Q837R1	Bifunctional disulfide isomerase/thiol-disulfide oxidase OS=Enterococcus faecalis (strain ATCC 700802 / V583) GN=EF_0770 PE=1 SV=1 - [Q837R1_ENTFA]	0.00516362	0.00516362	0	0	0	0	0	0	0	0	0	0	0.00831393	0	0	0	0	0	0	0	0	0	0.00533931	0	0	0	0	0	0	0	0	0.0449561	0.125597	0.0125922	0.0320334	0	0.0854434	0.0104958	0	0	0	0	0	0	0	0	0	0
A6TEI8	Transcription termination/antitermination protein NusA OS=Klebsiella pneumoniae subsp. pneumoniae (strain ATCC 700721 / MGH 78578) GN=nusA PE=3 SV=1 - [A6TEI8_KLEP7]	0.00516024	0.00516024	0	0	0	0	0	0	0	0	0	0.0127936	0	0.0316666	0	0	0	0	0	0	0	0	0	0	0	0	0	0	0	0	0	0	0	0	0	0	0	0	0	0	0	0	0	0	0	0	0	0.0771248
A0A0H4WQZ7	ATP synthase subunit alpha OS=Bordetella hinzii GN=atpA PE=3 SV=1 - [A0A0H4WQZ7_9BORD]	0.00515084	0.00515084	0	0	0	0	0	0	0	0	0	0	0	0	0	0	0	0	0	0	0	0	0	0	0	0	0	0	0	0	0	0	0	0	0	0	0	0	0	0	0.0243002	0.0137899	0.0383814	0.0962366	0.196813	0.157519	0.0788313	0.00192812
A0A0H3FZN5	Pyruvate kinase OS=Enterobacter aerogenes (strain ATCC 13048 / DSM 30053 / JCM 1235 / KCTC 2190 / NBRC 13534 / NCIMB 10102 / NCTC 10006) GN=EAE_17165 PE=3 SV=1 - [A0A0H3FZN5_ENTAK]	0.00514962	0.00514962	0	0	0	0	0	0	0	0	0	0	0	0	0	0	0	0	0	0	0	0	0	0	0	0	0	0	0	0	0	0	0	0	0	0	0	0	0	0	0	0	0	0	0	0	0	0
A6TFQ6	Triosephosphate isomerase OS=Klebsiella pneumoniae subsp. pneumoniae (strain ATCC 700721 / MGH 78578) GN=tpiA PE=3 SV=1 - [A6TFQ6_KLEP7]	0.00513974	0.00513974	0	0	0	0	0	0	0	0	0	0.0537332	0	0.0316666	0	0	0	0	0	0	0	0	0	0	0	0	0	0	0	0	0	0	0	0	0	0	0	0	0	0	0	0	0	0	0	0	0	0.0944779
A0A0H4WS77	DNA-directed RNA polymerase subunit alpha OS=Bordetella hinzii GN=rpoA PE=3 SV=1 - [A0A0H4WS77_9BORD]	0.0051366	0.0051366	0	0	0	0	0	0	0	0	0	0	0	0	0	0	0	0	0	0	0	0	0	0	0	0	0	0	0	0	0	0	0	0	0	0	0	0	0	0	0.00972006	0.00459664	0.0274153	0.0810414	0.220814	0.108294	0.133028	0.0212093
A8Z1N4	Pyruvate dehydrogenase (Acetyl-transferring) beta subunit OS=Staphylococcus aureus (strain USA300 / TCH1516) GN=phdB PE=4 SV=1 - [A8Z1N4_STAAT]	0.00512775	0.00512775	0	0	0	0	0.00481823	0	0	0	0	0	0	0	0	0	0	0	0	0	0	0	0	0	0	0	0	0	0	0	0	0	0	0	0	0	0	0	0	0.0664231	0.00486003	0	0.0109661	0.0101302	0	0	0	0
F2I5C1	Triosephosphate isomerase OS=Aerococcus urinae (strain ACS-120-V-Col10a) GN=tpiA PE=3 SV=1 - [F2I5C1_AERUA]	0.00512535	0.00512535	0	0	0	0	0	0.0603682	0.0903153	0	0	0	0	0	0	0	0	0	0	0	0	0	0	0	0	0	0	0	0	0	0	0	0	0	0	0	0	0	0	0	0	0	0	0	0	0	0	0
A6TFR9	Putative alpha-xylosidase OS=Klebsiella pneumoniae subsp. pneumoniae (strain ATCC 700721 / MGH 78578) GN=yicI PE=3 SV=1 - [A6TFR9_KLEP7]	0.00512492	0.00512492	0	0	0	0	0	0	0	0	0	0	0	0	0	0	0	0	0	0	0	0	0	0	0	0	0	0	0	0	0	0	0	0	0	0	0	0	0	0	0	0	0	0	0	0	0	0.117615
S2VHN9	50S ribosomal protein L7/L12 OS=Actinotignum schaalii FB123-CNA-2 GN=rplL PE=3 SV=1 - [S2VHN9_9ACTO]	0.00512383	0.00512383	0	0	0	0	0	0	0	0	0	0	0	0	0	0	0	0	0	0	0	0	0.0427145	0	0.00514933	0.00511352	0.035583	0.0646472	0	0	0	0.0136823	0.0439588	0.0153904	0	0	0	0	0	0	0	0	0	0	0	0	0	0
Q1REX6	Enterobactin synthetase component F OS=Escherichia coli (strain UTI89 / UPEC) GN=entF PE=4 SV=1 - [Q1REX6_ECOUT]	0.00511397	0.00511397	0	0.0106481	0	0	0	0	0	0.00168868	0	0	0	0	0	0	0	0.0372648	0.00312178	0	0	0	0.0694111	0.0847612	0	0	0	0	0	0	0	0	0	0.0125922	0.137434	0	0.00135625	0.10627	0	0	0	0	0	0	0	0	0	0
B4F0S3	Formate dehydrogenase-O beta subunit OS=Proteus mirabilis (strain HI4320) GN=fdoH PE=4 SV=1 - [B4F0S3_PROMH]	0.00510998	0.00510998	0	0	0	0	0	0	0	0	0	0	0	0	0	0	0	0	0	0	0	0	0	0	0	0	0	0	0	0	0	0	0	0	0	0	0	0	0	0	0	0	0	0	0	0	0	0
A0A087DI04	Transketolase OS=Bifidobacterium scardovii GN=BSCA_0972 PE=3 SV=1 - [A0A087DI04_9BIFI]	0.00510701	0.00510701	0	0	0	0	0	0	0	0	0	0	0	0	0	0	0	0	0	0	0	0	0	0	0	0	0	0	0	0.0509321	0	0	0	0	0	0.145215	0.101718	0	0	0.00553526	0.0486003	0.0827396	0.0877289	0	0	0	0	0
A0A140NKK5	Fructose-bisphosphate aldolase OS=Providencia stuartii (strain MRSN 2154) GN=S70_06595 PE=3 SV=1 - [A0A140NKK5_PROSM]	0.00510551	0.00510551	0	0	0	0	0	0	0	0	0	0	0	0	0	0	0	0	0	0	0	0	0	0	0	0	0	0	0	0	0	0	0	0	0	0	0	0	0	0	0	0	0	0	0	0	0	0
A6THB4	50S ribosomal protein L9 OS=Klebsiella pneumoniae subsp. pneumoniae (strain ATCC 700721 / MGH 78578) GN=rplI PE=3 SV=1 - [RL9_KLEP7]	0.00510172	0.00510172	0	0	0	0	0	0	0	0	0	0.00255872	0	0.0569999	0	0	0	0	0	0	0	0	0	0	0	0	0	0	0	0	0	0	0	0	0	0	0	0	0	0	0	0	0	0	0	0	0	0.0829091
P37061	NADH oxidase OS=Enterococcus faecalis (strain ATCC 700802 / V583) GN=nox PE=1 SV=1 - [NAOX_ENTFA]	0.00510043	0.00510043	0	0	0	0	0	0	0	0	0	0	0.0124709	0	0	0.00411032	0	0	0	0	0	0.00610277	0.0106786	0	0	0	0	0	0	0	0	0.00390923	0.00941974	0	0	0	0.00542498	0	0	0	0	0	0.00548306	0	0	0	0	0
A6V1F3	Enolase OS=Pseudomonas aeruginosa (strain PA7) GN=eno PE=3 SV=1 - [ENO_PSEA7]	0.00509768	0.00509768	0	0	0	0	0	0	0	0	0	0	0	0	0	0	0	0	0	0	0	0	0.0373752	0	0	0.0818163	0.035583	0	0.00868734	0	0	0	0	0	0.00930002	0.0834571	0.0488248	0.00655987	0	0	0	0	0.0328983	0.0253254	0.0192012	0.0689146	0	0
Q831N1	Arginine--tRNA ligase OS=Enterococcus faecalis (strain ATCC 700802 / V583) GN=argS PE=3 SV=1 - [SYR_ENTFA]	0.00508697	0.00508697	0	0	0	0	0	0	0	0	0	0	0.0228633	0	0.0243241	0	0	0	0	0	0	0	0	0	0	0	0	0	0	0	0	0.0664569	0.222934	0	0.0175667	0	0.0203437	0	0	0	0	0	0	0	0	0	0	0
A6TGD6	Glycerol dehydrogenase OS=Klebsiella pneumoniae subsp. pneumoniae (strain ATCC 700721 / MGH 78578) GN=gldA PE=4 SV=1 - [A6TGD6_KLEP7]	0.00507756	0.00507756	0	0	0	0	0	0	0	0	0	0	0	0	0	0	0	0	0	0	0	0	0	0	0	0	0	0	0	0	0	0	0	0	0	0	0	0	0	0	0	0	0	0	0	0	0	0.138825
A0A140NQI0	Leucine-responsive transcriptional regulator OS=Providencia stuartii (strain MRSN 2154) GN=S70_16545 PE=4 SV=1 - [A0A140NQI0_PROSM]	0.00506721	0.00506721	0	0	0	0	0	0	0	0	0	0	0	0	0	0	0	0	0	0	0	0	0	0	0	0	0	0	0	0	0	0	0	0	0	0	0	0	0	0	0	0	0	0	0	0	0	0
Q1R329	Inorganic pyrophosphatase OS=Escherichia coli (strain UTI89 / UPEC) GN=ppa PE=3 SV=1 - [Q1R329_ECOUT]	0.00505527	0.00505527	0	0.0425925	0	0.00850326	0	0	0	0.00844338	0	0	0	0	0	0	0	0.108068	0.0686792	0.049456	0	0	0	0.0423806	0.015448	0	0	0.00923532	0	0	0	0	0	0.00979391	0.0537334	0	0	0.0695346	0	0	0	0	0	0	0	0	0	0
A0A1E8Z0D9	60 kDa chaperonin OS=Globicatella sp. HMSC072A10 GN=groEL PE=3 SV=1 - [A0A1E8Z0D9_9LACT]	0.00505459	0.00505459	0	0	0	0	0	0	0	0	0	0	0	0	0	0	0	0	0	0	0	0	0	0	0	0	0	0	0	0	0	0	0	0	0	0	0	0	0	0	0	0	0	0	0	0	0	0
B4F2W7	Xylulose kinase OS=Proteus mirabilis (strain HI4320) GN=xylB PE=3 SV=1 - [B4F2W7_PROMH]	0.0050544	0.0050544	0	0	0	0	0	0	0	0	0	0	0	0	0	0	0	0	0	0	0	0	0	0	0	0	0	0	0	0	0	0.0390923	0.0125597	0	0	0	0	0	0	0	0	0	0	0	0	0	0	0
B4EXX9	Putative siderophore biosynthetic protein OS=Proteus mirabilis (strain HI4320) GN=nrpU PE=4 SV=1 - [B4EXX9_PROMH]	0.00505029	0.00505029	0	0	0	0	0	0	0	0	0	0	0	0	0	0	0	0	0	0	0	0	0.0373752	0.00605437	0	0.010227	0.0059305	0.00923532	0	0	0	0.0840484	0.0690781	0.0223861	0.00206667	0	0	0	0	0	0	0	0	0	0	0	0	0
Q831W7	Proline--tRNA ligase OS=Enterococcus faecalis (strain ATCC 700802 / V583) GN=proS PE=1 SV=1 - [SYP_ENTFA]	0.00505009	0.00505009	0	0	0	0	0	0	0	0	0	0	0.0166279	0	0.0104246	0	0	0	0	0	0	0.0183083	0.0373752	0	0	0	0	0.0277059	0.00868734	0	0.00495148	0.0996853	0.182115	0.00699565	0.0217	0	0.0230562	0.00131197	0	0	0	0	0.00548306	0	0	0	0	0
Q1R3X0	Catalase-peroxidase OS=Escherichia coli (strain UTI89 / UPEC) GN=katG PE=3 SV=2 - [KATG_ECOUT]	0.00504941	0.00504941	0	0.0709874	0	0	0	0	0	0	0	0	0	0	0	0	0	0.085709	0.0405831	0.408012	0	0	0.0694111	0.0726524	0	0	0	0	0	0	0	0	0	0.0125922	0.163267	0	0	0.165309	0	0	0	0	0	0	0	0	0	0
A6VE61	Nitrogen regulatory protein P-II 2 OS=Pseudomonas aeruginosa (strain PA7) GN=glnK PE=3 SV=1 - [A6VE61_PSEA7]	0.0050481	0.0050481	0	0	0	0	0	0	0	0	0	0	0	0	0	0	0	0	0	0	0	0	0.00533931	0	0	0.0460217	0	0	0	0	0.128738	0	0	0	0.0113667	0.11684	0.066456	0.0354233	0	0	0	0	0.0274153	0	0	0	0	0
A6V8L7	Glutaminase-asparaginase OS=Pseudomonas aeruginosa (strain PA7) GN=ansB PE=3 SV=1 - [A6V8L7_PSEA7]	0.00504347	0.00504347	0	0	0	0	0	0	0	0	0	0	0	0	0	0	0	0	0	0	0	0	0.0106786	0	0	0.0255676	0.0059305	0	0	0	0.00495148	0.00195461	0.00313992	0	0.0103334	0.257048	0.165462	0.0446071	0	0	0	0	0.0438645	0	0	0	0	0
B4EZ27	Transcriptional regulatory protein RcsB OS=Proteus mirabilis (strain HI4320) GN=rcsB PE=3 SV=1 - [B4EZ27_PROMH]	0.00504256	0.00504256	0	0	0	0	0	0	0	0	0	0	0	0	0	0	0	0	0	0	0	0	0	0	0	0	0	0	0	0	0	0	0	0	0	0	0	0	0	0	0	0	0	0	0	0	0	0
B4EVN4	Putative exported protein OS=Proteus mirabilis (strain HI4320) GN=PMI1010 PE=4 SV=1 - [B4EVN4_PROMH]	0.00503853	0.00503853	0	0	0	0	0	0	0	0	0	0	0	0	0	0	0	0	0	0	0	0	0	0	0	0	0	0	0	0	0	0.0195461	0.0313991	0	0	0	0	0	0	0	0	0	0	0	0	0	0	0
Q1R8M9	GMP synthase [glutamine-hydrolyzing] OS=Escherichia coli (strain UTI89 / UPEC) GN=guaA PE=3 SV=1 - [GUAA_ECOUT]	0.00503759	0.00503759	0	0.0496912	0	0.0034013	0	0	0	0	0	0	0	0	0	0	0	0.19005	0.071801	0.0412133	0	0	0.0694111	0.0423806	0.015448	0.010227	0.0177915	0	0	0	0	0.00586384	0	0.00559652	0.0237667	0.00834571	0.00542498	0.0262395	0	0	0	0	0	0	0	0	0	0
Q82Z22	Oxidoreductase, pyridine nucleotide-disulfide family OS=Enterococcus faecalis (strain ATCC 700802 / V583) GN=EF_3257 PE=4 SV=1 - [Q82Z22_ENTFA]	0.00503356	0.00503356	0	0	0	0	0	0	0	0	0	0	0.0561191	0	0.00694975	0.00411032	0.00368677	0	0	0	0	0.00610277	0.0213573	0.0121087	0	0	0	0	0	0	0	0.115322	0.075358	0.011193	0.0227334	0	0.0216999	0	0	0	0	0	0	0	0	0	0	0
A0A1E8YPW4	Uncharacterized protein (Fragment) OS=Globicatella sp. HMSC072A10 GN=HMPREF2811_05435 PE=4 SV=1 - [A0A1E8YPW4_9LACT]	0.00503297	0.00503297	0	0	0	0	0	0	0	0	0	0	0	0	0	0	0	0	0	0	0	0	0	0	0	0	0	0	0	0	0	0	0	0	0	0	0	0	0	0	0	0	0	0	0	0	0	0
A0A0H3FS36	2,3,4,5-tetrahydropyridine-2,6-dicarboxylate N-succinyltransferase OS=Enterobacter aerogenes (strain ATCC 13048 / DSM 30053 / JCM 1235 / KCTC 2190 / NBRC 13534 / NCIMB 10102 / NCTC 10006) GN=dapD PE=3 SV=1 - [A0A0H3FS36_ENTAK]	0.00502893	0.00502893	0	0	0	0	0	0	0	0	0	0	0	0	0	0	0	0	0	0	0	0	0	0	0	0	0	0	0	0	0	0	0	0	0	0	0	0	0	0	0	0	0	0	0	0	0	0
B4EU56	DNA-binding protein HU-beta OS=Proteus mirabilis (strain HI4320) GN=hupB PE=3 SV=1 - [B4EU56_PROMH]	0.00502362	0.00502362	0.00363385	0	0	0	0	0	0	0	0	0	0	0	0	0	0	0	0	0	0	0	0	0	0	0	0	0	0	0	0	0.00195461	0.00941974	0.00559652	0	0	0	0	0	0	0	0	0	0	0	0	0	0
A8ANU3	Uncharacterized protein OS=Citrobacter koseri (strain ATCC BAA-895 / CDC 4225-83 / SGSC4696) GN=CKO_04090 PE=3 SV=1 - [A8ANU3_CITK8]	0.00502119	0.00502119	0	0	0.00318279	0	0	0	0	0	0	0	0	0	0	0	0	0	0	0	0	0	0	0	0	0	0	0	0	0	0	0	0	0	0	0	0	0	0	0	0	0	0	0	0	0	0	0
Q1R486	Uridine phosphorylase OS=Escherichia coli (strain UTI89 / UPEC) GN=udp PE=3 SV=1 - [Q1R486_ECOUT]	0.00500925	0.00500925	0	0.0177469	0	0.0068026	0	0	0	0.0067547	0	0	0	0	0	0	0	0.0670766	0.0343396	0.006182	0	0	0.0640718	0.0302718	0.00514933	0	0	0.00923532	0	0	0	0	0.0251193	0.0279826	0.0248001	0	0	0.0236155	0	0	0	0	0	0	0	0	0	0
A6VEY2	Probable TonB-dependent receptor OS=Pseudomonas aeruginosa (strain PA7) GN=PSPA7_6306 PE=4 SV=1 - [A6VEY2_PSEA7]	0.00499243	0.00499243	0	0	0	0	0	0	0	0	0	0	0	0	0	0	0	0	0	0	0	0	0	0	0	0	0	0	0	0	0.00990295	0	0	0	0.0217	0.17526	0.153256	0.0669107	0	0	0	0	0	0	0	0	0	0
P17088	Urease subunit gamma OS=Proteus mirabilis (strain HI4320) GN=ureA PE=1 SV=2 - [URE3_PROMH]	0.00497915	0.00497915	0	0	0	0	0	0	0	0	0	0	0	0	0	0	0	0	0	0	0	0	0	0	0	0	0	0	0	0	0	0.00586384	0.00627983	0.00279826	0	0	0	0	0	0	0	0	0	0	0	0	0	0
A0A140NJZ1	Uncharacterized protein OS=Providencia stuartii (strain MRSN 2154) GN=S70_07780 PE=4 SV=1 - [A0A140NJZ1_PROSM]	0.00497053	0.00497053	0	0	0	0	0	0	0	0	0	0	0	0	0	0	0	0	0	0	0	0	0	0	0	0	0	0	0	0	0	0	0	0	0	0	0	0	0	0	0	0	0	0	0	0	0	0
A6TGN8	50S ribosomal protein L10 OS=Klebsiella pneumoniae subsp. pneumoniae (strain ATCC 700721 / MGH 78578) GN=rplJ PE=3 SV=1 - [RL10_KLEP7]	0.00496274	0.00496274	0	0	0	0	0	0	0	0	0	0.0230285	0	0.0506666	0	0	0	0	0	0	0	0	0	0	0	0	0	0	0	0	0	0	0	0	0	0	0	0	0	0	0	0	0	0	0	0	0.00246348	0.0443468
Q1R3C1	Aspartate ammonia-lyase OS=Escherichia coli (strain UTI89 / UPEC) GN=aspA PE=3 SV=1 - [Q1R3C1_ECOUT]	0.00495889	0.00495889	0	0.0248456	0	0	0	0	0	0.00506603	0	0	0	0	0	0	0	0	0.184185	0	0	0	0.00533931	0	0	0	0	0	0	0	0	0	0	0.00279826	0.1457	0	0.00271249	0.11283	0	0	0	0	0	0	0	0	0	0
B4EW92	PTS-dependent dihydroxyacetone kinase, phosphotransferase subunit [includes: phosphocarrier protein Hpr and phosphotransferase enzyme IIa component] OS=Proteus mirabilis (strain HI4320) GN=dhaM PE=3 SV=1 - [B4EW92_PROMH]	0.00495574	0.00495574	0	0	0	0	0	0	0	0	0	0	0	0	0	0	0	0	0	0	0	0	0	0	0	0	0	0	0	0	0	0.00781846	0.0251193	0	0	0	0	0	0	0	0	0	0	0	0	0	0	0
Q82ZI6	30S ribosomal protein S4 OS=Enterococcus faecalis (strain ATCC 700802 / V583) GN=rpsD PE=3 SV=1 - [RS4_ENTFA]	0.00495193	0.00495193	0	0	0	0	0	0	0	0	0	0	0.0249418	0	0.00694975	0.00822064	0.00368677	0	0	0	0	0.0183083	0.0160179	0.0121087	0	0	0	0.0369413	0	0	0	0.060593	0.0596584	0.0139913	0.0113667	0	0.01085	0.00131197	0	0	0	0	0	0	0	0	0	0
A6T4K1	Ribulokinase OS=Klebsiella pneumoniae subsp. pneumoniae (strain ATCC 700721 / MGH 78578) GN=araB PE=3 SV=1 - [ARAB_KLEP7]	0.00495148	0.00495148	0	0	0	0	0	0	0	0	0	0	0	0	0	0	0	0	0	0	0	0	0	0	0	0	0	0	0	0	0	0	0	0	0	0	0	0	0	0	0	0	0	0	0	0	0	0.0501311
A6V126	50S ribosomal protein L19 OS=Pseudomonas aeruginosa (strain PA7) GN=rplS PE=3 SV=1 - [RL19_PSEA7]	0.00494896	0.00494896	0	0	0	0	0	0	0	0	0	0	0	0	0	0	0	0	0	0	0	0	0.0533931	0	0.00514933	0.0971569	0.0177915	0	0.0173747	0.0203728	0.00495148	0	0	0	0.0155	0.0968103	0.0732372	0.0183676	0	0	0	0	0.0274153	0	0.00960061	0.00492247	0	0
A6VB38	Superoxide dismutase OS=Pseudomonas aeruginosa (strain PA7) GN=sodB PE=3 SV=1 - [A6VB38_PSEA7]	0.00493849	0.00493849	0	0	0	0	0	0	0	0	0	0	0	0	0	0	0	0	0	0	0	0	0	0	0	0	0	0	0	0	0	0	0	0.00139913	0.0134334	0.17526	0.0800184	0.0301754	0	0	0	0	0.0219322	0	0	0	0	0
Q834A6	Ribosomal subunit interface protein OS=Enterococcus faecalis (strain ATCC 700802 / V583) GN=yfiA PE=4 SV=1 - [Q834A6_ENTFA]	0.00493819	0.00493819	0	0	0	0	0	0	0	0	0	0	0.0207848	0	0.00347488	0	0.00368677	0	0	0	0	0	0.00533931	0	0	0	0	0	0	0	0	0.0469107	0.0941974	0.00699565	0.0392667	0	0.0366186	0.0104958	0	0	0	0	0	0	0	0	0	0
B4EXC9	Elongation factor P OS=Proteus mirabilis (strain HI4320) GN=efp PE=3 SV=1 - [EFP_PROMH]	0.00493272	0.00493272	0	0	0	0	0	0	0	0	0	0	0	0	0	0	0	0	0	0	0	0	0	0	0	0	0	0	0	0	0	0	0	0	0	0	0	0	0	0	0	0	0	0	0	0	0	0
A6TAY8	PTS enzyme IIAB, mannose-specific OS=Klebsiella pneumoniae subsp. pneumoniae (strain ATCC 700721 / MGH 78578) GN=manX PE=4 SV=1 - [A6TAY8_KLEP7]	0.00493266	0.00493266	0	0	0	0	0	0	0	0	0	0	0	0	0	0	0	0	0	0	0	0	0	0	0	0	0	0	0	0	0	0	0	0	0	0	0	0	0	0	0	0	0	0	0	0	0	0.063628
A6V2V9	Uncharacterized protein OS=Pseudomonas aeruginosa (strain PA7) GN=PSPA7_2018 PE=4 SV=1 - [A6V2V9_PSEA7]	0.00493036	0.00493036	0	0	0	0	0	0	0	0	0	0	0	0	0	0	0	0	0	0	0	0	0.0160179	0	0	0.0255676	0.0059305	0	0	0	0.0396118	0	0	0	0.00516668	0.285423	0.147831	0.0406712	0	0	0	0	0	0	0	0	0	0
Q839B1	ATP-dependent zinc metalloprotease FtsH OS=Enterococcus faecalis (strain ATCC 700802 / V583) GN=ftsH PE=3 SV=1 - [Q839B1_ENTFA]	0.00491022	0.00491022	0	0	0	0	0	0	0	0	0	0	0.0124709	0	0.0243241	0	0	0	0	0	0	0	0.0160179	0	0	0	0.0059305	0	0	0	0.00495148	0.0547292	0.116177	0.00979391	0.00930002	0	0.0366186	0.00131197	0	0	0	0	0	0	0	0	0	0
A6UZ78	RNA polymerase sigma factor RpoD OS=Pseudomonas aeruginosa (strain PA7) GN=rpoD PE=3 SV=1 - [A6UZ78_PSEA7]	0.00490879	0.00490879	0	0	0	0	0	0	0	0	0	0	0	0	0	0	0	0	0	0	0	0	0.0694111	0.00605437	0.00514933	0.0613622	0.0177915	0	0	0	0.00495148	0	0	0	0.0113667	0.161907	0.0732372	0.0223036	0	0	0	0	0	0	0	0	0	0
A8APD8	Uncharacterized protein OS=Citrobacter koseri (strain ATCC BAA-895 / CDC 4225-83 / SGSC4696) GN=CKO_04295 PE=3 SV=1 - [A8APD8_CITK8]	0.0049055	0.0049055	0	0	0	0	0	0	0	0	0	0	0	0	0	0	0	0	0	0	0	0	0	0	0	0	0	0	0	0	0	0	0	0	0	0	0	0	0	0	0	0	0	0	0	0	0	0
Q82Z92	Peptidase, M20/M25/M40 family OS=Enterococcus faecalis (strain ATCC 700802 / V583) GN=EF_3178 PE=4 SV=1 - [Q82Z92_ENTFA]	0.0049053	0.0049053	0	0	0	0	0	0	0	0	0	0	0.00415697	0	0	0	0	0	0	0	0	0	0.00533931	0	0	0	0	0	0	0	0	0.00586384	0.150716	0.00279826	0.0227334	0	0.0515373	0.00918382	0	0	0	0	0	0	0	0	0	0
Q835H2	Thioredoxin OS=Enterococcus faecalis (strain ATCC 700802 / V583) GN=trx PE=3 SV=1 - [Q835H2_ENTFA]	0.00490046	0.00490046	0	0	0	0	0	0	0	0	0	0	0.00831393	0	0	0	0	0	0	0	0	0	0	0	0	0	0	0	0	0	0.00495148	0.0566838	0.128736	0	0.0320334	0	0.115281	0.0052479	0	0	0	0	0	0	0	0	0	0
B4F0Q0	Ribose-5-phosphate isomerase A OS=Proteus mirabilis (strain HI4320) GN=rpiA PE=3 SV=1 - [RPIA_PROMH]	0.00489737	0.00489737	0	0	0	0	0	0	0	0	0	0	0	0	0	0	0	0	0	0	0	0	0	0	0	0	0	0	0	0	0	0.0136823	0.0125597	0.00419739	0	0	0	0	0	0	0	0	0	0	0	0	0	0
Q1REK6	Citrate synthase OS=Escherichia coli (strain UTI89 / UPEC) GN=gltA PE=3 SV=1 - [Q1REK6_ECOUT]	0.00489019	0.00489019	0	0	0	0	0	0	0	0	0	0	0	0	0	0	0	0.078256	0	0.00206067	0	0	0.0747504	0.0302718	0.0102987	0	0.023722	0	0	0	0	0	0	0.00559652	0.0485668	0.00333828	0	0.0577269	0	0	0	0	0	0	0	0	0	0
Q838Y1	Aminopeptidase C OS=Enterococcus faecalis (strain ATCC 700802 / V583) GN=pepC PE=4 SV=1 - [Q838Y1_ENTFA]	0.00488973	0.00488973	0	0	0	0	0	0	0	0	0	0	0.0228633	0	0	0	0	0	0	0	0	0	0.00533931	0	0	0	0	0	0	0	0	0.0723207	0.160136	0.00979391	0.0258334	0	0.0162749	0.00393592	0	0.0110705	0	0.00459664	0	0	0	0	0	0
Q82Z47	30S ribosomal protein S9 OS=Enterococcus faecalis (strain ATCC 700802 / V583) GN=rpsI PE=3 SV=1 - [RS9_ENTFA]	0.00488746	0.00488746	0	0	0	0	0	0	0	0	0	0	0.0228633	0	0.00347488	0.0205516	0.00368677	0	0	0	0	0.0122055	0.0213573	0	0	0	0.011861	0.0184706	0	0	0.00495148	0.0175915	0.0219794	0.0195878	0.0155	0	0.0176312	0.00787185	0	0	0	0	0.00548306	0	0	0	0	0
B4ET10	L-serine dehydratase OS=Proteus mirabilis (strain HI4320) GN=sdaB PE=4 SV=1 - [B4ET10_PROMH]	0.00488514	0.00488514	0	0	0	0	0	0	0	0	0	0	0	0	0	0	0	0	0	0	0	0.00610277	0	0	0	0	0	0	0	0	0	0.00390923	0.00313992	0	0	0	0	0	0	0	0	0	0	0	0	0	0	0
A6T6G7	Peptidoglycan-associated lipoprotein OS=Klebsiella pneumoniae subsp. pneumoniae (strain ATCC 700721 / MGH 78578) GN=pal PE=3 SV=1 - [A6T6G7_KLEP7]	0.00488502	0.00488502	0	0	0	0	0	0	0	0	0	0.0434983	0	0.019	0	0	0	0	0	0	0	0	0	0	0	0	0	0	0	0	0	0	0	0	0	0	0	0	0	0	0	0	0	0	0	0	0	0.0269937
B4EUC4	D-serine dehydratase OS=Proteus mirabilis (strain HI4320) GN=dsdA PE=3 SV=1 - [B4EUC4_PROMH]	0.00488341	0.00488341	0	0	0	0	0	0	0	0	0	0	0	0	0	0	0	0	0	0	0	0	0	0	0	0	0	0	0	0	0	0.00977307	0.00627983	0.00139913	0	0	0	0	0	0	0	0	0	0	0	0	0	0
Q1R9V8	Methionine--tRNA ligase OS=Escherichia coli (strain UTI89 / UPEC) GN=metG PE=3 SV=2 - [SYM_ECOUT]	0.0048804	0.0048804	0	0.0461418	0	0.0136052	0	0	0	0.0067547	0	0	0	0	0	0	0	0.152786	0.0624356	0.0206067	0	0	0.0587324	0.00605437	0	0.0204541	0.011861	0	0	0	0	0.00390923	0	0.00279826	0.0279001	0.00834571	0.00271249	0.0931502	0	0	0	0	0	0	0	0	0	0
B4ETM6	Putative 2-hydroxyacid dehydrogenase OS=Proteus mirabilis (strain HI4320) GN=PMI1094 PE=4 SV=1 - [B4ETM6_PROMH]	0.00487667	0.00487667	0	0	0	0	0	0	0	0	0	0	0	0	0	0	0	0	0	0	0	0	0	0	0	0	0	0	0	0	0	0.0117277	0.00627983	0	0	0	0	0	0	0	0	0	0	0	0	0	0	0
A6V049	6,7-dimethyl-8-ribityllumazine synthase OS=Pseudomonas aeruginosa (strain PA7) GN=ribH PE=3 SV=1 - [RISB_PSEA7]	0.00487066	0.00487066	0	0	0	0	0	0	0	0	0	0	0	0	0	0	0	0	0	0	0	0	0.0427145	0	0	0.0409082	0.0533745	0	0.00868734	0	0.00495148	0	0	0	0.00826668	0.211981	0.0366186	0.0249275	0	0	0	0	0	0	0	0	0	0
A6TGF7	Branched-chain amino acid aminotransferase OS=Klebsiella pneumoniae subsp. pneumoniae (strain ATCC 700721 / MGH 78578) GN=ilvE PE=3 SV=1 - [A6TGF7_KLEP7]	0.0048703	0.0048703	0	0	0	0	0	0	0	0	0	0.173993	0	0.0379999	0	0	0	0	0	0	0	0	0	0	0	0	0	0	0	0	0	0	0	0	0	0	0	0	0	0	0	0	0	0	0	0	0	0.0616998
A6TF26	Phosphoenolpyruvate carboxykinase [ATP] OS=Klebsiella pneumoniae subsp. pneumoniae (strain ATCC 700721 / MGH 78578) GN=pckA PE=3 SV=1 - [A6TF26_KLEP7]	0.00486979	0.00486979	0	0	0	0	0	0	0	0	0	0	0	0	0	0	0	0	0	0	0	0	0	0	0	0	0	0	0	0	0	0	0	0	0	0	0	0	0	0	0	0	0	0	0	0	0	0.144609
F2I5Y5	Transketolase OS=Aerococcus urinae (strain ACS-120-V-Col10a) GN=tkt PE=3 SV=1 - [F2I5Y5_AERUA]	0.00486941	0.00486941	0	0	0	0	0	0.00431202	0	0	0	0	0	0	0	0	0	0	0	0	0	0	0	0	0	0	0	0	0	0	0	0	0	0	0	0	0	0	0	0	0	0	0	0	0	0	0	0
A0A0H4WPH5	Fumarate hydratase class II OS=Bordetella hinzii GN=fumC PE=3 SV=1 - [A0A0H4WPH5_9BORD]	0.00486455	0.00486455	0	0	0	0	0	0	0	0	0	0	0	0	0	0	0	0	0	0	0	0	0	0	0	0	0	0	0	0	0	0	0	0	0	0	0	0	0	0	0.0145801	0	0.0438645	0.0506509	0.0960061	0.196899	0.152736	0.0192812
Q82YY8	Inosine-5'-monophosphate dehydrogenase OS=Enterococcus faecalis (strain ATCC 700802 / V583) GN=guaB PE=3 SV=1 - [Q82YY8_ENTFA]	0.00486274	0.00486274	0	0	0	0	0	0	0	0	0	0	0.0332557	0	0.0138995	0.00822064	0.00184339	0	0	0	0	0.0122055	0.0160179	0	0.00514933	0	0	0.0184706	0	0	0	0.0801392	0.0910575	0.00979391	0.0165334	0	0.0203437	0	0	0	0	0	0	0	0	0	0	0
Q1R4G6	Dihydroxy-acid dehydratase OS=Escherichia coli (strain UTI89 / UPEC) GN=ilvD PE=3 SV=1 - [ILVD_ECOUT]	0.00486064	0.00486064	0	0	0	0.0068026	0	0	0	0.00168868	0	0	0	0	0	0	0	0.0484442	0.0312178	0.00412133	0	0	0.15484	0.0484349	0.0102987	0	0	0	0.00868734	0	0	0	0.00627983	0.00559652	0.0682001	0	0.00135625	0.0865903	0	0	0	0	0	0	0	0	0	0
Q837R0	ATP-dependent Clp protease proteolytic subunit OS=Enterococcus faecalis (strain ATCC 700802 / V583) GN=clpP PE=3 SV=1 - [CLPP_ENTFA]	0.00485809	0.00485809	0	0	0	0	0	0	0	0	0	0	0.0103924	0	0.0104246	0.00822064	0.00368677	0	0	0	0	0	0.0160179	0	0	0	0	0	0	0	0	0.0430015	0.075358	0.00419739	0.0289334	0	0.00949371	0.0052479	0	0	0	0	0.0219322	0	0	0	0	0
A6V943	Ribonucleoside-diphosphate reductase OS=Pseudomonas aeruginosa (strain PA7) GN=PSPA7_4224 PE=3 SV=1 - [A6V943_PSEA7]	0.00485604	0.00485604	0	0	0	0	0	0	0	0	0	0	0	0	0	0	0	0	0	0	0	0	0.0587324	0	0	0.0460217	0.0533745	0	0.0434367	0	0	0	0	0	0.00103334	0.0951411	0.100362	0.0104958	0	0	0	0	0.00548306	0	0	0	0	0
A0A0H3FQJ4	Outer membrane protein X OS=Enterobacter aerogenes (strain ATCC 13048 / DSM 30053 / JCM 1235 / KCTC 2190 / NBRC 13534 / NCIMB 10102 / NCTC 10006) GN=ompX PE=4 SV=1 - [A0A0H3FQJ4_ENTAK]	0.00485479	0.00485479	0	0	0	0	0	0	0	0	0	0	0	0	0	0	0	0	0	0	0	0	0	0	0	0	0	0	0	0	0	0	0	0	0	0	0	0	0	0	0	0	0	0	0	0	0	0
B4ET68	Curved DNA-binding protein OS=Proteus mirabilis (strain HI4320) GN=cbpA PE=4 SV=1 - [B4ET68_PROMH]	0.0048506	0.0048506	0	0	0	0	0	0	0	0	0	0	0	0	0	0	0	0	0	0	0	0	0	0	0	0	0	0	0	0	0	0.0175915	0.0156996	0	0	0	0	0	0	0	0	0	0	0	0	0	0	0
A6TC09	3-oxoacyl-(Acyl carrier protein) synthase OS=Klebsiella pneumoniae subsp. pneumoniae (strain ATCC 700721 / MGH 78578) GN=fabB PE=3 SV=1 - [A6TC09_KLEP7]	0.00483345	0.00483345	0	0	0	0	0	0	0	0	0	0	0	0	0	0	0	0	0	0	0	0	0	0	0	0	0	0	0	0	0	0	0	0	0	0	0	0	0	0	0	0	0	0	0	0	0	0.10219
Q837L6	50S ribosomal protein L25 OS=Enterococcus faecalis (strain ATCC 700802 / V583) GN=rplY PE=3 SV=1 - [RL25_ENTFA]	0.00482754	0.00482754	0	0	0	0	0	0	0	0	0	0	0.00831393	0	0.00694975	0	0	0	0	0	0	0	0.0480538	0	0	0	0	0	0	0	0	0.0625476	0.0973374	0.00139913	0.00826668	0	0.0596748	0.0288634	0	0	0	0	0	0	0	0	0	0
Q1R3V5	Phosphoenolpyruvate carboxylase OS=Escherichia coli (strain UTI89 / UPEC) GN=ppc PE=3 SV=1 - [CAPP_ECOUT]	0.00482724	0.00482724	0	0.0354937	0	0.0204078	0	0	0	0	0	0	0	0	0	0	0	0.234768	0.17482	0.0329707	0	0	0.0160179	0.00605437	0	0	0	0	0	0	0	0	0	0	0.0671668	0	0.00135625	0.0695346	0	0	0	0	0	0	0	0	0	0
B4ETX3	D-alanine--D-alanine ligase OS=Proteus mirabilis (strain HI4320) GN=ddl PE=3 SV=1 - [DDL_PROMH]	0.00482405	0.00482405	0	0	0	0	0	0	0	0	0	0	0	0	0	0	0	0	0	0	0	0	0.0106786	0	0	0	0	0	0	0	0	0.00781846	0.0125597	0.00279826	0	0	0	0	0	0	0	0	0	0	0	0	0	0
A6UZ91	Uncharacterized protein OS=Pseudomonas aeruginosa (strain PA7) GN=PSPA7_0731 PE=4 SV=1 - [A6UZ91_PSEA7]	0.00482262	0.00482262	0	0	0	0	0	0	0	0	0	0	0	0	0	0	0	0	0	0	0	0	0	0	0	0.00511352	0	0	0	0	0.0198059	0	0	0	0.0465001	0.260386	0.141049	0.0354233	0	0	0	0	0.0274153	0	0	0	0	0
A6T6Z0	Serine--tRNA ligase OS=Klebsiella pneumoniae subsp. pneumoniae (strain ATCC 700721 / MGH 78578) GN=serS PE=3 SV=1 - [SYS_KLEP7]	0.00482017	0.00482017	0	0	0	0	0	0	0	0	0	0.0204698	0	0.00633332	0	0	0	0	0	0	0	0	0	0	0	0	0	0	0	0	0	0	0	0	0	0	0	0	0	0	0	0	0	0	0	0	0	0.0829091
H7C6V6	Catabolite control protein A OS=Enterococcus faecalis (strain ATCC 700802 / V583) GN=ccpA PE=4 SV=1 - [H7C6V6_ENTFA]	0.00481702	0.00481702	0	0	0	0	0	0	0	0	0	0	0.0228633	0	0.00347488	0	0	0	0	0	0	0.0122055	0.0213573	0.00605437	0	0	0	0	0	0	0	0.0195461	0.075358	0.00839478	0.0434001	0	0.0298374	0	0	0	0	0	0	0	0	0	0	0
B4EYC1	L-serine deaminase 1 (L-serine deaminase 1) OS=Proteus mirabilis (strain HI4320) GN=sdaA PE=4 SV=1 - [B4EYC1_PROMH]	0.00481664	0.00481664	0	0	0	0	0	0	0	0	0	0	0	0	0	0	0	0	0	0	0	0	0	0	0	0	0	0	0	0	0	0	0	0	0	0	0	0	0	0	0	0	0	0	0	0	0	0
Q82ZC7	PTS system, IIB component OS=Enterococcus faecalis (strain ATCC 700802 / V583) GN=EF_3137 PE=4 SV=1 - [Q82ZC7_ENTFA]	0.00481094	0.00481094	0	0	0	0	0	0	0	0	0	0	0	0	0	0	0	0	0	0	0	0	0.0160179	0.00605437	0	0	0.0059305	0.00923532	0	0	0.00495148	0.0390923	0.0408189	0.0139913	0.0485668	0	0.0257687	0.00918382	0	0	0	0	0	0	0	0	0	0
A0A0H4WDR8	Polyribonucleotide nucleotidyltransferase OS=Bordetella hinzii GN=pnp PE=3 SV=1 - [A0A0H4WDR8_9BORD]	0.0047927	0.0047927	0	0	0	0	0	0	0	0	0	0	0	0	0	0	0	0	0	0	0	0	0	0	0	0	0	0	0	0	0	0	0	0	0	0	0	0	0	0	0.0145801	0.00459664	0.0274153	0.0405207	0.196813	0.0886045	0.187224	0.00578436
A0A140NIN8	Serine hydroxymethyltransferase OS=Providencia stuartii (strain MRSN 2154) GN=glyA PE=3 SV=1 - [A0A140NIN8_PROSM]	0.00479035	0.00479035	0	0	0	0	0	0	0	0	0	0	0	0	0	0	0	0	0	0	0	0	0	0	0	0	0	0	0	0	0	0	0	0	0	0	0	0	0	0	0	0	0	0	0	0	0	0
A6VCD9	Ferric iron-binding periplasmic protein HitA OS=Pseudomonas aeruginosa (strain PA7) GN=hitA PE=4 SV=1 - [A6VCD9_PSEA7]	0.00478245	0.00478245	0	0	0	0	0	0	0	0	0	0	0	0	0	0	0	0	0	0	0	0	0	0	0	0	0	0	0	0	0.00495148	0	0	0	0.0361667	0.186944	0.131556	0.0393592	0	0	0	0	0	0	0	0	0	0
F2I6N3	Pyruvate dehydrogenase E1 component, alpha subunit OS=Aerococcus urinae (strain ACS-120-V-Col10a) GN=pdhA PE=4 SV=1 - [F2I6N3_AERUA]	0.00477999	0.00477999	0	0	0	0	0	0	0.00261784	0	0	0	0	0	0	0	0	0	0	0	0	0	0	0	0	0	0	0	0	0	0	0	0	0	0	0	0	0	0	0	0	0	0	0	0	0	0	0
A0A140NT55	Pyruvate kinase OS=Providencia stuartii (strain MRSN 2154) GN=S70_20325 PE=3 SV=1 - [A0A140NT55_PROSM]	0.004774	0.004774	0	0	0	0	0	0	0	0	0	0	0	0	0	0	0	0	0	0	0	0	0	0	0	0	0	0	0	0	0	0	0	0	0	0	0	0	0	0	0	0	0	0	0	0	0	0
B4EWC9	Ubiquinone/menaquinone biosynthesis C-methyltransferase UbiE OS=Proteus mirabilis (strain HI4320) GN=ubiE PE=3 SV=1 - [UBIE_PROMH]	0.00476679	0.00476679	0	0	0	0	0	0	0	0	0	0	0	0	0	0	0	0	0	0	0	0	0	0	0	0	0	0	0	0	0	0.00781846	0.0125597	0.00419739	0	0	0	0	0	0	0	0	0	0	0	0	0	0
A6TB20	Keto-hydroxyglutarate-aldolase/keto-deoxy-phosphogluconate aldolase OS=Klebsiella pneumoniae subsp. pneumoniae (strain ATCC 700721 / MGH 78578) GN=eda PE=4 SV=1 - [A6TB20_KLEP7]	0.00476192	0.00476192	0	0	0	0	0	0	0	0	0	0.0614093	0	0.0633332	0	0	0	0	0	0	0	0	0	0	0	0	0	0	0	0	0	0	0	0	0	0	0	0	0	0	0	0	0	0	0	0	0	0.0906216
B4F2C0	Ribosome-binding factor A OS=Proteus mirabilis (strain HI4320) GN=rbfA PE=3 SV=1 - [RBFA_PROMH]	0.00474771	0.00474771	0	0	0	0	0	0	0	0	0	0	0	0	0	0	0	0	0	0	0	0	0	0	0	0	0	0	0	0	0	0.00781846	0.00627983	0.00139913	0	0	0	0	0	0	0	0	0	0	0	0	0	0
Q832K5	ABC transporter, substrate-binding protein OS=Enterococcus faecalis (strain ATCC 700802 / V583) GN=EF_2221 PE=4 SV=1 - [Q832K5_ENTFA]	0.00473703	0.00473703	0	0	0	0	0	0	0	0	0	0	0.00207848	0	0	0	0	0	0	0	0	0	0.0266966	0	0	0	0	0	0	0	0	0.0117277	0.0251193	0.00419739	0.0113667	0	0.0271249	0	0	0	0	0	0	0	0	0	0	0
A0A140NLN6	Iron ABC transporter substrate-binding protein OS=Providencia stuartii (strain MRSN 2154) GN=S70_12730 PE=4 SV=1 - [A0A140NLN6_PROSM]	0.00473674	0.00473674	0	0	0	0	0	0	0	0	0	0	0	0	0	0	0	0	0	0	0	0	0	0	0	0	0	0	0	0	0	0	0	0	0	0	0	0	0	0	0	0	0	0	0	0	0	0
A8AN46	Uncharacterized protein OS=Citrobacter koseri (strain ATCC BAA-895 / CDC 4225-83 / SGSC4696) GN=CKO_03833 PE=3 SV=1 - [A8AN46_CITK8]	0.00473473	0.00473473	0	0	0	0	0	0	0	0	0	0	0	0	0	0	0	0	0	0	0	0	0	0	0	0	0	0	0	0	0	0	0	0	0	0	0	0	0	0	0	0	0	0	0	0	0	0
A6VBI5	Fumarate hydratase class II OS=Pseudomonas aeruginosa (strain PA7) GN=fumC1 PE=3 SV=1 - [A6VBI5_PSEA7]	0.00473281	0.00473281	0	0	0	0	0	0	0	0	0	0	0	0	0	0	0	0	0	0	0	0	0.0266966	0	0	0.0715893	0.0177915	0	0	0	0	0	0	0.00559652	0.0175667	0.0984794	0.0800184	0.0393592	0	0	0	0	0.0383814	0	0	0	0	0
Q1R601	30S ribosomal protein S10 OS=Escherichia coli (strain UTI89 / UPEC) GN=rpsJ PE=3 SV=1 - [RS10_ECOUT]	0.00473256	0.00473256	0	0.00354937	0	0.0170065	0	0	0	0.00337735	0	0	0	0	0	0	0	0.0484442	0.028096	0.00206067	0	0	0.0587324	0.0726524	0.0669413	0.0357946	0.0177915	0.0184706	0	0	0	0.0117277	0	0.0153904	0.0403001	0	0.00271249	0.0223036	0	0	0	0	0	0	0	0	0	0
A6TFL4	ADP-L-glycero-D-manno-heptose-6-epimerase OS=Klebsiella pneumoniae subsp. pneumoniae (strain ATCC 700721 / MGH 78578) GN=hldD PE=3 SV=1 - [HLDD_KLEP7]	0.0047303	0.0047303	0	0	0	0	0	0	0	0	0	0.0127936	0	0.0158333	0	0	0	0	0	0	0	0	0	0	0	0	0	0	0	0	0	0	0	0	0	0	0	0	0	0	0	0	0	0	0	0	0	0.0906216
A6T5I2	Lon protease OS=Klebsiella pneumoniae subsp. pneumoniae (strain ATCC 700721 / MGH 78578) GN=lon PE=2 SV=1 - [A6T5I2_KLEP7]	0.0047302	0.0047302	0	0	0	0	0	0	0	0	0	0	0	0	0	0	0	0	0	0	0	0	0	0	0	0	0	0	0	0	0	0	0	0	0	0	0	0	0	0	0	0	0	0	0	0	0.00985392	0.048203
B4EZ61	Acetylornithine/succinyldiaminopimelate aminotransferase OS=Proteus mirabilis (strain HI4320) GN=argD PE=3 SV=1 - [B4EZ61_PROMH]	0.00472369	0.00472369	0	0	0	0	0	0	0	0	0	0	0	0	0	0	0	0	0	0	0	0	0	0	0	0	0	0	0	0	0	0	0	0	0	0	0	0	0	0	0	0	0	0	0	0	0	0
A0A0H4WWK0	Succinate--CoA ligase [ADP-forming] subunit beta OS=Bordetella hinzii GN=sucC_1 PE=3 SV=1 - [A0A0H4WWK0_9BORD]	0.00472157	0.00472157	0	0	0	0	0	0	0	0	0	0	0	0	0	0	0	0	0	0	0	0	0	0	0	0	0	0	0	0	0	0	0	0	0	0	0	0	0	0	0	0.00459664	0.0712797	0.0354556	0.168011	0.157519	0.101003	0.0192812
A8AQ58	Translation initiation factor IF-2 OS=Citrobacter koseri (strain ATCC BAA-895 / CDC 4225-83 / SGSC4696) GN=infB PE=3 SV=1 - [IF2_CITK8]	0.00472048	0.00472048	0	0	0	0	0	0	0	0	0	0	0	0	0	0	0	0	0	0	0	0	0	0	0	0	0	0	0	0	0	0	0	0	0	0	0	0	0	0	0	0	0	0	0	0	0	0
Q1R7B7	D-3-phosphoglycerate dehydrogenase OS=Escherichia coli (strain UTI89 / UPEC) GN=serA PE=3 SV=1 - [Q1R7B7_ECOUT]	0.00471289	0.00471289	0	0.0532406	0	0	0	0	0	0.0270188	0	0	0	0	0	0	0	0.108068	0.0499485	0.0226673	0	0	0.0213573	0.0423806	0	0	0	0	0	0	0	0.00390923	0	0.0293817	0.0444334	0.00166914	0	0.0642867	0	0	0	0	0	0	0	0	0	0
A8AK51	Uncharacterized protein OS=Citrobacter koseri (strain ATCC BAA-895 / CDC 4225-83 / SGSC4696) GN=CKO_02758 PE=4 SV=1 - [A8AK51_CITK8]	0.00470881	0.00470881	0	0	0.0732041	0	0	0	0	0	0	0	0	0	0	0	0	0	0	0	0	0	0	0	0	0	0	0	0	0	0	0	0	0	0	0	0	0	0	0	0	0	0	0	0	0	0	0
A6VE13	Transcription termination factor Rho OS=Pseudomonas aeruginosa (strain PA7) GN=rho PE=3 SV=1 - [A6VE13_PSEA7]	0.0047069	0.0047069	0	0	0	0	0	0	0	0	0	0	0	0	0	0	0	0	0	0	0	0	0.0533931	0.0302718	0	0.0357946	0.0296525	0	0.00868734	0	0	0.00195461	0	0.00279826	0.0155	0.093472	0.0433998	0.0327994	0	0	0	0	0	0	0	0	0	0
A6T572	Common pilus major fimbrillin subunit EcpA OS=Klebsiella pneumoniae subsp. pneumoniae (strain ATCC 700721 / MGH 78578) GN=ecpA PE=3 SV=1 - [ECPA_KLEP7]	0.00470413	0.00470413	0	0	0	0	0	0	0	0	0	0	0	0	0	0	0	0	0	0	0	0	0	0	0	0	0	0	0	0	0	0	0	0	0	0	0	0	0	0	0	0	0	0	0	0	0	0.032778
F2I5A3	Alanine dehydrogenase OS=Aerococcus urinae (strain ACS-120-V-Col10a) GN=ald PE=3 SV=1 - [F2I5A3_AERUA]	0.00470141	0.00470141	0	0	0	0	0	0.00215601	0.00261784	0	0	0	0	0	0	0	0	0	0	0	0	0	0	0	0	0	0	0	0	0	0	0	0	0	0	0	0	0	0	0	0	0	0	0	0	0	0	0
Q834M9	CoA-binding domain protein OS=Enterococcus faecalis (strain ATCC 700802 / V583) GN=EF_1616 PE=4 SV=1 - [Q834M9_ENTFA]	0.00469027	0.00469027	0	0	0	0	0	0	0	0	0	0	0.00831393	0	0	0	0	0	0	0	0	0	0	0	0	0	0	0	0	0	0	0.0488653	0.109897	0.00139913	0.0527001	0	0.0881559	0.0170557	0	0	0	0	0	0	0	0	0	0
Q1REV5	Alkyl hydroperoxide reductase, F52a subunit detoxification of hydroperoxides OS=Escherichia coli (strain UTI89 / UPEC) GN=ahpF PE=3 SV=1 - [Q1REV5_ECOUT]	0.00468829	0.00468829	0	0.0603393	0	0.0612234	0	0	0	0.0185754	0	0	0	0	0	0	0	0.13788	0.0312178	0.144247	0	0	0.0533931	0.102924	0.0205973	0.0153406	0	0	0	0	0	0.00195461	0	0.00699565	0.0454668	0	0	0.0760945	0	0	0	0	0	0	0	0	0	0
B4EV18	Glutamate/aspartate ABC transporter, substrate-binding protein OS=Proteus mirabilis (strain HI4320) GN=gltI PE=4 SV=1 - [B4EV18_PROMH]	0.00468588	0.00468588	0	0	0	0	0	0	0	0	0	0	0	0	0	0	0	0	0	0	0	0	0	0	0	0	0	0	0	0	0	0	0.0439588	0	0	0	0	0	0	0	0	0	0	0	0	0	0	0
A0A1E8Z0J3	6-phospho-5-dehydro-2-deoxy-D-gluconate aldolase OS=Globicatella sp. HMSC072A10 GN=HMPREF2811_02590 PE=3 SV=1 - [A0A1E8Z0J3_9LACT]	0.00468499	0.00468499	0	0	0	0	0	0	0	0	0	0	0	0	0	0	0	0	0	0	0	0	0	0	0	0	0	0	0	0	0	0	0	0	0	0	0	0	0	0	0	0	0	0	0	0	0	0
Q1R358	30S ribosomal protein S18 OS=Escherichia coli (strain UTI89 / UPEC) GN=rpsR PE=3 SV=1 - [RS18_ECOUT]	0.00467559	0.00467559	0	0	0	0	0	0	0	0	0	0	0	0	0	0	0	0.0260853	0	0	0	0	0	0	0	0	0	0	0	0	0	0	0	0	0	0	0	0	0	0	0	0	0	0	0	0	0	0
Q1R368	Probable L-ascorbate-6-phosphate lactonase UlaG OS=Escherichia coli (strain UTI89 / UPEC) GN=yjfR PE=2 SV=1 - [Q1R368_ECOUT]	0.00467421	0.00467421	0	0	0	0	0	0	0	0	0	0	0	0	0	0	0	0	0	0	0	0	0	0	0	0	0	0	0.00868734	0	0	0	0	0	0.1054	0	0.00406873	0.153501	0	0	0	0	0	0	0	0	0	0
A0A0H4W8E4	Tripartite tricarboxylate transporter family receptor OS=Bordetella hinzii GN=ACR54_03818 PE=4 SV=1 - [A0A0H4W8E4_9BORD]	0.00467057	0.00467057	0	0	0	0	0	0	0	0	0	0	0	0	0	0	0	0	0	0	0	0	0	0	0	0	0	0	0	0	0	0	0	0	0	0	0	0	0	0	0.0243002	0	0.0493475	0.0861065	0.187212	0.103372	0.0911487	0.0096406
A6THN9	Xylose isomerase OS=Klebsiella pneumoniae subsp. pneumoniae (strain ATCC 700721 / MGH 78578) GN=xylA PE=3 SV=1 - [A6THN9_KLEP7]	0.00466815	0.00466815	0	0	0	0	0	0	0	0	0	0	0	0	0	0	0	0	0	0	0	0	0	0	0	0	0	0	0	0	0	0	0	0	0	0	0	0	0	0	0	0	0	0	0	0	0	0.0539874
A6UZJ1	50S ribosomal protein L2 OS=Pseudomonas aeruginosa (strain PA7) GN=rplB PE=3 SV=1 - [RL2_PSEA7]	0.00466174	0.00466174	0	0	0	0	0	0	0	0	0	0	0	0	0	0	0	0	0	0	0	0	0.0373752	0	0	0.122724	0.11861	0.00923532	0.026062	0	0.00990295	0	0	0	0.0144667	0.035052	0.0488248	0.0118078	0	0	0	0	0.0219322	0	0	0.00492247	0	0
L7ZRL0	Fructose-bisphosphate aldolase, class II OS=Serratia marcescens WW4 GN=fbaA PE=4 SV=1 - [L7ZRL0_SERMA]	0.00465543	0.00465543	0	0	0	0	0	0	0	0	0	0	0	0	0	0	0	0	0	0	0	0	0	0	0	0	0	0	0	0	0	0	0	0	0	0	0	0	0	0	0	0	0	0	0	0	0	0
B4EUE1	Glutamate-1-semialdehyde 2,1-aminomutase OS=Proteus mirabilis (strain HI4320) GN=hemL PE=3 SV=1 - [GSA_PROMH]	0.00464872	0.00464872	0	0	0	0	0	0	0	0	0	0	0	0	0	0	0	0	0	0	0	0	0	0	0	0	0	0	0	0	0	0.00586384	0.0125597	0	0.00310001	0	0	0	0	0	0	0	0	0	0	0	0	0
B4EX72	Putative iron utilization protein OS=Proteus mirabilis (strain HI4320) GN=PMI1437 PE=4 SV=1 - [B4EX72_PROMH]	0.00464698	0.00464698	0	0	0	0	0	0	0	0	0	0	0	0	0	0	0	0	0	0	0	0	0	0	0	0	0	0	0	0	0	0.0136823	0.037679	0.00139913	0	0	0	0	0	0	0	0	0	0	0	0	0	0
A6TAL9	Nitrate reductase 1, alpha subunit OS=Klebsiella pneumoniae subsp. pneumoniae (strain ATCC 700721 / MGH 78578) GN=narG PE=3 SV=1 - [A6TAL9_KLEP7]	0.00463519	0.00463519	0	0	0	0	0	0	0	0	0	0.00511744	0	0	0	0	0	0	0	0	0	0	0	0	0	0	0	0	0	0	0	0	0	0	0	0	0	0	0	0	0	0	0	0	0	0	0	0.096406
P59754	30S ribosomal protein S13 OS=Enterococcus faecalis (strain ATCC 700802 / V583) GN=rpsM PE=3 SV=1 - [RS13_ENTFA]	0.00463089	0.00463089	0	0	0	0	0	0	0	0	0	0	0.0332557	0	0	0.00822064	0.00184339	0	0	0	0	0	0.0160179	0	0	0	0	0.0184706	0	0	0	0.0312738	0.00627983	0.0153904	0.0165334	0	0.0122062	0	0	0	0	0	0	0	0	0	0	0
B4EXJ9	Putative ABC transporter ATP-binding protein OS=Proteus mirabilis (strain HI4320) GN=PMI3649 PE=4 SV=1 - [B4EXJ9_PROMH]	0.00462136	0.00462136	0	0	0	0	0	0	0	0	0	0	0	0	0	0	0	0	0	0	0	0	0.0160179	0	0	0	0.0059305	0	0	0	0	0.00390923	0	0	0	0	0	0	0	0	0	0	0	0	0	0	0	0
A6VAL0	Serine protease MucD OS=Pseudomonas aeruginosa (strain PA7) GN=mucD PE=4 SV=1 - [A6VAL0_PSEA7]	0.00461809	0.00461809	0	0	0	0	0	0	0	0	0	0	0	0	0	0	0	0	0	0	0	0	0.0266966	0	0	0.0357946	0.023722	0	0	0	0.0148544	0	0	0	0.0103334	0.232011	0.107143	0.0249275	0	0	0	0	0.0383814	0	0	0	0	0
A0A0H3FQU2	Aminotransferase OS=Enterobacter aerogenes (strain ATCC 13048 / DSM 30053 / JCM 1235 / KCTC 2190 / NBRC 13534 / NCIMB 10102 / NCTC 10006) GN=EAE_15240 PE=3 SV=1 - [A0A0H3FQU2_ENTAK]	0.00461719	0.00461719	0	0	0	0	0	0	0	0	0	0	0	0	0	0	0	0	0	0	0	0	0	0	0	0	0	0	0	0	0	0	0	0	0	0	0	0	0	0	0	0	0	0	0	0	0	0
B4EW58	30S ribosomal protein S21 OS=Proteus mirabilis (strain HI4320) GN=rpsU PE=3 SV=1 - [RS21_PROMH]	0.00461221	0.00461221	0	0	0	0	0	0	0	0	0	0	0	0	0	0	0	0	0	0	0	0	0.00533931	0.00605437	0	0.0255676	0.0059305	0.00923532	0	0	0	0.00586384	0.00627983	0.00139913	0.0124	0	0	0.0104958	0	0	0	0	0	0	0	0	0	0
F2I7A8	DNA-directed RNA polymerase subunit beta OS=Aerococcus urinae (strain ACS-120-V-Col10a) GN=rpoB PE=3 SV=1 - [F2I7A8_AERUA]	0.00461116	0.00461116	0	0	0	0	0	0.0344961	0	0	0	0	0	0	0	0	0	0	0	0	0	0	0	0	0	0	0	0	0	0	0	0	0	0	0	0	0	0	0	0	0	0	0	0	0	0	0	0
F2I471	Thioredoxin OS=Aerococcus urinae (strain ACS-120-V-Col10a) GN=trxA PE=3 SV=1 - [F2I471_AERUA]	0.00460476	0.00460476	0	0	0	0	0	0.103488	0.0117803	0	0	0	0	0	0	0	0	0	0	0	0	0	0	0	0	0	0	0	0	0	0	0	0	0	0	0	0	0	0	0	0	0	0	0	0	0	0	0
A8AH76	Pyruvate kinase OS=Citrobacter koseri (strain ATCC BAA-895 / CDC 4225-83 / SGSC4696) GN=CKO_01709 PE=3 SV=1 - [A8AH76_CITK8]	0.00460006	0.00460006	0	0	0.0827525	0	0	0	0	0	0	0	0	0	0	0	0	0	0	0	0	0	0	0	0	0	0	0	0	0	0	0	0	0	0	0	0	0	0	0	0	0	0	0	0	0	0	0
P0DM33	Tyrosine--tRNA ligase 1 OS=Enterococcus faecalis (strain ATCC 700802 / V583) GN=tyrS1 PE=3 SV=1 - [SYY1_ENTFA]	0.00459542	0.00459542	0	0	0	0	0	0	0	0	0	0	0.0270203	0	0.00694975	0	0	0	0	0	0	0	0	0	0	0	0	0	0	0	0	0	0	0	0.0258334	0	0.0135624	0.00262395	0	0	0	0	0	0	0	0	0	0
A6TF02	Peptidyl-prolyl cis-trans isomerase OS=Klebsiella pneumoniae subsp. pneumoniae (strain ATCC 700721 / MGH 78578) GN=ppiA PE=3 SV=1 - [A6TF02_KLEP7]	0.0045933	0.0045933	0	0	0	0	0	0	0	0	0	0	0	0.0126666	0	0	0	0	0	0	0	0	0	0	0	0	0	0	0	0	0	0	0	0	0	0	0	0	0	0	0	0	0	0	0	0	0	0.0944779
Q1R7F9	Putative deacetylase OS=Escherichia coli (strain UTI89 / UPEC) GN=ygeY PE=4 SV=1 - [Q1R7F9_ECOUT]	0.00459295	0.00459295	0	0	0	0	0	0	0	0	0	0	0	0	0	0	0	0	0	0	0	0	0	0	0	0	0	0	0	0	0	0	0	0	0.160167	0	0.00135625	0.0341113	0	0	0	0	0	0	0	0	0	0
A6V0X4	TonB-dependent copper receptor OS=Pseudomonas aeruginosa (strain PA7) GN=PSPA7_1325 PE=3 SV=1 - [A6V0X4_PSEA7]	0.0045896	0.0045896	0	0	0	0	0	0	0	0	0	0	0	0	0	0	0	0	0	0	0	0	0	0	0	0	0	0	0.00868734	0.0101864	0.0445633	0	0	0	0.0165334	0.267063	0.0935809	0.0223036	0	0	0	0	0	0	0	0	0	0
Q838N8	Pyrrolidone-carboxylate peptidase OS=Enterococcus faecalis (strain ATCC 700802 / V583) GN=pcp PE=3 SV=1 - [PCP_ENTFA]	0.00458439	0.00458439	0	0	0	0	0	0	0	0	0	0	0.00831393	0	0.00694975	0	0	0	0	0	0	0	0.0106786	0.00605437	0	0	0	0.00923532	0	0	0	0.0742753	0.169555	0.00839478	0.0392667	0	0.071881	0.0144317	0	0	0	0	0	0	0	0	0	0
Q1RGH6	Isoleucine--tRNA ligase OS=Escherichia coli (strain UTI89 / UPEC) GN=ileS PE=3 SV=1 - [SYI_ECOUT]	0.00458285	0.00458285	0	0.0177469	0	0.00850326	0	0	0	0	0	0	0	0	0	0	0	0.111794	0.0437049	0.043274	0	0	0.0694111	0.0484349	0.00514933	0	0	0	0	0	0	0	0	0.00279826	0.0713001	0	0	0.0551029	0	0	0	0	0	0	0	0	0	0
B2FHE8	Putative transmembrane protein OS=Stenotrophomonas maltophilia (strain K279a) GN=Smlt0182 PE=4 SV=1 - [B2FHE8_STRMK]	0.00458029	0.00458029	0	0	0	0	0	0	0	0	0	0	0	0	0	0	0	0	0	0	0	0	0	0	0	0	0	0	0	0	0	0	0	0	0	0	0	0	0	0	0	0	0	0	0	0	0	0
H7C7A3	PTS system, IIB component OS=Enterococcus faecalis (strain ATCC 700802 / V583) GN=EF_0554 PE=4 SV=1 - [H7C7A3_ENTFA]	0.00457516	0.00457516	0	0	0	0	0	0	0	0	0	0	0.00623545	0	0	0	0	0	0	0	0	0	0.0533931	0.0181631	0	0	0.0059305	0.0369413	0	0	0	0.0918669	0.144436	0.00559652	0.0423668	0	0.0366186	0.0118078	0	0	0	0	0	0	0	0	0	0
A6T685	Cold shock protein E OS=Klebsiella pneumoniae subsp. pneumoniae (strain ATCC 700721 / MGH 78578) GN=cspE PE=4 SV=1 - [A6T685_KLEP7]	0.00457377	0.00457377	0	0	0	0	0	0	0	0	0	0.0588506	0	0.136166	0	0	0	0	0	0	0	0	0	0	0	0	0	0	0	0	0	0	0	0	0	0	0	0	0	0	0	0	0	0	0	0	0	0.127256
A6THR5	Putative LACI-type transcriptional regulator OS=Klebsiella pneumoniae subsp. pneumoniae (strain ATCC 700721 / MGH 78578) GN=KPN_04753 PE=1 SV=1 - [A6THR5_KLEP7]	0.00457005	0.00457005	0	0	0	0	0	0	0	0	0	0	0	0	0	0	0	0	0	0	0	0	0	0	0	0	0	0	0	0	0	0	0	0	0	0	0	0	0	0	0	0	0	0	0	0	0	0.0578436
Q1R260	Phosphopentomutase OS=Escherichia coli (strain UTI89 / UPEC) GN=deoB PE=3 SV=1 - [DEOB_ECOUT]	0.00456317	0.00456317	0	0.0319443	0	0.0238091	0	0	0	0.0253301	0	0	0	0	0	0	0	0.104341	0.0343396	0.0515166	0	0	0.0106786	0.0423806	0.0102987	0	0.0059305	0.00923532	0.00868734	0	0	0	0	0.0139913	0.0971335	0	0	0.0852783	0	0	0	0	0	0	0	0	0	0
A6VA09	Aspartyl-tRNA synthetase OS=Pseudomonas aeruginosa (strain PA7) GN=aspS PE=3 SV=1 - [A6VA09_PSEA7]	0.00455475	0.00455475	0	0	0	0	0	0	0	0	0	0	0	0	0	0	0	0	0	0	0	0	0.0320359	0	0	0.0460217	0.100818	0.0369413	0.0434367	0.0305592	0	0	0	0	0.00516668	0.0567508	0.0379749	0.0170557	0	0	0	0	0.0109661	0	0	0	0	0
A6TEW9	50S ribosomal protein L2 OS=Klebsiella pneumoniae subsp. pneumoniae (strain ATCC 700721 / MGH 78578) GN=rplB PE=3 SV=1 - [RL2_KLEP7]	0.00455398	0.00455398	0	0	0	0	0	0	0	0	0	0.00511744	0	0.0158333	0	0	0	0	0	0	0	0	0	0	0	0	0	0	0	0	0	0	0	0	0	0	0	0	0	0	0	0	0	0	0	0	0	0.0694123
A0A0H3FRL4	DNA-binding protein OS=Enterobacter aerogenes (strain ATCC 13048 / DSM 30053 / JCM 1235 / KCTC 2190 / NBRC 13534 / NCIMB 10102 / NCTC 10006) GN=EAE_16885 PE=3 SV=1 - [A0A0H3FRL4_ENTAK]	0.00454644	0.00454644	0	0	0	0	0	0	0	0	0	0	0	0	0	0	0	0	0	0	0	0	0	0	0	0	0	0	0	0	0	0	0	0	0	0	0	0	0	0	0	0	0	0	0	0	0	0
A6V7U3	Cytochrome c oxidase, Cbb3-type, subunit II OS=Pseudomonas aeruginosa (strain PA7) GN=ccoO2 PE=4 SV=1 - [A6V7U3_PSEA7]	0.00454135	0.00454135	0	0	0	0	0	0	0	0	0	0	0	0	0	0	0	0	0	0	0	0	0.0480538	0	0	0.0153406	0	0	0.00868734	0.0203728	0.0247574	0	0	0	0.0165334	0.158569	0.0840872	0.0354233	0	0	0	0	0.0164492	0	0	0	0	0
L7ZK41	Pyruvate dehydrogenase E1 component OS=Serratia marcescens WW4 GN=SMWW4_v1c41160 PE=3 SV=1 - [L7ZK41_SERMA]	0.00454108	0.00454108	0	0	0	0	0	0	0	0	0	0	0	0	0	0	0	0	0	0	0	0	0	0	0	0	0	0	0	0	0	0	0	0	0	0	0	0	0	0	0	0	0	0	0	0	0	0
Q1R3Y6	ATP-dependent protease ATPase subunit HslU OS=Escherichia coli (strain UTI89 / UPEC) GN=hslU PE=3 SV=1 - [HSLU_ECOUT]	0.00453948	0.00453948	0	0.00709874	0	0.0034013	0	0	0	0.00168868	0	0	0	0	0	0	0	0.078256	0.00936534	0.00824266	0	0	0.0106786	0.0423806	0.0257467	0	0.0059305	0	0.0173747	0	0	0	0	0.0503687	0.0785335	0	0	0.0734706	0	0	0	0	0	0	0	0	0	0
A0A140NIF9	Acetoin(Diacetyl) reductase OS=Providencia stuartii (strain MRSN 2154) GN=S70_03990 PE=4 SV=1 - [A0A140NIF9_PROSM]	0.00452958	0.00452958	0	0	0	0	0	0	0	0	0	0	0	0	0	0	0	0	0	0	0	0	0	0	0	0	0	0	0	0	0	0	0	0	0	0	0	0	0	0	0	0	0	0	0	0	0	0
Q1R610	50S ribosomal protein L22 OS=Escherichia coli (strain UTI89 / UPEC) GN=rplV PE=3 SV=1 - [RL22_ECOUT]	0.0045232	0.0045232	0	0.0141975	0.00636558	0.0170065	0	0	0	0.00337735	0	0	0	0	0	0	0	0.0670766	0.0530703	0.0164853	0	0	0.0907683	0.0242175	0.0411946	0.010227	0.023722	0	0.0173747	0	0	0	0	0.0265835	0.0599335	0	0	0.052479	0	0	0	0	0	0	0	0	0	0
A6TCV9	Alanine--tRNA ligase OS=Klebsiella pneumoniae subsp. pneumoniae (strain ATCC 700721 / MGH 78578) GN=alaS PE=3 SV=1 - [SYA_KLEP7]	0.00451548	0.00451548	0	0	0	0	0	0	0	0	0	0.0102349	0	0.0348333	0	0	0	0	0	0	0	0	0	0	0	0	0	0	0	0	0	0	0	0	0	0	0	0	0	0	0	0	0	0	0	0	0	0.080981
A6TG32	Phosphate-binding protein PstS OS=Klebsiella pneumoniae subsp. pneumoniae (strain ATCC 700721 / MGH 78578) GN=pstS PE=3 SV=1 - [A6TG32_KLEP7]	0.004515	0.004515	0	0	0	0	0	0	0	0	0	0	0	0	0	0	0	0	0	0	0	0	0	0	0	0	0	0	0	0	0	0	0	0	0	0	0	0	0	0	0	0	0	0	0	0	0	0.0983341
A6T6D3	Phosphoglucomutase OS=Klebsiella pneumoniae subsp. pneumoniae (strain ATCC 700721 / MGH 78578) GN=pgm PE=3 SV=1 - [A6T6D3_KLEP7]	0.00451189	0.00451189	0	0	0	0	0	0	0	0	0	0	0	0	0	0	0	0	0	0	0	0	0	0	0	0	0	0	0	0	0	0	0	0	0	0	0	0	0	0	0	0	0	0	0	0	0	0.0732685
B4EX98	Putative aminotransferase OS=Proteus mirabilis (strain HI4320) GN=PMI1463 PE=4 SV=1 - [B4EX98_PROMH]	0.00450845	0.00450845	0	0	0	0	0	0	0	0	0	0	0	0	0	0	0	0	0	0	0	0	0	0	0	0	0	0	0	0	0	0.00781846	0.00627983	0	0	0	0	0	0	0	0	0	0	0	0	0	0	0
A6T793	NAD(P)H dehydrogenase (quinone) OS=Klebsiella pneumoniae subsp. pneumoniae (strain ATCC 700721 / MGH 78578) GN=wrbA PE=3 SV=1 - [A6T793_KLEP7]	0.00450565	0.00450565	0	0	0	0	0	0	0	0	0	0	0	0	0	0	0	0	0	0	0	0	0	0	0	0	0	0	0	0	0	0	0	0	0	0	0	0	0	0	0	0	0	0	0	0	0	0.104118
Q1RET7	Cold shock-like protein CspE OS=Escherichia coli (strain UTI89 / UPEC) GN=cspE PE=4 SV=1 - [Q1RET7_ECOUT]	0.00450052	0.00450052	0	0.0709874	0	0.0034013	0	0	0	0.0185754	0	0	0	0	0	0	0	0.0968884	0.0842881	0.0700626	0	0	0	0	0	0	0	0	0	0	0	0	0	0.00279826	0.0940335	0	0	0.0879023	0	0	0	0	0	0	0	0	0	0
B4F0H3	Ecotin OS=Proteus mirabilis (strain HI4320) GN=eco PE=3 SV=1 - [B4F0H3_PROMH]	0.00449355	0.00449355	0	0	0	0	0	0	0	0	0	0	0	0	0	0	0	0	0	0	0	0	0.0106786	0	0	0.0153406	0.0059305	0.0277059	0.0173747	0	0	0.00977307	0.00941974	0.00139913	0	0	0	0	0	0	0	0	0	0	0	0	0	0
[truncated: 18,294 more rows]
[truncated: 91 more columns]
