# Supplementary material for: Urethral Catheter Biofilms Reveal Plasticity in Bacterial Composition and Metabolism and Withstand Host Immune Defenses in Hypoxic Environment
Source: Front Med (Lausanne). 2021 Jun 23;8:667462. doi: 10.3389/fmed.2021.667462 (PMC8260951; doi:10.3389/fmed.2021.667462)
Supplement: Supplementary file 1 [file Data_Sheet_1.ZIP › Supplementary Materials folder/Supplementary Datasheet 4.xlsx]

## Sheet: Legend
Supplementary Datasheet 4. Escherichia coli proteomes aligning datasets from four patients with more than 500 PSMs for quantitative protein-specific differential analyses.
Data were normalized based on PSM counts for each idividual protein divided by PSM counts for the total E. coli proteome.
A. all datasets from four patients are merged.
B. a few duplicate protein annotations were merged and quantities of new proteins with PSMs derived from a pan-E. coli proteome analysis (several annotated E. coli genomes) were added.
C. datasets for selected proteins and protein systems (PSM data for protein systems were summed from all subunits); focus on transition metal ion (TMI) and virulence-associated proteins
D. the box plots for TMI acquisiiton systems resulting from C. comparing protein quantities from patients with data from unequal variance two-tailed t-tests.
E. the box plots for virulence factors resulting from C. comparing protein quantities from patients with data from unequal variance two-tailed t-tests.
F. datasets for selected proteins and protein systems (PSM data for protein systems were summed from all subunits); focus on energy metabolism
G. the box plots for energy metagolisms systems and pathways resulting from F. comparing protein quantities from patients with data from unequal variance two-tailed t-tests.
H.-J. reordered datasets equivalent to B. for the entire datasets or the 600 on average most abundant proteins (with Zeros or alternatively NaN values to conduct statistical evaluations).

## Sheet: A. Merged Ec dataset_Access
Query1.ID	P1_Ecoli_Sel SpecisID	P1_Ecoli_Sel SpecisAccession	P1_Ecoli_Sel SpecisDescription	Σ# PSMs_P1	UP_#2	UP_#16	UP_#3	UP_#4	UP_#5	UP_#17	UP_#18	CB_#4	CB_#5	CB_#17	CB_#18	CB_#20	CB_#31	P2_Ecoli_Sel SpecisID	P2_Ecoli_Sel SpecisAccession	P2_Ecoli_Sel SpecisDescription	Σ# PSMs-P2	#59_CBQE	#60_CBQE	#59_CB_Ve	#60_CB_Ve	Query3.ID	P5_Ecoli_Sel SpecisID	P5_Ecoli_Sel SpecisAccession	P5_Ecoli_Sel SpecisDescription	$ PSMs-P5	#37_UP	#49_UP	#50_UP	#61_UP	#62_UP	#63_UP	#27_CB	#37_CB	#49_CB	#50_CB	P8_Ecoli_Sel SpecisID	P8_Ecoli_Sel SpecisAccession	P8_Ecoli_Sel SpecisDescription	Σ# PSMs_P8	#58_UP	#72_UP	#73_UP	#58_CB	#66_CB
4	1	Q1R5U4	Elongation factor Tu 2 OS=Escherichia coli (strain UTI89 / UPEC) GN=tuf2 PE=3 SV=2 - [EFTU2_ECOUT]	0.0210135	0.0383944	0.0255868	0.0796773	0.101467	0.0962129	0.10119	0.112167	0.094238	0.0732845	0.0299104	0.0133131	0.0405079	0.0119581	14	Q1R5U4	Elongation factor Tu 2 OS=Escherichia coli (strain UTI89 / UPEC) GN=tuf2 PE=3 SV=2 - [EFTU2_ECOUT]	0.0121765	0.013957	0.0275598	0.00760265	0.0137681	1	1	Q1R5U4	Elongation factor Tu 2 OS=Escherichia coli (strain UTI89 / UPEC) GN=tuf2 PE=3 SV=2 - [EFTU2_ECOUT]	0.876387	0.142857	0.110689	0.142857	0.0466749	0.168675	0.0512048	0.0442394	0.0608273	0.0467358	0.0616264	1	Q1R5U4	Elongation factor Tu 2 OS=Escherichia coli (strain UTI89 / UPEC) GN=tuf2 PE=3 SV=2 - [EFTU2_ECOUT]	0.0757368	0.136213	0.192457	0.276923	0.100836	0.120677
17	13	Q1RCJ6	Aldehyde-alcohol dehydrogenase OS=Escherichia coli (strain UTI89 / UPEC) GN=adhE PE=3 SV=1 - [Q1RCJ6_ECOUT]	0.0107484	0.0219895	0.0285473	0.0181543	0.0220049	0.0399181	0.0238095	0.0209125	0.0129241	0.0199867	0.0192541	0.00990989	0.00785973	0.00525434	27	Q1RCJ6	Aldehyde-alcohol dehydrogenase OS=Escherichia coli (strain UTI89 / UPEC) GN=adhE PE=3 SV=1 - [Q1RCJ6_ECOUT]	0.00785474	0.00458946	0.0151196	0.00620405	0.0129234	2	9	Q1RCJ6	Aldehyde-alcohol dehydrogenase OS=Escherichia coli (strain UTI89 / UPEC) GN=adhE PE=3 SV=1 - [Q1RCJ6_ECOUT]	0.194786	0.0121581	0.0124797	0.00601504	0.0165221	0.0180723	0.0117972	0.02555	0.0583942	0.0197236	0.0140737	2	Q1RCJ6	Aldehyde-alcohol dehydrogenase OS=Escherichia coli (strain UTI89 / UPEC) GN=adhE PE=3 SV=1 - [Q1RCJ6_ECOUT]	0.0461328	0.00830565	0.0532446	0.0269231	0.0371747	0.0632818
81	2	Q1R7R4	Enolase OS=Escherichia coli (strain UTI89 / UPEC) GN=eno PE=3 SV=1 - [ENO_ECOUT]	0.0183513	0.022164	0.0308733	0.0428643	0.0684597	0.0798362	0.0342262	0.0304183	0.0726979	0.0506329	0.0288205	0.0151822	0.0272068	0.0111428	10	Q1R7R4	Enolase OS=Escherichia coli (strain UTI89 / UPEC) GN=eno PE=3 SV=1 - [ENO_ECOUT]	0.0138526	0.0129511	0.0214354	0.011404	0.0174846	3	2	Q1R7R4	Enolase OS=Escherichia coli (strain UTI89 / UPEC) GN=eno PE=3 SV=1 - [ENO_ECOUT]	0.489919	0.0881459	0.0230602	0.0736842	0.0256093	0.0863454	0.0499498	0.0409274	0.0540146	0.0208992	0.0272828	3	Q1R7R4	Enolase OS=Escherichia coli (strain UTI89 / UPEC) GN=eno PE=3 SV=1 - [ENO_ECOUT]	0.0445774	0.0431894	0.110372	0.0592308	0.0464684	0.0367918
49	11	Q1RBB9	Murein lipoprotein OS=Escherichia coli (strain UTI89 / UPEC) GN=lpp PE=4 SV=1 - [Q1RBB9_ECOUT]	0.0115693	0.00506108	0.002749	0.00907716	0.00611247	0.011259	0.0238095	0.0304183	0.0166936	0.02998	0.0196173	0.0119554	0.025393	0.00878743	59	Q1RBB9	Murein lipoprotein OS=Escherichia coli (strain UTI89 / UPEC) GN=lpp PE=4 SV=1 - [Q1RBB9_ECOUT]	0.00400953	0.0115051	0.0116746	0	0	4	14	Q1RBB9	Murein lipoprotein OS=Escherichia coli (strain UTI89 / UPEC) GN=lpp PE=4 SV=1 - [Q1RBB9_ECOUT]	0.135661	0.0334347	0.00298426	0.0120301	0.00330442	0.0281124	0.0065261	0.0137213	0.026764	0.00201155	0.00677266	4	Q1RBB9	Murein lipoprotein OS=Escherichia coli (strain UTI89 / UPEC) GN=lpp PE=4 SV=1 - [Q1RBB9_ECOUT]	0.0350609	0.136213	0.0848586	0.0430769	0	0.0890361
77	4	Q1RB13	Glyceraldehyde-3-phosphate dehydrogenase OS=Escherichia coli (strain UTI89 / UPEC) GN=gapA PE=3 SV=1 - [Q1RB13_ECOUT]	0.01796	0.0172775	0.0131106	0.0201715	0.0281174	0.0204708	0.0223214	0.0152091	0.0500808	0.0586276	0.0339065	0.0128194	0.0749698	0.0168728	6	Q1RB13	Glyceraldehyde-3-phosphate dehydrogenase OS=Escherichia coli (strain UTI89 / UPEC) GN=gapA PE=3 SV=1 - [Q1RB13_ECOUT]	0.0144606	0.00987049	0.0233493	0.0142729	0.0171467	5	6	Q1RB13	Glyceraldehyde-3-phosphate dehydrogenase OS=Escherichia coli (strain UTI89 / UPEC) GN=gapA PE=3 SV=1 - [Q1RB13_ECOUT]	0.271759	0.0182371	0.0124797	0.0195489	0.0247831	0.0542169	0.0278614	0.0295718	0.053528	0.0163536	0.0151784	5	Q1RB13	Glyceraldehyde-3-phosphate dehydrogenase OS=Escherichia coli (strain UTI89 / UPEC) GN=gapA PE=3 SV=1 - [Q1RB13_ECOUT]	0.0339273	0	0.0621187	0	0.0404275	0.0220751
75	5	Q1RDQ7	Outer membrane protein A OS=Escherichia coli (strain UTI89 / UPEC) GN=ompA PE=3 SV=1 - [Q1RDQ7_ECOUT]	0.0168706	0.0282723	0.0217805	0.0342915	0.0268949	0.0368475	0.0654762	0.0589354	0.0366182	0.0326449	0.0353597	0.0132249	0.0338573	0.011324	4	Q1RDQ7	Outer membrane protein A OS=Escherichia coli (strain UTI89 / UPEC) GN=ompA PE=3 SV=1 - [Q1RDQ7_ECOUT]	0.0160546	0.0181692	0.0185646	0.0153129	0.0138525	6	5	Q1RDQ7	Outer membrane protein A OS=Escherichia coli (strain UTI89 / UPEC) GN=ompA PE=3 SV=1 - [Q1RDQ7_ECOUT]	0.273385	0.0516717	0.0192621	0.0526316	0.0086741	0.0140562	0.0210843	0.0262598	0.0476886	0.0100577	0.0219991	6	Q1RDQ7	Outer membrane protein A OS=Escherichia coli (strain UTI89 / UPEC) GN=ompA PE=3 SV=1 - [Q1RDQ7_ECOUT]	0.0314757	0.200997	0.0582363	0.0307692	0.0636617	0.0676968
5	7	Q1RDV5	Formate acetyltransferase 1 OS=Escherichia coli (strain UTI89 / UPEC) GN=pflB PE=4 SV=1 - [Q1RDV5_ECOUT]	0.0157582	0.0164049	0.0319306	0.0231972	0.0305623	0.0388946	0.03125	0.0285171	0.0236941	0.0293138	0.0110196	0.0128017	0.0217654	0.016216	15	Q1RDV5	Formate acetyltransferase 1 OS=Escherichia coli (strain UTI89 / UPEC) GN=pflB PE=4 SV=1 - [Q1RDV5_ECOUT]	0.0121601	0.0077958	0.0325359	0.00860678	0.0174001	7	3	Q1RDV5	Formate acetyltransferase 1 OS=Escherichia coli (strain UTI89 / UPEC) GN=pflB PE=4 SV=1 - [Q1RDV5_ECOUT]	0.444467	0.0334347	0.0697233	0.106767	0.0301528	0.0381526	0.0474398	0.0212917	0.0218978	0.0393427	0.036265	7	Q1RDV5	Formate acetyltransferase 1 OS=Escherichia coli (strain UTI89 / UPEC) GN=pflB PE=4 SV=1 - [Q1RDV5_ECOUT]	0.0312648	0.038206	0.00998336	0.0546154	0.0539033	0.0412068
72	3	Q1RGI8	Chaperone protein DnaK OS=Escherichia coli (strain UTI89 / UPEC) GN=dnaK PE=3 SV=1 - [DNAK_ECOUT]	0.0180291	0.013089	0.0118418	0.0186586	0.0220049	0.0204708	0.0208333	0.0361217	0.0317717	0.0326449	0.02434	0.0161344	0.0326481	0.0184808	1	Q1RGI8	Chaperone protein DnaK OS=Escherichia coli (strain UTI89 / UPEC) GN=dnaK PE=3 SV=1 - [DNAK_ECOUT]	0.0216087	0.020684	0.0338756	0.019437	0.0225526	8	10	Q1RGI8	Chaperone protein DnaK OS=Escherichia coli (strain UTI89 / UPEC) GN=dnaK PE=3 SV=1 - [DNAK_ECOUT]	0.175151	0.00911854	0.0122084	0.00601504	0.015696	0.0341365	0.0223394	0.0243672	0.0199513	0.022336	0.00898218	8	Q1RGI8	Chaperone protein DnaK OS=Escherichia coli (strain UTI89 / UPEC) GN=dnaK PE=3 SV=1 - [DNAK_ECOUT]	0.0262034	0	0.0266223	0	0.0497212	0
33	22	Q1RDU7	30S ribosomal protein S1 OS=Escherichia coli (strain UTI89 / UPEC) GN=rpsA PE=3 SV=1 - [Q1RDU7_ECOUT]	0.00786375	0.0204188	0.00972722	0.0231972	0.0354523	0.0163767	0	0.00380228	0.0452342	0	0.00629692	0.00539578	0.00423216	0.00724736	43	Q1RDU7	30S ribosomal protein S1 OS=Escherichia coli (strain UTI89 / UPEC) GN=rpsA PE=3 SV=1 - [Q1RDU7_ECOUT]	0.00506121	0.00370929	0.0112919	0.0037296	0.00726413	9	13	Q1RDU7	30S ribosomal protein S1 OS=Escherichia coli (strain UTI89 / UPEC) GN=rpsA PE=3 SV=1 - [Q1RDU7_ECOUT]	0.13569	0.0151976	0.0265871	0	0.0107394	0.0200803	0.0180723	0.0186894	0.0053528	0.0110766	0.00989481	9	Q1RDU7	30S ribosomal protein S1 OS=Escherichia coli (strain UTI89 / UPEC) GN=rpsA PE=3 SV=1 - [Q1RDU7_ECOUT]	0.0250171	0.0166113	0.0438159	0.0638462	0.0566914	0.0242826
78	20	Q1REH6	2,3-bisphosphoglycerate-dependent phosphoglycerate mutase OS=Escherichia coli (strain UTI89 / UPEC) GN=gpmA PE=3 SV=1 - [Q1REH6_ECOUT]	0.00833941	0.00506108	0.0158596	0.00252143	0.00733496	0.00511771	0.00595238	0.00570342	0.0220786	0.0306462	0.0198595	0.00714147	0.00665054	0.00659057	7	Q1REH6	2,3-bisphosphoglycerate-dependent phosphoglycerate mutase OS=Escherichia coli (strain UTI89 / UPEC) GN=gpmA PE=3 SV=1 - [Q1REH6_ECOUT]	0.0142305	0.0173519	0.0267943	0.0107226	0.0127545	10	19	Q1REH6	2,3-bisphosphoglycerate-dependent phosphoglycerate mutase OS=Escherichia coli (strain UTI89 / UPEC) GN=gpmA PE=3 SV=1 - [Q1REH6_ECOUT]	0.0885378	0	0.00244167	0	0.00619579	0.0060241	0.00351406	0.0198722	0.0287105	0.0109721	0.0108074	10	Q1REH6	2,3-bisphosphoglycerate-dependent phosphoglycerate mutase OS=Escherichia coli (strain UTI89 / UPEC) GN=gpmA PE=3 SV=1 - [Q1REH6_ECOUT]	0.0221701	0	0.0216306	0	0.0292751	0
13	34	Q1REB0	Outer membrane protein X OS=Escherichia coli (strain UTI89 / UPEC) GN=ompX PE=4 SV=1 - [Q1REB0_ECOUT]	0.00569259	0.013438	0.00909283	0.0131114	0.00366748	0.00409417	0.0119048	0.0171103	0.00969305	0.00466356	0.00532817	0.00504311	0.00423216	0.00475608	23	Q1REB0	Outer membrane protein X OS=Escherichia coli (strain UTI89 / UPEC) GN=ompX PE=4 SV=1 - [Q1REB0_ECOUT]	0.00944869	0.0092418	0.011866	0.00953918	0.00844666	11	16	Q1REB0	Outer membrane protein X OS=Escherichia coli (strain UTI89 / UPEC) GN=ompX PE=4 SV=1 - [Q1REB0_ECOUT]	0.117366	0.0425532	0.00379816	0.0300752	0.00330442	0.00401606	0.0133032	0.00686066	0.00486618	0.003161	0.00542773	11	Q1REB0	Outer membrane protein X OS=Escherichia coli (strain UTI89 / UPEC) GN=ompX PE=4 SV=1 - [Q1REB0_ECOUT]	0.0183477	0.0199336	0	0.00230769	0.0153346	0.0816777
15	33	Q1R7A8	Fructose-bisphosphate aldolase class II OS=Escherichia coli (strain UTI89 / UPEC) GN=fba PE=3 SV=1 - [Q1R7A8_ECOUT]	0.0057693	0.00575916	0.00993868	0.00353001	0.00611247	0.0102354	0.00744048	0.00760456	0.00753904	0.0173218	0.00811334	0.00506075	0.000604595	0.00557141	25	Q1R7A8	Fructose-bisphosphate aldolase class II OS=Escherichia coli (strain UTI89 / UPEC) GN=fba PE=3 SV=1 - [Q1R7A8_ECOUT]	0.00875852	0.00936753	0.00956938	0.00756679	0.0103894	12	23	Q1R7A8	Fructose-bisphosphate aldolase class II OS=Escherichia coli (strain UTI89 / UPEC) GN=fba PE=4 SV=1 - [Q1R7A8_ECOUT]	0.0813125	0.00607903	0.00976668	0	0.00702189	0.0180723	0.0102912	0.00662408	0.0150852	0.00553828	0.00283395	12	Q1R7A8	Fructose-bisphosphate aldolase class II OS=Escherichia coli (strain UTI89 / UPEC) GN=fba PE=3 SV=1 - [Q1R7A8_ECOUT]	0.0180577	0	0.0388242	0	0	0.0103017
7	28	Q1RGJ5	Transaldolase OS=Escherichia coli (strain UTI89 / UPEC) GN=talB PE=3 SV=1 - [Q1RGJ5_ECOUT]	0.00622195	0.00226876	0.00444069	0.00252143	0.00122249	0.00511771	0.00446429	0.00380228	0.0285407	0.0219853	0.010172	0.00581898	0.00120919	0.00586583	17	Q1RGJ5	Transaldolase OS=Escherichia coli (strain UTI89 / UPEC) GN=talB PE=3 SV=1 - [Q1RGJ5_ECOUT]	0.0114699	0.0149	0.00708134	0.0112605	0.00929133	13	37	Q1RGJ5	Transaldolase OS=Escherichia coli (strain UTI89 / UPEC) GN=talB PE=3 SV=1 - [Q1RGJ5_ECOUT]	0.0477498	0	0.00488334	0	0	0.0160643	0.00276104	0.00851668	0.00681265	0.0058779	0.00283395	13	Q1RGJ5	Transaldolase OS=Escherichia coli (strain UTI89 / UPEC) GN=talB PE=3 SV=1 - [Q1RGJ5_ECOUT]	0.0151315	0.00332226	0.00554631	0.00230769	0.00836431	0.00367918
46	99	Q1R8F3	Autonomous glycyl radical cofactor OS=Escherichia coli (strain UTI89 / UPEC) GN=yfiD PE=3 SV=1 - [Q1R8F3_ECOUT]	0.00206375	0.00104712	0.00634384	0.00100857	0.00366748	0.00204708	0.00297619	0	0	0	0.00145314	0.00119906	0.00604595	0.00303483	56	Q1R8F3	Autonomous glycyl radical cofactor OS=Escherichia coli (strain UTI89 / UPEC) GN=yfiD PE=3 SV=1 - [Q1R8F3_ECOUT]	0.00414099	0.00502955	0.00746411	0.00268962	0.00489906	14	32	Q1R8F3	Autonomous glycyl radical cofactor OS=Escherichia coli (strain UTI89 / UPEC) GN=yfiD PE=3 SV=1 - [Q1R8F3_ECOUT]	0.059087	0	0.00135648	0.00150376	0.00413052	0.0220884	0.00878514	0.00212917	0.00291971	0.00608689	0.0100869	14	Q1R8F3	Autonomous glycyl radical cofactor OS=Escherichia coli (strain UTI89 / UPEC) GN=yfiD PE=3 SV=1 - [Q1R8F3_ECOUT]	0.0132335	0.0149502	0.00831947	0	0.0292751	0.0220751
66	102	Q1REB2	DNA protection during starvation protein OS=Escherichia coli (strain UTI89 / UPEC) GN=dps PE=3 SV=3 - [DPS_ECOUT]	0.00201005	0.00157068	0.00148023	0.00655572	0.00244499	0	0.0014881	0.00190114	0	0	0.00133204	0.00215126	0.000604595	0.00212891	76	Q1REB2	DNA protection during starvation protein OS=Escherichia coli (strain UTI89 / UPEC) GN=dps PE=3 SV=3 - [DPS_ECOUT]	0.00320434	0.00396077	0.00210526	0.00286893	0.00346313	15	171	Q1REB2	DNA protection during starvation protein OS=Escherichia coli (strain UTI89 / UPEC) GN=dps PE=3 SV=3 - [DPS_ECOUT]	0.0102174	0.00303951	0.000271297	0	0.00165221	0	0.00150602	0.00260232	0	0.000809844	0.000336231	15	Q1REB2	DNA protection during starvation protein OS=Escherichia coli (strain UTI89 / UPEC) GN=dps PE=3 SV=3 - [DPS_ECOUT]	0.0123899	0	0	0.00615385	0.00418216	0.00662252
79	6	Q1RAF5	Putative pesticin receptor OS=Escherichia coli (strain UTI89 / UPEC) GN=fyuA PE=3 SV=1 - [Q1RAF5_ECOUT]	0.0158886	0.00296684	0.0156481	0.00302572	0.00366748	0.00511771	0.0297619	0.0456274	0.00376952	0.0173218	0.0323323	0.0161344	0.00241838	0.0159215	8	Q1RAF5	Putative pesticin receptor OS=Escherichia coli (strain UTI89 / UPEC) GN=fyuA PE=3 SV=1 - [Q1RAF5_ECOUT]	0.0141813	0.0218157	0.00248804	0.0167474	0.0030408	1180		Q1RAF5		0	0	0	0	0	0	0	0	0	0	0	16	Q1RAF5	Putative pesticin receptor OS=Escherichia coli (strain UTI89 / UPEC) GN=fyuA PE=3 SV=1 - [Q1RAF5_ECOUT]	0.0113882	0	0.00110926	0.0107692	0	0.0139809
114	38	Q1R5V4	DNA-directed RNA polymerase subunit beta' OS=Escherichia coli (strain UTI89 / UPEC) GN=rpoC PE=3 SV=1 - [RPOC_ECOUT]	0.00543941	0.00994764	0.00528653	0.0156329	0.0342298	0.0255885	0	0	0.0140011	0.0153231	0.00411722	0.00447885	0	0.00407664	117	Q1R5V4	DNA-directed RNA polymerase subunit beta' OS=Escherichia coli (strain UTI89 / UPEC) GN=rpoC PE=3 SV=1 - [RPOC_ECOUT]	0.00210336	0.00094304	0.00555024	0.00121929	0.00422333	16	18	Q1R5V4	DNA-directed RNA polymerase subunit beta' OS=Escherichia coli (strain UTI89 / UPEC) GN=rpoC PE=3 SV=1 - [RPOC_ECOUT]	0.0934094	0.0273556	0.00922409	0.0105263	0	0.0100402	0.0110442	0.00662408	0	0.00841192	0.010183	17	Q1R5V4	DNA-directed RNA polymerase subunit beta' OS=Escherichia coli (strain UTI89 / UPEC) GN=rpoC PE=3 SV=1 - [RPOC_ECOUT]	0.0104128	0	0	0.06	0	0.00809419
87	50	Q1RBC0	Pyruvate kinase OS=Escherichia coli (strain UTI89 / UPEC) GN=pykF PE=3 SV=1 - [Q1RBC0_ECOUT]	0.00398941	0.00977312	0.0101501	0.00453858	0.0134474	0.011259	0.00892857	0	0	0.00799467	0.00399612	0.00273316	0.00483676	0.00387281	88	Q1RBC0	Pyruvate kinase OS=Escherichia coli (strain UTI89 / UPEC) GN=pykF PE=3 SV=1 - [Q1RBC0_ECOUT]	0.00285926	0.00188608	0.00497608	0.00240273	0.0043078	17	43	Q1RBC0	Pyruvate kinase OS=Escherichia coli (strain UTI89 / UPEC) GN=pykF PE=3 SV=1 - [Q1RBC0_ECOUT]	0.0409804	0.00303951	0.00515464	0	0.00371747	0.00401606	0.00727912	0.00520464	0.00340633	0.00551216	0.00365051	18	Q1RBC0	Pyruvate kinase OS=Escherichia coli (strain UTI89 / UPEC) GN=pykF PE=3 SV=1 - [Q1RBC0_ECOUT]	0.00975378	0	0.0338325	0.0115385	0.010223	0.00441501
52	12	Q1R9K0	Outer membrane protein 1b (Ibc) OS=Escherichia coli (strain UTI89 / UPEC) GN=ompC PE=3 SV=1 - [Q1R9K0_ECOUT]	0.0110092	0.00069808	0.000845845	0	0	0	0	0	0.00107701	0.00532978	0.00145314	0.0095925	0	0.0194773	62	Q1R9K0	Outer membrane protein 1b (Ibc) OS=Escherichia coli (strain UTI89 / UPEC) GN=ompC PE=3 SV=1 - [Q1R9K0_ECOUT]	0.00391094	0.00515529	0.00210526	0.00415994	0.00244953	18	298	Q1R9K0	Outer membrane protein 1b (Ibc) OS=Escherichia coli (strain UTI89 / UPEC) GN=ompC PE=3 SV=1 - [Q1R9K0_ECOUT]	0.00365012	0	0	0	0	0	0	0	0.000486618	0.00229891	0.000864595	19	Q1R9K0	Outer membrane protein 1b (Ibc) OS=Escherichia coli (strain UTI89 / UPEC) GN=ompC PE=3 SV=1 - [Q1R9K0_ECOUT]	0.00964834	0.00996678	0	0	0.0167286	0.01766
86	95	Q1RAT0	Pyruvate kinase OS=Escherichia coli (strain UTI89 / UPEC) GN=pykA PE=3 SV=1 - [Q1RAT0_ECOUT]	0.00220185	0.00314136	0.00253753	0.000504286	0.00122249	0.00102354	0.00595238	0	0	0	0.00193752	0.00266262	0.00120919	0.00183449	87	Q1RAT0	Pyruvate kinase OS=Escherichia coli (strain UTI89 / UPEC) GN=pykA PE=3 SV=1 - [Q1RAT0_ECOUT]	0.00289212	0.00289199	0.00421053	0.00258203	0.0030408	19	115	Q1RAT0	Pyruvate kinase OS=Escherichia coli (strain UTI89 / UPEC) GN=pykA PE=3 SV=1 - [Q1RAT0_ECOUT]	0.0160619	0	0.00244167	0	0.00165221	0	0.000251004	0.00236574	0.00194647	0.00485906	0.00254575	20	Q1RAT0	Pyruvate kinase OS=Escherichia coli (strain UTI89 / UPEC) GN=pykA PE=3 SV=1 - [Q1RAT0_ECOUT]	0.00959561	0.0265781	0.00554631	0	0.0223048	0.0110375
25	49	Q1RDS9	Aminotransferase OS=Escherichia coli (strain UTI89 / UPEC) GN=aspC PE=3 SV=1 - [Q1RDS9_ECOUT]	0.00405846	0.00226876	0.00444069	0	0.00366748	0.00409417	0.0014881	0.00190114	0.00646204	0.00666223	0.00484379	0.00447885	0.00241838	0.00375957	35	Q1RDS9	Aminotransferase OS=Escherichia coli (strain UTI89 / UPEC) GN=aspC PE=3 SV=1 - [Q1RDS9_ECOUT]	0.00650727	0.00767006	0.00861244	0.00659853	0.003801	20	40	Q1RDS9	Aspartate transaminase OS=Escherichia coli (strain UTI89 / UPEC) GN=aspC PE=3 SV=1 - [Q1RDS9_ECOUT]	0.0426012	0	0.00488334	0.00300752	0.00206526	0.00200803	0.00225904	0.00354862	0.00681265	0.00451945	0.0134973	21	Q1RDS9	Aminotransferase OS=Escherichia coli (strain UTI89 / UPEC) GN=aspC PE=3 SV=1 - [Q1RDS9_ECOUT]	0.00880477	0.00830565	0.0166389	0.01	0.0027881	0.00367918
3	21	Q1R8D3	Chaperone protein ClpB OS=Escherichia coli (strain UTI89 / UPEC) GN=clpB PE=3 SV=1 - [Q1R8D3_ECOUT]	0.00820898	0.00593368	0.00592091	0.00554715	0.00855746	0.00716479	0.00595238	0.0114068	0	0.017988	0.010293	0.0081113	0.0175333	0.00790415	13	Q1R8D3	Chaperone protein ClpB OS=Escherichia coli (strain UTI89 / UPEC) GN=clpB PE=3 SV=1 - [Q1R8D3_ECOUT]	0.0121929	0.00899032	0.0227751	0.0103999	0.0160487	21	26	Q1R8D3	Chaperone protein ClpB OS=Escherichia coli (strain UTI89 / UPEC) GN=clpB PE=3 SV=1 - [Q1R8D3_ECOUT]	0.0735342	0	0.00651112	0.00601504	0.00454358	0.00401606	0.0100402	0.00993612	0.00486618	0.0135322	0.0140737	22	Q1R8D3	Chaperone protein ClpB OS=Escherichia coli (strain UTI89 / UPEC) GN=clpB PE=3 SV=1 - [Q1R8D3_ECOUT]	0.00801392	0.00332226	0.00332779	0.01	0	0
44	52	Q1R5U9	50S ribosomal protein L1 OS=Escherichia coli (strain UTI89 / UPEC) GN=rplA PE=3 SV=1 - [RL1_ECOUT]	0.00380529	0.0122164	0.00697822	0.0237015	0.0183374	0.0163767	0.016369	0.0152091	0.0193861	0.00732845	0.00581255	0.00178096	0.000604595	0.00224215	54	Q1R5U9	50S ribosomal protein L1 OS=Escherichia coli (strain UTI89 / UPEC) GN=rplA PE=3 SV=1 - [RL1_ECOUT]	0.00419029	0.00477807	0.00516746	0.00369374	0.00413886	22	22	Q1R5U9	50S ribosomal protein L1 OS=Escherichia coli (strain UTI89 / UPEC) GN=rplA PE=3 SV=1 - [RL1_ECOUT]	0.0852501	0.0182371	0.0130222	0.0120301	0.00454358	0.00401606	0.00753012	0.00804353	0.00875912	0.0064265	0.00264182	23	Q1R5U9	50S ribosomal protein L1 OS=Escherichia coli (strain UTI89 / UPEC) GN=rplA PE=3 SV=1 - [RL1_ECOUT]	0.00798756	0.0448505	0	0.0307692	0.0139405	0.00294334
74	9	Q1R6N8	Uronate isomerase OS=Escherichia coli (strain UTI89 / UPEC) GN=uxaC PE=3 SV=1 - [Q1R6N8_ECOUT]	0.0124209	0.0008726	0.00296046	0.00100857	0	0	0.0014881	0.00380228	0.00215401	0.00732845	0.0192541	0.015817	0.00483676	0.0116864	3	Q1R6N8	Uronate isomerase OS=Escherichia coli (strain UTI89 / UPEC) GN=uxaC PE=3 SV=1 - [Q1R6N8_ECOUT]	0.0189467	0.016346	0.0164593	0.0207997	0.0191739	23	205	Q1R6N8	Uronate isomerase OS=Escherichia coli (strain UTI89 / UPEC) GN=uxaC PE=3 SV=1 - [Q1R6N8_ECOUT]	0.00808626	0	0.00108519	0	0.000826105	0	0.00200803	0.000236574	0	0.00287364	0.00105673	24	Q1R6N8	Uronate isomerase OS=Escherichia coli (strain UTI89 / UPEC) GN=uxaC PE=3 SV=1 - [Q1R6N8_ECOUT]	0.00788211	0	0.000554631	0.00538462	0.00604089	0.00367918
28	59	Q1R3R3	Glucose-6-phosphate isomerase OS=Escherichia coli (strain UTI89 / UPEC) GN=pgi PE=3 SV=2 - [G6PI_ECOUT]	0.00345238	0.00314136	0.00528653	0.00605144	0	0.00102354	0.0014881	0.00190114	0.00269251	0.00532978	0.00883991	0.00299765	0	0.00303483	38	Q1R3R3	Glucose-6-phosphate isomerase OS=Escherichia coli (strain UTI89 / UPEC) GN=pgi PE=3 SV=2 - [G6PI_ECOUT]	0.0058664	0.00660128	0.00593301	0.00527165	0.00625053	24	41	Q1R3R3	Glucose-6-phosphate isomerase OS=Escherichia coli (strain UTI89 / UPEC) GN=pgi PE=3 SV=2 - [G6PI_ECOUT]	0.0412405	0.00607903	0.000542594	0	0.00454358	0.00803213	0.00502008	0.00615093	0.00389294	0.00404922	0.00293002	25	Q1R3R3	Glucose-6-phosphate isomerase OS=Escherichia coli (strain UTI89 / UPEC) GN=pgi PE=3 SV=2 - [G6PI_ECOUT]	0.00777666	0	0.00110926	0.00769231	0	0.00515085
		Q1R637;A8AQJ0	DNA-directed RNA polymerase subunit alpha OS=Escherichia coli (strain UTI89 / UPEC) GN=rpoA PE=3 SV=1 - [RPOA_ECOUT]	0	0	0	0	0	0	0	0	0	0	0	0	0	0	0			0	0	0	0	0	1181		Q1R637;A8AQJ0		0	0	0	0	0	0	0	0	0	0	0	26	Q1R637;A8AQJ0	DNA-directed RNA polymerase subunit alpha OS=Escherichia coli (strain UTI89 / UPEC) GN=rpoA PE=3 SV=1 - [RPOA_ECOUT]	0.00777666	0.0116279	0.00998336	0.0153846	0.00557621	0.00883002
20	35	Q1R4I1	D-ribose-binding periplasmic protein OS=Escherichia coli (strain UTI89 / UPEC) GN=rbsB PE=4 SV=1 - [Q1R4I1_ECOUT]	0.00556216	0	0.000422922	0	0	0	0	0	0	0.005996	0.00508598	0.00506075	0.0211608	0.0079268	30	Q1R4I1	D-ribose-binding periplasmic protein OS=Escherichia coli (strain UTI89 / UPEC) GN=rbsB PE=4 SV=1 - [Q1R4I1_ECOUT]	0.0073289	0.011065	0.00574163	0.00756679	0.00244953	25	739	Q1R4I1	D-ribose-binding periplasmic protein OS=Escherichia coli (strain UTI89 / UPEC) GN=rbsB PE=4 SV=1 - [Q1R4I1_ECOUT]	0.000287364	0	0	0	0	0	0	0	0	0.000287364	0	27	Q1R4I1	D-ribose-binding periplasmic protein OS=Escherichia coli (strain UTI89 / UPEC) GN=rbsB PE=4 SV=1 - [Q1R4I1_ECOUT]	0.00772394	0	0	0	0.000929368	0
18	51	Q1REV6	Alkyl hydroperoxide reductase, C22 subunit detoxification of hydroperoxides OS=Escherichia coli (strain UTI89 / UPEC) GN=ahpC PE=4 SV=1 - [Q1REV6_ECOUT]	0.00383597	0.00645724	0.00634384	0.00605144	0.0110024	0.00818833	0.00892857	0.00760456	0.00376952	0.00466356	0.00544926	0.00303292	0.0120919	0.00317072	28	Q1REV6	Alkyl hydroperoxide reductase, C22 subunit detoxification of hydroperoxides OS=Escherichia coli (strain UTI89 / UPEC) GN=ahpC PE=4 SV=1 - [Q1REV6_ECOUT]	0.00757538	0.00823589	0.011866	0.00649094	0.00734859	26	28	Q1REV6	Alkyl hydroperoxide reductase, C22 subunit detoxification of hydroperoxides OS=Escherichia coli (strain UTI89 / UPEC) GN=ahpC PE=4 SV=1 - [Q1REV6_ECOUT]	0.0723315	0	0.00325556	0.00300752	0.007848	0.0160643	0.00401606	0.0130116	0.0141119	0.00467619	0.00634036	28	Q1REV6	Alkyl hydroperoxide reductase, C22 subunit detoxification of hydroperoxides OS=Escherichia coli (strain UTI89 / UPEC) GN=ahpC PE=4 SV=1 - [Q1REV6_ECOUT]	0.00753941	0	0	0.00153846	0	0
83	19	Q1RCY1	Outer membrane porin protein NmpC OS=Escherichia coli (strain UTI89 / UPEC) GN=nmpC PE=3 SV=1 - [Q1RCY1_ECOUT]	0.00833941	0	0.000211461	0	0	0	0	0	0.00269251	0	0.000726568	0.0107387	0	0.010554	85	Q1RCY1	Outer membrane porin protein NmpC OS=Escherichia coli (strain UTI89 / UPEC) GN=nmpC PE=3 SV=1 - [Q1RCY1_ECOUT]	0.00300715	0.0024519	0	0.00491304	0.000591266	1182		Q1RCY1		0	0	0	0	0	0	0	0	0	0	0	29	Q1RCY1	Outer membrane porin protein NmpC OS=Escherichia coli (strain UTI89 / UPEC) GN=nmpC PE=3 SV=1 - [Q1RCY1_ECOUT]	0.00719671	0.00166113	0	0	0.0027881	0.000735835
41	67	Q1RFZ1	Lipoprotein OS=Escherichia coli (strain UTI89 / UPEC) GN=metQ PE=3 SV=1 - [Q1RFZ1_ECOUT]	0.0031992	0.00296684	0.00549799	0.00151286	0	0	0.00446429	0.00760456	0.00592353	0.00732845	0.00641802	0.00262736	0.00181378	0.00308013	51	Q1RFZ1	Lipoprotein OS=Escherichia coli (strain UTI89 / UPEC) GN=metQ PE=3 SV=1 - [Q1RFZ1_ECOUT]	0.00433818	0.00502955	0.00382775	0.00412408	0.00413886	27	73	Q1RFZ1	Lipoprotein OS=Escherichia coli (strain UTI89 / UPEC) GN=metQ PE=3 SV=1 - [Q1RFZ1_ECOUT]	0.0237052	0	0.00325556	0.00902256	0.000826105	0	0.00200803	0.00496806	0.000486618	0.00198542	0.00115279	30	Q1RFZ1	Lipoprotein OS=Escherichia coli (strain UTI89 / UPEC) GN=metQ PE=3 SV=1 - [Q1RFZ1_ECOUT]	0.00703854	0.0249169	0.00831947	0	0.00743494	0.0154525
99	77	Q1RG21	30S ribosomal protein S2 OS=Escherichia coli (strain UTI89 / UPEC) GN=rpsB PE=3 SV=2 - [RS2_ECOUT]	0.0027619	0.00802792	0.00592091	0.01412	0.0183374	0.0102354	0	0.00570342	0	0	0.00145314	0.00186913	0.00604595	0.00197038	102	Q1RG21	30S ribosomal protein S2 OS=Escherichia coli (strain UTI89 / UPEC) GN=rpsB PE=3 SV=2 - [RS2_ECOUT]	0.00244844	0.00157173	0.00325359	0.00265376	0.0027874	28	27	Q1RG21	30S ribosomal protein S2 OS=Escherichia coli (strain UTI89 / UPEC) GN=rpsB PE=3 SV=2 - [RS2_ECOUT]	0.0734566	0.00303951	0.0138361	0.0330827	0.00330442	0	0.00326305	0.00591436	0.00194647	0.00436271	0.00470724	31	Q1RG21	30S ribosomal protein S2 OS=Escherichia coli (strain UTI89 / UPEC) GN=rpsB PE=3 SV=2 - [RS2_ECOUT]	0.00674856	0.0348837	0.010538	0.0169231	0	0.00515085
		Q1R612;A8AQL0	30S ribosomal protein S3 OS=Escherichia coli (strain UTI89 / UPEC) GN=rpsC PE=3 SV=1 - [RS3_ECOUT]	0	0	0	0	0	0	0	0	0	0	0	0	0	0	0			0	0	0	0	0	1183		Q1R612;A8AQL0		0	0	0	0	0	0	0	0	0	0	0	32	Q1R612;A8AQL0	30S ribosomal protein S3 OS=Escherichia coli (strain UTI89 / UPEC) GN=rpsC PE=3 SV=1 - [RS3_ECOUT]	0.00659039	0.0265781	0.00499168	0.00692308	0.0241636	0.00735835
8	79	Q1R6A3	Malate dehydrogenase OS=Escherichia coli (strain UTI89 / UPEC) GN=mdh PE=3 SV=2 - [MDH_ECOUT]	0.00266984	0.0017452	0.00613237	0.00353001	0	0	0.00892857	0	0.0134626	0.0173218	0.00605473	0.00201019	0.00362757	0.0016986	18	Q1R6A3	Malate dehydrogenase OS=Escherichia coli (strain UTI89 / UPEC) GN=mdh PE=3 SV=2 - [MDH_ECOUT]	0.0107469	0.0140199	0.00535885	0.0123722	0.00489906	29	35	Q1R6A3	Malate dehydrogenase OS=Escherichia coli (strain UTI89 / UPEC) GN=mdh PE=3 SV=2 - [MDH_ECOUT]	0.0533543	0	0.00244167	0	0.0123916	0	0.0100402	0.00449491	0.00583942	0.00493743	0.0132091	33	Q1R6A3	Malate dehydrogenase OS=Escherichia coli (strain UTI89 / UPEC) GN=mdh PE=3 SV=2 - [MDH_ECOUT]	0.0063795	0	0.00166389	0	0.00743494	0.00294334
27	16	Q1R530	Xylose isomerase OS=Escherichia coli (strain UTI89 / UPEC) GN=xylA PE=3 SV=1 - [Q1R530_ECOUT]	0.00927538	0.00157068	0.00528653	0.00201715	0.00488998	0.0153531	0.0386905	0.0304183	0.000538503	0.000666223	0.0238557	0.0091164	0.0175333	0.00826652	37	Q1R530	Xylose isomerase OS=Escherichia coli (strain UTI89 / UPEC) GN=xylA PE=3 SV=1 - [Q1R530_ECOUT]	0.00616219	0.00352068	0.0120574	0.004662	0.0106428	30	17	Q1R530	Xylose isomerase OS=Escherichia coli (strain UTI89 / UPEC) GN=xylA PE=3 SV=1 - [Q1R530_ECOUT]	0.102443	0	0.0105806	0.00902256	0.0375878	0.00200803	0.00552209	0.0113556	0	0.0133494	0.013017	34	Q1R530	Xylose isomerase OS=Escherichia coli (strain UTI89 / UPEC) GN=xylA PE=3 SV=1 - [Q1R530_ECOUT]	0.00606316	0	0.00443705	0	0.0111524	0.00956586
51	56	Q1RF62	Chaperone protein HtpG OS=Escherichia coli (strain UTI89 / UPEC) GN=htpG PE=3 SV=1 - [HTPG_ECOUT]	0.00354444	0.00157068	0.00190315	0.00151286	0	0	0	0.00190114	0.0102316	0.00532978	0.00472269	0.00393222	0.00362757	0.00328396	61	Q1RF62	Chaperone protein HtpG OS=Escherichia coli (strain UTI89 / UPEC) GN=htpG PE=3 SV=1 - [HTPG_ECOUT]	0.00392737	0.00113165	0.00976077	0.00240273	0.00870006	31	136	Q1RF62	Chaperone protein HtpG OS=Escherichia coli (strain UTI89 / UPEC) GN=htpG PE=3 SV=1 - [HTPG_ECOUT]	0.0127526	0	0.00162778	0	0	0	0.000502008	0.00425834	0.000486618	0.00289976	0.00297805	35	Q1RF62	Chaperone protein HtpG OS=Escherichia coli (strain UTI89 / UPEC) GN=htpG PE=3 SV=1 - [HTPG_ECOUT]	0.0060368	0.00498339	0.00277316	0	0	0.0103017
90	60	Q1R6U8	Outer membrane protein TolC OS=Escherichia coli (strain UTI89 / UPEC) GN=tolC PE=4 SV=1 - [Q1R6U8_ECOUT]	0.00340634	0.00401396	0.00232607	0.00100857	0	0	0.0014881	0	0.00861605	0.00732845	0.00932429	0.00357955	0	0.0022648	92	Q1R6U8	Outer membrane protein TolC OS=Escherichia coli (strain UTI89 / UPEC) GN=tolC PE=4 SV=1 - [Q1R6U8_ECOUT]	0.00271136	0.00264051	0.000574163	0.00333513	0.0022806	32	182	Q1R6U8	Outer membrane protein TolC OS=Escherichia coli (strain UTI89 / UPEC) GN=tolC PE=4 SV=1 - [Q1R6U8_ECOUT]	0.00962405	0.00303951	0.000542594	0	0.000826105	0	0.000251004	0.00212917	0	0.000914339	0.00192132	36	Q1R6U8	Outer membrane protein TolC OS=Escherichia coli (strain UTI89 / UPEC) GN=tolC PE=4 SV=1 - [Q1R6U8_ECOUT]	0.00595772	0	0	0	0.00929368	0.0183959
		Q1R630;A8AQJ5	50S ribosomal protein L15 OS=Escherichia coli (strain UTI89 / UPEC) GN=rplO PE=3 SV=1 - [RL15_ECOUT]	0	0	0	0	0	0	0	0	0	0	0	0	0	0	0			0	0	0	0	0	1184		Q1R630;A8AQJ5		0	0	0	0	0	0	0	0	0	0	0	37	Q1R630;A8AQJ5	50S ribosomal protein L15 OS=Escherichia coli (strain UTI89 / UPEC) GN=rplO PE=3 SV=1 - [RL15_ECOUT]	0.00585227	0.0199336	0.00831947	0.00461538	0.0157993	0.00441501
2	14	Q1R7A7	Phosphoglycerate kinase OS=Escherichia coli (strain UTI89 / UPEC) GN=pgk PE=3 SV=1 - [Q1R7A7_ECOUT]	0.010104	0.00506108	0.016494	0.0226929	0.0281174	0.0184237	0.00744048	0.0114068	0.0145396	0.0386409	0.0142892	0.00818183	0.00302297	0.00987453	12	Q1R7A7	Phosphoglycerate kinase OS=Escherichia coli (strain UTI89 / UPEC) GN=pgk PE=3 SV=1 - [Q1R7A7_ECOUT]	0.0123244	0.0130768	0.018756	0.010364	0.0130923	33	12	Q1R7A7	Phosphoglycerate kinase OS=Escherichia coli (strain UTI89 / UPEC) GN=pgk PE=3 SV=1 - [Q1R7A7_ECOUT]	0.158489	0	0.00786761	0.0135338	0.0231309	0.0341365	0.0125502	0.0236574	0.0189781	0.0112333	0.0134012	38	Q1R7A7	Phosphoglycerate kinase OS=Escherichia coli (strain UTI89 / UPEC) GN=pgk PE=3 SV=1 - [Q1R7A7_ECOUT]	0.00566774	0.0149502	0	0	0.0195167	0.0242826
89	76	Q1R8V4	Phosphoenolpyruvate-protein phosphotransferase OS=Escherichia coli (strain UTI89 / UPEC) GN=ptsI PE=3 SV=1 - [Q1R8V4_ECOUT]	0.00283862	0.00471204	0.00465215	0.00151286	0.00122249	0.00204708	0.00297619	0.00190114	0	0	0.00266408	0.00287422	0.00181378	0.00280835	90	Q1R8V4	Phosphoenolpyruvate-protein phosphotransferase OS=Escherichia coli (strain UTI89 / UPEC) GN=ptsI PE=3 SV=1 - [Q1R8V4_ECOUT]	0.0027278	0.00194895	0.0061244	0.00179308	0.00447673	34	52	Q1R8V4	Phosphoenolpyruvate-protein phosphotransferase OS=Escherichia coli (strain UTI89 / UPEC) GN=ptsI PE=3 SV=1 - [Q1R8V4_ECOUT]	0.0328619	0	0.00379816	0	0.00536968	0.00803213	0.00552209	0.00212917	0	0.00373573	0.00427494	39	Q1R8V4	Phosphoenolpyruvate-protein phosphotransferase OS=Escherichia coli (strain UTI89 / UPEC) GN=ptsI PE=3 SV=1 - [Q1R8V4_ECOUT]	0.00545685	0	0.00166389	0	0.0185874	0.00735835
		Q1R604;A0A0H3FKN5	50S ribosomal protein L4 OS=Escherichia coli (strain UTI89 / UPEC) GN=rplD PE=3 SV=1 - [RL4_ECOUT]	0	0	0	0	0	0	0	0	0	0	0	0	0	0	0			0	0	0	0	0	1185		Q1R604;A0A0H3FKN5		0	0	0	0	0	0	0	0	0	0	0	40	Q1R604;A0A0H3FKN5	50S ribosomal protein L4 OS=Escherichia coli (strain UTI89 / UPEC) GN=rplD PE=3 SV=1 - [RL4_ECOUT]	0.00495598	0.00996678	0.0110926	0.0138462	0.0120818	0.00147167
88	73	Q1R9B6	Phosphate acetyltransferase OS=Escherichia coli (strain UTI89 / UPEC) GN=pta PE=3 SV=1 - [Q1R9B6_ECOUT]	0.00292301	0.00401396	0.00169169	0.00151286	0	0	0	0	0	0.00466356	0.000605473	0.00278606	0	0.0040087	89	Q1R9B6	Phosphate acetyltransferase OS=Escherichia coli (strain UTI89 / UPEC) GN=pta PE=3 SV=1 - [Q1R9B6_ECOUT]	0.00279353	0.00188608	0.00421053	0.00240273	0.0043078	35	94	Q1R9B6	Phosphate acetyltransferase OS=Escherichia coli (strain UTI89 / UPEC) GN=pta PE=3 SV=1 - [Q1R9B6_ECOUT]	0.0184535	0	0.00406945	0	0.00289137	0	0.00301205	0.00212917	0	0.00370961	0.00264182	41	Q1R9B6	Phosphate acetyltransferase OS=Escherichia coli (strain UTI89 / UPEC) GN=pta PE=3 SV=1 - [Q1R9B6_ECOUT]	0.00485053	0	0.00443705	0.00692308	0	0.00441501
233	225	Q1RDS7	Asparagine--tRNA ligase OS=Escherichia coli (strain UTI89 / UPEC) GN=asnS PE=3 SV=1 - [SYN_ECOUT]	0.00102037	0.00209424	0.00126877	0.000504286	0.00122249	0	0	0	0	0	0.000847663	0.00118143	0	0.000883272	237	Q1RDS7	Asparagine--tRNA ligase OS=Escherichia coli (strain UTI89 / UPEC) GN=asnS PE=3 SV=1 - [SYN_ECOUT]	0.000870923	0.000251477	0.00172249	0.000430339	0.00236506	36	127	Q1RDS7	Asparagine--tRNA ligase OS=Escherichia coli (strain UTI89 / UPEC) GN=asnS PE=3 SV=1 - [SYN_ECOUT]	0.014151	0	0.00352686	0	0.000413052	0.00200803	0.00150602	0.000709723	0.000973236	0.0026124	0.00240165	42	Q1RDS7	Asparagine--tRNA ligase OS=Escherichia coli (strain UTI89 / UPEC) GN=asnS PE=3 SV=1 - [SYN_ECOUT]	0.00485053	0.00498339	0.00721021	0.0130769	0.0106877	0.00367918
14	23	Q1R2J3	Mannonate dehydratase OS=Escherichia coli (strain UTI89 / UPEC) GN=uxuA PE=3 SV=1 - [UXUA_ECOUT]	0.00764126	0	0.00422922	0.00100857	0	0	0	0.00380228	0	0.000666223	0.00581255	0.00700041	0.0199516	0.0111655	24	Q1R2J3	Mannonate dehydratase OS=Escherichia coli (strain UTI89 / UPEC) GN=uxuA PE=3 SV=1 - [UXUA_ECOUT]	0.00880782	0.0094304	0.0130144	0.00731576	0.00962919	37	50	Q1R2J3	Mannonate dehydratase OS=Escherichia coli (strain UTI89 / UPEC) GN=uxuA PE=3 SV=1 - [UXUA_ECOUT]	0.0345742	0	0.00461205	0	0.00289137	0	0.00451807	0.00709723	0.00486618	0.00593014	0.00465921	43	Q1R2J3	Mannonate dehydratase OS=Escherichia coli (strain UTI89 / UPEC) GN=uxuA PE=3 SV=1 - [UXUA_ECOUT]	0.00461328	0	0	0.00230769	0.00836431	0.0198675
153	186	Q1RET7	Cold shock-like protein CspE OS=Escherichia coli (strain UTI89 / UPEC) GN=cspE PE=4 SV=1 - [Q1RET7_ECOUT]	0.00122751	0	0	0	0	0	0	0	0	0	0.000242189	0.00160463	0	0.00151742	156	Q1RET7	Cold shock-like protein CspE OS=Escherichia coli (strain UTI89 / UPEC) GN=cspE PE=4 SV=1 - [Q1RET7_ECOUT]	0.00149536	0.00289199	0.00229665	0.00100412	0.000422333	38	525	Q1RET7	Cold shock-like protein CspE OS=Escherichia coli (strain UTI89 / UPEC) GN=cspE PE=4 SV=1 - [Q1RET7_ECOUT]	0.000927819	0	0	0	0	0	0	0	0	0.00078372	0.000144099	44	Q1RET7	Cold shock-like protein CspE OS=Escherichia coli (strain UTI89 / UPEC) GN=cspE PE=4 SV=1 - [Q1RET7_ECOUT]	0.00448147	0	0.00110926	0.00307692	0.0111524	0.00147167
69	93	Q1RE62	Arginine-binding periplasmic protein 1 OS=Escherichia coli (strain UTI89 / UPEC) GN=artI PE=3 SV=1 - [Q1RE62_ECOUT]	0.00224021	0	0.000845845	0.000504286	0	0	0	0	0.000538503	0	0.000242189	0.00172806	0.00665054	0.0039634	79	Q1RE62	Arginine-binding periplasmic protein 1 OS=Escherichia coli (strain UTI89 / UPEC) GN=artI PE=3 SV=1 - [Q1RE62_ECOUT]	0.00315504	0.00314347	0.00114833	0.00347857	0.0032942	39	508	Q1RE62	Arginine-binding periplasmic protein 1 OS=Escherichia coli (strain UTI89 / UPEC) GN=artI PE=3 SV=1 - [Q1RE62_ECOUT]	0.00101332	0	0	0	0	0	0	0.000473149	0	0.000444108	9.60661e-05	45	Q1RE62	Arginine-binding periplasmic protein 1 OS=Escherichia coli (strain UTI89 / UPEC) GN=artI PE=3 SV=1 - [Q1RE62_ECOUT]	0.00445511	0	0	0	0.00139405	0
42	82	Q1RG19	Elongation factor Ts OS=Escherichia coli (strain UTI89 / UPEC) GN=tsf PE=3 SV=1 - [EFTS_ECOUT]	0.00250873	0.00157068	0.00211461	0.00403429	0	0	0	0	0	0	0.00254299	0.00305055	0	0.00240069	52	Q1RG19	Elongation factor Ts OS=Escherichia coli (strain UTI89 / UPEC) GN=tsf PE=3 SV=1 - [EFTS_ECOUT]	0.00430532	0.00546963	0.00267943	0.00455442	0.00287186	40	67	Q1RG19	Elongation factor Ts OS=Escherichia coli (strain UTI89 / UPEC) GN=tsf PE=3 SV=1 - [EFTS_ECOUT]	0.0261054	0	0.00081389	0	0.000826105	0	0.00476908	0.00307547	0.00583942	0.00593014	0.00485134	47	Q1RG19	Elongation factor Ts OS=Escherichia coli (strain UTI89 / UPEC) GN=tsf PE=3 SV=1 - [EFTS_ECOUT]	0.00442874	0	0	0.00538462	0	0.000735835
		Q1R636;A8AQJ1	30S ribosomal protein S4 OS=Escherichia coli (strain UTI89 / UPEC) GN=rpsD PE=3 SV=1 - [RS4_ECOUT]	0	0	0	0	0	0	0	0	0	0	0	0	0	0	0			0	0	0	0	0	1186		Q1R636;A8AQJ1		0	0	0	0	0	0	0	0	0	0	0	46	Q1R636;A8AQJ1	30S ribosomal protein S4 OS=Escherichia coli (strain UTI89 / UPEC) GN=rpsD PE=3 SV=1 - [RS4_ECOUT]	0.00442874	0.00498339	0.0127565	0	0.00789963	0.00367918
10	65	Q1RG76	Acetyltransferase component of pyruvate dehydrogenase complex OS=Escherichia coli (strain UTI89 / UPEC) GN=aceF PE=3 SV=1 - [Q1RG76_ECOUT]	0.00326058	0.017452	0.0038063	0.0156329	0.00611247	0.00204708	0.00446429	0.0114068	0.00323102	0.00266489	0.000847663	0.00222179	0.00544135	0.00242334	20	Q1RG76	Acetyltransferase component of pyruvate dehydrogenase complex OS=Escherichia coli (strain UTI89 / UPEC) GN=aceF PE=3 SV=1 - [Q1RG76_ECOUT]	0.010714	0.01446	0.00937799	0.0110095	0.0055748	41	30	Q1RG76	Acetyltransferase component of pyruvate dehydrogenase complex OS=Escherichia coli (strain UTI89 / UPEC) GN=aceF PE=3 SV=1 - [Q1RG76_ECOUT]	0.0650312	0.00911854	0.00542594	0.0120301	0.00536968	0	0.0185743	0.00331204	0.00145985	0.00493743	0.0048033	48	Q1RG76	Acetyltransferase component of pyruvate dehydrogenase complex OS=Escherichia coli (strain UTI89 / UPEC) GN=aceF PE=3 SV=1 - [Q1RG76_ECOUT]	0.00424421	0.00166113	0.00166389	0	0.00418216	0
67	80	Q1RD16	Isocitrate dehydrogenase [NADP] OS=Escherichia coli (strain UTI89 / UPEC) GN=icdA PE=3 SV=1 - [Q1RD16_ECOUT]	0.00256243	0.0017452	0.00105731	0.00201715	0	0	0	0	0	0	0	0.00134013	0.050786	0.00242334	77	Q1RD16	Isocitrate dehydrogenase [NADP] OS=Escherichia coli (strain UTI89 / UPEC) GN=icdA PE=3 SV=1 - [Q1RD16_ECOUT]	0.00318791	0.00333208	0.00516746	0.00276134	0.00312526	42	88	Q1RD16	Isocitrate dehydrogenase [NADP] OS=Escherichia coli (strain UTI89 / UPEC) GN=icdA PE=3 SV=1 - [Q1RD16_ECOUT]	0.019901	0	0.00352686	0	0.00743494	0	0.00200803	0	0	0.00404922	0.00288198	49	Q1RD16	Isocitrate dehydrogenase [NADP] OS=Escherichia coli (strain UTI89 / UPEC) GN=icdA PE=3 SV=1 - [Q1RD16_ECOUT]	0.00419149	0	0.000554631	0.00230769	0.00325279	0.00147167
		Q1R5C1;A8AR74	Universal stress protein OS=Escherichia coli (strain UTI89 / UPEC) GN=uspA PE=3 SV=1 - [Q1R5C1_ECOUT]	0	0	0	0	0	0	0	0	0	0	0	0	0	0	0			0	0	0	0	0	1187		Q1R5C1;A8AR74		0	0	0	0	0	0	0	0	0	0	0	50	Q1R5C1;A8AR74	Universal stress protein OS=Escherichia coli (strain UTI89 / UPEC) GN=uspA PE=3 SV=1 - [Q1R5C1_ECOUT]	0.00411241	0	0	0	0	0
		Q1R613;A8AQK9	50S ribosomal protein L16 OS=Escherichia coli (strain UTI89 / UPEC) GN=rplP PE=3 SV=1 - [RL16_ECOUT]	0	0	0	0	0	0	0	0	0	0	0	0	0	0	0			0	0	0	0	0	1188		Q1R613;A8AQK9		0	0	0	0	0	0	0	0	0	0	0	51	Q1R613;A8AQK9	50S ribosomal protein L16 OS=Escherichia coli (strain UTI89 / UPEC) GN=rplP PE=3 SV=1 - [RL16_ECOUT]	0.00392787	0.0182724	0.0122019	0.00307692	0.010223	0.00294334
198	293	Q1R602	50S ribosomal protein L3 OS=Escherichia coli (strain UTI89 / UPEC) GN=rplC PE=3 SV=1 - [RL3_ECOUT]	0.000728835	0.00191972	0.00148023	0.00151286	0.00366748	0	0	0	0.00215401	0	0.000968758	0.000440832	0	0.000770032	196	Q1R602	50S ribosomal protein L3 OS=Escherichia coli (strain UTI89 / UPEC) GN=rplC PE=3 SV=1 - [RL3_ECOUT]	0.00106811	0	0.00210526	0.00157791	0.000844666	43	119	Q1R602	50S ribosomal protein L3 OS=Escherichia coli (strain UTI89 / UPEC) GN=rplC PE=3 SV=1 - [RL3_ECOUT]	0.0148848	0	0.00434075	0	0.000413052	0	0.00451807	0.00212917	0	0.00180255	0.00168116	52	Q1R602	50S ribosomal protein L3 OS=Escherichia coli (strain UTI89 / UPEC) GN=rplC PE=3 SV=1 - [RL3_ECOUT]	0.00384879	0.00166113	0.00998336	0.00923077	0.00743494	0
19	61	Q1R553	Periplasmic dipeptide transport protein OS=Escherichia coli (strain UTI89 / UPEC) GN=dppA PE=4 SV=1 - [Q1R553_ECOUT]	0.0033373	0.0008726	0.00338338	0.00100857	0	0	0	0	0.00323102	0.00199867	0.00242189	0.00305055	0.00120919	0.00468814	29	Q1R553	Periplasmic dipeptide transport protein OS=Escherichia coli (strain UTI89 / UPEC) GN=dppA PE=4 SV=1 - [Q1R553_ECOUT]	0.00750965	0.0100591	0.00440191	0.00724404	0.00608159	44	113	Q1R553	Periplasmic dipeptide transport protein OS=Escherichia coli (strain UTI89 / UPEC) GN=dppA PE=4 SV=1 - [Q1R553_ECOUT]	0.0161624	0	0.00244167	0	0.00165221	0	0.000753012	0.00402176	0.00340633	0.00263852	0.00124886	53	Q1R553	Periplasmic dipeptide transport protein OS=Escherichia coli (strain UTI89 / UPEC) GN=dppA PE=4 SV=1 - [Q1R553_ECOUT]	0.00382243	0	0.000554631	0.000769231	0	0
184	163	Q1R607	50S ribosomal protein L2 OS=Escherichia coli (strain UTI89 / UPEC) GN=rplB PE=3 SV=1 - [RL2_ECOUT]	0.00134259	0.0052356	0.00232607	0.00302572	0.00488998	0.00614125	0	0	0.00430802	0	0.00108985	0.000775864	0.00120919	0.00120034	186	Q1R607	50S ribosomal protein L2 OS=Escherichia coli (strain UTI89 / UPEC) GN=rplB PE=3 SV=1 - [RL2_ECOUT]	0.00113384	0.000754432	0.00344498	0.000932401	0.00109807	45	68	Q1R607	50S ribosomal protein L2 OS=Escherichia coli (strain UTI89 / UPEC) GN=rplB PE=3 SV=1 - [RL2_ECOUT]	0.0257766	0	0.010038	0	0.00330442	0.00200803	0.00125502	0.00141945	0.00291971	0.00214217	0.00268985	54	Q1R607	50S ribosomal protein L2 OS=Escherichia coli (strain UTI89 / UPEC) GN=rplB PE=3 SV=1 - [RL2_ECOUT]	0.00379607	0	0	0	0.0134758	0
1	26	Q1RG77	Pyruvate dehydrogenase E1 component OS=Escherichia coli (strain UTI89 / UPEC) GN=aceE PE=4 SV=1 - [Q1RG77_ECOUT]	0.0074111	0.0200698	0.0122647	0.0327786	0.0256724	0.0214944	0.00744048	0.0532319	0.0134626	0	0.00726568	0.00490205	0.000604595	0.00654527	11	Q1RG77	Pyruvate dehydrogenase E1 component OS=Escherichia coli (strain UTI89 / UPEC) GN=aceE PE=4 SV=1 - [Q1RG77_ECOUT]	0.0126037	0.0155287	0.0116746	0.0125157	0.00929133	46	8	Q1RG77	Pyruvate dehydrogenase E1 component OS=Escherichia coli (strain UTI89 / UPEC) GN=aceE PE=4 SV=1 - [Q1RG77_ECOUT]	0.235584	0.0395137	0.0230602	0.0195489	0.0227179	0.0401606	0.0436747	0.0120653	0.010219	0.0105018	0.0141217	55	Q1RG77	Pyruvate dehydrogenase E1 component OS=Escherichia coli (strain UTI89 / UPEC) GN=aceE PE=4 SV=1 - [Q1RG77_ECOUT]	0.00374334	0	0	0	0	0.00441501
12	29	Q1REY0	Ferrienterobactin receptor OS=Escherichia coli (strain UTI89 / UPEC) GN=fepA PE=3 SV=1 - [Q1REY0_ECOUT]	0.00605317	0.00942408	0.0103616	0	0.00244499	0.00307062	0.00595238	0.00570342	0.00215401	0.00333111	0.0136837	0.00550158	0	0.00543552	22	Q1REY0	Ferrienterobactin receptor OS=Escherichia coli (strain UTI89 / UPEC) GN=fepA PE=3 SV=1 - [Q1REY0_ECOUT]	0.00946512	0.011065	0.00497608	0.011404	0.00473013	47	4	Q1REY0	Ferrienterobactin receptor OS=Escherichia coli (strain UTI89 / UPEC) GN=fepA PE=3 SV=1 - [Q1REY0_ECOUT]	0.354886	0.103343	0.0249593	0.0541353	0.0330442	0.00401606	0.0243474	0.0276792	0.0355231	0.0160401	0.0317979	56	Q1REY0	Ferrienterobactin receptor OS=Escherichia coli (strain UTI89 / UPEC) GN=fepA PE=3 SV=1 - [Q1REY0_ECOUT]	0.00369062	0.0182724	0	0	0.00743494	0.0139809
64	54	Q1RCJ3	Periplasmic oligopeptide-binding protein OS=Escherichia coli (strain UTI89 / UPEC) GN=oppA PE=4 SV=1 - [Q1RCJ3_ECOUT]	0.00359814	0.00017452	0.00105731	0.000504286	0	0	0	0	0	0.00133245	0.000242189	0.00476098	0	0.00425782	74	Q1RCJ3	Periplasmic oligopeptide-binding protein OS=Escherichia coli (strain UTI89 / UPEC) GN=oppA PE=4 SV=1 - [Q1RCJ3_ECOUT]	0.00336866	0.00408651	0	0.00462614	0.000929133	48	213	Q1RCJ3	Periplasmic oligopeptide-binding protein OS=Escherichia coli (strain UTI89 / UPEC) GN=oppA PE=4 SV=1 - [Q1RCJ3_ECOUT]	0.00715239	0	0	0	0.00206526	0	0.00125502	0.000946298	0.000486618	0.00235116	4.8033e-05	58	Q1RCJ3	Periplasmic oligopeptide-binding protein OS=Escherichia coli (strain UTI89 / UPEC) GN=oppA PE=4 SV=1 - [Q1RCJ3_ECOUT]	0.00361154	0	0	0	0.000929368	0
		Q1R2Y7	5-keto-D-gluconate 5-reductase OS=Escherichia coli (strain UTI89 / UPEC) GN=idnO PE=3 SV=1 - [Q1R2Y7_ECOUT]	0	0	0	0	0	0	0	0	0	0	0	0	0	0	0			0	0	0	0	0	1189		Q1R2Y7		0	0	0	0	0	0	0	0	0	0	0	57	Q1R2Y7	5-keto-D-gluconate 5-reductase OS=Escherichia coli (strain UTI89 / UPEC) GN=idnO PE=3 SV=1 - [Q1R2Y7_ECOUT]	0.00361154	0	0	0	0.00232342	0
59	154	Q1RDV1	Phosphoserine aminotransferase OS=Escherichia coli (strain UTI89 / UPEC) GN=serC PE=3 SV=1 - [SERC_ECOUT]	0.00141931	0.00209424	0.00444069	0	0	0	0	0	0	0	0.00254299	0.00125196	0	0.00135888	69	Q1RDV1	Phosphoserine aminotransferase OS=Escherichia coli (strain UTI89 / UPEC) GN=serC PE=3 SV=1 - [SERC_ECOUT]	0.00368088	0.00490381	0.00210526	0.00333513	0.0035476	49	255	Q1RDV1	Phosphoserine aminotransferase OS=Escherichia coli (strain UTI89 / UPEC) GN=serC PE=3 SV=1 - [SERC_ECOUT]	0.00514527	0	0	0	0.00123916	0	0.000753012	0.00118287	0	0.0012017	0.000768529	59	Q1RDV1	Phosphoserine aminotransferase OS=Escherichia coli (strain UTI89 / UPEC) GN=serC PE=3 SV=1 - [SERC_ECOUT]	0.00355881	0	0.00166389	0	0	0
61	220	Q1R5G6	Leu/Ile/Val-binding protein OS=Escherichia coli (strain UTI89 / UPEC) GN=livJ PE=4 SV=1 - [Q1R5G6_ECOUT]	0.00105106	0	0	0	0	0	0	0	0	0	0	0.000564264	0	0.00237804	71	Q1R5G6	Leu/Ile/Val-binding protein OS=Escherichia coli (strain UTI89 / UPEC) GN=livJ PE=4 SV=1 - [Q1R5G6_ECOUT]	0.00358229	0.00264051	0.00133971	0.00566613	0.000929133	1190		Q1R5G6		0	0	0	0	0	0	0	0	0	0	0	60	Q1R5G6	Leu/Ile/Val-binding protein OS=Escherichia coli (strain UTI89 / UPEC) GN=livJ PE=4 SV=1 - [Q1R5G6_ECOUT]	0.00353245	0	0	0	0	0
158	104	Q1R5U2	30S ribosomal protein S7 OS=Escherichia coli (strain UTI89 / UPEC) GN=rpsG PE=3 SV=1 - [RS7_ECOUT]	0.00197169	0.0061082	0.00507507	0.0126072	0.0134474	0.0102354	0.0133929	0.00570342	0	0.0113258	0.0021797	0.000987463	0.000604595	0.00101916	160	Q1R5U2	30S ribosomal protein S7 OS=Escherichia coli (strain UTI89 / UPEC) GN=rpsG PE=3 SV=1 - [RS7_ECOUT]	0.00139676	0.00094304	0.00114833	0.00150619	0.00185827	50	25	Q1R5U2	30S ribosomal protein S7 OS=Escherichia coli (strain UTI89 / UPEC) GN=rpsG PE=3 SV=1 - [RS7_ECOUT]	0.073724	0.00911854	0.0149213	0.0105263	0.00578273	0.00401606	0.00753012	0.0092264	0.0053528	0.00412759	0.00312215	61	Q1R5U2	30S ribosomal protein S7 OS=Escherichia coli (strain UTI89 / UPEC) GN=rpsG PE=3 SV=1 - [RS7_ECOUT]	0.00350609	0.00498339	0.00554631	0.00230769	0.00325279	0.00220751
214	241	Q1R3V5	Phosphoenolpyruvate carboxylase OS=Escherichia coli (strain UTI89 / UPEC) GN=ppc PE=3 SV=1 - [CAPP_ECOUT]	0.00094365	0.00052356	0.000211461	0	0	0	0	0	0	0	0	0.00114616	0.000604595	0.00120034	214	Q1R3V5	Phosphoenolpyruvate carboxylase OS=Escherichia coli (strain UTI89 / UPEC) GN=ppc PE=3 SV=1 - [CAPP_ECOUT]	0.00098595	0	0.000382775	0.000502062	0.00371653	51	252	Q1R3V5	Phosphoenolpyruvate carboxylase OS=Escherichia coli (strain UTI89 / UPEC) GN=ppc PE=3 SV=1 - [CAPP_ECOUT]	0.00528588	0	0.000542594	0	0.000826105	0	0.000502008	0.00118287	0	0.00117558	0.00105673	62	Q1R3V5	Phosphoenolpyruvate carboxylase OS=Escherichia coli (strain UTI89 / UPEC) GN=ppc PE=3 SV=1 - [CAPP_ECOUT]	0.00321611	0	0.000554631	0	0.000929368	0
172	124	Q1R4Z9	Mannitol-specific PTS system enzyme IIABC components OS=Escherichia coli (strain UTI89 / UPEC) GN=mtlA PE=4 SV=1 - [Q1R4Z9_ECOUT]	0.00171084	0.004363	0.00676676	0.00100857	0	0.00102354	0.0014881	0	0	0	0.00339065	0.00172806	0	0.000815328	175	Q1R4Z9	Mannitol-specific PTS system enzyme IIABC components OS=Escherichia coli (strain UTI89 / UPEC) GN=mtlA PE=4 SV=1 - [Q1R4Z9_ECOUT]	0.0012653	6.28694e-05	0	0.00147032	0.00295633	52	413	Q1R4Z9	Mannitol-specific PTS system enzyme IIABC components OS=Escherichia coli (strain UTI89 / UPEC) GN=mtlA PE=4 SV=1 - [Q1R4Z9_ECOUT]	0.0016812	0	0	0	0	0	0	0	0	0.00148907	0.000192132	63	Q1R4Z9	Mannitol-specific PTS system enzyme IIABC components OS=Escherichia coli (strain UTI89 / UPEC) GN=mtlA PE=4 SV=1 - [Q1R4Z9_ECOUT]	0.00321611	0	0	0.00846154	0.00325279	0
32	57	Q1REB4	Periplasmic glutamine-binding protein permease OS=Escherichia coli (strain UTI89 / UPEC) GN=glnH PE=3 SV=1 - [Q1REB4_ECOUT]	0.0035291	0	0.000422922	0.000504286	0	0	0	0	0.000538503	0.00333111	0.00193752	0.00331505	0.0199516	0.00484667	42	Q1REB4	Periplasmic glutamine-binding protein permease OS=Escherichia coli (strain UTI89 / UPEC) GN=glnH PE=3 SV=1 - [Q1REB4_ECOUT]	0.0052584	0.00597259	0.00650718	0.0041958	0.00625053	53	441	Q1REB4	Periplasmic glutamine-binding protein permease OS=Escherichia coli (strain UTI89 / UPEC) GN=glnH PE=3 SV=1 - [Q1REB4_ECOUT]	0.00149344	0	0	0	0	0	0	0.000709723	0	0.00078372	0	64	Q1REB4	Periplasmic glutamine-binding protein permease OS=Escherichia coli (strain UTI89 / UPEC) GN=glnH PE=3 SV=1 - [Q1REB4_ECOUT]	0.0030843	0	0	0	0	0
194	48	Q1R9R7	Colicin I receptor OS=Escherichia coli (strain UTI89 / UPEC) GN=cirA PE=3 SV=1 - [Q1R9R7_ECOUT]	0.00418888	0.0191972	0.0112074	0.00201715	0	0.00307062	0.00446429	0.00570342	0.00538503	0.00133245	0.00932429	0.00245102	0	0.00321602	198	Q1R9R7	Colicin I receptor OS=Escherichia coli (strain UTI89 / UPEC) GN=cirA PE=3 SV=1 - [Q1R9R7_ECOUT]	0.00106811	0	0	0.002331	0	54	270	Q1R9R7	Colicin I receptor OS=Escherichia coli (strain UTI89 / UPEC) GN=cirA PE=3 SV=1 - [Q1R9R7_ECOUT]	0.00458513	0	0	0.00300752	0.000413052	0	0	0.000946298	0	2.6124e-05	0.000192132	65	Q1R9R7	Colicin I receptor OS=Escherichia coli (strain UTI89 / UPEC) GN=cirA PE=3 SV=1 - [Q1R9R7_ECOUT]	0.00305794	0	0	0	0	0.000735835
245	195	Q1RFT4	Aminoacyl-histidine dipeptidase (Peptidase D) OS=Escherichia coli (strain UTI89 / UPEC) GN=pepD PE=4 SV=1 - [Q1RFT4_ECOUT]	0.00116614	0.00366492	0.002749	0	0	0	0	0	0	0.00199867	0.000605473	0.00102273	0	0.0011777	249	Q1RFT4	Aminoacyl-histidine dipeptidase (Peptidase D) OS=Escherichia coli (strain UTI89 / UPEC) GN=pepD PE=4 SV=1 - [Q1RFT4_ECOUT]	0.000805193	0	0.000382775	0.00068137	0.00236506	55	91	Q1RFT4	Aminoacyl-histidine dipeptidase (Peptidase D) OS=Escherichia coli (strain UTI89 / UPEC) GN=pepD PE=4 SV=1 - [Q1RFT4_ECOUT]	0.0190606	0.00303951	0.00298426	0	0.00206526	0	0.00326305	0.00212917	0.00194647	0.00156744	0.00206542	67	Q1RFT4	Aminoacyl-histidine dipeptidase (Peptidase D) OS=Escherichia coli (strain UTI89 / UPEC) GN=pepD PE=4 SV=1 - [Q1RFT4_ECOUT]	0.00300522	0	0	0	0.00604089	0.000735835
280	246	Q1REK6	Citrate synthase OS=Escherichia coli (strain UTI89 / UPEC) GN=gltA PE=3 SV=1 - [Q1REK6_ECOUT]	0.000935978	0.00244328	0.00105731	0.00100857	0	0.00409417	0	0	0	0	0.000484379	0.000828763	0	0.000996512	284	Q1REK6	Citrate synthase OS=Escherichia coli (strain UTI89 / UPEC) GN=gltA PE=3 SV=1 - [Q1REK6_ECOUT]	0.000624435	0.000188608	0.000382775	0.000717231	0.00109807	56	215	Q1REK6	Citrate synthase OS=Escherichia coli (strain UTI89 / UPEC) GN=gltA PE=3 SV=1 - [Q1REK6_ECOUT]	0.00708609	0	0.000271297	0	0	0.00401606	0.000502008	0	0.000486618	0.000705348	0.00110476	66	Q1REK6	Citrate synthase OS=Escherichia coli (strain UTI89 / UPEC) GN=gltA PE=3 SV=1 - [Q1REK6_ECOUT]	0.00300522	0	0.00166389	0.00461538	0	0
63	96	Q1RDL5	Periplasmic glucose-1-phosphatase OS=Escherichia coli (strain UTI89 / UPEC) GN=agp PE=4 SV=1 - [Q1RDL5_ECOUT]	0.00218651	0	0	0	0	0	0	0.00190114	0	0	0.00121095	0.00285659	0	0.00253658	73	Q1RDL5	Periplasmic glucose-1-phosphatase OS=Escherichia coli (strain UTI89 / UPEC) GN=agp PE=4 SV=1 - [Q1RDL5_ECOUT]	0.00345083	0.00540676	0.000956938	0.00369374	0.00135147	57	659	Q1RDL5	Periplasmic glucose-1-phosphatase OS=Escherichia coli (strain UTI89 / UPEC) GN=agp PE=4 SV=1 - [Q1RDL5_ECOUT]	0.000444108	0	0	0	0	0	0	0	0	0.000444108	0	68	Q1RDL5	Periplasmic glucose-1-phosphatase OS=Escherichia coli (strain UTI89 / UPEC) GN=agp PE=4 SV=1 - [Q1RDL5_ECOUT]	0.00297886	0	0	0	0.000464684	0
112	70	Q1R383	Adenylosuccinate synthetase OS=Escherichia coli (strain UTI89 / UPEC) GN=purA PE=3 SV=1 - [PURA_ECOUT]	0.00307645	0.0026178	0.00570945	0.00655572	0.00977995	0.00818833	0.00892857	0.00760456	0	0	0.00108985	0.00310345	0.00302297	0.00294424	114	Q1R383	Adenylosuccinate synthetase OS=Escherichia coli (strain UTI89 / UPEC) GN=purA PE=3 SV=1 - [PURA_ECOUT]	0.00215266	0.000502955	0.00401914	0.00125516	0.00565926	58	48	Q1R383	Adenylosuccinate synthetase OS=Escherichia coli (strain UTI89 / UPEC) GN=purA PE=3 SV=1 - [PURA_ECOUT]	0.0369871	0	0.0081389	0.00451128	0.00330442	0.00401606	0.00527108	0.0018926	0.000973236	0.00378798	0.0050915	69	Q1R383	Adenylosuccinate synthetase OS=Escherichia coli (strain UTI89 / UPEC) GN=purA PE=3 SV=1 - [PURA_ECOUT]	0.00292613	0	0.000554631	0	0	0.000735835
16	39	Q1RE65	Arginine-binding periplasmic protein 2 OS=Escherichia coli (strain UTI89 / UPEC) GN=artJ PE=3 SV=1 - [Q1RE65_ECOUT]	0.00540105	0	0.00211461	0	0	0	0	0	0.000538503	0.00133245	0.00133204	0.00555448	0.00604595	0.00801739	26	Q1RE65	Arginine-binding periplasmic protein 2 OS=Escherichia coli (strain UTI89 / UPEC) GN=artJ PE=3 SV=1 - [Q1RE65_ECOUT]	0.00870923	0.00987049	0.00861244	0.00907298	0.00633499	59	390	Q1RE65	Arginine-binding periplasmic protein 2 OS=Escherichia coli (strain UTI89 / UPEC) GN=artJ PE=3 SV=1 - [Q1RE65_ECOUT]	0.00193116	0	0	0	0.000413052	0	0	0.000473149	0	0.00104496	0	70	Q1RE65	Arginine-binding periplasmic protein 2 OS=Escherichia coli (strain UTI89 / UPEC) GN=artJ PE=3 SV=1 - [Q1RE65_ECOUT]	0.00284705	0	0	0	0	0
228	152	Q1R537	Glycine--tRNA ligase beta subunit OS=Escherichia coli (strain UTI89 / UPEC) GN=glyS PE=3 SV=1 - [SYGB_ECOUT]	0.00142698	0.00331588	0.00359484	0.00100857	0.00244499	0	0	0	0	0	0.000242189	0.00160463	0	0.00120034	231	Q1R537	Glycine--tRNA ligase beta subunit OS=Escherichia coli (strain UTI89 / UPEC) GN=glyS PE=3 SV=1 - [SYGB_ECOUT]	0.000887355	0	0.000956938	0.000573785	0.0027874	60	76	Q1R537	Glycine--tRNA ligase beta subunit OS=Escherichia coli (strain UTI89 / UPEC) GN=glyS PE=3 SV=1 - [SYGB_ECOUT]	0.0231948	0.0151976	0.000542594	0	0	0	0.00351406	0.00165602	0	0.00122783	0.00105673	71	Q1R537	Glycine--tRNA ligase beta subunit OS=Escherichia coli (strain UTI89 / UPEC) GN=glyS PE=3 SV=1 - [SYGB_ECOUT]	0.00282069	0	0	0	0.000929368	0
97	103	Q1R3Q2	Maltose-binding periplasmic protein OS=Escherichia coli (strain UTI89 / UPEC) GN=malE PE=4 SV=1 - [Q1R3Q2_ECOUT]	0.00200238	0.00069808	0.000845845	0	0	0	0	0	0	0.000666223	0.00133204	0.00243339	0	0.00233274	99	Q1R3Q2	Maltose-binding periplasmic protein OS=Escherichia coli (strain UTI89 / UPEC) GN=malE PE=4 SV=1 - [Q1R3Q2_ECOUT]	0.00249774	0.00257764	0.00076555	0.00383719	0	61	201	Q1R3Q2	Maltose-binding periplasmic protein OS=Escherichia coli (strain UTI89 / UPEC) GN=malE PE=4 SV=1 - [Q1R3Q2_ECOUT]	0.00834088	0	0.00189908	0	0.00123916	0	0.00125502	0.00165602	0.00145985	0.00078372	4.8033e-05	72	Q1R3Q2	Maltose-binding periplasmic protein OS=Escherichia coli (strain UTI89 / UPEC) GN=malE PE=4 SV=1 - [Q1R3Q2_ECOUT]	0.00279433	0	0	0	0.000464684	0
899	134	Q1R635	30S ribosomal protein S11 OS=Escherichia coli (strain UTI89 / UPEC) GN=rpsK PE=3 SV=1 - [RS11_ECOUT]	0.00159577	0.00191972	0.00169169	0.00403429	0.00733496	0.00614125	0.00892857	0	0.00700054	0.00866089	0.010293	0.000652431	0	0.00022648				0	0	0	0	0	1191		Q1R635		0	0	0	0	0	0	0	0	0	0	0	73	Q1R635	30S ribosomal protein S11 OS=Escherichia coli (strain UTI89 / UPEC) GN=rpsK PE=3 SV=1 - [RS11_ECOUT]	0.00279433	0	0.000554631	0	0.00511152	0.000735835
139	137	Q1R5J3	Aspartate-semialdehyde dehydrogenase OS=Escherichia coli (strain UTI89 / UPEC) GN=asd PE=3 SV=1 - [Q1R5J3_ECOUT]	0.00158042	0.00139616	0.00338338	0	0	0	0	0	0	0	0.00339065	0.00114616	0.00362757	0.00187978	141	Q1R5J3	Aspartate-semialdehyde dehydrogenase OS=Escherichia coli (strain UTI89 / UPEC) GN=asd PE=3 SV=1 - [Q1R5J3_ECOUT]	0.00167612	0.00182321	0.00229665	0.00121929	0.0022806	62	178	Q1R5J3	Aspartate-semialdehyde dehydrogenase OS=Escherichia coli (strain UTI89 / UPEC) GN=asd PE=3 SV=1 - [Q1R5J3_ECOUT]	0.00992353	0	0.00108519	0	0.00495663	0	0.000753012	0.000236574	0	0.00101884	0.00187329	74	Q1R5J3	Aspartate-semialdehyde dehydrogenase OS=Escherichia coli (strain UTI89 / UPEC) GN=asd PE=3 SV=1 - [Q1R5J3_ECOUT]	0.00276797	0	0.00166389	0	0.00185874	0
942	403	Q1R7Z5	Sorbitol-6-phosphate 2-dehydrogenase OS=Escherichia coli (strain UTI89 / UPEC) GN=srlD PE=3 SV=1 - [Q1R7Z5_ECOUT]	0.000460317	0.00052356	0	0	0	0	0	0	0	0	0.000121095	0.000652431	0	0.000430312				0	0	0	0	0	63	846	Q1R7Z5	Sorbitol-6-phosphate 2-dehydrogenase OS=Escherichia coli (strain UTI89 / UPEC) GN=srlD PE=3 SV=1 - [Q1R7Z5_ECOUT]	0.000156744	0	0	0	0	0	0	0	0	0.000156744	0	75	Q1R7Z5	Sorbitol-6-phosphate 2-dehydrogenase OS=Escherichia coli (strain UTI89 / UPEC) GN=srlD PE=3 SV=1 - [Q1R7Z5_ECOUT]	0.00276797	0	0.00277316	0	0	0
135	233	Q1R7B7	D-3-phosphoglycerate dehydrogenase OS=Escherichia coli (strain UTI89 / UPEC) GN=serA PE=3 SV=1 - [Q1R7B7_ECOUT]	0.000974337	0.00069808	0.00148023	0	0	0	0	0	0.00107701	0	0.00254299	0.00075823	0	0.00110975	137	Q1R7B7	D-3-phosphoglycerate dehydrogenase OS=Escherichia coli (strain UTI89 / UPEC) GN=serA PE=3 SV=1 - [Q1R7B7_ECOUT]	0.00175828	0.00194895	0.00248804	0.00154205	0.00168933	64	328	Q1R7B7	D-3-phosphoglycerate dehydrogenase OS=Escherichia coli (strain UTI89 / UPEC) GN=serA PE=3 SV=1 - [Q1R7B7_ECOUT]	0.00302199	0	0.000271297	0	0.000413052	0	0	0	0	0.000992711	0.00134493	76	Q1R7B7	D-3-phosphoglycerate dehydrogenase OS=Escherichia coli (strain UTI89 / UPEC) GN=serA PE=3 SV=1 - [Q1R7B7_ECOUT]	0.0027416	0	0.000554631	0	0.0027881	0
337	235	Q1R9V8	Methionine--tRNA ligase OS=Escherichia coli (strain UTI89 / UPEC) GN=metG PE=3 SV=2 - [SYM_ECOUT]	0.000974337	0.00191972	0.000211461	0	0.00488998	0.00204708	0	0	0.00107701	0	0.000242189	0.000476098	0.00120919	0.00160801	345	Q1R9V8	Methionine--tRNA ligase OS=Escherichia coli (strain UTI89 / UPEC) GN=metG PE=3 SV=2 - [SYM_ECOUT]	0.000492975	0	0	0.000107585	0.0022806	65	217	Q1R9V8	Methionine--tRNA ligase OS=Escherichia coli (strain UTI89 / UPEC) GN=metG PE=3 SV=2 - [SYM_ECOUT]	0.00688255	0	0.00189908	0	0.000413052	0	0.00100402	0.00118287	0.000486618	0.000888215	0.00100869	77	Q1R9V8	Methionine--tRNA ligase OS=Escherichia coli (strain UTI89 / UPEC) GN=metG PE=3 SV=2 - [SYM_ECOUT]	0.00271524	0	0.00166389	0.00769231	0.00232342	0
105	84	Q1RFA0	Trigger factor OS=Escherichia coli (strain UTI89 / UPEC) GN=tig PE=3 SV=1 - [TIG_ECOUT]	0.00247804	0.00488656	0.0076126	0.0126072	0.0122249	0.00511771	0.00297619	0.00190114	0.00646204	0.00399734	0.000726568	0.00160463	0	0.00228745	108	Q1RFA0	Trigger factor OS=Escherichia coli (strain UTI89 / UPEC) GN=tig PE=3 SV=1 - [TIG_ECOUT]	0.00233342	0.00169747	0.00555024	0.00136274	0.0040544	66	56	Q1RFA0	Trigger factor OS=Escherichia coli (strain UTI89 / UPEC) GN=tig PE=3 SV=1 - [TIG_ECOUT]	0.0306677	0	0.00406945	0	0.00371747	0.00200803	0.00803213	0.00307547	0	0.00404922	0.00571593	78	Q1RFA0	Trigger factor OS=Escherichia coli (strain UTI89 / UPEC) GN=tig PE=3 SV=1 - [TIG_ECOUT]	0.00266252	0	0.0133111	0	0.0120818	0.00809419
226	317	Q1R8M9	GMP synthase [glutamine-hydrolyzing] OS=Escherichia coli (strain UTI89 / UPEC) GN=guaA PE=3 SV=1 - [GUAA_ECOUT]	0.000667459	0.00226876	0.00148023	0.00151286	0.00244499	0.00307062	0	0	0.00161551	0	0.000484379	0.000405565	0.00241838	0.00045296	228	Q1R8M9	GMP synthase [glutamine-hydrolyzing] OS=Escherichia coli (strain UTI89 / UPEC) GN=guaA PE=3 SV=1 - [GUAA_ECOUT]	0.00092022	0.000691563	0.000956938	0.000824816	0.00143593	67	164	Q1R8M9	GMP synthase [glutamine-hydrolyzing] OS=Escherichia coli (strain UTI89 / UPEC) GN=guaA PE=3 SV=1 - [GUAA_ECOUT]	0.0105657	0	0.00542594	0	0.000413052	0	0.000251004	0.00165602	0	0.00190705	0.000912628	79	Q1R8M9	GMP synthase [glutamine-hydrolyzing] OS=Escherichia coli (strain UTI89 / UPEC) GN=guaA PE=3 SV=1 - [GUAA_ECOUT]	0.00258343	0.00498339	0.00110926	0	0	0
60	109	Q1RAX4	PTS system, mannose-specific IIAB component OS=Escherichia coli (strain UTI89 / UPEC) GN=manX PE=4 SV=1 - [Q1RAX4_ECOUT]	0.00190264	0.00453752	0.00465215	0.00100857	0	0	0	0	0	0	0.00266408	0.00155173	0.00120919	0.00194773	70	Q1RAX4	PTS system, mannose-specific IIAB component OS=Escherichia coli (strain UTI89 / UPEC) GN=manX PE=4 SV=1 - [Q1RAX4_ECOUT]	0.00361515	0.00339495	0.00535885	0.00344271	0.0035476	68	122	Q1RAX4	PTS system, mannose-specific IIAB component OS=Escherichia coli (strain UTI89 / UPEC) GN=manX PE=4 SV=1 - [Q1RAX4_ECOUT]	0.0146505	0	0.00135648	0	0.00330442	0	0.00100402	0.000946298	0	0.00289976	0.00513954	80	Q1RAX4	PTS system, mannose-specific IIAB component OS=Escherichia coli (strain UTI89 / UPEC) GN=manX PE=4 SV=1 - [Q1RAX4_ECOUT]	0.00253071	0	0.00166389	0.00307692	0.000929368	0.00367918
173	243	Q1R801	Protein RecA OS=Escherichia coli (strain UTI89 / UPEC) GN=recA PE=3 SV=1 - [RECA_ECOUT]	0.00094365	0.00314136	0.00169169	0.00100857	0	0.00409417	0	0.00380228	0	0	0.00254299	0.00075823	0	0.0005662	176	Q1R801	Protein RecA OS=Escherichia coli (strain UTI89 / UPEC) GN=recA PE=3 SV=1 - [RECA_ECOUT]	0.0012653	0.000628694	0.00114833	0.00103999	0.00270293	69	170	Q1R801	Protein RecA OS=Escherichia coli (strain UTI89 / UPEC) GN=recA PE=3 SV=1 - [RECA_ECOUT]	0.0102212	0	0.00081389	0	0.00123916	0	0.00100402	0.000709723	0.00243309	0.00161969	0.00240165	81	Q1R801	Protein RecA OS=Escherichia coli (strain UTI89 / UPEC) GN=recA PE=3 SV=1 - [RECA_ECOUT]	0.00247799	0.00332226	0.00332779	0	0	0
313	156	Q1RFZ4	Proline--tRNA ligase OS=Escherichia coli (strain UTI89 / UPEC) GN=proS PE=3 SV=2 - [SYP_ECOUT]	0.00140397	0.00314136	0.002749	0.00151286	0.00733496	0	0.0014881	0	0	0	0.000484379	0.00148119	0	0.00122299	319	Q1RFZ4	Proline--tRNA ligase OS=Escherichia coli (strain UTI89 / UPEC) GN=proS PE=3 SV=2 - [SYP_ECOUT]	0.000542273	0	0.00133971	0.000286893	0.0015204	70	238	Q1RFZ4	Proline--tRNA ligase OS=Escherichia coli (strain UTI89 / UPEC) GN=proS PE=3 SV=2 - [SYP_ECOUT]	0.00581672	0	0.000271297	0	0	0.00200803	0.00125502	0.00141945	0	0.000574728	0.000288198	83	Q1RFZ4	Proline--tRNA ligase OS=Escherichia coli (strain UTI89 / UPEC) GN=proS PE=3 SV=2 - [SYP_ECOUT]	0.00247799	0.00332226	0	0	0.00325279	0
208	151	Q1RE21	Serine--tRNA ligase OS=Escherichia coli (strain UTI89 / UPEC) GN=serS PE=3 SV=1 - [SYS_ECOUT]	0.00143465	0.00139616	0.00232607	0	0	0	0	0	0	0	0.000726568	0.00178096	0	0.00138153	212	Q1RE21	Serine--tRNA ligase OS=Escherichia coli (strain UTI89 / UPEC) GN=serS PE=3 SV=1 - [SYS_ECOUT]	0.00100238	0.000188608	0.00344498	0.000502062	0.00219613	71	251	Q1RE21	Serine--tRNA ligase OS=Escherichia coli (strain UTI89 / UPEC) GN=serS PE=3 SV=1 - [SYS_ECOUT]	0.00544718	0	0.00081389	0	0.00123916	0	0.000502008	0	0	0.00101884	0.00187329	82	Q1RE21	Serine--tRNA ligase OS=Escherichia coli (strain UTI89 / UPEC) GN=serS PE=3 SV=1 - [SYS_ECOUT]	0.00247799	0.013289	0	0	0.00697026	0
65	24	Q1R7N8	L-fucose isomerase OS=Escherichia coli (strain UTI89 / UPEC) GN=fucI PE=3 SV=1 - [FUCI_ECOUT]	0.00745713	0	0.00126877	0	0.00488998	0.00204708	0.00892857	0.013308	0.000538503	0.00266489	0.0150157	0.00819947	0.0114873	0.00751914	75	Q1R7N8	L-fucose isomerase OS=Escherichia coli (strain UTI89 / UPEC) GN=fucI PE=3 SV=1 - [FUCI_ECOUT]	0.00335223	0.00358355	0.00440191	0.00311996	0.00312526	72	15	Q1R7N8	L-fucose isomerase OS=Escherichia coli (strain UTI89 / UPEC) GN=fucI PE=3 SV=1 - [FUCI_ECOUT]	0.132546	0	0.0081389	0.00601504	0.0243701	0	0.000502008	0.0134847	0.0418491	0.0107108	0.0274749	84	Q1R7N8	L-fucose isomerase OS=Escherichia coli (strain UTI89 / UPEC) GN=fucI PE=3 SV=1 - [FUCI_ECOUT]	0.00237254	0	0	0	0	0.00147167
1012	615	Q1RFM9	Uncharacterized protein OS=Escherichia coli (strain UTI89 / UPEC) GN=UTI89_C0334 PE=4 SV=1 - [Q1RFM9_ECOUT]	0.000222486	0	0	0	0	0	0	0	0	0	0	0.000476098	0	4.5296e-05				0	0	0	0	0	73	639	Q1RFM9	Uncharacterized protein OS=Escherichia coli (strain UTI89 / UPEC) GN=UTI89_C0334 PE=4 SV=1 - [Q1RFM9_ECOUT]	0.000486618	0	0	0	0	0	0	0	0.000486618	0	0	85	Q1RFM9	Uncharacterized protein OS=Escherichia coli (strain UTI89 / UPEC) GN=UTI89_C0334 PE=4 SV=1 - [Q1RFM9_ECOUT]	0.00234618	0	0	0	0	0.0103017
282	170	Q1RG97	Protein translocase subunit SecA OS=Escherichia coli (strain UTI89 / UPEC) GN=secA PE=3 SV=1 - [SECA_ECOUT]	0.00129656	0	0.000845845	0.00100857	0	0	0	0	0	0	0.000726568	0.00167516	0	0.00140418	294	Q1RG97	Protein translocase subunit SecA OS=Escherichia coli (strain UTI89 / UPEC) GN=secA PE=3 SV=1 - [SECA_ECOUT]	0.000608003	0	0.000574163	0.000143446	0.002534	74	135	Q1RG97	Protein translocase subunit SecA OS=Escherichia coli (strain UTI89 / UPEC) GN=secA PE=3 SV=1 - [SECA_ECOUT]	0.0129473	0	0.00217037	0	0.000413052	0	0.00251004	0.0018926	0	0.00423209	0.00172919	87	Q1RG97	Protein translocase subunit SecA OS=Escherichia coli (strain UTI89 / UPEC) GN=secA PE=3 SV=1 - [SECA_ECOUT]	0.00231982	0	0	0	0	0
91	63	Q1R5N2	Phosphoenolpyruvate carboxykinase [ATP] OS=Escherichia coli (strain UTI89 / UPEC) GN=pckA PE=3 SV=1 - [Q1R5N2_ECOUT]	0.00332963	0.00069808	0.00232607	0	0	0	0	0	0	0	0.00339065	0.00447885	0.000604595	0.00308013	93	Q1R5N2	Phosphoenolpyruvate carboxykinase [ATP] OS=Escherichia coli (strain UTI89 / UPEC) GN=pckA PE=3 SV=1 - [Q1R5N2_ECOUT]	0.00269493	0.0024519	0.00267943	0.00247445	0.0035476	75	186	Q1R5N2	Phosphoenolpyruvate carboxykinase [ATP] OS=Escherichia coli (strain UTI89 / UPEC) GN=pckA PE=3 SV=1 - [Q1R5N2_ECOUT]	0.0092346	0	0.000542594	0	0.00165221	0	0	0	0.000973236	0.00256015	0.00350641	86	Q1R5N2	Phosphoenolpyruvate carboxykinase [ATP] OS=Escherichia coli (strain UTI89 / UPEC) GN=pckA PE=3 SV=1 - [Q1R5N2_ECOUT]	0.00231982	0	0	0	0	0
921	279	Q1R8W9	Glutamate--tRNA ligase OS=Escherichia coli (strain UTI89 / UPEC) GN=gltX PE=3 SV=1 - [SYE_ECOUT]	0.000774867	0.0008726	0.000845845	0.00302572	0.00611247	0.00102354	0	0	0.00107701	0.000666223	0.00121095	0.000670064	0	0.000656792				0	0	0	0	0	76	90	Q1R8W9	Glutamate--tRNA ligase OS=Escherichia coli (strain UTI89 / UPEC) GN=gltX PE=3 SV=1 - [SYE_ECOUT]	0.0191541	0	0.00108519	0	0.00454358	0.0060241	0.00476908	0.000709723	0	0.00125395	0.000768529	88	Q1R8W9	Glutamate--tRNA ligase OS=Escherichia coli (strain UTI89 / UPEC) GN=gltX PE=3 SV=1 - [SYE_ECOUT]	0.00224073	0	0.00110926	0.00769231	0.0027881	0.000735835
156	275	Q1RGD7	L-arabinose isomerase OS=Escherichia coli (strain UTI89 / UPEC) GN=araA PE=3 SV=1 - [ARAA_ECOUT]	0.000790211	0	0.000211461	0	0	0	0	0	0	0	0.00266408	0.000846397	0	0.000724736	159	Q1RGD7	L-arabinose isomerase OS=Escherichia coli (strain UTI89 / UPEC) GN=araA PE=3 SV=1 - [ARAA_ECOUT]	0.0014132	0.000817302	0.00287081	0.00103999	0.00244953	77	55	Q1RGD7	L-arabinose isomerase OS=Escherichia coli (strain UTI89 / UPEC) GN=araA PE=3 SV=1 - [ARAA_ECOUT]	0.0312487	0	0.00461205	0	0.0103263	0	0.00150602	0.00378519	0.00437956	0.00222054	0.00441904	94	Q1RGD7	L-arabinose isomerase OS=Escherichia coli (strain UTI89 / UPEC) GN=araA PE=3 SV=1 - [ARAA_ECOUT]	0.00221437	0	0	0.00307692	0.000464684	0.00367918
894	45	Q1R9Q7	Pseudouridine-5'-phosphate glycosidase OS=Escherichia coli (strain UTI89 / UPEC) GN=yeiN PE=3 SV=1 - [Q1R9Q7_ECOUT]	0.00465687	0.00331588	0.00676676	0.00151286	0	0.00921187	0.00892857	0	0	0.00999334	0.00726568	0.00356192	0.0126965	0.00543552				0	0	0	0	0	78	58	Q1R9Q7	Pseudouridine-5'-phosphate glycosidase OS=Escherichia coli (strain UTI89 / UPEC) GN=yeiN PE=3 SV=1 - [Q1R9Q7_ECOUT]	0.0303222	0	0.00135648	0	0.00495663	0	0.000502008	0.00212917	0.00389294	0.00417984	0.0133052	93	Q1R9Q7	Pseudouridine-5'-phosphate glycosidase OS=Escherichia coli (strain UTI89 / UPEC) GN=yeiN PE=3 SV=1 - [Q1R9Q7_ECOUT]	0.00221437	0.00498339	0.00332779	0.00615385	0	0
189	314	Q1R8B9	50S ribosomal protein L19 OS=Escherichia coli (strain UTI89 / UPEC) GN=rplS PE=3 SV=1 - [RL19_ECOUT]	0.000675131	0.0017452	0.000845845	0.00252143	0.00122249	0.00102354	0	0.00380228	0.00430802	0.000666223	0.000726568	0.000528998	0	0.00045296	192	Q1R8B9	50S ribosomal protein L19 OS=Escherichia coli (strain UTI89 / UPEC) GN=rplS PE=3 SV=1 - [RL19_ECOUT]	0.00110098	0.00106878	0.00133971	0.00100412	0.001267	79	106	Q1R8B9	50S ribosomal protein L19 OS=Escherichia coli (strain UTI89 / UPEC) GN=rplS PE=3 SV=1 - [RL19_ECOUT]	0.0168461	0	0.00406945	0.00601504	0.00330442	0	0.000753012	0.000473149	0.000486618	0.00078372	0.000960661	92	Q1R8B9	50S ribosomal protein L19 OS=Escherichia coli (strain UTI89 / UPEC) GN=rplS PE=3 SV=1 - [RL19_ECOUT]	0.00221437	0	0.00554631	0.0107692	0	0.00294334
117	141	Q1R633	30S ribosomal protein S13 OS=Escherichia coli (strain UTI89 / UPEC) GN=rpsM PE=3 SV=1 - [RS13_ECOUT]	0.00153439	0.004363	0.00465215	0.00353001	0.00611247	0	0.00297619	0.00190114	0	0.00266489	0.0021797	0.00114616	0.00181378	0.0010871	119	Q1R633	30S ribosomal protein S13 OS=Escherichia coli (strain UTI89 / UPEC) GN=rpsM PE=3 SV=1 - [RS13_ECOUT]	0.00205406	0.00295486	0.00478469	0.00132688	0.00135147	80	154	Q1R633	30S ribosomal protein S13 OS=Escherichia coli (strain UTI89 / UPEC) GN=rpsM PE=3 SV=1 - [RS13_ECOUT]	0.0115096	0	0.00244167	0.00150376	0.000826105	0	0.00175703	0.0018926	0	0.00107108	0.00201739	91	Q1R633	30S ribosomal protein S13 OS=Escherichia coli (strain UTI89 / UPEC) GN=rpsM PE=3 SV=1 - [RS13_ECOUT]	0.00221437	0	0	0	0.00325279	0.00220751
456	313	Q1R2Z6	Valine--tRNA ligase OS=Escherichia coli (strain UTI89 / UPEC) GN=valS PE=3 SV=1 - [Q1R2Z6_ECOUT]	0.000675131	0.0008726	0.00105731	0	0.00122249	0.00204708	0.0014881	0	0.000538503	0	0	0.000652431	0.00302297	0.000702088	460	Q1R2Z6	Valine--tRNA ligase OS=Escherichia coli (strain UTI89 / UPEC) GN=valS PE=3 SV=1 - [Q1R2Z6_ECOUT]	0.00026292	0	0	7.17231e-05	0.00118253	81	271	Q1R2Z6	Valine--tRNA ligase OS=Escherichia coli (strain UTI89 / UPEC) GN=valS PE=3 SV=1 - [Q1R2Z6_ECOUT]	0.0045813	0	0.000271297	0	0.000826105	0	0.000753012	0.000236574	0.000973236	0.000992711	0.000528364	89	Q1R2Z6	Valine--tRNA ligase OS=Escherichia coli (strain UTI89 / UPEC) GN=valS PE=3 SV=1 - [Q1R2Z6_ECOUT]	0.00221437	0	0.00499168	0.00769231	0.00185874	0
1066	757	Q1R3H3	D-allose-binding periplasmic protein OS=Escherichia coli (strain UTI89 / UPEC) GN=yjcX PE=4 SV=1 - [Q1R3H3_ECOUT]	0.000130423	0	0	0	0	0	0	0	0	0.000666223	0	0.000282132	0	0				0	0	0	0	0	1192		Q1R3H3		0	0	0	0	0	0	0	0	0	0	0	90	Q1R3H3	D-allose-binding periplasmic protein OS=Escherichia coli (strain UTI89 / UPEC) GN=yjcX PE=4 SV=1 - [Q1R3H3_ECOUT]	0.00221437	0	0	0	0	0
26	132	Q1R3B7	10 kDa chaperonin OS=Escherichia coli (strain UTI89 / UPEC) GN=groS PE=3 SV=1 - [CH10_ECOUT]	0.00161111	0.00052356	0	0.00100857	0	0	0	0	0	0	0.00472269	0.00197493	0.000604595	0.00120034	36	Q1R3B7	10 kDa chaperonin OS=Escherichia coli (strain UTI89 / UPEC) GN=groS PE=3 SV=1 - [CH10_ECOUT]	0.00647441	0.0102477	0.00822967	0.00498476	0.00413886	82	153	Q1R3B7	10 kDa chaperonin OS=Escherichia coli (strain UTI89 / UPEC) GN=groS PE=3 SV=1 - [CH10_ECOUT]	0.011525	0	0	0	0.000826105	0	0	0.000946298	0.00437956	0.00378798	0.00158509	95	Q1R3B7	10 kDa chaperonin OS=Escherichia coli (strain UTI89 / UPEC) GN=groS PE=3 SV=1 - [CH10_ECOUT]	0.00216165	0	0.00221852	0	0	0
85	117	Q1R793	Transketolase OS=Escherichia coli (strain UTI89 / UPEC) GN=tktA PE=3 SV=1 - [Q1R793_ECOUT]	0.00177222	0.00069808	0.00296046	0	0	0	0	0	0	0	0.00387503	0.00163989	0	0.00197038	86	Q1R793	Transketolase OS=Escherichia coli (strain UTI89 / UPEC) GN=tktA PE=3 SV=1 - [Q1R793_ECOUT]	0.00299072	0.00232617	0.00344498	0.00329926	0.00295633	83	101	Q1R793	Transketolase OS=Escherichia coli (strain UTI89 / UPEC) GN=tktA PE=3 SV=1 - [Q1R793_ECOUT]	0.0176828	0	0.00352686	0.00150376	0.00247831	0.00200803	0.000753012	0.00402176	0	0.00214217	0.00124886	97	Q1R793	Transketolase OS=Escherichia coli (strain UTI89 / UPEC) GN=tktA PE=3 SV=1 - [Q1R793_ECOUT]	0.00213529	0	0	0	0	0.000735835
560	116	Q1R3C1	Aspartate ammonia-lyase OS=Escherichia coli (strain UTI89 / UPEC) GN=aspA PE=3 SV=1 - [Q1R3C1_ECOUT]	0.00177989	0.00017452	0	0	0	0	0	0	0	0	0.000242189	0.00248629	0.00120919	0.00194773	572	Q1R3C1	Aspartate ammonia-lyase OS=Escherichia coli (strain UTI89 / UPEC) GN=aspA PE=3 SV=1 - [Q1R3C1_ECOUT]	0.000147893	0.000125739	0	0.000251031	0	84	208	Q1R3C1	Aspartate ammonia-lyase OS=Escherichia coli (strain UTI89 / UPEC) GN=aspA PE=3 SV=1 - [Q1R3C1_ECOUT]	0.00775227	0	0.00298426	0	0.000826105	0	0.000502008	0	0	0.0018548	0.00158509	96	Q1R3C1	Aspartate ammonia-lyase OS=Escherichia coli (strain UTI89 / UPEC) GN=aspA PE=3 SV=1 - [Q1R3C1_ECOUT]	0.00213529	0.00498339	0	0	0.00232342	0.00367918
209	266	Q1RG38	Ferrichrome-iron receptor FhuA OS=Escherichia coli (strain UTI89 / UPEC) GN=fhuA PE=3 SV=1 - [Q1RG38_ECOUT]	0.000843914	0.0017452	0.00126877	0.00100857	0	0	0.00297619	0	0	0	0.000968758	0.000969829	0	0.000611496	213	Q1RG38	Ferrichrome-iron receptor FhuA OS=Escherichia coli (strain UTI89 / UPEC) GN=fhuA PE=3 SV=1 - [Q1RG38_ECOUT]	0.00100238	0.000440086	0	0.00175722	0.000422333	85	452	Q1RG38	Ferrichrome-iron receptor FhuA OS=Escherichia coli (strain UTI89 / UPEC) GN=fhuA PE=3 SV=1 - [Q1RG38_ECOUT]	0.00139479	0	0	0	0.000413052	0	0	0	0	0.00026124	0.000720496	98	Q1RG38	Ferrichrome-iron receptor FhuA OS=Escherichia coli (strain UTI89 / UPEC) GN=fhuA PE=3 SV=1 - [Q1RG38_ECOUT]	0.0020562	0	0	0	0.00743494	0.00588668
253	284	Q1R5M5	Ferrous iron transport protein B OS=Escherichia coli (strain UTI89 / UPEC) GN=feoB PE=3 SV=1 - [Q1R5M5_ECOUT]	0.000751851	0.00034904	0.000634384	0	0	0.00102354	0.0014881	0	0	0	0.00108985	0.000987463	0	0.000588848	255	Q1R5M5	Ferrous iron transport protein B OS=Escherichia coli (strain UTI89 / UPEC) GN=feoB PE=3 SV=1 - [Q1R5M5_ECOUT]	0.000755895	0.000754432	0	0.000609647	0.00143593	86	250	Q1R5M5	Ferrous iron transport protein B OS=Escherichia coli (strain UTI89 / UPEC) GN=feoB PE=3 SV=1 - [Q1R5M5_ECOUT]	0.00545439	0	0	0	0	0	0	0	0.00486618	0.000444108	0.000144099	99	Q1R5M5	Ferrous iron transport protein B OS=Escherichia coli (strain UTI89 / UPEC) GN=feoB PE=3 SV=1 - [Q1R5M5_ECOUT]	0.00202984	0.00166113	0	0	0.00464684	0
506	251	Q1R4J6	ATP synthase subunit b OS=Escherichia coli (strain UTI89 / UPEC) GN=atpF PE=3 SV=1 - [ATPF_ECOUT]	0.000882274	0.00122164	0.00148023	0	0	0.00102354	0	0	0	0.00199867	0.000847663	0.00109326	0	0.000634144	514	Q1R4J6	ATP synthase subunit b OS=Escherichia coli (strain UTI89 / UPEC) GN=atpF PE=3 SV=1 - [ATPF_ECOUT]	0.00019719	0.000754432	0	0	0	87	145	Q1R4J6	ATP synthase subunit b OS=Escherichia coli (strain UTI89 / UPEC) GN=atpF PE=3 SV=1 - [ATPF_ECOUT]	0.01218	0.00303951	0.00081389	0.00300752	0	0.00200803	0.000251004	0.000709723	0	0.00114946	0.00120083	100	Q1R4J6	ATP synthase subunit b OS=Escherichia coli (strain UTI89 / UPEC) GN=atpF PE=3 SV=1 - [ATPF_ECOUT]	0.00200348	0	0.00332779	0	0.00604089	0.00515085
204	114	Q1R9B8	Acetate kinase OS=Escherichia coli (strain UTI89 / UPEC) GN=ackA PE=3 SV=1 - [Q1R9B8_ECOUT]	0.0018336	0.00226876	0.00317192	0.00655572	0	0.00511771	0.00297619	0.00190114	0	0	0.000847663	0.00192203	0.00120919	0.00163066	207	Q1R9B8	Acetate kinase OS=Escherichia coli (strain UTI89 / UPEC) GN=ackA PE=3 SV=1 - [Q1R9B8_ECOUT]	0.00103525	0	0.000382775	0.00129102	0.00211166	88	176	Q1R9B8	Acetate kinase OS=Escherichia coli (strain UTI89 / UPEC) GN=ackA PE=3 SV=1 - [Q1R9B8_ECOUT]	0.0100016	0	0.000271297	0	0.000826105	0.00200803	0.00251004	0.00141945	0.000486618	0.00156744	0.000912628	101	Q1R9B8	Acetate kinase OS=Escherichia coli (strain UTI89 / UPEC) GN=ackA PE=3 SV=1 - [Q1R9B8_ECOUT]	0.00200348	0.00166113	0.00499168	0	0.00139405	0.00147167
53	88	Q1RA44	6-phosphogluconate dehydrogenase, decarboxylating OS=Escherichia coli (strain UTI89 / UPEC) GN=gnd PE=3 SV=1 - [Q1RA44_ECOUT]	0.00233994	0.00506108	0.00317192	0.00605144	0.00366748	0.00102354	0	0	0	0	0.00181642	0.00239812	0.00120919	0.00208362	64	Q1RA44	6-phosphogluconate dehydrogenase, decarboxylating OS=Escherichia coli (strain UTI89 / UPEC) GN=gnd PE=3 SV=1 - [Q1RA44_ECOUT]	0.00382877	0.00370929	0.00535885	0.00315582	0.00489906	89	57	Q1RA44	6-phosphogluconate dehydrogenase, decarboxylating OS=Escherichia coli (strain UTI89 / UPEC) GN=gnd PE=3 SV=1 - [Q1RA44_ECOUT]	0.0304224	0	0.00515464	0.00150376	0.00413052	0.00200803	0.00577309	0.0018926	0	0.00318713	0.00677266	102	Q1RA44	6-phosphogluconate dehydrogenase, decarboxylating OS=Escherichia coli (strain UTI89 / UPEC) GN=gnd PE=3 SV=1 - [Q1RA44_ECOUT]	0.00195076	0.00166113	0.00110926	0.00307692	0	0.00220751
62	42	Q1RBP6	Altronate oxidoreductase OS=Escherichia coli (strain UTI89 / UPEC) GN=uxaB PE=3 SV=1 - [UXAB_ECOUT]	0.00521692	0	0.00126877	0.000504286	0.00244499	0.00102354	0.00744048	0.0247148	0	0.000666223	0.00375394	0.00647141	0.00906892	0.00539023	72	Q1RBP6	Altronate oxidoreductase OS=Escherichia coli (strain UTI89 / UPEC) GN=uxaB PE=3 SV=1 - [UXAB_ECOUT]	0.00350012	0.00320634	0.0045933	0.00286893	0.00489906	90	147	Q1RBP6	Altronate oxidoreductase OS=Escherichia coli (strain UTI89 / UPEC) GN=uxaB PE=3 SV=1 - [UXAB_ECOUT]	0.0119372	0	0.00108519	0	0.00206526	0	0.00401606	0.000236574	0.000486618	0.00164581	0.00240165	103	Q1RBP6	Altronate oxidoreductase OS=Escherichia coli (strain UTI89 / UPEC) GN=uxaB PE=3 SV=1 - [UXAB_ECOUT]	0.0019244	0	0	0	0.000929368	0.00294334
115	69	Q1R443	Glutamine synthetase OS=Escherichia coli (strain UTI89 / UPEC) GN=glnA PE=3 SV=1 - [Q1R443_ECOUT]	0.00308412	0.00296684	0.00148023	0.00302572	0	0.00102354	0	0	0	0.000666223	0.000847663	0.00292712	0	0.00446166	116	Q1R443	Glutamine synthetase OS=Escherichia coli (strain UTI89 / UPEC) GN=glnA PE=3 SV=1 - [Q1R443_ECOUT]	0.00210336	0.00232617	0.00210526	0.00200825	0.0020272	91	109	Q1R443	Glutamine synthetase OS=Escherichia coli (strain UTI89 / UPEC) GN=glnA PE=3 SV=1 - [Q1R443_ECOUT]	0.0167093	0	0.00108519	0.00150376	0.00371747	0	0.00175703	0.0018926	0.000973236	0.00198542	0.00379461	104	Q1R443	Glutamine synthetase OS=Escherichia coli (strain UTI89 / UPEC) GN=glnA PE=3 SV=1 - [Q1R443_ECOUT]	0.00189803	0	0	0.00461538	0	0
111	41	Q1RAG5	Putative salicylate synthetase OS=Escherichia coli (strain UTI89 / UPEC) GN=ybtS PE=4 SV=1 - [Q1RAG5_ECOUT]	0.00530132	0.00104712	0.00888137	0.00100857	0.00366748	0.00818833	0.016369	0.0247148	0	0	0.00823444	0.00514891	0.00362757	0.00543552	113	Q1RAG5	Putative salicylate synthetase OS=Escherichia coli (strain UTI89 / UPEC) GN=ybtS PE=4 SV=1 - [Q1RAG5_ECOUT]	0.00216909	0.00289199	0.00076555	0.00251031	0.0010136	1193		Q1RAG5		0	0	0	0	0	0	0	0	0	0	0	105	Q1RAG5	Putative salicylate synthetase OS=Escherichia coli (strain UTI89 / UPEC) GN=ybtS PE=4 SV=1 - [Q1RAG5_ECOUT]	0.00189803	0	0	0.00769231	0	0
234	267	Q1RBZ8	Glyceraldehyde-3-phosphate dehydrogenase OS=Escherichia coli (strain UTI89 / UPEC) GN=UTI89_C1638 PE=3 SV=1 - [Q1RBZ8_ECOUT]	0.000820898	0	0	0	0	0	0	0	0	0	0	0.00128723	0	0.000770032	236	Q1RBZ8	Glyceraldehyde-3-phosphate dehydrogenase OS=Escherichia coli (strain UTI89 / UPEC) GN=UTI89_C1638 PE=3 SV=1 - [Q1RBZ8_ECOUT]	0.000870923	0	0	0.00125516	0.0015204	1194		Q1RBZ8		0	0	0	0	0	0	0	0	0	0	0	106	Q1RBZ8	Glyceraldehyde-3-phosphate dehydrogenase OS=Escherichia coli (strain UTI89 / UPEC) GN=UTI89_C1638 PE=3 SV=1 - [Q1RBZ8_ECOUT]	0.00187167	0	0	0	0	0
34	58	Q1RCK0	DNA-binding protein OS=Escherichia coli (strain UTI89 / UPEC) GN=hns PE=3 SV=1 - [Q1RCK0_ECOUT]	0.00352142	0.00191972	0.00570945	0.0100857	0.00366748	0.00307062	0.0014881	0.00570342	0	0	0	0.00315635	0.00906892	0.00446166	44	Q1RCK0	DNA-binding protein OS=Escherichia coli (strain UTI89 / UPEC) GN=hns PE=3 SV=1 - [Q1RCK0_ECOUT]	0.00499548	0.00622407	0.00363636	0.00476959	0.00447673	92	46	Q1RCK0	DNA-binding protein OS=Escherichia coli (strain UTI89 / UPEC) GN=hns PE=3 SV=1 - [Q1RCK0_ECOUT]	0.0392461	0	0.00135648	0	0.00578273	0.0060241	0.00552209	0.00307547	0.00437956	0.00705348	0.00605216	108	Q1RCK0	DNA-binding protein OS=Escherichia coli (strain UTI89 / UPEC) GN=hns PE=3 SV=1 - [Q1RCK0_ECOUT]	0.00181895	0	0	0.00153846	0.0027881	0.00441501
106	142	Q1R4X2	ADP-L-glycero-D-manno-heptose-6-epimerase OS=Escherichia coli (strain UTI89 / UPEC) GN=hldD PE=3 SV=1 - [HLDD_ECOUT]	0.00152672	0.00191972	0.00105731	0	0.00244499	0	0.0014881	0	0.00753904	0	0.0044805	0.00148119	0	0.00101916	107	Q1R4X2	ADP-L-glycero-D-manno-heptose-6-epimerase OS=Escherichia coli (strain UTI89 / UPEC) GN=hldD PE=3 SV=1 - [HLDD_ECOUT]	0.00233342	0.00213756	0.00229665	0.00236686	0.002534	93	229	Q1R4X2	ADP-L-glycero-D-manno-heptose-6-epimerase OS=Escherichia coli (strain UTI89 / UPEC) GN=hldD PE=3 SV=1 - [HLDD_ECOUT]	0.00623986	0	0.000271297	0	0.000413052	0	0.000502008	0.00283889	0	0.00125395	0.000960661	107	Q1R4X2	ADP-L-glycero-D-manno-heptose-6-epimerase OS=Escherichia coli (strain UTI89 / UPEC) GN=hldD PE=3 SV=1 - [HLDD_ECOUT]	0.00181895	0	0	0	0	0
36	149	Q1R529	D-xylose-binding periplasmic protein OS=Escherichia coli (strain UTI89 / UPEC) GN=xylF PE=4 SV=1 - [Q1R529_ECOUT]	0.00145767	0	0	0	0	0	0	0	0	0	0	0.00202783	0.00120919	0.0016533	46	Q1R529	D-xylose-binding periplasmic protein OS=Escherichia coli (strain UTI89 / UPEC) GN=xylF PE=4 SV=1 - [Q1R529_ECOUT]	0.0046997	0.00502955	0.00210526	0.0063475	0.0015204	94	239	Q1R529	D-xylose-binding periplasmic protein OS=Escherichia coli (strain UTI89 / UPEC) GN=xylF PE=4 SV=1 - [Q1R529_ECOUT]	0.00577634	0	0	0	0.00413052	0	0	0	0	0.00164581	0	109	Q1R529	D-xylose-binding periplasmic protein OS=Escherichia coli (strain UTI89 / UPEC) GN=xylF PE=4 SV=1 - [Q1R529_ECOUT]	0.00179259	0	0	0	0	0
98	203	Q1R989	Bifunctional beta-ketoacyl-ACP synthase I/malonyl-ACP decarboxylase OS=Escherichia coli (strain UTI89 / UPEC) GN=fabB PE=3 SV=1 - [Q1R989_ECOUT]	0.00113545	0	0.00169169	0	0	0	0	0	0	0	0.00205861	0.00119906	0	0.00124564	100	Q1R989	Bifunctional beta-ketoacyl-ACP synthase I/malonyl-ACP decarboxylase OS=Escherichia coli (strain UTI89 / UPEC) GN=fabB PE=3 SV=1 - [Q1R989_ECOUT]	0.00248131	0.00132026	0.00229665	0.00218756	0.0048146	95	279	Q1R989	Bifunctional beta-ketoacyl-ACP synthase I/malonyl-ACP decarboxylase OS=Escherichia coli (strain UTI89 / UPEC) GN=fabB PE=3 SV=1 - [Q1R989_ECOUT]	0.00421424	0	0	0	0.000413052	0	0.00125502	0.000473149	0	0.00039186	0.00168116	110	Q1R989	Bifunctional beta-ketoacyl-ACP synthase I/malonyl-ACP decarboxylase OS=Escherichia coli (strain UTI89 / UPEC) GN=fabB PE=3 SV=1 - [Q1R989_ECOUT]	0.00173986	0	0	0.000769231	0	0
193	494	Q1R411	Superoxide dismutase OS=Escherichia coli (strain UTI89 / UPEC) GN=sodA PE=3 SV=1 - [Q1R411_ECOUT]	0.00031455	0	0.000634384	0	0	0	0	0	0	0	0.000726568	0.000352665	0	0.000271776	194	Q1R411	Superoxide dismutase OS=Escherichia coli (strain UTI89 / UPEC) GN=sodA PE=3 SV=1 - [Q1R411_ECOUT]	0.00108455	0.00176034	0.000191388	0.00107585	0.000591266	96	258	Q1R411	Superoxide dismutase OS=Escherichia coli (strain UTI89 / UPEC) GN=sodA PE=3 SV=1 - [Q1R411_ECOUT]	0.00509459	0	0	0	0.000413052	0	0.00301205	0.00118287	0.000486618	0	0	111	Q1R411	Superoxide dismutase OS=Escherichia coli (strain UTI89 / UPEC) GN=sodA PE=3 SV=1 - [Q1R411_ECOUT]	0.0017135	0	0	0	0.000929368	0
430	213	Q1RF96	Lon protease OS=Escherichia coli (strain UTI89 / UPEC) GN=lon PE=2 SV=1 - [Q1RF96_ECOUT]	0.00108174	0.00296684	0.00232607	0.00302572	0.00611247	0	0	0	0	0	0.00133204	0.00086403	0	0.000951216	440	Q1RF96	Lon protease OS=Escherichia coli (strain UTI89 / UPEC) GN=lon PE=2 SV=1 - [Q1RF96_ECOUT]	0.000312218	0	0	0.000107585	0.00135147	97	107	Q1RF96	Lon protease OS=Escherichia coli (strain UTI89 / UPEC) GN=lon PE=2 SV=1 - [Q1RF96_ECOUT]	0.0168009	0	0.00461205	0	0.00206526	0	0.00251004	0.000946298	0.00291971	0.00269077	0.00105673	112	Q1RF96	Lon protease OS=Escherichia coli (strain UTI89 / UPEC) GN=lon PE=2 SV=1 - [Q1RF96_ECOUT]	0.00168714	0	0.00110926	0.00384615	0.000464684	0
55	179	Q1RAT5	2-keto-3-deoxygluconate 6-phosphate aldolase OS=Escherichia coli (strain UTI89 / UPEC) GN=eda PE=4 SV=1 - [Q1RAT5_ECOUT]	0.00123518	0.00034904	0.00126877	0.00252143	0	0	0	0.00190114	0	0.00199867	0.00278518	0.00119906	0	0.00120034	65	Q1RAT5	2-keto-3-deoxygluconate 6-phosphate aldolase OS=Escherichia coli (strain UTI89 / UPEC) GN=eda PE=4 SV=1 - [Q1RAT5_ECOUT]	0.00377948	0.00660128	0.00574163	0.00251031	0.00211166	98	202	Q1RAT5	2-keto-3-deoxygluconate 6-phosphate aldolase OS=Escherichia coli (strain UTI89 / UPEC) GN=eda PE=4 SV=1 - [Q1RAT5_ECOUT]	0.00832679	0	0.00298426	0	0.00123916	0	0.00125502	0	0	0.00256015	0.000288198	113	Q1RAT5	2-keto-3-deoxygluconate 6-phosphate aldolase OS=Escherichia coli (strain UTI89 / UPEC) GN=eda PE=4 SV=1 - [Q1RAT5_ECOUT]	0.00163442	0	0	0	0	0
48	66	Q1R3Z9	Triosephosphate isomerase OS=Escherichia coli (strain UTI89 / UPEC) GN=tpiA PE=3 SV=1 - [TPIS_ECOUT]	0.00325291	0.00226876	0.00169169	0.00151286	0	0	0	0	0.00646204	0.0126582	0.00508598	0.00268026	0.00483676	0.00378222	58	Q1R3Z9	Triosephosphate isomerase OS=Escherichia coli (strain UTI89 / UPEC) GN=tpiA PE=3 SV=1 - [TPIS_ECOUT]	0.0040424	0.00546963	0.00172249	0.00459028	0.00185827	99	218	Q1R3Z9	Triosephosphate isomerase OS=Escherichia coli (strain UTI89 / UPEC) GN=tpiA PE=3 SV=1 - [TPIS_ECOUT]	0.00687545	0	0.000542594	0	0.00206526	0	0.00125502	0	0.000973236	0.00146294	0.000576397	114	Q1R3Z9	Triosephosphate isomerase OS=Escherichia coli (strain UTI89 / UPEC) GN=tpiA PE=3 SV=1 - [TPIS_ECOUT]	0.00152897	0	0	0	0	0
6	166	Q1RBW5	Uncharacterized protein OS=Escherichia coli (strain UTI89 / UPEC) GN=yncE PE=4 SV=1 - [Q1RBW5_ECOUT]	0.00133492	0.00488656	0.00465215	0.00252143	0.00611247	0.00716479	0.00297619	0.00380228	0.00269251	0.00333111	0.000847663	0.000793497	0	0.000928568	16	Q1RBW5	Uncharacterized protein OS=Escherichia coli (strain UTI89 / UPEC) GN=yncE PE=4 SV=1 - [Q1RBW5_ECOUT]	0.0115028	0.0164718	0.0250718	0.00760265	0.00802433	100	44	Q1RBW5	Uncharacterized protein OS=Escherichia coli (strain UTI89 / UPEC) GN=yncE PE=4 SV=1 - [Q1RBW5_ECOUT]	0.0408352	0	0.00081389	0.00300752	0.00123916	0.00200803	0.00125502	0.00804353	0.00924574	0.00292589	0.0122965	117	Q1RBW5	Uncharacterized protein OS=Escherichia coli (strain UTI89 / UPEC) GN=yncE PE=4 SV=1 - [Q1RBW5_ECOUT]	0.00150261	0	0.000554631	0	0.00139405	0
232	222	Q1R5B8	Oligopeptidase A OS=Escherichia coli (strain UTI89 / UPEC) GN=prlC PE=3 SV=1 - [Q1R5B8_ECOUT]	0.00104338	0.00052356	0	0.000504286	0	0	0	0	0	0	0.00278518	0.000952196	0	0.00124564	234	Q1R5B8	Oligopeptidase A OS=Escherichia coli (strain UTI89 / UPEC) GN=prlC PE=3 SV=1 - [Q1R5B8_ECOUT]	0.000870923	0.000125739	0.000382775	0.00068137	0.002534	101	142	Q1R5B8	Oligopeptidase A OS=Escherichia coli (strain UTI89 / UPEC) GN=prlC PE=3 SV=1 - [Q1R5B8_ECOUT]	0.0123639	0	0.00081389	0.00150376	0.00206526	0.00200803	0.000502008	0.00378519	0.000486618	0.000574728	0.00062443	115	Q1R5B8	Oligopeptidase A OS=Escherichia coli (strain UTI89 / UPEC) GN=prlC PE=3 SV=1 - [Q1R5B8_ECOUT]	0.00150261	0.00166113	0	0	0.000464684	0
119	192	Q1RG12	Outer membrane protein assembly factor BamA OS=Escherichia coli (strain UTI89 / UPEC) GN=bamA PE=3 SV=1 - [BAMA_ECOUT]	0.00117381	0.00157068	0.00126877	0	0	0.00102354	0	0	0	0	0.000121095	0.00185149	0	0.000702088	120	Q1RG12	Outer membrane protein assembly factor BamA OS=Escherichia coli (strain UTI89 / UPEC) GN=bamA PE=3 SV=1 - [BAMA_ECOUT]	0.00203763	0.00301773	0.000191388	0.00251031	0.000422333	102	340	Q1RG12	Outer membrane protein assembly factor BamA OS=Escherichia coli (strain UTI89 / UPEC) GN=bamA PE=3 SV=1 - [BAMA_ECOUT]	0.00272844	0	0.000542594	0	0	0	0.000251004	0	0	0.00135845	0.000576397	118	Q1RG12	Outer membrane protein assembly factor BamA OS=Escherichia coli (strain UTI89 / UPEC) GN=bamA PE=3 SV=1 - [BAMA_ECOUT]	0.00150261	0.00166113	0	0	0.00139405	0.000735835
277	396	Q1R9Q3	Phosphofructokinase OS=Escherichia coli (strain UTI89 / UPEC) GN=fruK PE=3 SV=1 - [Q1R9Q3_ECOUT]	0.000467989	0.00383944	0.00148023	0	0	0	0	0	0	0	0.000605473	0.000352665	0	0.000158536	279	Q1R9Q3	Phosphofructokinase OS=Escherichia coli (strain UTI89 / UPEC) GN=fruK PE=3 SV=1 - [Q1R9Q3_ECOUT]	0.000640868	0.000125739	0.000956938	0.000358616	0.00185827	103	375	Q1R9Q3	Phosphofructokinase OS=Escherichia coli (strain UTI89 / UPEC) GN=fruK PE=3 SV=1 - [Q1R9Q3_ECOUT]	0.00214319	0	0	0	0.000826105	0	0	0.000946298	0	0.00013062	0.000240165	116	Q1R9Q3	Phosphofructokinase OS=Escherichia coli (strain UTI89 / UPEC) GN=fruK PE=3 SV=1 - [Q1R9Q3_ECOUT]	0.00150261	0	0	0	0	0
174	325	Q1R262	Deoxyribose-phosphate aldolase OS=Escherichia coli (strain UTI89 / UPEC) GN=deoC PE=3 SV=1 - [Q1R262_ECOUT]	0.000636772	0	0.000422922	0	0	0	0	0	0	0	0.000847663	0.00081113	0	0.000634144	174	Q1R262	Deoxyribose-phosphate aldolase OS=Escherichia coli (strain UTI89 / UPEC) GN=deoC PE=3 SV=1 - [Q1R262_ECOUT]	0.0012653	0.00207469	0.000191388	0.000896539	0.0015204	104	286	Q1R262	Deoxyribose-phosphate aldolase OS=Escherichia coli (strain UTI89 / UPEC) GN=deoC PE=3 SV=1 - [Q1R262_ECOUT]	0.00389788	0	0	0	0.000826105	0	0.00100402	0.000236574	0	0.000966587	0.000864595	119	Q1R262	Deoxyribose-phosphate aldolase OS=Escherichia coli (strain UTI89 / UPEC) GN=deoC PE=3 SV=1 - [Q1R262_ECOUT]	0.00147625	0	0	0	0	0
134	125	Q1R8V7	Cysteine synthase OS=Escherichia coli (strain UTI89 / UPEC) GN=cysK PE=3 SV=1 - [Q1R8V7_ECOUT]	0.00167248	0.00157068	0.00148023	0	0	0	0	0	0.0113086	0.0153231	0.00787116	0.000899296	0	0.000951216	136	Q1R8V7	Cysteine synthase OS=Escherichia coli (strain UTI89 / UPEC) GN=cysK PE=3 SV=1 - [Q1R8V7_ECOUT]	0.00177471	0.00176034	0.000574163	0.00172136	0.00244953	105	345	Q1R8V7	Cysteine synthase OS=Escherichia coli (strain UTI89 / UPEC) GN=cysK PE=3 SV=1 - [Q1R8V7_ECOUT]	0.00265786	0	0	0	0.000826105	0	0	0.00118287	0	0.000600852	4.8033e-05	120	Q1R8V7	Cysteine synthase OS=Escherichia coli (strain UTI89 / UPEC) GN=cysK PE=3 SV=1 - [Q1R8V7_ECOUT]	0.00144989	0	0	0	0	0
171	118	Q1RAX1	PTS enzyme IID, mannose-specific OS=Escherichia coli (strain UTI89 / UPEC) GN=manZ PE=4 SV=1 - [Q1RAX1_ECOUT]	0.00176455	0.00122164	0.00338338	0	0	0	0.00297619	0.00190114	0.00107701	0	0.00399612	0.00211599	0	0.00110975	173	Q1RAX1	PTS enzyme IID, mannose-specific OS=Escherichia coli (strain UTI89 / UPEC) GN=manZ PE=4 SV=1 - [Q1RAX1_ECOUT]	0.00129817	0.00132026	0.00363636	0.000824816	0.00135147	106	79	Q1RAX1	PTS enzyme IID, mannose-specific OS=Escherichia coli (strain UTI89 / UPEC) GN=manZ PE=4 SV=1 - [Q1RAX1_ECOUT]	0.0225955	0	0.00542594	0	0.00289137	0	0.000502008	0.0018926	0.000973236	0.00365736	0.00725299	121	Q1RAX1	PTS enzyme IID, mannose-specific OS=Escherichia coli (strain UTI89 / UPEC) GN=manZ PE=4 SV=1 - [Q1RAX1_ECOUT]	0.00142353	0	0.000554631	0	0.00325279	0.0125092
129	371	Q1RC75	Enoyl-[acyl-carrier-protein] reductase [NADH] OS=Escherichia coli (strain UTI89 / UPEC) GN=fabI PE=3 SV=1 - [Q1RC75_ECOUT]	0.00051402	0.00122164	0.00126877	0.00252143	0	0	0	0	0	0	0.000121095	0.000599531	0	0.000317072	131	Q1RC75	Enoyl-[acyl-carrier-protein] reductase [NADH] OS=Escherichia coli (strain UTI89 / UPEC) GN=fabI PE=3 SV=1 - [Q1RC75_ECOUT]	0.00190617	0.00194895	0.00363636	0.00172136	0.0015204	107	190	Q1RC75	Enoyl-[acyl-carrier-protein] reductase [NADH] OS=Escherichia coli (strain UTI89 / UPEC) GN=fabI PE=3 SV=1 - [Q1RC75_ECOUT]	0.00888521	0	0.00244167	0	0.00247831	0	0.000502008	0.00118287	0	0.00117558	0.00110476	123	Q1RC75	Enoyl-[acyl-carrier-protein] reductase [NADH] OS=Escherichia coli (strain UTI89 / UPEC) GN=fabI PE=3 SV=1 - [Q1RC75_ECOUT]	0.00142353	0	0	0	0.000929368	0.000735835
287	390	Q1RBJ4	Uncharacterized protein OS=Escherichia coli (strain UTI89 / UPEC) GN=UTI89_C1792 PE=4 SV=1 - [Q1RBJ4_ECOUT]	0.000475661	0	0.000211461	0	0	0	0	0	0	0	0.000121095	0.000581898	0	0.000611496	291	Q1RBJ4	Uncharacterized protein OS=Escherichia coli (strain UTI89 / UPEC) GN=UTI89_C1792 PE=4 SV=1 - [Q1RBJ4_ECOUT]	0.000608003	0.000817302	0	0.00068137	0.000422333	108	526	Q1RBJ4	Uncharacterized protein OS=Escherichia coli (strain UTI89 / UPEC) GN=UTI89_C1792 PE=4 SV=1 - [Q1RBJ4_ECOUT]	0.000925296	0	0	0	0.000413052	0	0.000251004	0	0	0.00026124	0	122	Q1RBJ4	Uncharacterized protein OS=Escherichia coli (strain UTI89 / UPEC) GN=UTI89_C1792 PE=4 SV=1 - [Q1RBJ4_ECOUT]	0.00142353	0	0.000554631	0	0.000929368	0
526	770	Q1R9I2	Ribonucleoside-diphosphate reductase OS=Escherichia coli (strain UTI89 / UPEC) GN=nrdA PE=3 SV=1 - [Q1R9I2_ECOUT]	0.000130423	0.00104712	0.000211461	0	0	0	0	0	0	0	0	8.81663e-05	0	0.00011324	534	Q1R9I2	Ribonucleoside-diphosphate reductase OS=Escherichia coli (strain UTI89 / UPEC) GN=nrdA PE=3 SV=1 - [Q1R9I2_ECOUT]	0.000180758	0	0.000191388	0	0.000844666	109	356	Q1R9I2	Ribonucleoside-diphosphate reductase OS=Escherichia coli (strain UTI89 / UPEC) GN=nrdA PE=3 SV=1 - [Q1R9I2_ECOUT]	0.00242978	0	0.000542594	0.00150376	0	0	0	0	0	0.000287364	9.60661e-05	124	Q1R9I2	Ribonucleoside-diphosphate reductase OS=Escherichia coli (strain UTI89 / UPEC) GN=nrdA PE=3 SV=1 - [Q1R9I2_ECOUT]	0.0013708	0.00498339	0	0.00769231	0	0
137	185	Q1RER3	Glutamate/aspartate periplasmic binding protein OS=Escherichia coli (strain UTI89 / UPEC) GN=ybeJ PE=4 SV=1 - [Q1RER3_ECOUT]	0.00122751	0	0	0	0	0	0	0	0	0	0.000121095	0.000934563	0.00120919	0.00235539	140	Q1RER3	Glutamate/aspartate periplasmic binding protein OS=Escherichia coli (strain UTI89 / UPEC) GN=ybeJ PE=4 SV=1 - [Q1RER3_ECOUT]	0.00169255	0.00201182	0.00076555	0.00175722	0.0015204	1196		Q1RER3		0	0	0	0	0	0	0	0	0	0	0	126	Q1RER3	Glutamate/aspartate periplasmic binding protein OS=Escherichia coli (strain UTI89 / UPEC) GN=ybeJ PE=4 SV=1 - [Q1RER3_ECOUT]	0.0013708	0	0	0	0	0
358	969	Q1RE95	Glutathione-binding protein GsiB OS=Escherichia coli (strain UTI89 / UPEC) GN=gsiB PE=3 SV=2 - [GSIB_ECOUT]	6.90475e-05	0	0	0	0	0	0	0	0	0	0	0.000158699	0	0	358	Q1RE95	Glutathione-binding protein GsiB OS=Escherichia coli (strain UTI89 / UPEC) GN=gsiB PE=3 SV=2 - [GSIB_ECOUT]	0.00046011	0	0	0.000932401	0.000168933	1195		Q1RE95		0	0	0	0	0	0	0	0	0	0	0	125	Q1RE95	Glutathione-binding protein GsiB OS=Escherichia coli (strain UTI89 / UPEC) GN=gsiB PE=3 SV=2 - [GSIB_ECOUT]	0.0013708	0	0	0	0	0
211	415	Q1RB54	NH(3)-dependent NAD(+) synthetase OS=Escherichia coli (strain UTI89 / UPEC) GN=nadE PE=3 SV=1 - [NADE_ECOUT]	0.000437301	0	0	0	0	0	0	0	0	0	0.000121095	0.000652431	0	0.000430312	210	Q1RB54	NH(3)-dependent NAD(+) synthetase OS=Escherichia coli (strain UTI89 / UPEC) GN=nadE PE=3 SV=1 - [NADE_ECOUT]	0.00100238	0.000440086	0.00133971	0.000753093	0.00219613	110	449	Q1RB54	NH(3)-dependent NAD(+) synthetase OS=Escherichia coli (strain UTI89 / UPEC) GN=nadE PE=3 SV=1 - [NADE_ECOUT]	0.00141741	0	0	0	0	0	0	0	0	0.000600852	0.000816562	127	Q1RB54	NH(3)-dependent NAD(+) synthetase OS=Escherichia coli (strain UTI89 / UPEC) GN=nadE PE=3 SV=1 - [NADE_ECOUT]	0.00131808	0	0	0	0	0
196	113	Q1R6G8	Transcription termination/antitermination protein NusA OS=Escherichia coli (strain UTI89 / UPEC) GN=nusA PE=3 SV=1 - [Q1R6G8_ECOUT]	0.00184127	0.0026178	0.002749	0.00353001	0.00244499	0.00204708	0	0	0.000538503	0	0.000363284	0.00190439	0	0.00201567	197	Q1R6G8	Transcription termination/antitermination protein NusA OS=Escherichia coli (strain UTI89 / UPEC) GN=nusA PE=3 SV=1 - [Q1R6G8_ECOUT]	0.00106811	0.000502955	0.000191388	0.00125516	0.0017738	111	126	Q1R6G8	Transcription termination/antitermination protein NusA OS=Escherichia coli (strain UTI89 / UPEC) GN=nusA PE=3 SV=1 - [Q1R6G8_ECOUT]	0.0141604	0	0.000271297	0	0.00206526	0.00200803	0.00376506	0.000709723	0	0.00279527	0.00254575	128	Q1R6G8	Transcription termination/antitermination protein NusA OS=Escherichia coli (strain UTI89 / UPEC) GN=nusA PE=3 SV=1 - [Q1R6G8_ECOUT]	0.00129172	0.00166113	0.00110926	0.00538462	0.00185874	0.00147167
431	224	Q1RGH6	Isoleucine--tRNA ligase OS=Escherichia coli (strain UTI89 / UPEC) GN=ileS PE=3 SV=1 - [SYI_ECOUT]	0.00103571	0.00226876	0.00169169	0.000504286	0	0	0	0	0	0	0.000242189	0.0012167	0	0.000951216	441	Q1RGH6	Isoleucine--tRNA ligase OS=Escherichia coli (strain UTI89 / UPEC) GN=ileS PE=3 SV=1 - [SYI_ECOUT]	0.000312218	0	0.000382775	0	0.00143593	112	169	Q1RGH6	Isoleucine--tRNA ligase OS=Escherichia coli (strain UTI89 / UPEC) GN=ileS PE=3 SV=1 - [SYI_ECOUT]	0.0102601	0	0.00217037	0	0.00206526	0	0.00150602	0.0018926	0	0.000992711	0.00163312	131	Q1RGH6	Isoleucine--tRNA ligase OS=Escherichia coli (strain UTI89 / UPEC) GN=ileS PE=3 SV=1 - [SYI_ECOUT]	0.00129172	0	0	0.00307692	0	0
248	160	Q1REQ0	N-acetylglucosamine-6-phosphate deacetylase OS=Escherichia coli (strain UTI89 / UPEC) GN=nagA PE=3 SV=1 - [Q1REQ0_ECOUT]	0.00136561	0.0008726	0.000422922	0.000504286	0	0	0	0	0	0	0.00133204	0.00169279	0	0.00142682	252	Q1REQ0	N-acetylglucosamine-6-phosphate deacetylase OS=Escherichia coli (strain UTI89 / UPEC) GN=nagA PE=3 SV=1 - [Q1REQ0_ECOUT]	0.00078876	0.000188608	0.000382775	0.000753093	0.00185827	113	333	Q1REQ0	N-acetylglucosamine-6-phosphate deacetylase OS=Escherichia coli (strain UTI89 / UPEC) GN=nagA PE=3 SV=1 - [Q1REQ0_ECOUT]	0.00300306	0	0	0	0.00165221	0	0	0	0	0.000966587	0.000384264	130	Q1REQ0	N-acetylglucosamine-6-phosphate deacetylase OS=Escherichia coli (strain UTI89 / UPEC) GN=nagA PE=3 SV=1 - [Q1REQ0_ECOUT]	0.00129172	0	0	0	0	0
373	362	Q1RDB0	Glucans biosynthesis protein G OS=Escherichia coli (strain UTI89 / UPEC) GN=mdoG PE=3 SV=1 - [OPGG_ECOUT]	0.000529364	0.00034904	0	0	0	0	0	0	0	0	0.000242189	0.000987463	0	0.000203832	377	Q1RDB0	Glucans biosynthesis protein G OS=Escherichia coli (strain UTI89 / UPEC) GN=mdoG PE=3 SV=1 - [OPGG_ECOUT]	0.000410813	0.000817302	0.000191388	0.000394477	0	114	724	Q1RDB0	Glucans biosynthesis protein G OS=Escherichia coli (strain UTI89 / UPEC) GN=mdoG PE=3 SV=1 - [OPGG_ECOUT]	0.000313488	0	0	0	0	0	0	0	0	0.000313488	0	129	Q1RDB0	Glucans biosynthesis protein G OS=Escherichia coli (strain UTI89 / UPEC) GN=mdoG PE=3 SV=1 - [OPGG_ECOUT]	0.00129172	0	0	0	0.00139405	0
489	451	Q1R6F0	50S ribosomal protein L21 OS=Escherichia coli (strain UTI89 / UPEC) GN=rplU PE=3 SV=1 - [RL21_ECOUT]	0.000368253	0.00052356	0.00105731	0.00201715	0	0	0	0	0	0.000666223	0.00108985	0.000246866	0	0.000271776	490	Q1R6F0	50S ribosomal protein L21 OS=Escherichia coli (strain UTI89 / UPEC) GN=rplU PE=3 SV=1 - [RL21_ECOUT]	0.000230055	0.000377216	0.000574163	0	0.000422333	115	92	Q1R6F0	50S ribosomal protein L21 OS=Escherichia coli (strain UTI89 / UPEC) GN=rplU PE=3 SV=1 - [RL21_ECOUT]	0.0190594	0.00303951	0.00135648	0.0105263	0	0	0	0.000946298	0.000486618	0.00107108	0.00163312	132	Q1R6F0	50S ribosomal protein L21 OS=Escherichia coli (strain UTI89 / UPEC) GN=rplU PE=3 SV=1 - [RL21_ECOUT]	0.00126536	0	0.00554631	0.000769231	0.00232342	0.000735835
70	87	Q1R6H4	Polyribonucleotide nucleotidyltransferase OS=Escherichia coli (strain UTI89 / UPEC) GN=pnp PE=3 SV=2 - [PNP_ECOUT]	0.00241666	0.00628272	0.00126877	0.00151286	0	0	0	0	0	0	0.00193752	0.00243339	0	0.00262717	80	Q1R6H4	Polyribonucleotide nucleotidyltransferase OS=Escherichia coli (strain UTI89 / UPEC) GN=pnp PE=3 SV=2 - [PNP_ECOUT]	0.00307288	0.00194895	0.00267943	0.00311996	0.00464566	116	64	Q1R6H4	Polyribonucleotide nucleotidyltransferase OS=Escherichia coli (strain UTI89 / UPEC) GN=pnp PE=3 SV=2 - [PNP_ECOUT]	0.0283191	0	0.00542594	0.00150376	0.00660884	0	0.00527108	0.00307547	0	0.00384023	0.00259378	134	Q1R6H4	Polyribonucleotide nucleotidyltransferase OS=Escherichia coli (strain UTI89 / UPEC) GN=pnp PE=3 SV=2 - [PNP_ECOUT]	0.00123899	0	0.00166389	0	0.00139405	0
244	89	Q1R6B5	N-acetylneuraminate lyase OS=Escherichia coli (strain UTI89 / UPEC) GN=nanA PE=3 SV=1 - [NANA_ECOUT]	0.00230926	0.00680628	0.002749	0.00151286	0.00611247	0.00307062	0	0	0	0	0.00302737	0.00178096	0.00665054	0.00228745	248	Q1R6B5	N-acetylneuraminate lyase OS=Escherichia coli (strain UTI89 / UPEC) GN=nanA PE=3 SV=1 - [NANA_ECOUT]	0.000805193	0	0.000956938	0.000573785	0.00236506	117	71	Q1R6B5	N-acetylneuraminate lyase OS=Escherichia coli (strain UTI89 / UPEC) GN=nanA PE=3 SV=1 - [NANA_ECOUT]	0.0240086	0	0.00379816	0	0.00826105	0	0.000251004	0.00283889	0.00243309	0.00344837	0.00297805	133	Q1R6B5	N-acetylneuraminate lyase OS=Escherichia coli (strain UTI89 / UPEC) GN=nanA PE=3 SV=1 - [NANA_ECOUT]	0.00123899	0	0	0	0	0.00220751
216	153	Q1R3Y6	ATP-dependent protease ATPase subunit HslU OS=Escherichia coli (strain UTI89 / UPEC) GN=hslU PE=3 SV=1 - [HSLU_ECOUT]	0.00141931	0.00034904	0.00148023	0.00252143	0	0.00102354	0	0.00380228	0	0	0.00435941	0.00134013	0	0.00126829	218	Q1R3Y6	ATP-dependent protease ATPase subunit HslU OS=Escherichia coli (strain UTI89 / UPEC) GN=hslU PE=3 SV=1 - [HSLU_ECOUT]	0.000969518	0.00119452	0.0015311	0.000609647	0.001267	118	230	Q1R3Y6	ATP-dependent protease ATPase subunit HslU OS=Escherichia coli (strain UTI89 / UPEC) GN=hslU PE=3 SV=1 - [HSLU_ECOUT]	0.00614987	0	0.00271297	0	0	0	0.000502008	0.000236574	0	0.00159356	0.00110476	135	Q1R3Y6	ATP-dependent protease ATPase subunit HslU OS=Escherichia coli (strain UTI89 / UPEC) GN=hslU PE=3 SV=1 - [HSLU_ECOUT]	0.00121263	0	0	0.00307692	0.00232342	0
1021	638	Q1RD54	PTS system, glucose-specific IIBC component OS=Escherichia coli (strain UTI89 / UPEC) GN=UTI89_C1228 PE=4 SV=1 - [Q1RD54_ECOUT]	0.000207143	0.0008726	0.000634384	0	0	0	0	0	0.00215401	0.00133245	0.000121095	0.000158699	0	6.7944e-05				0	0	0	0	0	119	265	Q1RD54	PTS system, glucose-specific IIBC component OS=Escherichia coli (strain UTI89 / UPEC) GN=UTI89_C1228 PE=4 SV=1 - [Q1RD54_ECOUT]	0.00497481	0	0.00189908	0	0.000413052	0	0.000251004	0.000946298	0.000973236	0.000444108	4.8033e-05	138	Q1RD54	PTS system, glucose-specific IIBC component OS=Escherichia coli (strain UTI89 / UPEC) GN=UTI89_C1228 PE=4 SV=1 - [Q1RD54_ECOUT]	0.00121263	0.00166113	0	0.00461538	0.00185874	0.00147167
71	171	Q1RCL7	Uncharacterized protein OS=Escherichia coli (strain UTI89 / UPEC) GN=ychN PE=4 SV=1 - [Q1RCL7_ECOUT]	0.00128889	0.00017452	0	0	0	0	0	0	0	0	0.00108985	0.00137539	0	0.00181184	81	Q1RCL7	Uncharacterized protein OS=Escherichia coli (strain UTI89 / UPEC) GN=ychN PE=4 SV=1 - [Q1RCL7_ECOUT]	0.00307288	0.00502955	0.000574163	0.00251031	0.00287186	120	609	Q1RCL7	Uncharacterized protein OS=Escherichia coli (strain UTI89 / UPEC) GN=ychN PE=4 SV=1 - [Q1RCL7_ECOUT]	0.000538368	0	0	0	0	0	0.000251004	0	0	0.000287364	0	137	Q1RCL7	Uncharacterized protein OS=Escherichia coli (strain UTI89 / UPEC) GN=ychN PE=4 SV=1 - [Q1RCL7_ECOUT]	0.00121263	0	0	0	0	0
1029	661	Q1R5L9	High-affinitygluconate permease OS=Escherichia coli (strain UTI89 / UPEC) GN=gntT PE=4 SV=1 - [Q1R5L9_ECOUT]	0.000184127	0	0.000422922	0	0	0	0.0014881	0	0	0	0.000484379	0.000211599	0	0.00011324				0	0	0	0	0	121	832	Q1R5L9	High-affinitygluconate permease OS=Escherichia coli (strain UTI89 / UPEC) GN=gntT PE=4 SV=1 - [Q1R5L9_ECOUT]	0.000196347	0	0	0	0	0	0	0	0	5.2248e-05	0.000144099	136	Q1R5L9	High-affinitygluconate permease OS=Escherichia coli (strain UTI89 / UPEC) GN=gntT PE=4 SV=1 - [Q1R5L9_ECOUT]	0.00121263	0.00332226	0	0.00153846	0.00418216	0
181	210	Q1R360	30S ribosomal protein S6 OS=Escherichia coli (strain UTI89 / UPEC) GN=rpsF PE=3 SV=1 - [RS6_ECOUT]	0.00109709	0.00139616	0.00148023	0.0100857	0.00244499	0.00204708	0	0	0	0	0.000242189	0.000634797	0.000604595	0.00144947	183	Q1R360	30S ribosomal protein S6 OS=Escherichia coli (strain UTI89 / UPEC) GN=rpsF PE=3 SV=1 - [RS6_ECOUT]	0.00118314	0.000880171	0.00133971	0.00111171	0.00168933	122	72	Q1R360	30S ribosomal protein S6 OS=Escherichia coli (strain UTI89 / UPEC) GN=rpsF PE=3 SV=1 - [RS6_ECOUT]	0.0239571	0.00303951	0.00217037	0	0.00123916	0.00200803	0.00276104	0.00402176	0.00583942	0.00143682	0.00144099	139	Q1R360	30S ribosomal protein S6 OS=Escherichia coli (strain UTI89 / UPEC) GN=rpsF PE=3 SV=1 - [RS6_ECOUT]	0.00118627	0.00498339	0.00166389	0.00384615	0.0027881	0.00220751
978	529	Q1R6R2	RNA polymerase sigma factor RpoD OS=Escherichia coli (strain UTI89 / UPEC) GN=rpoD PE=3 SV=1 - [Q1R6R2_ECOUT]	0.000283862	0	0.000211461	0.000504286	0	0.00307062	0	0	0	0	0	0.000246866	0	0.000385016				0	0	0	0	0	123	198	Q1R6R2	RNA polymerase sigma factor RpoD OS=Escherichia coli (strain UTI89 / UPEC) GN=rpoD PE=3 SV=1 - [Q1R6R2_ECOUT]	0.00864255	0	0.00081389	0	0.000413052	0.00401606	0.000502008	0.00141945	0	0.000757596	0.000720496	140	Q1R6R2	RNA polymerase sigma factor RpoD OS=Escherichia coli (strain UTI89 / UPEC) GN=rpoD PE=3 SV=1 - [Q1R6R2_ECOUT]	0.00118627	0	0.000554631	0.000769231	0.000929368	0
284	331	Q1R6Y3	Hypothetical lipoprotein YqhH OS=Escherichia coli (strain UTI89 / UPEC) GN=yqhH PE=4 SV=1 - [Q1R6Y3_ECOUT]	0.000606084	0	0	0	0	0	0	0	0	0	0.000484379	0.000952196	0	0.000475608	289	Q1R6Y3	Hypothetical lipoprotein YqhH OS=Escherichia coli (strain UTI89 / UPEC) GN=yqhH PE=4 SV=1 - [Q1R6Y3_ECOUT]	0.000608003	0	0	0.00132688	0	1197		Q1R6Y3		0	0	0	0	0	0	0	0	0	0	0	141	Q1R6Y3	Hypothetical lipoprotein YqhH OS=Escherichia coli (strain UTI89 / UPEC) GN=yqhH PE=4 SV=1 - [Q1R6Y3_ECOUT]	0.00118627	0	0	0	0	0
368	457	Q1R6K1	Putative tagatose-6-phosphate ketose/aldose isomerase OS=Escherichia coli (strain UTI89 / UPEC) GN=agaS PE=4 SV=1 - [Q1R6K1_ECOUT]	0.000360582	0	0	0	0	0	0	0	0	0	0.000242189	0.000599531	0	0.000249128	369	Q1R6K1	Putative tagatose-6-phosphate ketose/aldose isomerase OS=Escherichia coli (strain UTI89 / UPEC) GN=agaS PE=4 SV=1 - [Q1R6K1_ECOUT]	0.000427245	0.000314347	0	0.000753093	0	124	189	Q1R6K1	Putative tagatose-6-phosphate ketose/aldose isomerase OS=Escherichia coli (strain UTI89 / UPEC) GN=agaS PE=4 SV=1 - [Q1R6K1_ECOUT]	0.00895422	0	0.000271297	0.00150376	0	0	0.000251004	0.00212917	0.00194647	0.00112333	0.00172919	142	Q1R6K1	Putative tagatose-6-phosphate ketose/aldose isomerase OS=Escherichia coli (strain UTI89 / UPEC) GN=agaS PE=4 SV=1 - [Q1R6K1_ECOUT]	0.00115991	0	0	0	0	0
1052	736	Q1R9I1	Ribonucleoside-diphosphate reductase 1 beta chain OS=Escherichia coli (strain UTI89 / UPEC) GN=nrdB PE=4 SV=1 - [Q1R9I1_ECOUT]	0.000145767	0.00034904	0.000634384	0	0	0.00102354	0	0	0.00107701	0	0	0.000158699	0	4.5296e-05				0	0	0	0	0	125	295	Q1R9I1	Ribonucleoside-diphosphate reductase 1 beta chain OS=Escherichia coli (strain UTI89 / UPEC) GN=nrdB PE=4 SV=1 - [Q1R9I1_ECOUT]	0.00372064	0	0.00081389	0.00150376	0.000413052	0	0.000502008	0	0	0.00039186	9.60661e-05	143	Q1R9I1	Ribonucleoside-diphosphate reductase 1 beta chain OS=Escherichia coli (strain UTI89 / UPEC) GN=nrdB PE=4 SV=1 - [Q1R9I1_ECOUT]	0.00115991	0	0	0	0	0
257	273	Q1RDL4	Uncharacterized protein OS=Escherichia coli (strain UTI89 / UPEC) GN=yccJ PE=4 SV=1 - [Q1RDL4_ECOUT]	0.000805554	0	0	0	0	0	0	0	0	0	0	0.00128723	0.00241838	0.000634144	262	Q1RDL4	Uncharacterized protein OS=Escherichia coli (strain UTI89 / UPEC) GN=yccJ PE=4 SV=1 - [Q1RDL4_ECOUT]	0.000739463	0.000502955	0	0.00118343	0.000337866	1198		Q1RDL4		0	0	0	0	0	0	0	0	0	0	0	144	Q1RDL4	Uncharacterized protein OS=Escherichia coli (strain UTI89 / UPEC) GN=yccJ PE=4 SV=1 - [Q1RDL4_ECOUT]	0.00115991	0	0	0	0	0
317	193	Q1R7E1	Lysine--tRNA ligase OS=Escherichia coli (strain UTI89 / UPEC) GN=lysS PE=3 SV=1 - [Q1R7E1_ECOUT]	0.00116614	0.00017452	0.000634384	0.00100857	0	0	0	0	0	0	0.000121095	0.00135776	0	0.00154006	322	Q1R7E1	Lysine--tRNA ligase OS=Escherichia coli (strain UTI89 / UPEC) GN=lysS PE=3 SV=1 - [Q1R7E1_ECOUT]	0.00052584	0.000251477	0.000574163	0.000537924	0.000844666	126	123	Q1R7E1	Lysine--tRNA ligase OS=Escherichia coli (strain UTI89 / UPEC) GN=lysS PE=3 SV=1 - [Q1R7E1_ECOUT]	0.0146382	0	0.00217037	0	0.00371747	0.00200803	0.00175703	0	0.000973236	0.00180255	0.00220952	147	Q1R7E1	Lysine--tRNA ligase OS=Escherichia coli (strain UTI89 / UPEC) GN=lysS PE=3 SV=1 - [Q1R7E1_ECOUT]	0.00113355	0	0.00221852	0.00230769	0.000464684	0
38	55	Q1R312	Uncharacterized protein OS=Escherichia coli (strain UTI89 / UPEC) GN=yjgF PE=4 SV=1 - [Q1R312_ECOUT]	0.00355211	0	0.000634384	0	0	0	0	0	0	0	0.00193752	0.00398512	0.00241838	0.00484667	48	Q1R312	Uncharacterized protein OS=Escherichia coli (strain UTI89 / UPEC) GN=yjgF PE=4 SV=1 - [Q1R312_ECOUT]	0.0045518	0.00314347	0.00191388	0.00609647	0.00396993	127	262	Q1R312	Uncharacterized protein OS=Escherichia coli (strain UTI89 / UPEC) GN=yjgF PE=4 SV=1 - [Q1R312_ECOUT]	0.00503826	0	0	0	0.000413052	0	0.000251004	0.00236574	0.00145985	0.000548604	0	146	Q1R312	Uncharacterized protein OS=Escherichia coli (strain UTI89 / UPEC) GN=yjgF PE=4 SV=1 - [Q1R312_ECOUT]	0.00113355	0	0	0	0.000929368	0
152	261	Q1RE26	Thioredoxin reductase OS=Escherichia coli (strain UTI89 / UPEC) GN=trxB PE=3 SV=1 - [Q1RE26_ECOUT]	0.000859258	0.00069808	0.000422922	0	0	0	0	0	0.00376952	0.000666223	0	0.000775864	0.00604595	0.000815328	154	Q1RE26	Thioredoxin reductase OS=Escherichia coli (strain UTI89 / UPEC) GN=trxB PE=3 SV=1 - [Q1RE26_ECOUT]	0.00151179	0.00207469	0	0.00175722	0.000844666	128	699	Q1RE26	Thioredoxin reductase OS=Escherichia coli (strain UTI89 / UPEC) GN=trxB PE=3 SV=1 - [Q1RE26_ECOUT]	0.000365736	0	0	0	0	0	0	0	0	0.000365736	0	148	Q1RE26	Thioredoxin reductase OS=Escherichia coli (strain UTI89 / UPEC) GN=trxB PE=3 SV=1 - [Q1RE26_ECOUT]	0.00113355	0	0	0	0	0
		Q1R223;A8AI64	ABC transporter, ATP-binding protein OS=Escherichia coli (strain UTI89 / UPEC) GN=UTI89_P015 PE=4 SV=1 - [Q1R223_ECOUT]	0	0	0	0	0	0	0	0	0	0	0	0	0	0	0			0	0	0	0	0	1199		Q1R223;A8AI64		0	0	0	0	0	0	0	0	0	0	0	145	Q1R223;A8AI64	ABC transporter, ATP-binding protein OS=Escherichia coli (strain UTI89 / UPEC) GN=UTI89_P015 PE=4 SV=1 - [Q1R223_ECOUT]	0.00113355	0	0	0	0	0
22	74	Q1RG24	2,3,4,5-tetrahydropyridine-2,6-dicarboxylate N-succinyltransferase OS=Escherichia coli (strain UTI89 / UPEC) GN=dapD PE=3 SV=1 - [DAPD_ECOUT]	0.00290767	0.00558464	0.00634384	0.00554715	0	0.00409417	0.0014881	0	0	0	0.00520707	0.00252156	0.00241838	0.00251393	32	Q1RG24	2,3,4,5-tetrahydropyridine-2,6-dicarboxylate N-succinyltransferase OS=Escherichia coli (strain UTI89 / UPEC) GN=dapD PE=3 SV=1 - [DAPD_ECOUT]	0.00685235	0.0055325	0.00555024	0.00767438	0.00726413	129	102	Q1RG24	2,3,4,5-tetrahydropyridine-2,6-dicarboxylate N-succinyltransferase OS=Escherichia coli (strain UTI89 / UPEC) GN=dapD PE=3 SV=1 - [DAPD_ECOUT]	0.0174805	0	0.000271297	0	0.00247831	0	0.00150602	0.00638751	0.00389294	0.00256015	0.000384264	151	Q1RG24	2,3,4,5-tetrahydropyridine-2,6-dicarboxylate N-succinyltransferase OS=Escherichia coli (strain UTI89 / UPEC) GN=dapD PE=3 SV=1 - [DAPD_ECOUT]	0.00110719	0	0	0	0.000929368	0
419	418	Q1R6Z1	TonB-dependent enterochelin uptake protein OS=Escherichia coli (strain UTI89 / UPEC) GN=exbB PE=3 SV=1 - [Q1R6Z1_ECOUT]	0.000429629	0.00471204	0.000211461	0	0	0	0	0	0.000538503	0	0.000726568	0.000193966	0	0.00022648	425	Q1R6Z1	TonB-dependent enterochelin uptake protein OS=Escherichia coli (strain UTI89 / UPEC) GN=exbB PE=3 SV=1 - [Q1R6Z1_ECOUT]	0.00032865	0	0.000191388	0.000251031	0.0010136	130	349	Q1R6Z1	TonB-dependent enterochelin uptake protein OS=Escherichia coli (strain UTI89 / UPEC) GN=exbB PE=3 SV=1 - [Q1R6Z1_ECOUT]	0.00255247	0	0	0.00150376	0	0	0	0.000473149	0	0.000287364	0.000288198	149	Q1R6Z1	TonB-dependent enterochelin uptake protein OS=Escherichia coli (strain UTI89 / UPEC) GN=exbB PE=3 SV=1 - [Q1R6Z1_ECOUT]	0.00110719	0.00664452	0	0	0.00650558	0.00147167
952	443	Q1R9C5	Putative aminotransferase OS=Escherichia coli (strain UTI89 / UPEC) GN=UTI89_C2572 PE=4 SV=1 - [Q1R9C5_ECOUT]	0.000391269	0	0	0	0	0	0	0	0.00215401	0.000666223	0	0.000476098	0	0.000430312				0	0	0	0	0	131	718	Q1R9C5	Putative aminotransferase OS=Escherichia coli (strain UTI89 / UPEC) GN=UTI89_C2572 PE=4 SV=1 - [Q1R9C5_ECOUT]	0.000331182	0	0	0	0	0	0	0	0	0.000235116	9.60661e-05	150	Q1R9C5	Putative aminotransferase OS=Escherichia coli (strain UTI89 / UPEC) GN=UTI89_C2572 PE=4 SV=1 - [Q1R9C5_ECOUT]	0.00110719	0	0	0	0.00232342	0
604	471	Q1R381	Ribonuclease R OS=Escherichia coli (strain UTI89 / UPEC) GN=vacB PE=3 SV=1 - [Q1R381_ECOUT]	0.000337566	0.00069808	0	0	0	0	0	0	0	0	0	0.000458465	0	0.000317072	610	Q1R381	Ribonuclease R OS=Escherichia coli (strain UTI89 / UPEC) GN=vacB PE=3 SV=1 - [Q1R381_ECOUT]	0.000115028	0	0	7.17231e-05	0.000422333	132	502	Q1R381	Ribonuclease R OS=Escherichia coli (strain UTI89 / UPEC) GN=vacB PE=3 SV=1 - [Q1R381_ECOUT]	0.0010599	0	0	0	0	0	0	0.000236574	0	0.000679224	0.000144099	152	Q1R381	Ribonuclease R OS=Escherichia coli (strain UTI89 / UPEC) GN=vacB PE=3 SV=1 - [Q1R381_ECOUT]	0.00108082	0	0.00221852	0.00230769	0	0
		Q1R5U1;A0A0H3FN70	30S ribosomal protein S12 OS=Escherichia coli (strain UTI89 / UPEC) GN=rpsL PE=3 SV=2 - [RS12_ECOUT]	0	0	0	0	0	0	0	0	0	0	0	0	0	0	0			0	0	0	0	0	1200		Q1R5U1;A0A0H3FN70		0	0	0	0	0	0	0	0	0	0	0	153	Q1R5U1;A0A0H3FN70	30S ribosomal protein S12 OS=Escherichia coli (strain UTI89 / UPEC) GN=rpsL PE=3 SV=2 - [RS12_ECOUT]	0.00105446	0.00996678	0.00721021	0.00384615	0.000464684	0.00220751
100	926	Q1R819	High-affinity glycine betaine-proline transport system protein OS=Escherichia coli (strain UTI89 / UPEC) GN=proX PE=4 SV=1 - [Q1R819_ECOUT]	7.67195e-05	0	0	0	0	0	0	0	0	0	0	0.000176333	0	0	101	Q1R819	High-affinity glycine betaine-proline transport system protein OS=Escherichia coli (strain UTI89 / UPEC) GN=proX PE=4 SV=1 - [Q1R819_ECOUT]	0.00244844	0.00113165	0	0.0044827	0.0005068	133	424	Q1R819	High-affinity glycine betaine-proline transport system protein OS=Escherichia coli (strain UTI89 / UPEC) GN=proX PE=4 SV=1 - [Q1R819_ECOUT]	0.00159466	0	0	0	0.00123916	0	0.000251004	0	0	0.000104496	0	154	Q1R819	High-affinity glycine betaine-proline transport system protein OS=Escherichia coli (strain UTI89 / UPEC) GN=proX PE=4 SV=1 - [Q1R819_ECOUT]	0.0010281	0	0	0	0	0
469	281	Q1RER9	Leucine--tRNA ligase OS=Escherichia coli (strain UTI89 / UPEC) GN=leuS PE=3 SV=2 - [SYL_ECOUT]	0.000767195	0.00069808	0.00126877	0	0	0	0	0	0	0	0	0.00091693	0	0.000860624	484	Q1RER9	Leucine--tRNA ligase OS=Escherichia coli (strain UTI89 / UPEC) GN=leuS PE=3 SV=2 - [SYL_ECOUT]	0.000246488	0	0.000382775	0	0.00109807	134	269	Q1RER9	Leucine--tRNA ligase OS=Escherichia coli (strain UTI89 / UPEC) GN=leuS PE=3 SV=2 - [SYL_ECOUT]	0.00458926	0	0	0	0.00165221	0	0.00125502	0	0	0.0012017	0.00048033	155	Q1RER9	Leucine--tRNA ligase OS=Escherichia coli (strain UTI89 / UPEC) GN=leuS PE=3 SV=2 - [SYL_ECOUT]	0.000975378	0	0.000554631	0.00153846	0.000929368	0
148	308	Q1R486	Uridine phosphorylase OS=Escherichia coli (strain UTI89 / UPEC) GN=udp PE=3 SV=1 - [Q1R486_ECOUT]	0.000682803	0.00209424	0.00105731	0.000504286	0	0	0.0014881	0	0	0.00532978	0.00242189	0.000423198	0	0.000407664	149	Q1R486	Uridine phosphorylase OS=Escherichia coli (strain UTI89 / UPEC) GN=udp PE=3 SV=1 - [Q1R486_ECOUT]	0.00152822	0	0.000191388	0.00272548	0.00135147	135	131	Q1R486	Uridine phosphorylase OS=Escherichia coli (strain UTI89 / UPEC) GN=udp PE=3 SV=1 - [Q1R486_ECOUT]	0.0134766	0	0	0	0.00165221	0.0060241	0.00125502	0.000946298	0.00194647	0.000835968	0.000816562	156	Q1R486	Uridine phosphorylase OS=Escherichia coli (strain UTI89 / UPEC) GN=udp PE=3 SV=1 - [Q1R486_ECOUT]	0.000949017	0	0	0	0	0
379	268	Q1RE40	ATP-dependent clp protease ATP-binding subunit clpA OS=Escherichia coli (strain UTI89 / UPEC) GN=clpA PE=3 SV=1 - [Q1RE40_ECOUT]	0.000820898	0.00034904	0.000211461	0	0	0	0	0	0	0	0	0.0010051	0	0.00106446	387	Q1RE40	ATP-dependent clp protease ATP-binding subunit clpA OS=Escherichia coli (strain UTI89 / UPEC) GN=clpA PE=3 SV=1 - [Q1RE40_ECOUT]	0.00039438	0	0	0.0004662	0.000929133	1202		Q1RE40		0	0	0	0	0	0	0	0	0	0	0	158	Q1RE40	ATP-dependent clp protease ATP-binding subunit clpA OS=Escherichia coli (strain UTI89 / UPEC) GN=clpA PE=3 SV=1 - [Q1RE40_ECOUT]	0.000949017	0	0	0	0	0
1026	655	Q1REJ7	Succinate--CoA ligase [ADP-forming] subunit alpha OS=Escherichia coli (strain UTI89 / UPEC) GN=sucD PE=3 SV=1 - [Q1REJ7_ECOUT]	0.000191799	0.00069808	0	0	0	0	0	0	0	0	0	0.000176333	0	0.000249128				0	0	0	0	0	1203		Q1REJ7		0	0	0	0	0	0	0	0	0	0	0	159	Q1REJ7	Succinate--CoA ligase [ADP-forming] subunit alpha OS=Escherichia coli (strain UTI89 / UPEC) GN=sucD PE=3 SV=1 - [Q1REJ7_ECOUT]	0.000949017	0	0	0.00230769	0.000464684	0
		Q1R622;A8AQK2	30S ribosomal protein S8 OS=Escherichia coli (strain UTI89 / UPEC) GN=rpsH PE=3 SV=1 - [RS8_ECOUT]	0	0	0	0	0	0	0	0	0	0	0	0	0	0	0			0	0	0	0	0	1201		Q1R622;A8AQK2		0	0	0	0	0	0	0	0	0	0	0	157	Q1R622;A8AQK2	30S ribosomal protein S8 OS=Escherichia coli (strain UTI89 / UPEC) GN=rpsH PE=3 SV=1 - [RS8_ECOUT]	0.000949017	0	0.00110926	0	0.00371747	0
123	75	Q1R4G7	Branched-chain amino acid aminotransferase OS=Escherichia coli (strain UTI89 / UPEC) GN=ilvE PE=3 SV=1 - [Q1R4G7_ECOUT]	0.00286164	0.0102967	0.00444069	0.00201715	0	0.00204708	0	0	0.00484653	0.00866089	0.00121095	0.00202783	0.00544135	0.00296689	126	Q1R4G7	Branched-chain amino acid aminotransferase OS=Escherichia coli (strain UTI89 / UPEC) GN=ilvE PE=3 SV=1 - [Q1R4G7_ECOUT]	0.0019719	0.00345781	0.00344498	0.00168549	0	136	146	Q1R4G7	Branched-chain amino acid aminotransferase OS=Escherichia coli (strain UTI89 / UPEC) GN=ilvE PE=3 SV=1 - [Q1R4G7_ECOUT]	0.0121115	0	0.000271297	0	0.00413052	0	0.00100402	0.00236574	0	0.00318713	0.00115279	162	Q1R4G7	Branched-chain amino acid aminotransferase OS=Escherichia coli (strain UTI89 / UPEC) GN=ilvE PE=3 SV=1 - [Q1R4G7_ECOUT]	0.000922655	0	0	0	0	0.00367918
409	310	Q1R4Z8	Mannitol-1-phosphate 5-dehydrogenase OS=Escherichia coli (strain UTI89 / UPEC) GN=mtlD PE=3 SV=1 - [Q1R4Z8_ECOUT]	0.000682803	0.00052356	0.00253753	0	0	0	0	0	0	0	0.00121095	0.00086403	0	0.00033972	413	Q1R4Z8	Mannitol-1-phosphate 5-dehydrogenase OS=Escherichia coli (strain UTI89 / UPEC) GN=mtlD PE=3 SV=1 - [Q1R4Z8_ECOUT]	0.000345083	0.000188608	0.00076555	0.000286893	0.0005068	137	206	Q1R4Z8	Mannitol-1-phosphate 5-dehydrogenase OS=Escherichia coli (strain UTI89 / UPEC) GN=mtlD PE=3 SV=1 - [Q1R4Z8_ECOUT]	0.00793262	0	0.00189908	0	0.00247831	0	0.00200803	0	0	0.00101884	0.000528364	165	Q1R4Z8	Mannitol-1-phosphate 5-dehydrogenase OS=Escherichia coli (strain UTI89 / UPEC) GN=mtlD PE=3 SV=1 - [Q1R4Z8_ECOUT]	0.000922655	0	0	0	0	0.00220751
728	495	Q1R4N8	DNA gyrase subunit B OS=Escherichia coli (strain UTI89 / UPEC) GN=gyrB PE=3 SV=1 - [Q1R4N8_ECOUT]	0.00031455	0.00104712	0.000211461	0	0.00122249	0.00204708	0	0	0	0	0.000242189	0.000211599	0	0.000385016	748	Q1R4N8	DNA gyrase subunit B OS=Escherichia coli (strain UTI89 / UPEC) GN=gyrB PE=3 SV=1 - [Q1R4N8_ECOUT]	4.92975e-05	0	0	0	0.0002534	138	233	Q1R4N8	DNA gyrase subunit B OS=Escherichia coli (strain UTI89 / UPEC) GN=gyrB PE=3 SV=1 - [Q1R4N8_ECOUT]	0.00603341	0	0.000271297	0	0.000826105	0.00200803	0.000753012	0.000946298	0	0.000940463	0.000288198	163	Q1R4N8	DNA gyrase subunit B OS=Escherichia coli (strain UTI89 / UPEC) GN=gyrB PE=3 SV=1 - [Q1R4N8_ECOUT]	0.000922655	0	0	0.000769231	0	0
968	506	Q1R3B0	Putative toxin of osmotically regulated toxin-antitoxin system associated with programmed cell death OS=Escherichia coli (strain UTI89 / UPEC) GN=ecnB PE=4 SV=1 - [Q1R3B0_ECOUT]	0.000299206	0	0	0.000504286	0	0	0	0	0	0	0	0.000246866	0	0.000498256				0	0	0	0	0	139	397	Q1R3B0	Putative toxin of osmotically regulated toxin-antitoxin system associated with programmed cell death OS=Escherichia coli (strain UTI89 / UPEC) GN=ecnB PE=4 SV=1 - [Q1R3B0_ECOUT]	0.00181954	0	0	0	0.00123916	0	0.000502008	0	0	7.8372e-05	0	161	Q1R3B0	Putative toxin of osmotically regulated toxin-antitoxin system associated with programmed cell death OS=Escherichia coli (strain UTI89 / UPEC) GN=ecnB PE=4 SV=1 - [Q1R3B0_ECOUT]	0.000922655	0	0.000554631	0.00153846	0	0
361	539	Q1R682	Biotin carboxyl carrier protein (BCCP) of acetyl-CoA carboxylase OS=Escherichia coli (strain UTI89 / UPEC) GN=accB PE=4 SV=1 - [Q1R682_ECOUT]	0.00027619	0.00034904	0	0	0	0.00204708	0	0.00190114	0	0	0.000121095	0.000264499	0	0.00033972	364	Q1R682	Biotin carboxyl carrier protein (BCCP) of acetyl-CoA carboxylase OS=Escherichia coli (strain UTI89 / UPEC) GN=accB PE=4 SV=1 - [Q1R682_ECOUT]	0.000443678	0.000377216	0	0.00068137	0.000168933	140	706	Q1R682	Biotin carboxyl carrier protein (BCCP) of acetyl-CoA carboxylase OS=Escherichia coli (strain UTI89 / UPEC) GN=accB PE=4 SV=1 - [Q1R682_ECOUT]	0.000351285	0	0	0	0	0	0.000251004	0	0	5.2248e-05	4.8033e-05	166	Q1R682	Biotin carboxyl carrier protein (BCCP) of acetyl-CoA carboxylase OS=Escherichia coli (strain UTI89 / UPEC) GN=accB PE=4 SV=1 - [Q1R682_ECOUT]	0.000922655	0	0	0	0	0
239	424	Q1R7B1	Uncharacterized protein OS=Escherichia coli (strain UTI89 / UPEC) GN=yggE PE=4 SV=1 - [Q1R7B1_ECOUT]	0.000421957	0.00052356	0	0	0	0	0	0	0.000538503	0	0.00133204	0.000564264	0	0.000181184	240	Q1R7B1	Uncharacterized protein OS=Escherichia coli (strain UTI89 / UPEC) GN=yggE PE=4 SV=1 - [Q1R7B1_ECOUT]	0.00085449	0.000565824	0	0.00125516	0.000675733	141	760	Q1R7B1	Uncharacterized protein OS=Escherichia coli (strain UTI89 / UPEC) GN=yggE PE=4 SV=1 - [Q1R7B1_ECOUT]	0.000262698	0	0	0	0	0	0	0.000236574	0	2.6124e-05	0	167	Q1R7B1	Uncharacterized protein OS=Escherichia coli (strain UTI89 / UPEC) GN=yggE PE=4 SV=1 - [Q1R7B1_ECOUT]	0.000922655	0	0	0.00153846	0	0
1207	1046	Q1R4S7	Putative family 31 glucosidase YicI OS=Escherichia coli (strain UTI89 / UPEC) GN=yicI PE=3 SV=1 - [Q1R4S7_ECOUT]	4.60317e-05	0	0	0	0	0	0	0	0	0	0	7.05331e-05	0	4.5296e-05				0	0	0	0	0	142	871	Q1R4S7	Putative family 31 glucosidase YicI OS=Escherichia coli (strain UTI89 / UPEC) GN=yicI PE=3 SV=1 - [Q1R4S7_ECOUT]	0.00013062	0	0	0	0	0	0	0	0	0.00013062	0	164	Q1R4S7	Putative family 31 glucosidase YicI OS=Escherichia coli (strain UTI89 / UPEC) GN=yicI PE=3 SV=1 - [Q1R4S7_ECOUT]	0.000922655	0	0	0.00307692	0	0
325	695	Q1R269	Osmotically inducible protein Y OS=Escherichia coli (strain UTI89 / UPEC) GN=osmY PE=4 SV=1 - [Q1R269_ECOUT]	0.000161111	0	0	0	0	0	0	0	0	0	0	0.000158699	0	0.000249128	320	Q1R269	Osmotically inducible protein Y OS=Escherichia coli (strain UTI89 / UPEC) GN=osmY PE=4 SV=1 - [Q1R269_ECOUT]	0.00052584	0.000628694	0.000382775	0.000537924	0.000422333	1204		Q1R269		0	0	0	0	0	0	0	0	0	0	0	160	Q1R269	Osmotically inducible protein Y OS=Escherichia coli (strain UTI89 / UPEC) GN=osmY PE=4 SV=1 - [Q1R269_ECOUT]	0.000922655	0	0	0	0	0
937	370	Q1R901	D-serine dehydratase 1 OS=Escherichia coli (strain UTI89 / UPEC) GN=dsdA1 PE=3 SV=1 - [SDHD1_ECOUT]	0.00051402	0.00017452	0	0.00100857	0	0	0	0	0	0	0	0.000405565	0	0.000928568				0	0	0	0	0	1205		Q1R901		0	0	0	0	0	0	0	0	0	0	0	168	Q1R901	D-serine dehydratase 1 OS=Escherichia coli (strain UTI89 / UPEC) GN=dsdA1 PE=3 SV=1 - [SDHD1_ECOUT]	0.000922655	0	0	0.00230769	0.000464684	0
909	219	Q1RFJ2	Beta-galactosidase OS=Escherichia coli (strain UTI89 / UPEC) GN=lacZ PE=3 SV=1 - [BGAL_ECOUT]	0.00105873	0.00034904	0	0	0	0	0	0	0	0	0.00145314	0.00137539	0	0.00104181				0	0	0	0	0	143	369	Q1RFJ2	Beta-galactosidase OS=Escherichia coli (strain UTI89 / UPEC) GN=lacZ PE=3 SV=1 - [BGAL_ECOUT]	0.00222152	0	0	0	0.00123916	0	0	0.000236574	0	0.000313488	0.000432297	170	Q1RFJ2	Beta-galactosidase OS=Escherichia coli (strain UTI89 / UPEC) GN=lacZ PE=3 SV=1 - [BGAL_ECOUT]	0.000896294	0	0	0	0	0
188	391	Q1REN2	Flavodoxin 1 OS=Escherichia coli (strain UTI89 / UPEC) GN=fldA PE=4 SV=1 - [Q1REN2_ECOUT]	0.000475661	0	0	0	0	0	0	0	0	0	0.000242189	0.000511365	0.00181378	0.000634144	190	Q1REN2	Flavodoxin 1 OS=Escherichia coli (strain UTI89 / UPEC) GN=fldA PE=4 SV=1 - [Q1REN2_ECOUT]	0.00111741	0.00119452	0	0.00121929	0.001267	144	518	Q1REN2	Flavodoxin 1 OS=Escherichia coli (strain UTI89 / UPEC) GN=fldA PE=4 SV=1 - [Q1REN2_ECOUT]	0.000970329	0	0	0	0	0	0	0	0.000486618	0.000339612	0.000144099	169	Q1REN2	Flavodoxin 1 OS=Escherichia coli (strain UTI89 / UPEC) GN=fldA PE=4 SV=1 - [Q1REN2_ECOUT]	0.000896294	0	0	0	0	0.000735835
235	388	Q1R809	S-ribosylhomocysteine lyase OS=Escherichia coli (strain UTI89 / UPEC) GN=luxS PE=3 SV=1 - [LUXS_ECOUT]	0.000475661	0	0.000845845	0	0	0	0	0	0	0	0.000847663	0.000458465	0	0.0005662	235	Q1R809	S-ribosylhomocysteine lyase OS=Escherichia coli (strain UTI89 / UPEC) GN=luxS PE=3 SV=1 - [LUXS_ECOUT]	0.000870923	0.000628694	0.00076555	0.000860678	0.001267	145	299	Q1R809	S-ribosylhomocysteine lyase OS=Escherichia coli (strain UTI89 / UPEC) GN=luxS PE=3 SV=1 - [LUXS_ECOUT]	0.00357879	0	0.000271297	0	0.00123916	0	0.00100402	0	0	0.00039186	0.000672463	171	Q1R809	S-ribosylhomocysteine lyase OS=Escherichia coli (strain UTI89 / UPEC) GN=luxS PE=3 SV=1 - [LUXS_ECOUT]	0.00084357	0	0	0	0.000929368	0.000735835
224	1283	Q1RBG0	Glutathione S-transferase OS=Escherichia coli (strain UTI89 / UPEC) GN=gst PE=4 SV=1 - [Q1RBG0_ECOUT]	2.30158e-05	0	0	0	0	0	0	0	0	0	0	0	0	6.7944e-05	226	Q1RBG0	Glutathione S-transferase OS=Escherichia coli (strain UTI89 / UPEC) GN=gst PE=4 SV=1 - [Q1RBG0_ECOUT]	0.000936653	0.000628694	0	0.00157791	0.0002534	146	529	Q1RBG0	Glutathione S-transferase OS=Escherichia coli (strain UTI89 / UPEC) GN=gst PE=3 SV=1 - [Q1RBG0_ECOUT]	0.000906028	0	0	0	0.000413052	0	0	0	0	0.000156744	0.000336231	172	Q1RBG0	Glutathione S-transferase OS=Escherichia coli (strain UTI89 / UPEC) GN=gst PE=4 SV=1 - [Q1RBG0_ECOUT]	0.00084357	0	0	0	0	0
889	15	Q1R5A7	Outer membrane hemin receptor ChuA OS=Escherichia coli (strain UTI89 / UPEC) GN=chuA PE=3 SV=1 - [Q1R5A7_ECOUT]	0.00936745	0.026178	0.0213576	0.00353001	0.00488998	0.0174002	0.0193452	0.0228137	0.0204631	0.0139907	0.0174376	0.00696514	0	0.00722471				0	0	0	0	0	147	21	Q1R5A7	Outer membrane hemin receptor ChuA OS=Escherichia coli (strain UTI89 / UPEC) GN=chuA PE=3 SV=1 - [Q1R5A7_ECOUT]	0.087192	0.0334347	0.00081389	0.0075188	0.00826105	0	0.00301205	0.022238	0.00583942	0.00146294	0.00461117	174	Q1R5A7	Outer membrane hemin receptor ChuA OS=Escherichia coli (strain UTI89 / UPEC) GN=chuA PE=3 SV=1 - [Q1R5A7_ECOUT]	0.000817209	0	0	0	0	0.00294334
520	91	Q1RGC3	2-isopropylmalate synthase OS=Escherichia coli (strain UTI89 / UPEC) GN=leuA PE=3 SV=1 - [LEU1_ECOUT]	0.00225555	0.00506108	0.00507507	0	0	0	0	0	0	0	0.000242189	0.00146356	0	0.00353309	541	Q1RGC3	2-isopropylmalate synthase OS=Escherichia coli (strain UTI89 / UPEC) GN=leuA PE=3 SV=1 - [LEU1_ECOUT]	0.000180758	0	0	0.000286893	0.0002534	148	137	Q1RGC3	2-isopropylmalate synthase OS=Escherichia coli (strain UTI89 / UPEC) GN=leuA PE=3 SV=1 - [LEU1_ECOUT]	0.0127215	0	0.000271297	0	0.00247831	0	0	0.000946298	0.00145985	0.00357899	0.00398674	177	Q1RGC3	2-isopropylmalate synthase OS=Escherichia coli (strain UTI89 / UPEC) GN=leuA PE=3 SV=1 - [LEU1_ECOUT]	0.000817209	0	0.00110926	0	0	0
342	353	Q1R8K2	Cysteine desulfurase IscS OS=Escherichia coli (strain UTI89 / UPEC) GN=iscS PE=3 SV=1 - [Q1R8K2_ECOUT]	0.000567724	0.00017452	0.000634384	0.00403429	0	0	0	0	0	0	0.000605473	0.000493731	0	0.000656792	344	Q1R8K2	Cysteine desulfurase IscS OS=Escherichia coli (strain UTI89 / UPEC) GN=iscS PE=3 SV=1 - [Q1R8K2_ECOUT]	0.000492975	0.000125739	0.000956938	0.000215169	0.00143593	149	143	Q1R8K2	Cysteine desulfurase IscS OS=Escherichia coli (strain UTI89 / UPEC) GN=iscS PE=3 SV=1 - [Q1R8K2_ECOUT]	0.0123156	0	0.00162778	0	0.00165221	0	0.00200803	0.000946298	0.000486618	0.00266465	0.00293002	175	Q1R8K2	Cysteine desulfurase IscS OS=Escherichia coli (strain UTI89 / UPEC) GN=iscS PE=3 SV=1 - [Q1R8K2_ECOUT]	0.000817209	0	0	0	0	0
200	155	Q1R260	Phosphopentomutase OS=Escherichia coli (strain UTI89 / UPEC) GN=deoB PE=3 SV=1 - [DEOB_ECOUT]	0.00140397	0.00034904	0.00148023	0.00100857	0	0.00102354	0.0014881	0.00190114	0	0	0.00121095	0.00165753	0	0.00147212	202	Q1R260	Phosphopentomutase OS=Escherichia coli (strain UTI89 / UPEC) GN=deoB PE=3 SV=1 - [DEOB_ECOUT]	0.00105168	0.000754432	0.0015311	0.000537924	0.00244953	150	223	Q1R260	Phosphopentomutase OS=Escherichia coli (strain UTI89 / UPEC) GN=deoB PE=3 SV=1 - [DEOB_ECOUT]	0.00667422	0	0.000542594	0	0	0	0.00125502	0.000473149	0.000486618	0.00151519	0.00240165	173	Q1R260	Phosphopentomutase OS=Escherichia coli (strain UTI89 / UPEC) GN=deoB PE=3 SV=1 - [DEOB_ECOUT]	0.000817209	0	0	0.000769231	0	0
698	618	Q1RGK0	Threonine synthase OS=Escherichia coli (strain UTI89 / UPEC) GN=thrC PE=4 SV=1 - [Q1RGK0_ECOUT]	0.000222486	0	0	0	0	0	0	0	0	0	0.000242189	0.000176333	0	0.000385016	740	Q1RGK0	Threonine synthase OS=Escherichia coli (strain UTI89 / UPEC) GN=thrC PE=4 SV=1 - [Q1RGK0_ECOUT]	6.573e-05	0	0	0	0.000337866	151	374	Q1RGK0	Threonine synthase OS=Escherichia coli (strain UTI89 / UPEC) GN=thrC PE=4 SV=1 - [Q1RGK0_ECOUT]	0.00214857	0	0	0	0.00165221	0	0	0	0	0.000496356	0	178	Q1RGK0	Threonine synthase OS=Escherichia coli (strain UTI89 / UPEC) GN=thrC PE=4 SV=1 - [Q1RGK0_ECOUT]	0.000817209	0	0.00166389	0	0.000464684	0
613	742	Q1RAT4	Phosphogluconate dehydratase OS=Escherichia coli (strain UTI89 / UPEC) GN=edd PE=3 SV=1 - [Q1RAT4_ECOUT]	0.000145767	0	0.000845845	0	0	0	0	0	0	0	0	0.000211599	0	6.7944e-05	630	Q1RAT4	Phosphogluconate dehydratase OS=Escherichia coli (strain UTI89 / UPEC) GN=edd PE=3 SV=1 - [Q1RAT4_ECOUT]	0.000115028	0	0	0	0.000591266	152	602	Q1RAT4	Phosphogluconate dehydratase OS=Escherichia coli (strain UTI89 / UPEC) GN=edd PE=4 SV=1 - [Q1RAT4_ECOUT]	0.000554256	0	0	0	0	0	0.000502008	0	0	5.2248e-05	0	176	Q1RAT4	Phosphogluconate dehydratase OS=Escherichia coli (strain UTI89 / UPEC) GN=edd PE=3 SV=1 - [Q1RAT4_ECOUT]	0.000817209	0	0	0	0	0
58	36	Q1R2J2	D-mannonate oxidoreductase OS=Escherichia coli (strain UTI89 / UPEC) GN=uxuB PE=3 SV=1 - [Q1R2J2_ECOUT]	0.00553915	0.00017452	0.00338338	0	0	0	0.00595238	0.0095057	0	0.000666223	0.00242189	0.00504311	0.00483676	0.00862889	68	Q1R2J2	D-mannonate oxidoreductase OS=Escherichia coli (strain UTI89 / UPEC) GN=uxuB PE=3 SV=1 - [Q1R2J2_ECOUT]	0.00368088	0.00220043	0.00688995	0.00304823	0.00574373	153	69	Q1R2J2	D-mannonate oxidoreductase OS=Escherichia coli (strain UTI89 / UPEC) GN=uxuB PE=4 SV=1 - [Q1R2J2_ECOUT]	0.0242632	0	0.00705372	0	0.00330442	0	0.00376506	0.0018926	0	0.00339612	0.00485134	179	Q1R2J2	D-mannonate oxidoreductase OS=Escherichia coli (strain UTI89 / UPEC) GN=uxuB PE=3 SV=1 - [Q1R2J2_ECOUT]	0.000790847	0.00166113	0	0.00153846	0	0.00294334
229	254	Q1R6G5	Argininosuccinate synthase OS=Escherichia coli (strain UTI89 / UPEC) GN=argG PE=3 SV=1 - [ASSY_ECOUT]	0.000874602	0.00139616	0.000634384	0	0	0	0	0	0	0	0	0.000670064	0	0.00147212	233	Q1R6G5	Argininosuccinate synthase OS=Escherichia coli (strain UTI89 / UPEC) GN=argG PE=3 SV=1 - [ASSY_ECOUT]	0.000887355	0.000314347	0.000382775	0.000645508	0.00244953	154	302	Q1R6G5	Argininosuccinate synthase OS=Escherichia coli (strain UTI89 / UPEC) GN=argG PE=3 SV=1 - [ASSY_ECOUT]	0.00338422	0	0.000271297	0	0	0	0	0	0	0.00167194	0.00144099	181	Q1R6G5	Argininosuccinate synthase OS=Escherichia coli (strain UTI89 / UPEC) GN=argG PE=3 SV=1 - [ASSY_ECOUT]	0.000764486	0	0.000554631	0.00230769	0.00139405	0
385	775	Q1RD45	NADH dehydrogenase OS=Escherichia coli (strain UTI89 / UPEC) GN=ndh PE=4 SV=1 - [Q1RD45_ECOUT]	0.000130423	0.0008726	0.000211461	0	0	0	0	0	0	0	0.00108985	3.52665e-05	0	0	385	Q1RD45	NADH dehydrogenase OS=Escherichia coli (strain UTI89 / UPEC) GN=ndh PE=4 SV=1 - [Q1RD45_ECOUT]	0.00039438	0	0.000191388	3.58616e-05	0.00185827	155	373	Q1RD45	NADH dehydrogenase OS=Escherichia coli (strain UTI89 / UPEC) GN=ndh PE=4 SV=1 - [Q1RD45_ECOUT]	0.00216119	0	0	0.00150376	0.000413052	0	0	0	0	5.2248e-05	0.000192132	182	Q1RD45	NADH dehydrogenase OS=Escherichia coli (strain UTI89 / UPEC) GN=ndh PE=4 SV=1 - [Q1RD45_ECOUT]	0.000764486	0	0	0	0	0
662	381	Q1R5J6	Glucose-1-phosphate adenylyltransferase OS=Escherichia coli (strain UTI89 / UPEC) GN=glgC PE=3 SV=2 - [GLGC_ECOUT]	0.000491005	0.00034904	0.000211461	0	0	0	0	0	0	0	0.000242189	0.000511365	0	0.00067944	682	Q1R5J6	Glucose-1-phosphate adenylyltransferase OS=Escherichia coli (strain UTI89 / UPEC) GN=glgC PE=3 SV=2 - [GLGC_ECOUT]	8.21625e-05	0	0	0.000107585	0.000168933	156	753	Q1R5J6	Glucose-1-phosphate adenylyltransferase OS=Escherichia coli (strain UTI89 / UPEC) GN=glgC PE=3 SV=2 - [GLGC_ECOUT]	0.000274719	0	0	0	0	0	0	0	0	0.00013062	0.000144099	180	Q1R5J6	Glucose-1-phosphate adenylyltransferase OS=Escherichia coli (strain UTI89 / UPEC) GN=glgC PE=3 SV=2 - [GLGC_ECOUT]	0.000764486	0	0	0	0	0
934	346	Q1RA64	UPF0265 protein YeeX OS=Escherichia coli (strain UTI89 / UPEC) GN=yeeX PE=3 SV=1 - [Q1RA64_ECOUT]	0.000575396	0.00279232	0.000634384	0.00151286	0	0	0	0	0.000538503	0	0.00108985	0.000246866	0	0.000656792				0	0	0	0	0	157	148	Q1RA64	UPF0265 protein YeeX OS=Escherichia coli (strain UTI89 / UPEC) GN=yeeX PE=3 SV=1 - [Q1RA64_ECOUT]	0.011823	0	0.000271297	0	0.00454358	0	0.00175703	0.00425834	0	0.000992711	0	186	Q1RA64	UPF0265 protein YeeX OS=Escherichia coli (strain UTI89 / UPEC) GN=yeeX PE=3 SV=1 - [Q1RA64_ECOUT]	0.000738124	0	0	0	0	0
1022	640	Q1R3A3	Fumarate reductase flavoprotein subunit OS=Escherichia coli (strain UTI89 / UPEC) GN=frdA PE=3 SV=1 - [Q1R3A3_ECOUT]	0.000199471	0	0	0	0	0	0	0	0	0	0.000242189	0.000299765	0	0.000158536				0	0	0	0	0	158	376	Q1R3A3	Fumarate reductase flavoprotein subunit OS=Escherichia coli (strain UTI89 / UPEC) GN=frdA PE=3 SV=1 - [Q1R3A3_ECOUT]	0.00214087	0	0.00108519	0	0	0	0	0.000236574	0	0.000626976	0.000192132	183	Q1R3A3	Fumarate reductase flavoprotein subunit OS=Escherichia coli (strain UTI89 / UPEC) GN=frdA PE=3 SV=1 - [Q1R3A3_ECOUT]	0.000738124	0	0	0	0	0
1015	622	Q1R9Q6	Hypothetical sugar kinase YeiC OS=Escherichia coli (strain UTI89 / UPEC) GN=yeiC PE=4 SV=1 - [Q1R9Q6_ECOUT]	0.000214815	0.00034904	0.000211461	0	0	0	0	0	0	0.000666223	0.000363284	0.000193966	0	0.00022648				0	0	0	0	0	159	451	Q1R9Q6	Hypothetical sugar kinase YeiC OS=Escherichia coli (strain UTI89 / UPEC) GN=yeiC PE=4 SV=1 - [Q1R9Q6_ECOUT]	0.00140477	0	0	0	0	0	0	0	0	0.000444108	0.000960661	185	Q1R9Q6	Hypothetical sugar kinase YeiC OS=Escherichia coli (strain UTI89 / UPEC) GN=yeiC PE=4 SV=1 - [Q1R9Q6_ECOUT]	0.000738124	0	0	0	0	0
348	334	Q1R3W5	Fructose-6-phosphate aldolase OS=Escherichia coli (strain UTI89 / UPEC) GN=talC PE=3 SV=1 - [Q1R3W5_ECOUT]	0.000598412	0.00034904	0	0	0	0	0	0	0	0	0.000726568	0.000687697	0	0.000702088	351	Q1R3W5	Fructose-6-phosphate aldolase OS=Escherichia coli (strain UTI89 / UPEC) GN=talC PE=3 SV=1 - [Q1R3W5_ECOUT]	0.000476543	0.000817302	0	0.000573785	0	160	458	Q1R3W5	Fructose-6-phosphate aldolase OS=Escherichia coli (strain UTI89 / UPEC) GN=talC PE=3 SV=1 - [Q1R3W5_ECOUT]	0.00133144	0	0.00081389	0	0.000413052	0	0	0	0	0.000104496	0	184	Q1R3W5	Fructose-6-phosphate aldolase OS=Escherichia coli (strain UTI89 / UPEC) GN=talC PE=3 SV=1 - [Q1R3W5_ECOUT]	0.000738124	0	0.000554631	0.00153846	0	0
972	520	Q1RE54	Pyruvate dehydrogenase OS=Escherichia coli (strain UTI89 / UPEC) GN=poxB PE=3 SV=1 - [Q1RE54_ECOUT]	0.000291534	0	0	0	0	0	0	0	0	0	0	0.000511365	0	0.000203832				0	0	0	0	0	161	830	Q1RE54	Pyruvate dehydrogenase OS=Escherichia coli (strain UTI89 / UPEC) GN=poxB PE=3 SV=1 - [Q1RE54_ECOUT]	0.000200562	0	0	0	0	0	0	0	0	0.000104496	9.60661e-05	187	Q1RE54	Pyruvate dehydrogenase OS=Escherichia coli (strain UTI89 / UPEC) GN=poxB PE=3 SV=1 - [Q1RE54_ECOUT]	0.000738124	0	0	0	0	0
964	491	Q1REA2	Putative formate acetyltransferase 3 OS=Escherichia coli (strain UTI89 / UPEC) GN=ybiW PE=4 SV=1 - [Q1REA2_ECOUT]	0.000322222	0.00017452	0	0	0	0	0	0	0	0	0.000121095	0.000282132	0	0.000543552				0	0	0	0	0	162	75	Q1REA2	Putative formate acetyltransferase 3 OS=Escherichia coli (strain UTI89 / UPEC) GN=ybiW PE=4 SV=1 - [Q1REA2_ECOUT]	0.0231974	0	0.00081389	0	0.00619579	0	0.00175703	0.00283889	0.00389294	0.00284751	0.00485134	191	Q1REA2	Putative formate acetyltransferase 3 OS=Escherichia coli (strain UTI89 / UPEC) GN=ybiW PE=4 SV=1 - [Q1REA2_ECOUT]	0.000711763	0	0	0	0	0
56	85	Q1RBF4	Outer membrane lipoprotein SlyB OS=Escherichia coli (strain UTI89 / UPEC) GN=slyB PE=4 SV=1 - [Q1RBF4_ECOUT]	0.00247037	0.00366492	0.00253753	0	0	0	0	0	0.00269251	0.00133245	0.00666021	0.00315635	0	0.0010871	66	Q1RBF4	Outer membrane lipoprotein SlyB OS=Escherichia coli (strain UTI89 / UPEC) GN=slyB PE=4 SV=1 - [Q1RBF4_ECOUT]	0.00376304	0.0038979	0.00287081	0.00415994	0.0030408	163	84	Q1RBF4	Outer membrane lipoprotein SlyB OS=Escherichia coli (strain UTI89 / UPEC) GN=slyB PE=4 SV=1 - [Q1RBF4_ECOUT]	0.0217016	0.00607903	0.00081389	0.00300752	0.00247831	0	0.00351406	0.00260232	0	0.00104496	0.00216149	190	Q1RBF4	Outer membrane lipoprotein SlyB OS=Escherichia coli (strain UTI89 / UPEC) GN=slyB PE=4 SV=1 - [Q1RBF4_ECOUT]	0.000711763	0.00166113	0	0	0	0.00441501
254	387	Q1R7A9	Uncharacterized protein OS=Escherichia coli (strain UTI89 / UPEC) GN=yggB PE=4 SV=1 - [Q1R7A9_ECOUT]	0.000475661	0.0008726	0.000845845	0.00151286	0	0	0	0	0	0	0.00169533	0.000511365	0	0.000158536	257	Q1R7A9	Uncharacterized protein OS=Escherichia coli (strain UTI89 / UPEC) GN=yggB PE=4 SV=1 - [Q1R7A9_ECOUT]	0.000755895	0.000188608	0.000956938	0.000717231	0.0015204	164	513	Q1R7A9	Uncharacterized protein OS=Escherichia coli (strain UTI89 / UPEC) GN=yggB PE=4 SV=1 - [Q1R7A9_ECOUT]	0.000984442	0	0	0	0	0	0	0.000709723	0	0.00013062	0.000144099	189	Q1R7A9	Uncharacterized protein OS=Escherichia coli (strain UTI89 / UPEC) GN=yggB PE=4 SV=1 - [Q1R7A9_ECOUT]	0.000711763	0	0	0	0	0
366	332	Q1REF8	Pectinesterase OS=Escherichia coli (strain UTI89 / UPEC) GN=ybhC PE=4 SV=1 - [Q1REF8_ECOUT]	0.000606084	0.0008726	0.000422922	0.00151286	0	0	0	0.00190114	0.000538503	0	0.00266408	0.000528998	0.00120919	0.000294424	372	Q1REF8	Pectinesterase OS=Escherichia coli (strain UTI89 / UPEC) GN=ybhC PE=4 SV=1 - [Q1REF8_ECOUT]	0.000427245	0.000565824	0	0.0004662	0.000337866	165	655	Q1REF8	Pectinesterase OS=Escherichia coli (strain UTI89 / UPEC) GN=ybhC PE=4 SV=1 - [Q1REF8_ECOUT]	0.000451566	0	0	0	0	0	0.000251004	0	0	0.000104496	9.60661e-05	192	Q1REF8	Pectinesterase OS=Escherichia coli (strain UTI89 / UPEC) GN=ybhC PE=4 SV=1 - [Q1REF8_ECOUT]	0.000711763	0	0	0	0.00139405	0
445	264	Q1R4P4	D-galactonate dehydratase OS=Escherichia coli (strain UTI89 / UPEC) GN=dgoD PE=3 SV=1 - [DGOD_ECOUT]	0.000851586	0	0	0	0	0	0	0	0	0	0	0.001058	0	0.00115505	452	Q1R4P4	D-galactonate dehydratase OS=Escherichia coli (strain UTI89 / UPEC) GN=dgoD PE=3 SV=1 - [DGOD_ECOUT]	0.000279353	0.000188608	0	0.000502062	0	1206		Q1R4P4		0	0	0	0	0	0	0	0	0	0	0	188	Q1R4P4	D-galactonate dehydratase OS=Escherichia coli (strain UTI89 / UPEC) GN=dgoD PE=3 SV=1 - [DGOD_ECOUT]	0.000711763	0	0	0	0	0
121	240	Q1R329	Inorganic pyrophosphatase OS=Escherichia coli (strain UTI89 / UPEC) GN=ppa PE=3 SV=1 - [Q1R329_ECOUT]	0.00094365	0	0.00148023	0.00151286	0	0	0.0014881	0	0	0	0.000847663	0.00091693	0	0.00120034	122	Q1R329	Inorganic pyrophosphatase OS=Escherichia coli (strain UTI89 / UPEC) GN=ppa PE=3 SV=1 - [Q1R329_ECOUT]	0.0020212	0.00194895	0.0015311	0.00240273	0.00143593	166	175	Q1R329	Inorganic pyrophosphatase OS=Escherichia coli (strain UTI89 / UPEC) GN=ppa PE=3 SV=1 - [Q1R329_ECOUT]	0.0100236	0	0	0	0.00330442	0	0.00150602	0.00141945	0.00194647	0.00146294	0.000384264	193	Q1R329	Inorganic pyrophosphatase OS=Escherichia coli (strain UTI89 / UPEC) GN=ppa PE=3 SV=1 - [Q1R329_ECOUT]	0.000685401	0	0	0	0	0
531	1027	Q1RBU7	FdnG, alpha subunit of formate dehydrogenase-N OS=Escherichia coli (strain UTI89 / UPEC) GN=fdnG PE=3 SV=2 - [Q1RBU7_ECOUT]	5.37036e-05	0.00034904	0.00105731	0	0	0	0	0	0	0	0	0	0	0	536	Q1RBU7	FdnG, alpha subunit of formate dehydrogenase-N OS=Escherichia coli (strain UTI89 / UPEC) GN=fdnG PE=3 SV=2 - [Q1RBU7_ECOUT]	0.000180758	0	0	0	0.000929133	167	236	Q1RBU7	FdnG, alpha subunit of formate dehydrogenase-N OS=Escherichia coli (strain UTI89 / UPEC) GN=fdnG PE=4 SV=2 - [Q1RBU7_ECOUT]	0.005869	0	0.00189908	0	0.000413052	0	0.00150602	0.00118287	0	0.000339612	0.000528364	195	Q1RBU7	FdnG, alpha subunit of formate dehydrogenase-N OS=Escherichia coli (strain UTI89 / UPEC) GN=fdnG PE=3 SV=2 - [Q1RBU7_ECOUT]	0.000685401	0	0	0.000769231	0.000464684	0
396	285	Q1R8P0	Uracil phosphoribosyltransferase OS=Escherichia coli (strain UTI89 / UPEC) GN=upp PE=3 SV=1 - [Q1R8P0_ECOUT]	0.000751851	0	0.000634384	0	0	0	0	0	0	0	0	0.001058	0	0.00079268	402	Q1R8P0	Uracil phosphoribosyltransferase OS=Escherichia coli (strain UTI89 / UPEC) GN=upp PE=3 SV=1 - [Q1R8P0_ECOUT]	0.000361515	0.000314347	0	0.000286893	0.000760199	168	244	Q1R8P0	Uracil phosphoribosyltransferase OS=Escherichia coli (strain UTI89 / UPEC) GN=upp PE=3 SV=1 - [Q1R8P0_ECOUT]	0.00557765	0	0.000271297	0	0.000413052	0	0.000502008	0	0	0.00203767	0.00235362	194	Q1R8P0	Uracil phosphoribosyltransferase OS=Escherichia coli (strain UTI89 / UPEC) GN=upp PE=3 SV=1 - [Q1R8P0_ECOUT]	0.000685401	0	0	0	0	0.000735835
120	71	Q1RDJ9	Iron uptake system component EfeO OS=Escherichia coli (strain UTI89 / UPEC) GN=efeO PE=3 SV=1 - [EFEO_ECOUT]	0.00299206	0	0.00211461	0	0	0	0	0	0	0	0.000242189	0.00338559	0.00120919	0.00416723	123	Q1RDJ9	Iron uptake system component EfeO OS=Escherichia coli (strain UTI89 / UPEC) GN=efeO PE=3 SV=1 - [EFEO_ECOUT]	0.0020212	0.00301773	0.000574163	0.00215169	0.0010136	169	364	Q1RDJ9	Iron uptake system component EfeO OS=Escherichia coli (strain UTI89 / UPEC) GN=efeO PE=3 SV=1 - [EFEO_ECOUT]	0.00229415	0	0.000271297	0	0	0	0.00100402	0	0	0.00101884	0	196	Q1RDJ9	Iron uptake system component EfeO OS=Escherichia coli (strain UTI89 / UPEC) GN=efeO PE=3 SV=1 - [EFEO_ECOUT]	0.000685401	0	0	0	0.00418216	0
107	223	Q1R8Q0	Outer membrane protein assembly factor BamC OS=Escherichia coli (strain UTI89 / UPEC) GN=nlpB PE=3 SV=1 - [Q1R8Q0_ECOUT]	0.00104338	0.00401396	0.00126877	0	0	0	0	0	0.000538503	0	0.000121095	0.00139303	0	0.000588848	109	Q1R8Q0	Outer membrane protein assembly factor BamC OS=Escherichia coli (strain UTI89 / UPEC) GN=nlpB PE=3 SV=1 - [Q1R8Q0_ECOUT]	0.00228412	0.00157173	0.000191388	0.00340685	0.0015204	170	305	Q1R8Q0	Outer membrane protein assembly factor BamC OS=Escherichia coli (strain UTI89 / UPEC) GN=nlpB PE=3 SV=1 - [Q1R8Q0_ECOUT]	0.00328446	0	0.000271297	0	0.000413052	0.00200803	0.000251004	0.000236574	0	0.000104496	0	197	Q1R8Q0	Outer membrane protein assembly factor BamC OS=Escherichia coli (strain UTI89 / UPEC) GN=nlpB PE=3 SV=1 - [Q1R8Q0_ECOUT]	0.000659039	0	0	0	0	0
343	437	Q1RBM4	Probable oxidoreductase YdfG OS=Escherichia coli (strain UTI89 / UPEC) GN=ydfG PE=3 SV=1 - [Q1RBM4_ECOUT]	0.000398941	0	0	0	0	0	0	0	0	0	0	0.000581898	0	0.000430312	348	Q1RBM4	Probable oxidoreductase YdfG OS=Escherichia coli (strain UTI89 / UPEC) GN=ydfG PE=3 SV=1 - [Q1RBM4_ECOUT]	0.000492975	0.000377216	0	0.000358616	0.00118253	171	347	Q1RBM4	Probable oxidoreductase YdfG OS=Escherichia coli (strain UTI89 / UPEC) GN=ydfG PE=3 SV=1 - [Q1RBM4_ECOUT]	0.00261408	0	0.000542594	0	0.000826105	0	0.000251004	0	0	0.000417984	0.000576397	199	Q1RBM4	Probable oxidoreductase YdfG OS=Escherichia coli (strain UTI89 / UPEC) GN=ydfG PE=3 SV=1 - [Q1RBM4_ECOUT]	0.000659039	0	0.00110926	0	0.000929368	0
1621	1605	Q1RB50	Spheroplast protein Y OS=Escherichia coli (strain UTI89 / UPEC) GN=spy PE=4 SV=1 - [Q1RB50_ECOUT]	7.67195e-06	0	0	0	0	0	0	0	0	0	0	0	0	2.2648e-05				0	0	0	0	0	1207		Q1RB50		0	0	0	0	0	0	0	0	0	0	0	198	Q1RB50	Spheroplast protein Y OS=Escherichia coli (strain UTI89 / UPEC) GN=spy PE=4 SV=1 - [Q1RB50_ECOUT]	0.000659039	0	0	0	0.00185874	0
202	326	Q1R9C1	UPF0304 protein YfbU OS=Escherichia coli (strain UTI89 / UPEC) GN=yfbU PE=1 SV=1 - [Q1R9C1_ECOUT]	0.000636772	0.00034904	0.000634384	0	0	0.00102354	0	0	0	0	0.000484379	0.00086403	0	0.000543552	204	Q1R9C1	UPF0304 protein YfbU OS=Escherichia coli (strain UTI89 / UPEC) GN=yfbU PE=1 SV=1 - [Q1R9C1_ECOUT]	0.00105168	0.000628694	0.00172249	0.000609647	0.00236506	172	418	Q1R9C1	UPF0304 protein YfbU OS=Escherichia coli (strain UTI89 / UPEC) GN=yfbU PE=1 SV=1 - [Q1R9C1_ECOUT]	0.00164343	0	0	0	0	0	0	0.000709723	0	0.00026124	0.000672463	200	Q1R9C1	UPF0304 protein YfbU OS=Escherichia coli (strain UTI89 / UPEC) GN=yfbU PE=1 SV=1 - [Q1R9C1_ECOUT]	0.000632678	0	0	0	0.00139405	0
503	961	Q1RAV8	Protease HtpX OS=Escherichia coli (strain UTI89 / UPEC) GN=htpX PE=3 SV=1 - [HTPX_ECOUT]	6.90475e-05	0	0.000422922	0	0	0	0	0.00190114	0	0	0	3.52665e-05	0	9.0592e-05	506	Q1RAV8	Protease HtpX OS=Escherichia coli (strain UTI89 / UPEC) GN=htpX PE=3 SV=1 - [HTPX_ECOUT]	0.000213623	0	0	0.000251031	0.0005068	1208		Q1RAV8		0	0	0	0	0	0	0	0	0	0	0	201	Q1RAV8	Protease HtpX OS=Escherichia coli (strain UTI89 / UPEC) GN=htpX PE=3 SV=1 - [HTPX_ECOUT]	0.000632678	0	0	0	0.00232342	0.00294334
657	999	Q1REW9	Isochorismate synthase OS=Escherichia coli (strain UTI89 / UPEC) GN=entC PE=4 SV=1 - [Q1REW9_ECOUT]	6.13756e-05	0	0	0	0	0	0	0	0	0	0	3.52665e-05	0	0.000135888	674	Q1REW9	Isochorismate synthase OS=Escherichia coli (strain UTI89 / UPEC) GN=entC PE=4 SV=1 - [Q1REW9_ECOUT]	9.8595e-05	0	0.000191388	7.17231e-05	0.0002534	173	301	Q1REW9	Isochorismate synthase OS=Escherichia coli (strain UTI89 / UPEC) GN=entC PE=4 SV=1 - [Q1REW9_ECOUT]	0.0034065	0	0	0	0	0	0.00100402	0.000946298	0	0.00078372	0.000672463	204	Q1REW9	Isochorismate synthase OS=Escherichia coli (strain UTI89 / UPEC) GN=entC PE=4 SV=1 - [Q1REW9_ECOUT]	0.000606316	0	0	0	0	0
820	257	Q1RG73	Aconitate hydratase 2 OS=Escherichia coli (strain UTI89 / UPEC) GN=acnB PE=4 SV=1 - [Q1RG73_ECOUT]	0.00086693	0.00017452	0	0.000504286	0.00977995	0	0	0	0.000538503	0	0	0.000387932	0.0114873	0.000385016	967	Q1RG73	Aconitate hydratase 2 OS=Escherichia coli (strain UTI89 / UPEC) GN=acnB PE=4 SV=1 - [Q1RG73_ECOUT]	1.64325e-05	0	0	3.58616e-05	0	174	306	Q1RG73	Aconitate hydratase 2 OS=Escherichia coli (strain UTI89 / UPEC) GN=acnB PE=4 SV=1 - [Q1RG73_ECOUT]	0.0032612	0	0.000271297	0	0	0	0.00175703	0	0	0.000992711	0.000240165	205	Q1RG73	Aconitate hydratase 2 OS=Escherichia coli (strain UTI89 / UPEC) GN=acnB PE=4 SV=1 - [Q1RG73_ECOUT]	0.000606316	0	0	0.00384615	0	0
		Q1RAL7	Flagellin OS=Escherichia coli (strain UTI89 / UPEC) GN=fliC PE=3 SV=1 - [Q1RAL7_ECOUT]	0	0	0	0	0	0	0	0	0	0	0	0	0	0	0			0	0	0	0	0	175	460	Q1RAL7	Flagellin OS=Escherichia coli (strain UTI89 / UPEC) GN=fliC PE=3 SV=1 - [Q1RAL7_ECOUT]	0.00131797	0	0	0	0	0	0	0	0	0.00026124	0.00105673	203	Q1RAL7	Flagellin OS=Escherichia coli (strain UTI89 / UPEC) GN=fliC PE=3 SV=1 - [Q1RAL7_ECOUT]	0.000606316	0	0.00110926	0	0	0
643	600	Q1R8N7	Polyphosphate kinase OS=Escherichia coli (strain UTI89 / UPEC) GN=ppk PE=3 SV=1 - [Q1R8N7_ECOUT]	0.000230158	0	0	0	0	0	0	0	0	0	0.000242189	0.000352665	0	0.000181184	661	Q1R8N7	Polyphosphate kinase OS=Escherichia coli (strain UTI89 / UPEC) GN=ppk PE=3 SV=1 - [Q1R8N7_ECOUT]	9.8595e-05	0	0	0	0.0005068	176	1103	Q1R8N7	Polyphosphate kinase OS=Escherichia coli (strain UTI89 / UPEC) GN=ppk PE=3 SV=1 - [Q1R8N7_ECOUT]	2.6124e-05	0	0	0	0	0	0	0	0	2.6124e-05	0	202	Q1R8N7	Polyphosphate kinase OS=Escherichia coli (strain UTI89 / UPEC) GN=ppk PE=3 SV=1 - [Q1R8N7_ECOUT]	0.000606316	0	0	0	0	0
486	301	Q1RFU9	Phosphoheptose isomerase OS=Escherichia coli (strain UTI89 / UPEC) GN=lpcA PE=3 SV=1 - [Q1RFU9_ECOUT]	0.000705819	0.0008726	0.000845845	0.00100857	0	0	0	0	0.00592353	0	0	0.000599531	0	0.000815328	503	Q1RFU9	Phosphoheptose isomerase OS=Escherichia coli (strain UTI89 / UPEC) GN=lpcA PE=3 SV=1 - [Q1RFU9_ECOUT]	0.000230055	0.000251477	0.000382775	0.000179308	0.0002534	177	165	Q1RFU9	Phosphoheptose isomerase OS=Escherichia coli (strain UTI89 / UPEC) GN=lpcA PE=3 SV=1 - [Q1RFU9_ECOUT]	0.0105469	0	0	0	0.00247831	0	0.00175703	0.00236574	0.00145985	0.00104496	0.00144099	209	Q1RFU9	Phosphoheptose isomerase OS=Escherichia coli (strain UTI89 / UPEC) GN=lpcA PE=3 SV=1 - [Q1RFU9_ECOUT]	0.000579955	0	0	0	0.000464684	0
351	32	Q1RAF9	HMWP1 nonribosomal peptide/polyketide synthase OS=Escherichia coli (strain UTI89 / UPEC) GN=irp1 PE=4 SV=1 - [Q1RAF9_ECOUT]	0.00586137	0.00017452	0.0116304	0	0	0.00204708	0.00892857	0	0.000538503	0.000666223	0.0117462	0.00641851	0.000604595	0.00534493	355	Q1RAF9	HMWP1 nonribosomal peptide/polyketide synthase OS=Escherichia coli (strain UTI89 / UPEC) GN=irp1 PE=4 SV=1 - [Q1RAF9_ECOUT]	0.00046011	0	0	0.000286893	0.00168933	1210		Q1RAF9		0	0	0	0	0	0	0	0	0	0	0	207	Q1RAF9	HMWP1 nonribosomal peptide/polyketide synthase OS=Escherichia coli (strain UTI89 / UPEC) GN=irp1 PE=4 SV=1 - [Q1RAF9_ECOUT]	0.000579955	0	0	0	0	0
511	711	Q1RB10	Uncharacterized protein OS=Escherichia coli (strain UTI89 / UPEC) GN=yeaF PE=4 SV=1 - [Q1RB10_ECOUT]	0.000161111	0.00034904	0.000422922	0	0	0	0	0	0	0	0	0.000193966	0	0.000135888	521	Q1RB10	Uncharacterized protein OS=Escherichia coli (strain UTI89 / UPEC) GN=yeaF PE=4 SV=1 - [Q1RB10_ECOUT]	0.00019719	0	0	0.000286893	0.000337866	1211		Q1RB10		0	0	0	0	0	0	0	0	0	0	0	208	Q1RB10	Uncharacterized protein OS=Escherichia coli (strain UTI89 / UPEC) GN=yeaF PE=4 SV=1 - [Q1RB10_ECOUT]	0.000579955	0	0	0	0.00185874	0.000735835
609	633	Q1R6S9	Bifunctional protein HldE OS=Escherichia coli (strain UTI89 / UPEC) GN=hldE PE=3 SV=1 - [HLDE_ECOUT]	0.000207143	0.00104712	0	0.000504286	0	0	0	0	0	0	0	0.000264499	0	0.00011324	621	Q1R6S9	Bifunctional protein HldE OS=Escherichia coli (strain UTI89 / UPEC) GN=hldE PE=3 SV=1 - [HLDE_ECOUT]	0.000115028	0	0	7.17231e-05	0.000422333	1209		Q1R6S9		0	0	0	0	0	0	0	0	0	0	0	206	Q1R6S9	Bifunctional protein HldE OS=Escherichia coli (strain UTI89 / UPEC) GN=hldE PE=3 SV=1 - [HLDE_ECOUT]	0.000579955	0	0	0	0	0.000735835
765	450	Q1R2Q6	D-serine dehydratase 2 OS=Escherichia coli (strain UTI89 / UPEC) GN=dsdA2 PE=3 SV=1 - [SDHD2_ECOUT]	0.000368253	0.00017452	0	0.00100857	0	0	0	0	0	0	0.00108985	0.000229232	0	0.000520904	785	Q1R2Q6	D-serine dehydratase 2 OS=Escherichia coli (strain UTI89 / UPEC) GN=dsdA2 PE=3 SV=1 - [SDHD2_ECOUT]	3.2865e-05	0	0	7.17231e-05	0	178	194	Q1R2Q6	D-serine dehydratase 2 OS=Escherichia coli (strain UTI89 / UPEC) GN=dsdA2 PE=3 SV=1 - [SDHD2_ECOUT]	0.00870429	0	0.00189908	0	0.000413052	0	0.00326305	0.000709723	0	0.0014107	0.00100869	210	Q1R2Q6	D-serine dehydratase 2 OS=Escherichia coli (strain UTI89 / UPEC) GN=dsdA2 PE=3 SV=1 - [SDHD2_ECOUT]	0.000553593	0	0	0.00230769	0.000464684	0.00147167
212	150	Q1R804	Alanine--tRNA ligase OS=Escherichia coli (strain UTI89 / UPEC) GN=alaS PE=3 SV=1 - [SYA_ECOUT]	0.00145	0.00383944	0.00359484	0.00100857	0	0	0	0	0	0	0.000363284	0.00158699	0	0.00124564	215	Q1R804	Alanine--tRNA ligase OS=Escherichia coli (strain UTI89 / UPEC) GN=alaS PE=3 SV=1 - [SYA_ECOUT]	0.00098595	0	0.00076555	0.000824816	0.0027874	179	214	Q1R804	Alanine--tRNA ligase OS=Escherichia coli (strain UTI89 / UPEC) GN=alaS PE=3 SV=1 - [SYA_ECOUT]	0.00715188	0	0.00217037	0	0	0	0.000502008	0.00118287	0	0.00156744	0.00172919	217	Q1R804	Alanine--tRNA ligase OS=Escherichia coli (strain UTI89 / UPEC) GN=alaS PE=3 SV=1 - [SYA_ECOUT]	0.000553593	0	0.000554631	0.00230769	0	0.000735835
1084	793	Q1R8L8	4-hydroxy-3-methylbut-2-en-1-yl diphosphate synthase (flavodoxin) OS=Escherichia coli (strain UTI89 / UPEC) GN=ispG PE=3 SV=1 - [ISPG_ECOUT]	0.000122751	0.00017452	0	0	0	0	0	0	0	0	0	0.0001058	0	0.000203832				0	0	0	0	0	180	428	Q1R8L8	4-hydroxy-3-methylbut-2-en-1-yl diphosphate synthase (flavodoxin) OS=Escherichia coli (strain UTI89 / UPEC) GN=ispG PE=3 SV=1 - [ISPG_ECOUT]	0.00156154	0	0	0	0.000413052	0	0.000251004	0	0	0.000705348	0.000192132	219	Q1R8L8	4-hydroxy-3-methylbut-2-en-1-yl diphosphate synthase (flavodoxin) OS=Escherichia coli (strain UTI89 / UPEC) GN=ispG PE=3 SV=1 - [ISPG_ECOUT]	0.000553593	0	0	0	0	0.000735835
499	406	Q1REN7	Glutamine--tRNA ligase OS=Escherichia coli (strain UTI89 / UPEC) GN=glnS PE=3 SV=1 - [SYQ_ECOUT]	0.000460317	0	0.000422922	0	0	0	0	0	0	0	0.000242189	0.000564264	0	0.000543552	509	Q1REN7	Glutamine--tRNA ligase OS=Escherichia coli (strain UTI89 / UPEC) GN=glnS PE=3 SV=1 - [SYQ_ECOUT]	0.000213623	0	0	3.58616e-05	0.0010136	181	456	Q1REN7	Glutamine--tRNA ligase OS=Escherichia coli (strain UTI89 / UPEC) GN=glnS PE=3 SV=1 - [SYQ_ECOUT]	0.00133478	0	0.000271297	0	0	0	0	0	0	0.000679224	0.000384264	220	Q1REN7	Glutamine--tRNA ligase OS=Escherichia coli (strain UTI89 / UPEC) GN=glnS PE=3 SV=1 - [SYQ_ECOUT]	0.000553593	0	0	0	0	0
162	107	Q1REX6	Enterobactin synthetase component F OS=Escherichia coli (strain UTI89 / UPEC) GN=entF PE=4 SV=1 - [Q1REX6_ECOUT]	0.00192566	0.00226876	0.00296046	0	0	0	0	0	0	0	0.00108985	0.00234522	0.000604595	0.00183449	165	Q1REX6	Enterobactin synthetase component F OS=Escherichia coli (strain UTI89 / UPEC) GN=entF PE=4 SV=1 - [Q1REX6_ECOUT]	0.00138033	0.000251477	0.00191388	0.000537924	0.00464566	182	464	Q1REX6	Enterobactin synthetase component F OS=Escherichia coli (strain UTI89 / UPEC) GN=entF PE=4 SV=1 - [Q1REX6_ECOUT]	0.00128679	0	0	0	0	0	0	0	0	0.000470232	0.000816562	221	Q1REX6	Enterobactin synthetase component F OS=Escherichia coli (strain UTI89 / UPEC) GN=entF PE=4 SV=1 - [Q1REX6_ECOUT]	0.000553593	0	0	0	0	0
360	259	Q1R8K9	Peptidase B OS=Escherichia coli (strain UTI89 / UPEC) GN=pepB PE=3 SV=1 - [PEPB_ECOUT]	0.000859258	0.00034904	0	0	0	0	0	0	0	0	0.000363284	0.00104036	0	0.0010871	365	Q1R8K9	Peptidase B OS=Escherichia coli (strain UTI89 / UPEC) GN=pepB PE=3 SV=1 - [PEPB_ECOUT]	0.000443678	6.28694e-05	0	0.000537924	0.000929133	183	481	Q1R8K9	Peptidase B OS=Escherichia coli (strain UTI89 / UPEC) GN=pepB PE=3 SV=1 - [PEPB_ECOUT]	0.00118869	0	0	0	0	0	0.000753012	0	0	0.000339612	9.60661e-05	218	Q1R8K9	Peptidase B OS=Escherichia coli (strain UTI89 / UPEC) GN=pepB PE=3 SV=1 - [PEPB_ECOUT]	0.000553593	0	0	0	0.00139405	0.00147167
387	329	Q1R6Y5	Bifunctional beta-keto ester reductase/2,5-diketo-D-gluconate reductase A OS=Escherichia coli (strain UTI89 / UPEC) GN=dkgA PE=4 SV=1 - [Q1R6Y5_ECOUT]	0.000613756	0	0	0	0	0	0	0	0.00269251	0.00333111	0.000242189	0.00086403	0	0.000430312	390	Q1R6Y5	Bifunctional beta-keto ester reductase/2,5-diketo-D-gluconate reductase A OS=Escherichia coli (strain UTI89 / UPEC) GN=dkgA PE=4 SV=1 - [Q1R6Y5_ECOUT]	0.000377948	0.000314347	0	0.000573785	0.000168933	184	490	Q1R6Y5	Bifunctional beta-keto ester reductase/2,5-diketo-D-gluconate reductase A OS=Escherichia coli (strain UTI89 / UPEC) GN=dkgA PE=4 SV=1 - [Q1R6Y5_ECOUT]	0.00112576	0	0	0	0	0	0	0	0.000973236	0.000104496	4.8033e-05	215	Q1R6Y5	Bifunctional beta-keto ester reductase/2,5-diketo-D-gluconate reductase A OS=Escherichia coli (strain UTI89 / UPEC) GN=dkgA PE=4 SV=1 - [Q1R6Y5_ECOUT]	0.000553593	0	0	0	0	0
283	258	Q1R3V1	Argininosuccinate lyase OS=Escherichia coli (strain UTI89 / UPEC) GN=argH PE=3 SV=1 - [ARLY_ECOUT]	0.000859258	0.00034904	0.000211461	0	0	0	0	0	0	0	0	0.000969829	0	0.00122299	286	Q1R3V1	Argininosuccinate lyase OS=Escherichia coli (strain UTI89 / UPEC) GN=argH PE=3 SV=1 - [ARLY_ECOUT]	0.000608003	0.000188608	0.000382775	0.000645508	0.00118253	185	582	Q1R3V1	Argininosuccinate lyase OS=Escherichia coli (strain UTI89 / UPEC) GN=argH PE=3 SV=1 - [ARLY_ECOUT]	0.000626976	0	0	0	0	0	0	0	0	0.000626976	0	212	Q1R3V1	Argininosuccinate lyase OS=Escherichia coli (strain UTI89 / UPEC) GN=argH PE=3 SV=1 - [ARLY_ECOUT]	0.000553593	0	0	0	0	0
457	352	Q1R686	Protein YhdH OS=Escherichia coli (strain UTI89 / UPEC) GN=yhdH PE=4 SV=1 - [Q1R686_ECOUT]	0.000567724	0	0	0	0	0	0	0	0	0	0.000242189	0.000969829	0	0.000385016	463	Q1R686	Protein YhdH OS=Escherichia coli (strain UTI89 / UPEC) GN=yhdH PE=4 SV=1 - [Q1R686_ECOUT]	0.00026292	0	0	0.000537924	8.44666e-05	186	597	Q1R686	Protein YhdH OS=Escherichia coli (strain UTI89 / UPEC) GN=yhdH PE=4 SV=1 - [Q1R686_ECOUT]	0.000567132	0	0	0	0	0	0	0	0	0.000182868	0.000384264	213	Q1R686	Protein YhdH OS=Escherichia coli (strain UTI89 / UPEC) GN=yhdH PE=4 SV=1 - [Q1R686_ECOUT]	0.000553593	0	0.00221852	0	0	0
633	206	Q1R3Q0	Maltoporin OS=Escherichia coli (strain UTI89 / UPEC) GN=lamB PE=3 SV=1 - [LAMB_ECOUT]	0.00111243	0	0	0	0	0	0	0	0	0	0.000121095	0.001058	0	0.00190243	648	Q1R3Q0	Maltoporin OS=Escherichia coli (strain UTI89 / UPEC) GN=lamB PE=3 SV=1 - [LAMB_ECOUT]	9.8595e-05	0	0	0.000215169	0	187	623	Q1R3Q0	Maltoporin OS=Escherichia coli (strain UTI89 / UPEC) GN=lamB PE=3 SV=1 - [LAMB_ECOUT]	0.000499273	0	0	0	0	0	0	0.000473149	0	2.6124e-05	0	211	Q1R3Q0	Maltoporin OS=Escherichia coli (strain UTI89 / UPEC) GN=lamB PE=3 SV=1 - [LAMB_ECOUT]	0.000553593	0.00166113	0	0	0	0
230	373	Q1R6E2	Uncharacterized protein OS=Escherichia coli (strain UTI89 / UPEC) GN=yrbC PE=4 SV=1 - [Q1R6E2_ECOUT]	0.000506349	0	0	0	0	0	0	0	0	0	0.000363284	0.000528998	0	0.000747384	232	Q1R6E2	Uncharacterized protein OS=Escherichia coli (strain UTI89 / UPEC) GN=yrbC PE=4 SV=1 - [Q1R6E2_ECOUT]	0.000887355	0.000691563	0	0.00125516	0.000675733	188	711	Q1R6E2	Uncharacterized protein OS=Escherichia coli (strain UTI89 / UPEC) GN=yrbC PE=4 SV=1 - [Q1R6E2_ECOUT]	0.00034107	0	0	0	0	0	0	0.000236574	0	0.000104496	0	214	Q1R6E2	Uncharacterized protein OS=Escherichia coli (strain UTI89 / UPEC) GN=yrbC PE=4 SV=1 - [Q1R6E2_ECOUT]	0.000553593	0	0	0	0	0
255	423	Q1R770	L-asparaginase II OS=Escherichia coli (strain UTI89 / UPEC) GN=ansB PE=3 SV=1 - [Q1R770_ECOUT]	0.000421957	0	0	0	0	0	0	0	0	0	0	0.000722964	0	0.000317072	256	Q1R770	L-asparaginase II OS=Escherichia coli (strain UTI89 / UPEC) GN=ansB PE=3 SV=1 - [Q1R770_ECOUT]	0.000755895	0.000440086	0	0.0013986	0	1212		Q1R770		0	0	0	0	0	0	0	0	0	0	0	216	Q1R770	L-asparaginase II OS=Escherichia coli (strain UTI89 / UPEC) GN=ansB PE=3 SV=1 - [Q1R770_ECOUT]	0.000553593	0	0	0	0	0
23	10	Q1R5U3	Elongation factor G OS=Escherichia coli (strain UTI89 / UPEC) GN=fusA PE=3 SV=3 - [EFG_ECOUT]	0.0115846	0.0195462	0.0183971	0.0463944	0.0574572	0.0429887	0.03125	0.0323194	0.0506193	0.0226516	0.0159845	0.00682407	0.00906892	0.00971599	33	Q1R5U3	Elongation factor G OS=Escherichia coli (strain UTI89 / UPEC) GN=fusA PE=3 SV=3 - [EFG_ECOUT]	0.00681949	0.00458946	0.0193301	0.00387305	0.0112341	189	7	Q1R5U3	Elongation factor G OS=Escherichia coli (strain UTI89 / UPEC) GN=fusA PE=3 SV=3 - [EFG_ECOUT]	0.249882	0.0395137	0.0404232	0.0406015	0.0206526	0.0240964	0.0323795	0.0156139	0.00486618	0.015596	0.0161391	222	Q1R5U3	Elongation factor G OS=Escherichia coli (strain UTI89 / UPEC) GN=fusA PE=3 SV=3 - [EFG_ECOUT]	0.000527232	0	0	0	0	0.0147167
301	47	Q1RDS8	Outer membrane protein F OS=Escherichia coli (strain UTI89 / UPEC) GN=ompF PE=3 SV=1 - [Q1RDS8_ECOUT]	0.00450343	0	0	0	0	0	0	0	0.00107701	0.00732845	0.000363284	0.00454938	0	0.00699823	312	Q1RDS8	Outer membrane protein F OS=Escherichia coli (strain UTI89 / UPEC) GN=ompF PE=3 SV=1 - [Q1RDS8_ECOUT]	0.000558705	0.000377216	0	0.000788955	0.0005068	190	150	Q1RDS8	Outer membrane protein F OS=Escherichia coli (strain UTI89 / UPEC) GN=ompF PE=3 SV=1 - [Q1RDS8_ECOUT]	0.0116596	0	0	0	0.00578273	0.00401606	0	0.00165602	0	0.000156744	4.8033e-05	224	Q1RDS8	Outer membrane protein F OS=Escherichia coli (strain UTI89 / UPEC) GN=ompF PE=3 SV=1 - [Q1RDS8_ECOUT]	0.000527232	0.00166113	0	0	0	0
186	167	Q1RD53	FhuE receptor OS=Escherichia coli (strain UTI89 / UPEC) GN=fhuE PE=3 SV=1 - [Q1RD53_ECOUT]	0.0013119	0.00191972	0.00211461	0	0	0	0	0	0	0	0.000242189	0.00142829	0	0.00151742	189	Q1RD53	FhuE receptor OS=Escherichia coli (strain UTI89 / UPEC) GN=fhuE PE=3 SV=1 - [Q1RD53_ECOUT]	0.00111741	0.00094304	0	0.00168549	0.0005068	1213		Q1RD53		0	0	0	0	0	0	0	0	0	0	0	223	Q1RD53	FhuE receptor OS=Escherichia coli (strain UTI89 / UPEC) GN=fhuE PE=3 SV=1 - [Q1RD53_ECOUT]	0.000527232	0	0	0	0	0
110	399	Q1RG27	Periplasmic serine protease DegP OS=Escherichia coli (strain UTI89 / UPEC) GN=degP PE=4 SV=1 - [Q1RG27_ECOUT]	0.000467989	0.00244328	0	0.00151286	0	0	0	0	0	0	0.000484379	0.000493731	0	0.000271776	112	Q1RG27	Periplasmic serine protease DegP OS=Escherichia coli (strain UTI89 / UPEC) GN=degP PE=4 SV=1 - [Q1RG27_ECOUT]	0.00221839	0.0024519	0.0015311	0.00240273	0.0017738	191	120	Q1RG27	Periplasmic serine protease DegP OS=Escherichia coli (strain UTI89 / UPEC) GN=degP PE=4 SV=1 - [Q1RG27_ECOUT]	0.0148586	0	0.00271297	0.00150376	0.00123916	0.00401606	0.00175703	0.00118287	0.000486618	0.00167194	0.000288198	230	Q1RG27	Periplasmic serine protease DegP OS=Escherichia coli (strain UTI89 / UPEC) GN=degP PE=4 SV=1 - [Q1RG27_ECOUT]	0.00050087	0	0	0	0.000464684	0
215	439	Q1RF98	ATP-dependent Clp protease proteolytic subunit OS=Escherichia coli (strain UTI89 / UPEC) GN=clpP PE=3 SV=1 - [CLPP_ECOUT]	0.000398941	0.0008726	0.000211461	0.00151286	0	0	0	0	0	0	0	0.000370299	0	0.000498256	217	Q1RF98	ATP-dependent Clp protease proteolytic subunit OS=Escherichia coli (strain UTI89 / UPEC) GN=clpP PE=3 SV=1 - [CLPP_ECOUT]	0.00098595	0.00138313	0.00076555	0.00100412	0.0005068	192	429	Q1RF98	ATP-dependent Clp protease proteolytic subunit OS=Escherichia coli (strain UTI89 / UPEC) GN=clpP PE=3 SV=1 - [CLPP_ECOUT]	0.00155243	0	0	0	0.000413052	0	0.000251004	0.000709723	0	0.00013062	4.8033e-05	229	Q1RF98	ATP-dependent Clp protease proteolytic subunit OS=Escherichia coli (strain UTI89 / UPEC) GN=clpP PE=3 SV=1 - [CLPP_ECOUT]	0.00050087	0	0	0.000769231	0	0
607	543	Q1RD66	3-oxoacyl-[acyl-carrier-protein] synthase 3 OS=Escherichia coli (strain UTI89 / UPEC) GN=fabH PE=3 SV=1 - [FABH_ECOUT]	0.00027619	0	0.000211461	0	0	0	0	0	0	0.000666223	0.000121095	0.000370299	0	0.000271776	635	Q1RD66	3-oxoacyl-[acyl-carrier-protein] synthase 3 OS=Escherichia coli (strain UTI89 / UPEC) GN=fabH PE=3 SV=1 - [FABH_ECOUT]	0.000115028	0.000188608	0.000191388	0	0.0002534	193	650	Q1RD66	3-oxoacyl-[acyl-carrier-protein] synthase 3 OS=Escherichia coli (strain UTI89 / UPEC) GN=fabH PE=3 SV=1 - [FABH_ECOUT]	0.000461802	0	0	0	0	0	0	0	0	0.000365736	9.60661e-05	228	Q1RD66	3-oxoacyl-[acyl-carrier-protein] synthase 3 OS=Escherichia coli (strain UTI89 / UPEC) GN=fabH PE=3 SV=1 - [FABH_ECOUT]	0.00050087	0	0	0	0	0
359	253	Q1RBD9	Superoxide dismutase OS=Escherichia coli (strain UTI89 / UPEC) GN=sodB PE=3 SV=1 - [Q1RBD9_ECOUT]	0.000882274	0	0.000422922	0	0	0	0	0	0	0	0	0.00114616	0	0.0010871	367	Q1RBD9	Superoxide dismutase OS=Escherichia coli (strain UTI89 / UPEC) GN=sodB PE=3 SV=1 - [Q1RBD9_ECOUT]	0.000443678	6.28694e-05	0	0.000788955	0.000337866	194	676	Q1RBD9	Superoxide dismutase OS=Escherichia coli (strain UTI89 / UPEC) GN=sodB PE=3 SV=1 - [Q1RBD9_ECOUT]	0.000417984	0	0	0	0	0	0	0	0	0.000417984	0	227	Q1RBD9	Superoxide dismutase OS=Escherichia coli (strain UTI89 / UPEC) GN=sodB PE=3 SV=1 - [Q1RBD9_ECOUT]	0.00050087	0	0	0	0	0
398	356	Q1RB55	Osmotically inducible lipoprotein E OS=Escherichia coli (strain UTI89 / UPEC) GN=osmE PE=4 SV=1 - [Q1RB55_ECOUT]	0.000560052	0	0	0	0	0	0	0	0	0	0.000121095	0.000987463	0	0.000362368	406	Q1RB55	Osmotically inducible lipoprotein E OS=Escherichia coli (strain UTI89 / UPEC) GN=osmE PE=4 SV=1 - [Q1RB55_ECOUT]	0.000361515	0.000314347	0	0.000609647	0	195	693	Q1RB55	Osmotically inducible lipoprotein E OS=Escherichia coli (strain UTI89 / UPEC) GN=osmE PE=4 SV=1 - [Q1RB55_ECOUT]	0.000375	0	0	0	0	0	0	0	0	0.000182868	0.000192132	226	Q1RB55	Osmotically inducible lipoprotein E OS=Escherichia coli (strain UTI89 / UPEC) GN=osmE PE=4 SV=1 - [Q1RB55_ECOUT]	0.00050087	0	0	0	0	0
727	425	Q1R7Z7	PTS system, glucitol-sorbitol-specific IIB component and second of two IIC components OS=Escherichia coli (strain UTI89 / UPEC) GN=srlE PE=4 SV=1 - [Q1R7Z7_ECOUT]	0.000421957	0.00034904	0	0	0	0	0	0	0.000538503	0	0.00169533	0.000493731	0	0.00022648	763	Q1R7Z7	PTS system, glucitol-sorbitol-specific IIB component and second of two IIC components OS=Escherichia coli (strain UTI89 / UPEC) GN=srlE PE=4 SV=1 - [Q1R7Z7_ECOUT]	4.92975e-05	0	0	7.17231e-05	8.44666e-05	196	1098	Q1R7Z7	PTS system, glucitol-sorbitol-specific IIB component and second of two IIC components OS=Escherichia coli (strain UTI89 / UPEC) GN=srlE PE=4 SV=1 - [Q1R7Z7_ECOUT]	2.6124e-05	0	0	0	0	0	0	0	0	2.6124e-05	0	225	Q1R7Z7	PTS system, glucitol-sorbitol-specific IIB component and second of two IIC components OS=Escherichia coli (strain UTI89 / UPEC) GN=srlE PE=4 SV=1 - [Q1R7Z7_ECOUT]	0.00050087	0	0	0	0	0
446	357	Q1R5Q3	Tryptophan--tRNA ligase OS=Escherichia coli (strain UTI89 / UPEC) GN=trpS PE=3 SV=1 - [Q1R5Q3_ECOUT]	0.00055238	0.00139616	0.00211461	0.00151286	0	0	0	0	0	0	0.000242189	0.000458465	0	0.000520904	453	Q1R5Q3	Tryptophan--tRNA ligase OS=Escherichia coli (strain UTI89 / UPEC) GN=trpS PE=3 SV=1 - [Q1R5Q3_ECOUT]	0.000279353	0.000125739	0	0.0004662	0.000168933	197	89	Q1R5Q3	Tryptophan--tRNA ligase OS=Escherichia coli (strain UTI89 / UPEC) GN=trpS PE=3 SV=1 - [Q1R5Q3_ECOUT]	0.019481	0	0.00352686	0	0.000826105	0.0120482	0.00125502	0.000473149	0	0.000679224	0.000672463	233	Q1R5Q3	Tryptophan--tRNA ligase OS=Escherichia coli (strain UTI89 / UPEC) GN=trpS PE=3 SV=1 - [Q1R5Q3_ECOUT]	0.000474508	0	0	0	0	0
237	100	Q1RGC4	3-isopropylmalate dehydrogenase OS=Escherichia coli (strain UTI89 / UPEC) GN=leuB PE=3 SV=1 - [LEU3_ECOUT]	0.00203307	0.00244328	0.00169169	0.00100857	0	0	0.00297619	0	0.00215401	0.00199867	0.0023008	0.00128723	0.00120919	0.00312542	242	Q1RGC4	3-isopropylmalate dehydrogenase OS=Escherichia coli (strain UTI89 / UPEC) GN=leuB PE=3 SV=1 - [LEU3_ECOUT]	0.00085449	0.00132026	0	0.000968263	0.000337866	198	121	Q1RGC4	3-isopropylmalate dehydrogenase OS=Escherichia coli (strain UTI89 / UPEC) GN=leuB PE=3 SV=1 - [LEU3_ECOUT]	0.0146875	0	0.00379816	0	0.00330442	0	0	0.00141945	0.00243309	0.00339612	0.000336231	237	Q1RGC4	3-isopropylmalate dehydrogenase OS=Escherichia coli (strain UTI89 / UPEC) GN=leuB PE=3 SV=1 - [LEU3_ECOUT]	0.000474508	0	0	0	0	0
108	214	Q1R8B1	Protein GrpE OS=Escherichia coli (strain UTI89 / UPEC) GN=grpE PE=3 SV=1 - [GRPE_ECOUT]	0.00107407	0.00191972	0.00169169	0.00151286	0	0.00204708	0	0	0	0	0.00145314	0.000987463	0.00181378	0.00101916	110	Q1R8B1	Protein GrpE OS=Escherichia coli (strain UTI89 / UPEC) GN=grpE PE=3 SV=1 - [GRPE_ECOUT]	0.00225125	0.00295486	0.00497608	0.00143446	0.0020272	199	195	Q1R8B1	Protein GrpE OS=Escherichia coli (strain UTI89 / UPEC) GN=grpE PE=3 SV=1 - [GRPE_ECOUT]	0.00869085	0	0.00135648	0	0.00123916	0	0.00150602	0.000946298	0.000973236	0.000940463	0.00172919	234	Q1R8B1	Protein GrpE OS=Escherichia coli (strain UTI89 / UPEC) GN=grpE PE=3 SV=1 - [GRPE_ECOUT]	0.000474508	0.00166113	0	0	0.0027881	0
160	237	Q1RCS2	Site-determining protein OS=Escherichia coli (strain UTI89 / UPEC) GN=minD PE=3 SV=1 - [Q1RCS2_ECOUT]	0.000966665	0.00122164	0.00148023	0.000504286	0	0	0.00297619	0	0	0	0.000847663	0.001058	0	0.000951216	162	Q1RCS2	Site-determining protein OS=Escherichia coli (strain UTI89 / UPEC) GN=minD PE=3 SV=1 - [Q1RCS2_ECOUT]	0.00139676	0.00094304	0.000574163	0.00179308	0.00143593	200	220	Q1RCS2	Site-determining protein OS=Escherichia coli (strain UTI89 / UPEC) GN=minD PE=3 SV=1 - [Q1RCS2_ECOUT]	0.00677937	0	0.00162778	0	0.000826105	0	0.000502008	0.000236574	0.000486618	0.00151519	0.00158509	235	Q1RCS2	Site-determining protein OS=Escherichia coli (strain UTI89 / UPEC) GN=minD PE=3 SV=1 - [Q1RCS2_ECOUT]	0.000474508	0	0	0	0	0.00441501
1680	1677	Q1RF08	Cysteine--tRNA ligase OS=Escherichia coli (strain UTI89 / UPEC) GN=cysS PE=3 SV=1 - [SYC_ECOUT]	7.67195e-06	0	0	0	0	0	0	0	0	0	0	0	0	2.2648e-05				0	0	0	0	0	201	583	Q1RF08	Cysteine--tRNA ligase OS=Escherichia coli (strain UTI89 / UPEC) GN=cysS PE=3 SV=1 - [SYC_ECOUT]	0.000622044	0	0	0	0.000413052	0	0	0	0	0.000208992	0	236	Q1RF08	Cysteine--tRNA ligase OS=Escherichia coli (strain UTI89 / UPEC) GN=cysS PE=3 SV=1 - [SYC_ECOUT]	0.000474508	0	0	0.000769231	0	0
133	380	Q1R4K7	Phosphate-binding protein PstS OS=Escherichia coli (strain UTI89 / UPEC) GN=pstS PE=3 SV=1 - [Q1R4K7_ECOUT]	0.000491005	0	0	0	0	0	0	0	0	0	0	0.000617164	0.000604595	0.000634144	135	Q1R4K7	Phosphate-binding protein PstS OS=Escherichia coli (strain UTI89 / UPEC) GN=pstS PE=3 SV=1 - [Q1R4K7_ECOUT]	0.00179114	0.00213756	0.000574163	0.00200825	0.00135147	1214		Q1R4K7		0	0	0	0	0	0	0	0	0	0	0	231	Q1R4K7	Phosphate-binding protein PstS OS=Escherichia coli (strain UTI89 / UPEC) GN=pstS PE=3 SV=1 - [Q1R4K7_ECOUT]	0.000474508	0	0	0	0.0027881	0
323	631	Q1R5F6	Signal recognition particle receptor FtsY OS=Escherichia coli (strain UTI89 / UPEC) GN=ftsY PE=3 SV=1 - [Q1R5F6_ECOUT]	0.000207143	0.00104712	0.000211461	0.00100857	0	0	0	0	0	0	0	0.000193966	0	9.0592e-05	321	Q1R5F6	Signal recognition particle receptor FtsY OS=Escherichia coli (strain UTI89 / UPEC) GN=ftsY PE=3 SV=1 - [Q1R5F6_ECOUT]	0.00052584	0.000314347	0	0.000645508	0.000760199	1215		Q1R5F6		0	0	0	0	0	0	0	0	0	0	0	232	Q1R5F6	Signal recognition particle receptor FtsY OS=Escherichia coli (strain UTI89 / UPEC) GN=ftsY PE=3 SV=1 - [Q1R5F6_ECOUT]	0.000474508	0	0	0	0	0
220	145	Q1R6B2	Stringent starvation protein A OS=Escherichia coli (strain UTI89 / UPEC) GN=sspA PE=3 SV=1 - [Q1R6B2_ECOUT]	0.00149603	0.0017452	0.002749	0.00100857	0	0.00102354	0.00297619	0.00190114	0	0	0.00351175	0.00178096	0.000604595	0.00079268	224	Q1R6B2	Stringent starvation protein A OS=Escherichia coli (strain UTI89 / UPEC) GN=sspA PE=3 SV=1 - [Q1R6B2_ECOUT]	0.000936653	0	0.00210526	0.00111171	0.001267	202	114	Q1R6B2	Stringent starvation protein A OS=Escherichia coli (strain UTI89 / UPEC) GN=sspA PE=3 SV=1 - [Q1R6B2_ECOUT]	0.0161344	0	0	0	0.00206526	0	0.00225904	0.00402176	0.00340633	0.00222054	0.00216149	238	Q1R6B2	Stringent starvation protein A OS=Escherichia coli (strain UTI89 / UPEC) GN=sspA PE=3 SV=1 - [Q1R6B2_ECOUT]	0.000448147	0	0	0	0.000929368	0.00220751
47	115	Q1RC41	Probable thiol peroxidase OS=Escherichia coli (strain UTI89 / UPEC) GN=tpx PE=3 SV=1 - [Q1RC41_ECOUT]	0.0018336	0.00191972	0.00401776	0.00655572	0	0	0	0	0	0	0.00363284	0.00190439	0.000604595	0.00129094	57	Q1RC41	Probable thiol peroxidase OS=Escherichia coli (strain UTI89 / UPEC) GN=tpx PE=3 SV=1 - [Q1RC41_ECOUT]	0.00410813	0.00590972	0.00287081	0.00408822	0.0022806	203	249	Q1RC41	Probable thiol peroxidase OS=Escherichia coli (strain UTI89 / UPEC) GN=tpx PE=3 SV=1 - [Q1RC41_ECOUT]	0.00545712	0	0	0	0	0	0.00251004	0.000709723	0	0.000940463	0.00129689	243	Q1RC41	Probable thiol peroxidase OS=Escherichia coli (strain UTI89 / UPEC) GN=tpx PE=3 SV=1 - [Q1RC41_ECOUT]	0.000448147	0	0	0	0	0
307	536	Q1RG04	Acetyl-coenzyme A carboxylase carboxyl transferase subunit alpha OS=Escherichia coli (strain UTI89 / UPEC) GN=accA PE=3 SV=1 - [ACCA_ECOUT]	0.000283862	0.00017452	0.000634384	0.000504286	0	0	0	0	0	0	0	0.000370299	0	0.000249128	315	Q1RG04	Acetyl-coenzyme A carboxylase carboxyl transferase subunit alpha OS=Escherichia coli (strain UTI89 / UPEC) GN=accA PE=3 SV=1 - [ACCA_ECOUT]	0.000558705	0.000377216	0.00133971	0.000358616	0.000929133	204	267	Q1RG04	Acetyl-coenzyme A carboxylase carboxyl transferase subunit alpha OS=Escherichia coli (strain UTI89 / UPEC) GN=accA PE=3 SV=1 - [ACCA_ECOUT]	0.00487751	0	0.00108519	0	0.00206526	0	0.00100402	0	0	0.000626976	9.60661e-05	247	Q1RG04	Acetyl-coenzyme A carboxylase carboxyl transferase subunit alpha OS=Escherichia coli (strain UTI89 / UPEC) GN=accA PE=3 SV=1 - [ACCA_ECOUT]	0.000448147	0	0	0.00307692	0.000464684	0
408	290	Q1REJ8	Succinate--CoA ligase [ADP-forming] subunit beta OS=Escherichia coli (strain UTI89 / UPEC) GN=sucC PE=3 SV=1 - [Q1REJ8_ECOUT]	0.000744179	0.00314136	0.000211461	0.00151286	0	0.00716479	0	0	0	0	0.000484379	0.000476098	0	0.000837976	417	Q1REJ8	Succinate--CoA ligase [ADP-forming] subunit beta OS=Escherichia coli (strain UTI89 / UPEC) GN=sucC PE=3 SV=1 - [Q1REJ8_ECOUT]	0.000345083	0	0	0.000358616	0.000929133	205	312	Q1REJ8	Succinyl-CoA ligase [ADP-forming] subunit beta OS=Escherichia coli (strain UTI89 / UPEC) GN=sucC PE=3 SV=1 - [Q1REJ8_ECOUT]	0.00318229	0	0	0	0	0.00200803	0.000502008	0.000236574	0	0.000339612	9.60661e-05	245	Q1REJ8	Succinate--CoA ligase [ADP-forming] subunit beta OS=Escherichia coli (strain UTI89 / UPEC) GN=sucC PE=3 SV=1 - [Q1REJ8_ECOUT]	0.000448147	0	0.00110926	0.00461538	0	0
347	617	Q1RG25	UPF0325 protein YaeH OS=Escherichia coli (strain UTI89 / UPEC) GN=yaeH PE=3 SV=1 - [YAEH_ECOUT]	0.000222486	0.00069808	0.000634384	0.000504286	0	0	0	0	0	0	0.000363284	0.000211599	0	0.000135888	350	Q1RG25	UPF0325 protein YaeH OS=Escherichia coli (strain UTI89 / UPEC) GN=yaeH PE=3 SV=1 - [YAEH_ECOUT]	0.000492975	0.00113165	0	0.000394477	8.44666e-05	206	355	Q1RG25	UPF0325 protein YaeH OS=Escherichia coli (strain UTI89 / UPEC) GN=yaeH PE=3 SV=1 - [YAEH_ECOUT]	0.00243038	0	0	0	0	0	0.000251004	0.000236574	0.000486618	0.00078372	0.000672463	248	Q1RG25	UPF0325 protein YaeH OS=Escherichia coli (strain UTI89 / UPEC) GN=yaeH PE=3 SV=1 - [YAEH_ECOUT]	0.000448147	0	0	0.00230769	0	0
441	591	Q1RD61	3-oxoacyl-[acyl-carrier-protein] synthase 2 OS=Escherichia coli (strain UTI89 / UPEC) GN=fabF PE=3 SV=1 - [Q1RD61_ECOUT]	0.00023783	0.00034904	0	0	0	0	0	0	0	0	0	0.000317399	0	0.000249128	447	Q1RD61	3-oxoacyl-[acyl-carrier-protein] synthase 2 OS=Escherichia coli (strain UTI89 / UPEC) GN=fabF PE=3 SV=1 - [Q1RD61_ECOUT]	0.000295785	0.000314347	0.000382775	0.000179308	0.0005068	207	541	Q1RD61	3-oxoacyl-[acyl-carrier-protein] synthase 2 OS=Escherichia coli (strain UTI89 / UPEC) GN=fabF PE=3 SV=1 - [Q1RD61_ECOUT]	0.00084873	0	0	0	0.000413052	0	0	0	0	0.000339612	9.60661e-05	244	Q1RD61	3-oxoacyl-[acyl-carrier-protein] synthase 2 OS=Escherichia coli (strain UTI89 / UPEC) GN=fabF PE=3 SV=1 - [Q1RD61_ECOUT]	0.000448147	0	0	0	0.000464684	0.00147167
304	347	Q1RC13	Fermentative D-lactate dehydrogenase, NAD-dependent OS=Escherichia coli (strain UTI89 / UPEC) GN=ldhA PE=3 SV=1 - [Q1RC13_ECOUT]	0.000575396	0.00069808	0.000422922	0	0	0	0	0	0	0	0.000242189	0.000546631	0.000604595	0.00079268	309	Q1RC13	Fermentative D-lactate dehydrogenase, NAD-dependent OS=Escherichia coli (strain UTI89 / UPEC) GN=ldhA PE=3 SV=1 - [Q1RC13_ECOUT]	0.000558705	0.000314347	0.000956938	0.000573785	0.000675733	208	544	Q1RC13	Fermentative D-lactate dehydrogenase, NAD-dependent OS=Escherichia coli (strain UTI89 / UPEC) GN=ldhA PE=3 SV=1 - [Q1RC13_ECOUT]	0.000834214	0	0.000271297	0	0	0	0	0	0	0.00013062	0.000432297	242	Q1RC13	Fermentative D-lactate dehydrogenase, NAD-dependent OS=Escherichia coli (strain UTI89 / UPEC) GN=ldhA PE=3 SV=1 - [Q1RC13_ECOUT]	0.000448147	0	0	0	0.000464684	0.00147167
764	197	Q1RGG2	Carnitinyl-CoA dehydratase OS=Escherichia coli (strain UTI89 / UPEC) GN=caiD PE=3 SV=1 - [Q1RGG2_ECOUT]	0.00115846	0	0	0	0	0	0	0	0	0	0	0.000987463	0.00483676	0.00197038	854	Q1RGG2	Carnitinyl-CoA dehydratase OS=Escherichia coli (strain UTI89 / UPEC) GN=caiD PE=3 SV=1 - [Q1RGG2_ECOUT]	3.2865e-05	0	0	7.17231e-05	0	209	545	Q1RGG2	Carnitinyl-CoA dehydratase OS=Escherichia coli (strain UTI89 / UPEC) GN=caiD PE=3 SV=1 - [Q1RGG2_ECOUT]	0.000832587	0	0	0	0	0	0	0	0	0.000496356	0.000336231	249	Q1RGG2	Carnitinyl-CoA dehydratase OS=Escherichia coli (strain UTI89 / UPEC) GN=caiD PE=3 SV=1 - [Q1RGG2_ECOUT]	0.000448147	0	0	0	0	0
509	535	Q1REL3	GTP cyclohydrolase 1 type 2 homolog OS=Escherichia coli (strain UTI89 / UPEC) GN=ybgI PE=3 SV=1 - [Q1REL3_ECOUT]	0.000283862	0.0008726	0.00105731	0	0	0	0	0	0	0	0	0.000282132	0	0.000249128	525	Q1REL3	GTP cyclohydrolase 1 type 2 homolog OS=Escherichia coli (strain UTI89 / UPEC) GN=ybgI PE=3 SV=1 - [Q1REL3_ECOUT]	0.00019719	0.000188608	0.000574163	0.000107585	0.0002534	210	814	Q1REL3	GTP cyclohydrolase 1 type 2 homolog OS=Escherichia coli (strain UTI89 / UPEC) GN=ybgI PE=3 SV=1 - [Q1REL3_ECOUT]	0.000222471	0	0	0	0	0	0	0	0	7.8372e-05	0.000144099	246	Q1REL3	GTP cyclohydrolase 1 type 2 homolog OS=Escherichia coli (strain UTI89 / UPEC) GN=ybgI PE=3 SV=1 - [Q1REL3_ECOUT]	0.000448147	0	0	0	0	0
424	644	Q1RAM1	D-cysteine desulfhydrase OS=Escherichia coli (strain UTI89 / UPEC) GN=dcyD PE=3 SV=1 - [DCYD_ECOUT]	0.000199471	0	0	0	0	0	0	0	0	0	0	0.000282132	0	0.00022648	426	Q1RAM1	D-cysteine desulfhydrase OS=Escherichia coli (strain UTI89 / UPEC) GN=dcyD PE=3 SV=1 - [DCYD_ECOUT]	0.00032865	0.000251477	0.000191388	0.000430339	0.0002534	211	835	Q1RAM1	D-cysteine desulfhydrase OS=Escherichia coli (strain UTI89 / UPEC) GN=dcyD PE=3 SV=1 - [DCYD_ECOUT]	0.000182868	0	0	0	0	0	0	0	0	0.000182868	0	240	Q1RAM1	D-cysteine desulfhydrase OS=Escherichia coli (strain UTI89 / UPEC) GN=dcyD PE=3 SV=1 - [DCYD_ECOUT]	0.000448147	0	0	0	0.000464684	0
353	218	Q1RAG2	Putative inner membrane ABC-transporter OS=Escherichia coli (strain UTI89 / UPEC) GN=ybtP PE=4 SV=1 - [Q1RAG2_ECOUT]	0.00105873	0	0.00422922	0	0	0	0.0014881	0.00190114	0	0	0.000363284	0.00141066	0	0.000747384	356	Q1RAG2	Putative inner membrane ABC-transporter OS=Escherichia coli (strain UTI89 / UPEC) GN=ybtP PE=4 SV=1 - [Q1RAG2_ECOUT]	0.00046011	0	0	0.000860678	0.000337866	1216		Q1RAG2		0	0	0	0	0	0	0	0	0	0	0	239	Q1RAG2	Putative inner membrane ABC-transporter OS=Escherichia coli (strain UTI89 / UPEC) GN=ybtP PE=4 SV=1 - [Q1RAG2_ECOUT]	0.000448147	0	0	0.00153846	0	0
686	1138	Q1RB57	CelA subunit of N,N'-diacetylchitobiose PTS permease (Previously designated CelABC, the Cellobiose/Arbutin/Salicin PTS permease) OS=Escherichia coli (strain UTI89 / UPEC) GN=celA PE=4 SV=1 - [Q1RB57_ECOUT]	3.83597e-05	0	0	0	0	0	0	0	0	0	0	7.05331e-05	0	2.2648e-05	693	Q1RB57	CelA subunit of N,N'-diacetylchitobiose PTS permease (Previously designated CelABC, the Cellobiose/Arbutin/Salicin PTS permease) OS=Escherichia coli (strain UTI89 / UPEC) GN=celA PE=4 SV=1 - [Q1RB57_ECOUT]	8.21625e-05	0	0	0.000143446	8.44666e-05	1217		Q1RB57		0	0	0	0	0	0	0	0	0	0	0	241	Q1RB57	CelA subunit of N,N'-diacetylchitobiose PTS permease (Previously designated CelABC, the Cellobiose/Arbutin/Salicin PTS permease) OS=Escherichia coli (strain UTI89 / UPEC) GN=celA PE=4 SV=1 - [Q1RB57_ECOUT]	0.000448147	0	0	0	0	0
521	175	Q1RE52	Hydroxylamine reductase OS=Escherichia coli (strain UTI89 / UPEC) GN=hcp PE=3 SV=1 - [HCP_ECOUT]	0.00126587	0.00069808	0.000422922	0	0	0.00102354	0.0014881	0	0	0	0	0.00112853	0.000604595	0.00203832	537	Q1RE52	Hydroxylamine reductase OS=Escherichia coli (strain UTI89 / UPEC) GN=hcp PE=3 SV=1 - [HCP_ECOUT]	0.000180758	0	0	0.000107585	0.000675733	212	111	Q1RE52	Hydroxylamine reductase OS=Escherichia coli (strain UTI89 / UPEC) GN=hcp PE=3 SV=1 - [HCP_ECOUT]	0.0164025	0	0.00217037	0	0.00247831	0.00401606	0.00502008	0	0	0.000940463	0.00177722	255	Q1RE52	Hydroxylamine reductase OS=Escherichia coli (strain UTI89 / UPEC) GN=hcp PE=3 SV=1 - [HCP_ECOUT]	0.000421785	0	0	0	0	0.00220751
182	307	Q1RFB4	UPF0234 protein YajQ OS=Escherichia coli (strain UTI89 / UPEC) GN=yajQ PE=3 SV=3 - [YAJQ_ECOUT]	0.000690475	0	0	0.000504286	0	0	0	0	0	0	0	0.00091693	0	0.000837976	184	Q1RFB4	UPF0234 protein YajQ OS=Escherichia coli (strain UTI89 / UPEC) GN=yajQ PE=3 SV=3 - [YAJQ_ECOUT]	0.00118314	0.0022633	0.00114833	0.000860678	0.0005068	213	160	Q1RFB4	UPF0234 protein YajQ OS=Escherichia coli (strain UTI89 / UPEC) GN=yajQ PE=3 SV=3 - [YAJQ_ECOUT]	0.0111226	0	0	0	0.000413052	0	0.00200803	0.00260232	0.00291971	0.0013062	0.00187329	256	Q1RFB4	UPF0234 protein YajQ OS=Escherichia coli (strain UTI89 / UPEC) GN=yajQ PE=3 SV=3 - [YAJQ_ECOUT]	0.000421785	0	0	0	0	0
602	431	Q1RA54	ATP phosphoribosyltransferase OS=Escherichia coli (strain UTI89 / UPEC) GN=hisG PE=3 SV=1 - [HIS1_ECOUT]	0.000414285	0.00017452	0.00105731	0	0	0	0	0	0	0	0.000242189	0.000546631	0	0.00033972	628	Q1RA54	ATP phosphoribosyltransferase OS=Escherichia coli (strain UTI89 / UPEC) GN=hisG PE=3 SV=1 - [HIS1_ECOUT]	0.000115028	6.28694e-05	0.000191388	0	0.000422333	214	183	Q1RA54	ATP phosphoribosyltransferase OS=Escherichia coli (strain UTI89 / UPEC) GN=hisG PE=3 SV=1 - [HIS1_ECOUT]	0.00943121	0	0.000542594	0	0.00206526	0.00200803	0.00100402	0.000236574	0	0.00203767	0.00153706	251	Q1RA54	ATP phosphoribosyltransferase OS=Escherichia coli (strain UTI89 / UPEC) GN=hisG PE=3 SV=1 - [HIS1_ECOUT]	0.000421785	0	0	0	0	0.00147167
252	260	Q1RAT3	Glucose-6-phosphate 1-dehydrogenase OS=Escherichia coli (strain UTI89 / UPEC) GN=zwf PE=3 SV=1 - [Q1RAT3_ECOUT]	0.000859258	0.00122164	0.00253753	0	0	0	0	0	0	0	0.000484379	0.000969829	0	0.000770032	258	Q1RAT3	Glucose-6-phosphate 1-dehydrogenase OS=Escherichia coli (strain UTI89 / UPEC) GN=zwf PE=3 SV=1 - [Q1RAT3_ECOUT]	0.000755895	0.000754432	0.000191388	0.000753093	0.0010136	215	216	Q1RAT3	Glucose-6-phosphate 1-dehydrogenase OS=Escherichia coli (strain UTI89 / UPEC) GN=zwf PE=3 SV=1 - [Q1RAT3_ECOUT]	0.00691723	0	0.00162778	0	0.000413052	0	0.00175703	0.000236574	0.000973236	0.00104496	0.000864595	252	Q1RAT3	Glucose-6-phosphate 1-dehydrogenase OS=Escherichia coli (strain UTI89 / UPEC) GN=zwf PE=3 SV=1 - [Q1RAT3_ECOUT]	0.000421785	0	0	0	0.000464684	0
467	1137	Q1RB29	Selenide, water dikinase OS=Escherichia coli (strain UTI89 / UPEC) GN=selD PE=3 SV=1 - [Q1RB29_ECOUT]	3.83597e-05	0	0	0	0	0	0	0	0	0	0.000121095	5.28998e-05	0.000604595	0	467	Q1RB29	Selenide, water dikinase OS=Escherichia coli (strain UTI89 / UPEC) GN=selD PE=3 SV=1 - [Q1RB29_ECOUT]	0.00026292	0	0	0.000502062	0.000168933	216	359	Q1RB29	Selenide, water dikinase OS=Escherichia coli (strain UTI89 / UPEC) GN=selD PE=3 SV=1 - [Q1RB29_ECOUT]	0.00237705	0	0	0	0.000826105	0	0	0	0.000486618	0.00039186	0.000672463	253	Q1RB29	Selenide, water dikinase OS=Escherichia coli (strain UTI89 / UPEC) GN=selD PE=3 SV=1 - [Q1RB29_ECOUT]	0.000421785	0	0	0	0	0
285	372	Q1RDS5	Aminopeptidase N OS=Escherichia coli (strain UTI89 / UPEC) GN=pepN PE=4 SV=1 - [Q1RDS5_ECOUT]	0.00051402	0.00034904	0.000422922	0.000504286	0	0	0	0	0	0	0	0.000828763	0	0.00033972	292	Q1RDS5	Aminopeptidase N OS=Escherichia coli (strain UTI89 / UPEC) GN=pepN PE=4 SV=1 - [Q1RDS5_ECOUT]	0.000608003	0	0.000574163	0.000358616	0.0020272	217	514	Q1RDS5	Aminopeptidase N OS=Escherichia coli (strain UTI89 / UPEC) GN=pepN PE=4 SV=1 - [Q1RDS5_ECOUT]	0.000981346	0	0.000271297	0	0	0	0.000251004	0.000236574	0	7.8372e-05	0.000144099	254	Q1RDS5	Aminopeptidase N OS=Escherichia coli (strain UTI89 / UPEC) GN=pepN PE=4 SV=1 - [Q1RDS5_ECOUT]	0.000421785	0	0	0	0	0
315	663	Q1R7V0	Lipoprotein NlpD OS=Escherichia coli (strain UTI89 / UPEC) GN=nlpD PE=4 SV=1 - [Q1R7V0_ECOUT]	0.000184127	0	0	0	0	0	0	0	0	0	0.000121095	0.000299765	0	0.000135888	316	Q1R7V0	Lipoprotein NlpD OS=Escherichia coli (strain UTI89 / UPEC) GN=nlpD PE=4 SV=1 - [Q1R7V0_ECOUT]	0.000542273	0.000628694	0	0.000824816	0	218	689	Q1R7V0	Lipoprotein NlpD OS=Escherichia coli (strain UTI89 / UPEC) GN=nlpD PE=4 SV=1 - [Q1R7V0_ECOUT]	0.000393318	0	0	0	0	0	0	0.000236574	0	0.000156744	0	250	Q1R7V0	Lipoprotein NlpD OS=Escherichia coli (strain UTI89 / UPEC) GN=nlpD PE=4 SV=1 - [Q1R7V0_ECOUT]	0.000421785	0	0	0	0	0
463	598	Q1R8B5	Signal recognition particle protein OS=Escherichia coli (strain UTI89 / UPEC) GN=ffh PE=3 SV=1 - [Q1R8B5_ECOUT]	0.000230158	0	0	0	0	0	0	0	0.000538503	0	0.000242189	0.000246866	0	0.000294424	464	Q1R8B5	Signal recognition particle protein OS=Escherichia coli (strain UTI89 / UPEC) GN=ffh PE=3 SV=1 - [Q1R8B5_ECOUT]	0.00026292	0	0	0.000215169	0.000844666	219	448	Q1R8B5	Signal recognition particle protein OS=Escherichia coli (strain UTI89 / UPEC) GN=ffh PE=3 SV=1 - [Q1R8B5_ECOUT]	0.00141999	0	0	0	0.000826105	0	0	0.000236574	0	0.00026124	9.60661e-05	258	Q1R8B5	Signal recognition particle protein OS=Escherichia coli (strain UTI89 / UPEC) GN=ffh PE=3 SV=1 - [Q1R8B5_ECOUT]	0.000395424	0	0	0	0	0
1243	1099	Q1RGA1	Cell division protein FtsA OS=Escherichia coli (strain UTI89 / UPEC) GN=ftsA PE=3 SV=1 - [Q1RGA1_ECOUT]	4.60317e-05	0	0	0	0	0	0	0	0	0	0	7.05331e-05	0	4.5296e-05				0	0	0	0	0	220	806	Q1RGA1	Cell division protein FtsA OS=Escherichia coli (strain UTI89 / UPEC) GN=ftsA PE=3 SV=1 - [Q1RGA1_ECOUT]	0.000230901	0	0	0	0	0	0	0	0	0.000182868	4.8033e-05	260	Q1RGA1	Cell division protein FtsA OS=Escherichia coli (strain UTI89 / UPEC) GN=ftsA PE=3 SV=1 - [Q1RGA1_ECOUT]	0.000395424	0	0	0.000769231	0	0
546	709	Q1RA32	Putative UTP--glucose-1-phosphate uridylyltransferase OS=Escherichia coli (strain UTI89 / UPEC) GN=galF PE=4 SV=1 - [Q1RA32_ECOUT]	0.000161111	0	0.000211461	0	0	0	0	0	0	0	0	0.000141066	0	0.000271776	558	Q1RA32	Putative UTP--glucose-1-phosphate uridylyltransferase OS=Escherichia coli (strain UTI89 / UPEC) GN=galF PE=4 SV=1 - [Q1RA32_ECOUT]	0.000164325	0	0	0.000251031	0.0002534	221	994	Q1RA32	Putative UTP--glucose-1-phosphate uridylyltransferase OS=Escherichia coli (strain UTI89 / UPEC) GN=galF PE=4 SV=1 - [Q1RA32_ECOUT]	5.2248e-05	0	0	0	0	0	0	0	0	5.2248e-05	0	259	Q1RA32	Putative UTP--glucose-1-phosphate uridylyltransferase OS=Escherichia coli (strain UTI89 / UPEC) GN=galF PE=4 SV=1 - [Q1RA32_ECOUT]	0.000395424	0	0	0	0	0
1480	1442	Q1R209	Putative outer membrane colicin Js receptor OS=Escherichia coli (strain UTI89 / UPEC) GN=cjrC PE=3 SV=1 - [Q1R209_ECOUT]	7.67195e-06	0	0	0	0	0	0	0	0	0	0	0	0.000604595	0				0	0	0	0	0	1218		Q1R209		0	0	0	0	0	0	0	0	0	0	0	257	Q1R209	Putative outer membrane colicin Js receptor OS=Escherichia coli (strain UTI89 / UPEC) GN=cjrC PE=3 SV=1 - [Q1R209_ECOUT]	0.000395424	0	0	0	0	0
165	178	Q1RD64	3-oxoacyl-[acyl-carrier-protein] reductase OS=Escherichia coli (strain UTI89 / UPEC) GN=fabG PE=4 SV=1 - [Q1RD64_ECOUT]	0.00124286	0.00052356	0.000211461	0	0.00122249	0	0	0	0	0	0.000121095	0.00149883	0.000604595	0.00158536	168	Q1RD64	3-oxoacyl-[acyl-carrier-protein] reductase OS=Escherichia coli (strain UTI89 / UPEC) GN=fabG PE=4 SV=1 - [Q1RD64_ECOUT]	0.0013639	0.00094304	0.00133971	0.00129102	0.00211166	222	268	Q1RD64	3-oxoacyl-[acyl-carrier-protein] reductase OS=Escherichia coli (strain UTI89 / UPEC) GN=fabG PE=3 SV=1 - [Q1RD64_ECOUT]	0.00476761	0	0	0	0.000826105	0	0.000753012	0.00118287	0	0.00104496	0.000960661	270	Q1RD64	3-oxoacyl-[acyl-carrier-protein] reductase OS=Escherichia coli (strain UTI89 / UPEC) GN=fabG PE=4 SV=1 - [Q1RD64_ECOUT]	0.000369062	0	0	0	0.000929368	0
732	634	Q1R7C2	Xaa-Pro aminopeptidase OS=Escherichia coli (strain UTI89 / UPEC) GN=pepP PE=4 SV=1 - [Q1R7C2_ECOUT]	0.000207143	0.00034904	0	0	0	0	0	0	0	0	0	0.000264499	0	0.00022648	760	Q1R7C2	Xaa-Pro aminopeptidase OS=Escherichia coli (strain UTI89 / UPEC) GN=pepP PE=4 SV=1 - [Q1R7C2_ECOUT]	4.92975e-05	6.28694e-05	0	7.17231e-05	0	223	292	Q1R7C2	Xaa-Pro aminopeptidase OS=Escherichia coli (strain UTI89 / UPEC) GN=pepP PE=4 SV=1 - [Q1R7C2_ECOUT]	0.00382466	0	0.000271297	0	0.00165221	0	0.00125502	0.000236574	0	0.000313488	9.60661e-05	266	Q1R7C2	Xaa-Pro aminopeptidase OS=Escherichia coli (strain UTI89 / UPEC) GN=pepP PE=4 SV=1 - [Q1R7C2_ECOUT]	0.000369062	0	0.00110926	0	0	0
178	351	Q1R5M0	Fe/S biogenesis protein NfuA OS=Escherichia coli (strain UTI89 / UPEC) GN=nfuA PE=3 SV=1 - [NFUA_ECOUT]	0.000567724	0	0.00105731	0	0	0	0	0	0	0	0.000121095	0.000564264	0	0.000815328	180	Q1R5M0	Fe/S biogenesis protein NfuA OS=Escherichia coli (strain UTI89 / UPEC) GN=nfuA PE=3 SV=1 - [NFUA_ECOUT]	0.00121601	0.000691563	0.000574163	0.00150619	0.0015204	224	358	Q1R5M0	Fe/S biogenesis protein NfuA OS=Escherichia coli (strain UTI89 / UPEC) GN=nfuA PE=3 SV=1 - [NFUA_ECOUT]	0.00240811	0	0	0	0.000413052	0	0	0.000473149	0	0.000705348	0.000816562	265	Q1R5M0	Fe/S biogenesis protein NfuA OS=Escherichia coli (strain UTI89 / UPEC) GN=nfuA PE=3 SV=1 - [NFUA_ECOUT]	0.000369062	0	0	0	0.000929368	0
299	605	Q1R397	Phosphatidylserine decarboxylase proenzyme OS=Escherichia coli (strain UTI89 / UPEC) GN=psd PE=3 SV=1 - [PSD_ECOUT]	0.000222486	0.00069808	0	0	0	0	0	0	0.00107701	0	0.000121095	0.000282132	0	0.000135888	298	Q1R397	Phosphatidylserine decarboxylase proenzyme OS=Escherichia coli (strain UTI89 / UPEC) GN=psd PE=3 SV=1 - [PSD_ECOUT]	0.000575138	0.000251477	0	0.000824816	0.000675733	225	426	Q1R397	Phosphatidylserine decarboxylase proenzyme OS=Escherichia coli (strain UTI89 / UPEC) GN=psd PE=3 SV=1 - [PSD_ECOUT]	0.00156776	0	0	0	0	0	0	0.00141945	0	5.2248e-05	9.60661e-05	263	Q1R397	Phosphatidylserine decarboxylase proenzyme OS=Escherichia coli (strain UTI89 / UPEC) GN=psd PE=3 SV=1 - [PSD_ECOUT]	0.000369062	0	0	0	0	0
296	328	Q1R385	Modulator of FtsH protease HflC OS=Escherichia coli (strain UTI89 / UPEC) GN=hflC PE=3 SV=1 - [Q1R385_ECOUT]	0.000613756	0.00139616	0	0	0	0	0	0	0.00107701	0	0.000121095	0.001058	0	0.000203832	297	Q1R385	Modulator of FtsH protease HflC OS=Escherichia coli (strain UTI89 / UPEC) GN=hflC PE=3 SV=1 - [Q1R385_ECOUT]	0.000575138	0.000565824	0.000574163	0.000573785	0.000591266	226	484	Q1R385	Modulator of FtsH protease HflC OS=Escherichia coli (strain UTI89 / UPEC) GN=hflC PE=3 SV=1 - [Q1R385_ECOUT]	0.0011562	0	0	0	0.000413052	0	0.000251004	0	0	0.000444108	4.8033e-05	262	Q1R385	Modulator of FtsH protease HflC OS=Escherichia coli (strain UTI89 / UPEC) GN=hflC PE=3 SV=1 - [Q1R385_ECOUT]	0.000369062	0	0.000554631	0.00307692	0	0
384	401	Q1R5B6	Glutathione reductase OS=Escherichia coli (strain UTI89 / UPEC) GN=gor PE=3 SV=1 - [Q1R5B6_ECOUT]	0.000460317	0.00034904	0.000211461	0	0	0	0	0	0	0	0	0.000458465	0	0.000702088	383	Q1R5B6	Glutathione reductase OS=Escherichia coli (strain UTI89 / UPEC) GN=gor PE=3 SV=1 - [Q1R5B6_ECOUT]	0.00039438	0.000188608	0	0.00068137	0.000168933	227	489	Q1R5B6	Glutathione reductase OS=Escherichia coli (strain UTI89 / UPEC) GN=gor PE=3 SV=1 - [Q1R5B6_ECOUT]	0.00112625	0	0	0	0	0	0	0.000473149	0	0.0006531	0	264	Q1R5B6	Glutathione reductase OS=Escherichia coli (strain UTI89 / UPEC) GN=gor PE=3 SV=1 - [Q1R5B6_ECOUT]	0.000369062	0	0	0	0	0
1158	970	Q1REH3	Galactose-1-phosphate uridylyltransferase OS=Escherichia coli (strain UTI89 / UPEC) GN=galT PE=3 SV=1 - [Q1REH3_ECOUT]	6.90475e-05	0.00034904	0	0	0	0	0	0	0	0	0	5.28998e-05	0	9.0592e-05				0	0	0	0	0	228	532	Q1REH3	Galactose-1-phosphate uridylyltransferase OS=Escherichia coli (strain UTI89 / UPEC) GN=galT PE=3 SV=1 - [Q1REH3_ECOUT]	0.000896182	0	0	0	0	0	0	0.000473149	0	0.000182868	0.000240165	271	Q1REH3	Galactose-1-phosphate uridylyltransferase OS=Escherichia coli (strain UTI89 / UPEC) GN=galT PE=3 SV=1 - [Q1REH3_ECOUT]	0.000369062	0	0	0	0	0
147	270	Q1RF94	Peptidylprolyl isomerase OS=Escherichia coli (strain UTI89 / UPEC) GN=ybaU PE=4 SV=1 - [Q1RF94_ECOUT]	0.000820898	0.0008726	0.000211461	0.000504286	0	0	0	0	0	0	0	0.00123433	0	0.00067944	151	Q1RF94	Peptidylprolyl isomerase OS=Escherichia coli (strain UTI89 / UPEC) GN=ybaU PE=4 SV=1 - [Q1RF94_ECOUT]	0.00152822	0.00132026	0	0.00229514	0.000675733	229	599	Q1RF94	Peptidylprolyl isomerase OS=Escherichia coli (strain UTI89 / UPEC) GN=ybaU PE=4 SV=1 - [Q1RF94_ECOUT]	0.000563541	0	0	0	0	0	0	0.000236574	0	0.000182868	0.000144099	272	Q1RF94	Peptidylprolyl isomerase OS=Escherichia coli (strain UTI89 / UPEC) GN=ybaU PE=4 SV=1 - [Q1RF94_ECOUT]	0.000369062	0	0.000554631	0.00307692	0	0
57	40	Q1R9S3	Galactose-binding transport protein OS=Escherichia coli (strain UTI89 / UPEC) GN=mglB PE=4 SV=1 - [Q1R9S3_ECOUT]	0.00537804	0	0	0	0	0	0	0	0	0	0.00569145	0.00654194	0.00725514	0.00613761	67	Q1R9S3	Galactose-binding transport protein OS=Escherichia coli (strain UTI89 / UPEC) GN=mglB PE=4 SV=1 - [Q1R9S3_ECOUT]	0.00373018	0.00597259	0.000191388	0.0044827	0.0005068	230	698	Q1R9S3	Galactose-binding transport protein OS=Escherichia coli (strain UTI89 / UPEC) GN=mglB PE=4 SV=1 - [Q1R9S3_ECOUT]	0.000365736	0	0	0	0	0	0	0	0	0.000365736	0	267	Q1R9S3	Galactose-binding transport protein OS=Escherichia coli (strain UTI89 / UPEC) GN=mglB PE=4 SV=1 - [Q1R9S3_ECOUT]	0.000369062	0	0	0	0	0
477	817	Q1RFF8	Pyrroline-5-carboxylate reductase OS=Escherichia coli (strain UTI89 / UPEC) GN=proC PE=3 SV=1 - [Q1RFF8_ECOUT]	0.000115079	0.00034904	0	0	0	0	0	0	0	0	0	0.000193966	0	4.5296e-05	485	Q1RFF8	Pyrroline-5-carboxylate reductase OS=Escherichia coli (strain UTI89 / UPEC) GN=proC PE=3 SV=1 - [Q1RFF8_ECOUT]	0.000246488	0.000314347	0	0.000322754	8.44666e-05	231	831	Q1RFF8	Pyrroline-5-carboxylate reductase OS=Escherichia coli (strain UTI89 / UPEC) GN=proC PE=3 SV=1 - [Q1RFF8_ECOUT]	0.000200562	0	0	0	0	0	0	0	0	0.000104496	9.60661e-05	273	Q1RFF8	Pyrroline-5-carboxylate reductase OS=Escherichia coli (strain UTI89 / UPEC) GN=proC PE=3 SV=1 - [Q1RFF8_ECOUT]	0.000369062	0	0	0	0	0
838	859	Q1R323	UDP-N-acetylmuramate--L-alanyl-gamma-D-glutamyl-meso-2,6-diaminoheptandioate ligase OS=Escherichia coli (strain UTI89 / UPEC) GN=yjfG PE=3 SV=1 - [Q1R323_ECOUT]	9.20634e-05	0.00034904	0	0	0	0	0	0	0	0	0	0.000141066	0	4.5296e-05	862	Q1R323	UDP-N-acetylmuramate--L-alanyl-gamma-D-glutamyl-meso-2,6-diaminoheptandioate ligase OS=Escherichia coli (strain UTI89 / UPEC) GN=yjfG PE=3 SV=1 - [Q1R323_ECOUT]	1.64325e-05	0	0	0	8.44666e-05	232	867	Q1R323	UDP-N-acetylmuramate--L-alanyl-gamma-D-glutamyl-meso-2,6-diaminoheptandioate ligase OS=Escherichia coli (strain UTI89 / UPEC) GN=yjfG PE=3 SV=1 - [Q1R323_ECOUT]	0.00013062	0	0	0	0	0	0	0	0	0.00013062	0	261	Q1R323	UDP-N-acetylmuramate--L-alanyl-gamma-D-glutamyl-meso-2,6-diaminoheptandioate ligase OS=Escherichia coli (strain UTI89 / UPEC) GN=yjfG PE=3 SV=1 - [Q1R323_ECOUT]	0.000369062	0	0	0	0	0
375	432	Q1RBT5	Osmotically inducible protein OsmC OS=Escherichia coli (strain UTI89 / UPEC) GN=osmC PE=4 SV=1 - [Q1RBT5_ECOUT]	0.000414285	0	0	0	0	0	0	0	0	0	0	0.000775864	0	0.00022648	376	Q1RBT5	Osmotically inducible protein OsmC OS=Escherichia coli (strain UTI89 / UPEC) GN=osmC PE=4 SV=1 - [Q1RBT5_ECOUT]	0.000410813	0.000565824	0	0.000573785	0	233	1125	Q1RBT5	Osmotically inducible protein OsmC OS=Escherichia coli (strain UTI89 / UPEC) GN=osmC PE=4 SV=1 - [Q1RBT5_ECOUT]	2.6124e-05	0	0	0	0	0	0	0	0	2.6124e-05	0	268	Q1RBT5	Osmotically inducible protein OsmC OS=Escherichia coli (strain UTI89 / UPEC) GN=osmC PE=4 SV=1 - [Q1RBT5_ECOUT]	0.000369062	0	0	0	0	0
1116	874	Q1RBU0	Alcohol dehydrogenase, propanol-preferring OS=Escherichia coli (strain UTI89 / UPEC) GN=adhP PE=3 SV=1 - [Q1RBU0_ECOUT]	9.20634e-05	0.00017452	0	0	0	0	0	0	0	0	0	0.000123433	0	9.0592e-05				0	0	0	0	0	1219		Q1RBU0		0	0	0	0	0	0	0	0	0	0	0	269	Q1RBU0	Alcohol dehydrogenase, propanol-preferring OS=Escherichia coli (strain UTI89 / UPEC) GN=adhP PE=3 SV=1 - [Q1RBU0_ECOUT]	0.000369062	0	0	0.000769231	0	0
933	341	Q1R7G1	Uncharacterized protein OS=Escherichia coli (strain UTI89 / UPEC) GN=ygeW PE=3 SV=1 - [Q1R7G1_ECOUT]	0.000583068	0	0	0	0	0	0	0	0	0	0	0.00091693	0	0.000543552				0	0	0	0	0	234	228	Q1R7G1	Uncharacterized protein OS=Escherichia coli (strain UTI89 / UPEC) GN=ygeW PE=3 SV=1 - [Q1R7G1_ECOUT]	0.00625673	0	0.000542594	0	0	0	0	0.000236574	0	0.00389247	0.00158509	276	Q1R7G1	Uncharacterized protein OS=Escherichia coli (strain UTI89 / UPEC) GN=ygeW PE=3 SV=1 - [Q1R7G1_ECOUT]	0.0003427	0	0	0	0	0.00147167
319	342	Q1R9N4	50S ribosomal protein L25 OS=Escherichia coli (strain UTI89 / UPEC) GN=rplY PE=3 SV=1 - [Q1R9N4_ECOUT]	0.000583068	0.00069808	0.00211461	0.00302572	0	0	0	0	0	0	0	0.000405565	0	0.000747384	324	Q1R9N4	50S ribosomal protein L25 OS=Escherichia coli (strain UTI89 / UPEC) GN=rplY PE=3 SV=1 - [Q1R9N4_ECOUT]	0.00052584	0.000125739	0	0.000537924	0.001267	235	263	Q1R9N4	50S ribosomal protein L25 OS=Escherichia coli (strain UTI89 / UPEC) GN=rplY PE=3 SV=1 - [Q1R9N4_ECOUT]	0.00503475	0	0.00081389	0	0.00123916	0	0.00125502	0	0	0.000862091	0.000864595	277	Q1R9N4	50S ribosomal protein L25 OS=Escherichia coli (strain UTI89 / UPEC) GN=rplY PE=3 SV=1 - [Q1R9N4_ECOUT]	0.0003427	0	0	0	0	0
928	312	Q1R9Q8	Nucleoside permease OS=Escherichia coli (strain UTI89 / UPEC) GN=yeiM PE=3 SV=1 - [Q1R9Q8_ECOUT]	0.000682803	0.00034904	0	0	0	0	0.0014881	0	0	0.00266489	0.000605473	0.000969829	0	0.000498256				0	0	0	0	0	236	339	Q1R9Q8	Nucleoside permease OS=Escherichia coli (strain UTI89 / UPEC) GN=yeiM PE=3 SV=1 - [Q1R9Q8_ECOUT]	0.00273581	0	0	0	0.000826105	0	0	0.000236574	0.000486618	0.000417984	0.000768529	278	Q1R9Q8	Nucleoside permease OS=Escherichia coli (strain UTI89 / UPEC) GN=yeiM PE=3 SV=1 - [Q1R9Q8_ECOUT]	0.0003427	0	0	0	0	0.000735835
826	637	Q1RD46	UPF0227 protein YcfP OS=Escherichia coli (strain UTI89 / UPEC) GN=ycfP PE=3 SV=1 - [Q1RD46_ECOUT]	0.000207143	0	0	0	0	0	0	0	0	0	0	0.000387932	0	0.00011324	946	Q1RD46	UPF0227 protein YcfP OS=Escherichia coli (strain UTI89 / UPEC) GN=ycfP PE=3 SV=1 - [Q1RD46_ECOUT]	1.64325e-05	0	0	0	8.44666e-05	237	399	Q1RD46	UPF0227 protein YcfP OS=Escherichia coli (strain UTI89 / UPEC) GN=ycfP PE=3 SV=1 - [Q1RD46_ECOUT]	0.00181131	0	0	0	0	0	0	0.00141945	0	0.00039186	0	280	Q1RD46	UPF0227 protein YcfP OS=Escherichia coli (strain UTI89 / UPEC) GN=ycfP PE=3 SV=1 - [Q1RD46_ECOUT]	0.0003427	0	0	0	0	0
300	714	Q1RF39	Putative protease YbbK OS=Escherichia coli (strain UTI89 / UPEC) GN=ybbK PE=4 SV=1 - [Q1RF39_ECOUT]	0.000161111	0	0	0	0.00122249	0	0	0	0	0	0	0.000282132	0	9.0592e-05	303	Q1RF39	Putative protease YbbK OS=Escherichia coli (strain UTI89 / UPEC) GN=ybbK PE=4 SV=1 - [Q1RF39_ECOUT]	0.000575138	0.000880171	0	0.00068137	0.000168933	238	408	Q1RF39	Putative protease YbbK OS=Escherichia coli (strain UTI89 / UPEC) GN=ybbK PE=4 SV=1 - [Q1RF39_ECOUT]	0.0017278	0	0	0	0.000826105	0	0	0	0	0.000757596	0.000144099	282	Q1RF39	Putative protease YbbK OS=Escherichia coli (strain UTI89 / UPEC) GN=ybbK PE=4 SV=1 - [Q1RF39_ECOUT]	0.0003427	0	0	0	0	0
259	417	Q1R6J1	Putative periplasmic protein OS=Escherichia coli (strain UTI89 / UPEC) GN=yraP PE=4 SV=1 - [Q1R6J1_ECOUT]	0.000429629	0	0	0	0	0	0	0	0	0	0.000484379	0.000581898	0	0.000430312	260	Q1R6J1	Putative periplasmic protein OS=Escherichia coli (strain UTI89 / UPEC) GN=yraP PE=4 SV=1 - [Q1R6J1_ECOUT]	0.000739463	0.00125739	0.000574163	0.000573785	0.0005068	239	673	Q1R6J1	Putative periplasmic protein OS=Escherichia coli (strain UTI89 / UPEC) GN=yraP PE=4 SV=1 - [Q1R6J1_ECOUT]	0.000419442	0	0	0	0	0	0	0.000236574	0	0.000182868	0	275	Q1R6J1	Putative periplasmic protein OS=Escherichia coli (strain UTI89 / UPEC) GN=yraP PE=4 SV=1 - [Q1R6J1_ECOUT]	0.0003427	0	0	0	0	0
242	460	Q1RDP8	Uncharacterized protein OS=Escherichia coli (strain UTI89 / UPEC) GN=UTI89_C1031 PE=4 SV=1 - [Q1RDP8_ECOUT]	0.000360582	0	0	0	0	0	0	0	0	0	0	0.000599531	0	0.000294424	246	Q1RDP8	Uncharacterized protein OS=Escherichia coli (strain UTI89 / UPEC) GN=UTI89_C1031 PE=4 SV=1 - [Q1RDP8_ECOUT]	0.000838058	0.000880171	0	0.00125516	0.000168933	240	849	Q1RDP8	Uncharacterized protein OS=Escherichia coli (strain UTI89 / UPEC) GN=UTI89_C1031 PE=4 SV=1 - [Q1RDP8_ECOUT]	0.000156744	0	0	0	0	0	0	0	0	0.000156744	0	281	Q1RDP8	Uncharacterized protein OS=Escherichia coli (strain UTI89 / UPEC) GN=UTI89_C1031 PE=4 SV=1 - [Q1RDP8_ECOUT]	0.0003427	0	0	0	0	0
1242	1098	Q1RG84	Aromatic amino acid transport protein AroP OS=Escherichia coli (strain UTI89 / UPEC) GN=aroP PE=4 SV=1 - [Q1RG84_ECOUT]	4.60317e-05	0	0	0	0	0	0	0	0	0	0.000121095	8.81663e-05	0	0				0	0	0	0	0	1222		Q1RG84		0	0	0	0	0	0	0	0	0	0	0	283	Q1RG84	Aromatic amino acid transport protein AroP OS=Escherichia coli (strain UTI89 / UPEC) GN=aroP PE=4 SV=1 - [Q1RG84_ECOUT]	0.0003427	0	0	0	0	0
		Q1R3C8	CadA, subunit of lysine decarboxylase OS=Escherichia coli (strain UTI89 / UPEC) GN=cadA PE=4 SV=1 - [Q1R3C8_ECOUT]	0	0	0	0	0	0	0	0	0	0	0	0	0	0	0			0	0	0	0	0	1220		Q1R3C8		0	0	0	0	0	0	0	0	0	0	0	274	Q1R3C8	CadA, subunit of lysine decarboxylase OS=Escherichia coli (strain UTI89 / UPEC) GN=cadA PE=4 SV=1 - [Q1R3C8_ECOUT]	0.0003427	0	0	0	0	0
		Q1RC18	Outer membrane protein N OS=Escherichia coli (strain UTI89 / UPEC) GN=ompN PE=4 SV=1 - [Q1RC18_ECOUT]	0	0	0	0	0	0	0	0	0	0	0	0	0	0	0			0	0	0	0	0	1221		Q1RC18		0	0	0	0	0	0	0	0	0	0	0	279	Q1RC18	Outer membrane protein N OS=Escherichia coli (strain UTI89 / UPEC) GN=ompN PE=4 SV=1 - [Q1RC18_ECOUT]	0.0003427	0	0	0	0	0
485	280	Q1RB76	Threonine--tRNA ligase OS=Escherichia coli (strain UTI89 / UPEC) GN=thrS PE=3 SV=1 - [SYT_ECOUT]	0.000774867	0.00017452	0.000211461	0	0	0	0	0	0	0	0	0.00081113	0	0.00120034	495	Q1RB76	Threonine--tRNA ligase OS=Escherichia coli (strain UTI89 / UPEC) GN=thrS PE=3 SV=1 - [SYT_ECOUT]	0.000230055	6.28694e-05	0.000382775	7.17231e-05	0.000760199	241	256	Q1RB76	Threonine--tRNA ligase OS=Escherichia coli (strain UTI89 / UPEC) GN=thrS PE=3 SV=1 - [SYT_ECOUT]	0.00512875	0	0.000271297	0	0.000826105	0	0.000251004	0	0	0.00190705	0.00187329	284	Q1RB76	Threonine--tRNA ligase OS=Escherichia coli (strain UTI89 / UPEC) GN=thrS PE=3 SV=1 - [SYT_ECOUT]	0.000316339	0	0	0	0	0
308	544	Q1REJ4	Cytochrome d terminal oxidase, polypeptide subunit I OS=Escherichia coli (strain UTI89 / UPEC) GN=cydA PE=4 SV=1 - [Q1REJ4_ECOUT]	0.00027619	0.00052356	0.000422922	0	0	0.00102354	0	0	0	0	0	0.000387932	0	0.000181184	313	Q1REJ4	Cytochrome d terminal oxidase, polypeptide subunit I OS=Escherichia coli (strain UTI89 / UPEC) GN=cydA PE=4 SV=1 - [Q1REJ4_ECOUT]	0.000558705	0.000502955	0.000574163	0.000573785	0.000591266	242	294	Q1REJ4	Cytochrome d terminal oxidase, polypeptide subunit I OS=Escherichia coli (strain UTI89 / UPEC) GN=cydA PE=4 SV=1 - [Q1REJ4_ECOUT]	0.00376009	0	0.000271297	0	0.00123916	0	0.000753012	0	0	0.00039186	0.00110476	286	Q1REJ4	Cytochrome d terminal oxidase, polypeptide subunit I OS=Escherichia coli (strain UTI89 / UPEC) GN=cydA PE=4 SV=1 - [Q1REJ4_ECOUT]	0.000316339	0	0	0	0	0
163	416	Q1RGE3	LPS-assembly protein LptD OS=Escherichia coli (strain UTI89 / UPEC) GN=lptD PE=3 SV=1 - [LPTD_ECOUT]	0.000437301	0	0	0	0	0	0	0	0	0	0.000484379	0.000670064	0	0.00033972	166	Q1RGE3	LPS-assembly protein LptD OS=Escherichia coli (strain UTI89 / UPEC) GN=lptD PE=3 SV=1 - [LPTD_ECOUT]	0.00138033	0.00119452	0	0.00211583	0.0005068	243	672	Q1RGE3	LPS-assembly protein LptD OS=Escherichia coli (strain UTI89 / UPEC) GN=lptD PE=3 SV=1 - [LPTD_ECOUT]	0.000419611	0	0.000271297	0	0	0	0	0	0	5.2248e-05	9.60661e-05	287	Q1RGE3	LPS-assembly protein LptD OS=Escherichia coli (strain UTI89 / UPEC) GN=lptD PE=3 SV=1 - [LPTD_ECOUT]	0.000316339	0	0	0	0	0
782	906	Q1RDV4	FocA formate FNT transporter OS=Escherichia coli (strain UTI89 / UPEC) GN=focA PE=4 SV=1 - [Q1RDV4_ECOUT]	8.43914e-05	0	0	0	0	0	0	0	0	0	0	0.0001058	0	0.00011324	834	Q1RDV4	FocA formate FNT transporter OS=Escherichia coli (strain UTI89 / UPEC) GN=focA PE=4 SV=1 - [Q1RDV4_ECOUT]	3.2865e-05	0	0	0	0.000168933	244	946	Q1RDV4	FocA formate FNT transporter OS=Escherichia coli (strain UTI89 / UPEC) GN=focA PE=4 SV=1 - [Q1RDV4_ECOUT]	7.8372e-05	0	0	0	0	0	0	0	0	7.8372e-05	0	285	Q1RDV4	FocA formate FNT transporter OS=Escherichia coli (strain UTI89 / UPEC) GN=focA PE=4 SV=1 - [Q1RDV4_ECOUT]	0.000316339	0	0	0.000769231	0	0
901	157	Q1R7F9	Putative deacetylase OS=Escherichia coli (strain UTI89 / UPEC) GN=ygeY PE=4 SV=1 - [Q1R7F9_ECOUT]	0.00139629	0	0	0	0	0	0	0	0	0	0	0.00273316	0.000604595	0.000588848				0	0	0	0	0	245	97	Q1R7F9	Putative deacetylase OS=Escherichia coli (strain UTI89 / UPEC) GN=ygeY PE=4 SV=1 - [Q1R7F9_ECOUT]	0.0183464	0	0.000542594	0	0.000413052	0	0	0	0	0.00956138	0.00782939	290	Q1R7F9	Putative deacetylase OS=Escherichia coli (strain UTI89 / UPEC) GN=ygeY PE=4 SV=1 - [Q1R7F9_ECOUT]	0.000289977	0	0	0	0	0
381	367	Q1RF74	Acridine efflux pump OS=Escherichia coli (strain UTI89 / UPEC) GN=acrB PE=3 SV=1 - [Q1RF74_ECOUT]	0.000521692	0.00157068	0	0	0	0	0	0	0.00107701	0	0.00193752	0.000564264	0	0.000203832	389	Q1RF74	Acridine efflux pump OS=Escherichia coli (strain UTI89 / UPEC) GN=acrB PE=3 SV=1 - [Q1RF74_ECOUT]	0.00039438	6.28694e-05	0	0.00068137	0.000337866	246	152	Q1RF74	Acridine efflux pump OS=Escherichia coli (strain UTI89 / UPEC) GN=acrB PE=4 SV=1 - [Q1RF74_ECOUT]	0.0115725	0.00303951	0.00081389	0	0	0	0.000502008	0.0018926	0.000486618	0.00161969	0.00321821	293	Q1RF74	Acridine efflux pump OS=Escherichia coli (strain UTI89 / UPEC) GN=acrB PE=3 SV=1 - [Q1RF74_ECOUT]	0.000289977	0	0	0	0	0
585	188	Q1R8R7	NADP-dependent malate dehydrogenase OS=Escherichia coli (strain UTI89 / UPEC) GN=maeB PE=4 SV=1 - [Q1R8R7_ECOUT]	0.00119682	0.00034904	0	0	0	0	0	0	0	0	0	0.00119906	0.00302297	0.00181184	602	Q1R8R7	NADP-dependent malate dehydrogenase OS=Escherichia coli (strain UTI89 / UPEC) GN=maeB PE=4 SV=1 - [Q1R8R7_ECOUT]	0.00013146	0	0	0.000286893	0	247	234	Q1R8R7	NADP-dependent malate dehydrogenase OS=Escherichia coli (strain UTI89 / UPEC) GN=maeB PE=3 SV=1 - [Q1R8R7_ECOUT]	0.0059522	0	0.00108519	0	0.00247831	0	0.000251004	0.000236574	0	0.000940463	0.000960661	291	Q1R8R7	NADP-dependent malate dehydrogenase OS=Escherichia coli (strain UTI89 / UPEC) GN=maeB PE=4 SV=1 - [Q1R8R7_ECOUT]	0.000289977	0	0	0.000769231	0	0
272	292	Q1RB81	Phenylalanine--tRNA ligase alpha subunit OS=Escherichia coli (strain UTI89 / UPEC) GN=pheS PE=3 SV=1 - [Q1RB81_ECOUT]	0.000736507	0.00104712	0.00105731	0.00100857	0	0	0	0.00190114	0	0.00133245	0.000847663	0.00075823	0	0.00067944	277	Q1RB81	Phenylalanine--tRNA ligase alpha subunit OS=Escherichia coli (strain UTI89 / UPEC) GN=pheS PE=3 SV=1 - [Q1RB81_ECOUT]	0.0006573	0.000377216	0.00191388	0.000394477	0.00109807	248	289	Q1RB81	Phenylalanine--tRNA ligase alpha subunit OS=Escherichia coli (strain UTI89 / UPEC) GN=pheS PE=3 SV=1 - [Q1RB81_ECOUT]	0.00385501	0	0.00135648	0	0.000826105	0	0.000251004	0.000236574	0	0.000992711	0.000192132	292	Q1RB81	Phenylalanine--tRNA ligase alpha subunit OS=Escherichia coli (strain UTI89 / UPEC) GN=pheS PE=3 SV=1 - [Q1RB81_ECOUT]	0.000289977	0	0	0	0.00232342	0
447	466	Q1R337	CysQ protein OS=Escherichia coli (strain UTI89 / UPEC) GN=cysQ PE=4 SV=1 - [Q1R337_ECOUT]	0.000345238	0	0	0	0	0	0	0	0	0	0	0.000493731	0	0.000385016	450	Q1R337	CysQ protein OS=Escherichia coli (strain UTI89 / UPEC) GN=cysQ PE=4 SV=1 - [Q1R337_ECOUT]	0.000279353	0.000188608	0	0.0004662	8.44666e-05	249	833	Q1R337	CysQ protein OS=Escherichia coli (strain UTI89 / UPEC) GN=cysQ PE=4 SV=1 - [Q1R337_ECOUT]	0.000182868	0	0	0	0	0	0	0	0	0.000182868	0	288	Q1R337	CysQ protein OS=Escherichia coli (strain UTI89 / UPEC) GN=cysQ PE=4 SV=1 - [Q1R337_ECOUT]	0.000289977	0	0	0	0	0
265	393	Q1R6Z5	Uncharacterized protein OS=Escherichia coli (strain UTI89 / UPEC) GN=yghZ PE=4 SV=1 - [Q1R6Z5_ECOUT]	0.000467989	0	0	0	0	0	0	0	0	0	0.000847663	0.000705331	0	0.000317072	267	Q1R6Z5	Uncharacterized protein OS=Escherichia coli (strain UTI89 / UPEC) GN=yghZ PE=4 SV=1 - [Q1R6Z5_ECOUT]	0.000706598	0.000565824	0	0.000932401	0.000675733	250	854	Q1R6Z5	Uncharacterized protein OS=Escherichia coli (strain UTI89 / UPEC) GN=yghZ PE=4 SV=1 - [Q1R6Z5_ECOUT]	0.000152529	0	0	0	0	0	0	0	0	0.000104496	4.8033e-05	289	Q1R6Z5	Uncharacterized protein OS=Escherichia coli (strain UTI89 / UPEC) GN=yghZ PE=4 SV=1 - [Q1R6Z5_ECOUT]	0.000289977	0	0	0	0	0
92	30	Q1R5V3	DNA-directed RNA polymerase subunit beta OS=Escherichia coli (strain UTI89 / UPEC) GN=rpoB PE=3 SV=2 - [RPOB_ECOUT]	0.00597645	0.0129145	0.00866991	0.0100857	0	0.0317298	0.00892857	0	0	0	0.00278518	0.00596004	0	0.00557141	94	Q1R5V3	DNA-directed RNA polymerase subunit beta OS=Escherichia coli (strain UTI89 / UPEC) GN=rpoB PE=3 SV=2 - [RPOB_ECOUT]	0.0026785	0.000251477	0.00401914	0.0013986	0.00836219	251	20	Q1R5V3	DNA-directed RNA polymerase subunit beta OS=Escherichia coli (strain UTI89 / UPEC) GN=rpoB PE=3 SV=2 - [RPOB_ECOUT]	0.0877594	0.00607903	0.0124797	0.00601504	0.0165221	0.0060241	0.0135542	0.00709723	0.00340633	0.00846417	0.00811758	298	Q1R5V3	DNA-directed RNA polymerase subunit beta OS=Escherichia coli (strain UTI89 / UPEC) GN=rpoB PE=3 SV=2 - [RPOB_ECOUT]	0.000263616	0	0	0	0	0.00662252
131	204	Q1R342	Iron-sulfur cluster repair protein YtfE OS=Escherichia coli (strain UTI89 / UPEC) GN=ytfE PE=3 SV=1 - [YTFE_ECOUT]	0.00112778	0.00069808	0.00126877	0.000504286	0	0.00102354	0	0	0	0	0.000605473	0.000775864	0.00120919	0.00190243	132	Q1R342	Iron-sulfur cluster repair protein YtfE OS=Escherichia coli (strain UTI89 / UPEC) GN=ytfE PE=3 SV=1 - [YTFE_ECOUT]	0.00185687	0.00157173	0.0030622	0.00164963	0.00219613	252	110	Q1R342	Iron-sulfur cluster repair protein YtfE OS=Escherichia coli (strain UTI89 / UPEC) GN=ytfE PE=3 SV=1 - [YTFE_ECOUT]	0.0164962	0	0	0	0.00123916	0.00803213	0.00552209	0.000236574	0	0.000313488	0.00115279	296	Q1R342	Iron-sulfur cluster repair protein YtfE OS=Escherichia coli (strain UTI89 / UPEC) GN=ytfE PE=3 SV=1 - [YTFE_ECOUT]	0.000263616	0	0	0	0	0
		Q1RAB2	Putative outer membrane receptor for iron compound or colicin OS=Escherichia coli (strain UTI89 / UPEC) GN=UTI89_C2234 PE=3 SV=1 - [Q1RAB2_ECOUT]	0	0	0	0	0	0	0	0	0	0	0	0	0	0	0			0	0	0	0	0	253	134	Q1RAB2	Putative outer membrane receptor for iron compound or colicin OS=Escherichia coli (strain UTI89 / UPEC) GN=UTI89_C2234 PE=3 SV=1 - [Q1RAB2_ECOUT]	0.0129809	0	0.000542594	0	0.00123916	0	0	0.0018926	0.00194647	0.00222054	0.00513954	299	Q1RAB2	Putative outer membrane receptor for iron compound or colicin OS=Escherichia coli (strain UTI89 / UPEC) GN=UTI89_C2234 PE=3 SV=1 - [Q1RAB2_ECOUT]	0.000263616	0	0	0	0	0
104	181	Q1REE7	Molybdenum cofactor biosynthesis protein B OS=Escherichia coli (strain UTI89 / UPEC) GN=moaB PE=3 SV=1 - [Q1REE7_ECOUT]	0.00123518	0	0.00105731	0	0	0	0	0	0	0	0.000847663	0.00171043	0	0.0011777	106	Q1REE7	Molybdenum cofactor biosynthesis protein B OS=Escherichia coli (strain UTI89 / UPEC) GN=moaB PE=3 SV=1 - [Q1REE7_ECOUT]	0.00236628	0.00251477	0.000574163	0.00258203	0.00244953	254	166	Q1REE7	Molybdenum cofactor biosynthesis protein B OS=Escherichia coli (strain UTI89 / UPEC) GN=moaB PE=3 SV=1 - [Q1REE7_ECOUT]	0.0104613	0	0.00081389	0	0.00165221	0	0.000753012	0.0018926	0.00340633	0.00146294	0.00048033	304	Q1REE7	Molybdenum cofactor biosynthesis protein B OS=Escherichia coli (strain UTI89 / UPEC) GN=moaB PE=3 SV=1 - [Q1REE7_ECOUT]	0.000263616	0	0	0	0	0
982	537	Q1RGC5	3-isopropylmalate dehydratase large subunit OS=Escherichia coli (strain UTI89 / UPEC) GN=leuC PE=3 SV=1 - [LEUC_ECOUT]	0.000283862	0.00017452	0	0	0	0	0	0	0	0	0	0.000176333	0	0.000588848				0	0	0	0	0	255	245	Q1RGC5	3-isopropylmalate dehydratase large subunit OS=Escherichia coli (strain UTI89 / UPEC) GN=leuC PE=3 SV=1 - [LEUC_ECOUT]	0.00556475	0	0.000542594	0	0.00165221	0	0	0	0	0.00188093	0.00148902	306	Q1RGC5	3-isopropylmalate dehydratase large subunit OS=Escherichia coli (strain UTI89 / UPEC) GN=leuC PE=3 SV=1 - [LEUC_ECOUT]	0.000263616	0	0	0	0	0
476	577	Q1REA0	Fructose-6-phosphate aldolase OS=Escherichia coli (strain UTI89 / UPEC) GN=fsa PE=3 SV=1 - [Q1REA0_ECOUT]	0.000245502	0.00052356	0	0	0	0	0	0	0	0	0.000363284	0.000335032	0	0.000158536	483	Q1REA0	Fructose-6-phosphate aldolase OS=Escherichia coli (strain UTI89 / UPEC) GN=fsa PE=3 SV=1 - [Q1REA0_ECOUT]	0.000246488	0.000125739	0	0.0004662	0	256	348	Q1REA0	Fructose-6-phosphate aldolase OS=Escherichia coli (strain UTI89 / UPEC) GN=fsa PE=3 SV=1 - [Q1REA0_ECOUT]	0.00258937	0	0.000271297	0	0.00206526	0	0	0	0	0.000156744	9.60661e-05	303	Q1REA0	Fructose-6-phosphate aldolase OS=Escherichia coli (strain UTI89 / UPEC) GN=fsa PE=3 SV=1 - [Q1REA0_ECOUT]	0.000263616	0	0	0	0	0
1736		Q1RFJ9	Citrate synthase OS=Escherichia coli (strain UTI89 / UPEC) GN=prpC PE=3 SV=1 - [Q1RFJ9_ECOUT]	0	0	0	0	0	0	0	0	0	0	0	0	0	0	0	Q1RFJ9	Citrate synthase OS=Escherichia coli (strain UTI89 / UPEC) GN=prpC PE=3 SV=1 - [Q1RFJ9_ECOUT]	3.2865e-05	0.000125739	0	0	0	257	377	Q1RFJ9	Citrate synthase OS=Escherichia coli (strain UTI89 / UPEC) GN=prpC PE=3 SV=1 - [Q1RFJ9_ECOUT]	0.0020986	0	0.000542594	0.00150376	0	0	0	0	0	5.2248e-05	0	305	Q1RFJ9	Citrate synthase OS=Escherichia coli (strain UTI89 / UPEC) GN=prpC PE=3 SV=1 - [Q1RFJ9_ECOUT]	0.000263616	0	0	0	0	0.00441501
851	1145	Q1RDT3	Chromosome partition protein MukB OS=Escherichia coli (strain UTI89 / UPEC) GN=mukB PE=3 SV=1 - [MUKB_ECOUT]	3.83597e-05	0.00034904	0.000211461	0	0	0	0	0	0	0	0	0	0	4.5296e-05	950	Q1RDT3	Chromosome partition protein MukB OS=Escherichia coli (strain UTI89 / UPEC) GN=mukB PE=3 SV=1 - [MUKB_ECOUT]	1.64325e-05	0	0	0	8.44666e-05	258	561	Q1RDT3	Chromosome partition protein MukB OS=Escherichia coli (strain UTI89 / UPEC) GN=mukB PE=3 SV=1 - [MUKB_ECOUT]	0.000714264	0	0	0	0	0	0.000251004	0.000236574	0	0.00013062	9.60661e-05	301	Q1RDT3	Chromosome partition protein MukB OS=Escherichia coli (strain UTI89 / UPEC) GN=mukB PE=3 SV=1 - [MUKB_ECOUT]	0.000263616	0	0	0.00153846	0	0
1010	608	Q1R4P0	Uncharacterized protein OS=Escherichia coli (strain UTI89 / UPEC) GN=yidA PE=4 SV=1 - [Q1R4P0_ECOUT]	0.000222486	0.00017452	0	0	0	0	0	0	0	0	0.000121095	0.000335032	0	0.000181184				0	0	0	0	0	259	645	Q1R4P0	Uncharacterized protein OS=Escherichia coli (strain UTI89 / UPEC) GN=yidA PE=4 SV=1 - [Q1R4P0_ECOUT]	0.0004653	0	0	0	0.000413052	0	0	0	0	5.2248e-05	0	297	Q1R4P0	Uncharacterized protein OS=Escherichia coli (strain UTI89 / UPEC) GN=yidA PE=4 SV=1 - [Q1R4P0_ECOUT]	0.000263616	0	0	0	0	0
666	625	Q1RDV0	3-phosphoshikimate 1-carboxyvinyltransferase OS=Escherichia coli (strain UTI89 / UPEC) GN=aroA PE=3 SV=1 - [AROA_ECOUT]	0.000214815	0.00017452	0	0	0	0	0	0	0	0	0	0.000299765	0	0.00022648	699	Q1RDV0	3-phosphoshikimate 1-carboxyvinyltransferase OS=Escherichia coli (strain UTI89 / UPEC) GN=aroA PE=3 SV=1 - [AROA_ECOUT]	8.21625e-05	0	0	0	0.000422333	260	878	Q1RDV0	3-phosphoshikimate 1-carboxyvinyltransferase OS=Escherichia coli (strain UTI89 / UPEC) GN=aroA PE=3 SV=1 - [AROA_ECOUT]	0.00013062	0	0	0	0	0	0	0	0	0.00013062	0	302	Q1RDV0	3-phosphoshikimate 1-carboxyvinyltransferase OS=Escherichia coli (strain UTI89 / UPEC) GN=aroA PE=3 SV=1 - [AROA_ECOUT]	0.000263616	0	0	0	0	0
191	230	Q1R338	2',3'-cyclic-nucleotide 2'-phosphodiesterase OS=Escherichia coli (strain UTI89 / UPEC) GN=cpdB PE=3 SV=1 - [Q1R338_ECOUT]	0.000982009	0	0	0	0	0	0	0	0	0	0.000121095	0.00141066	0	0.00106446	193	Q1R338	2',3'-cyclic-nucleotide 2'-phosphodiesterase OS=Escherichia coli (strain UTI89 / UPEC) GN=cpdB PE=3 SV=1 - [Q1R338_ECOUT]	0.00108455	6.28694e-05	0	0.00225928	0.000168933	261	921	Q1R338	2',3'-cyclic-nucleotide 2'-phosphodiesterase OS=Escherichia coli (strain UTI89 / UPEC) GN=cpdB PE=3 SV=1 - [Q1R338_ECOUT]	7.8372e-05	0	0	0	0	0	0	0	0	7.8372e-05	0	295	Q1R338	2',3'-cyclic-nucleotide 2'-phosphodiesterase OS=Escherichia coli (strain UTI89 / UPEC) GN=cpdB PE=3 SV=1 - [Q1R338_ECOUT]	0.000263616	0	0	0	0	0
238	200	Q1R2J8	Periplasmic chaperone protein FimC OS=Escherichia coli (strain UTI89 / UPEC) GN=fimC PE=3 SV=1 - [Q1R2J8_ECOUT]	0.00113545	0	0.000422922	0	0	0	0	0	0	0	0.000484379	0.00160463	0	0.00115505	239	Q1R2J8	Periplasmic chaperone protein FimC OS=Escherichia coli (strain UTI89 / UPEC) GN=fimC PE=3 SV=1 - [Q1R2J8_ECOUT]	0.00085449	0.00113165	0	0.00118343	8.44666e-05	1223		Q1R2J8		0	0	0	0	0	0	0	0	0	0	0	294	Q1R2J8	Periplasmic chaperone protein FimC OS=Escherichia coli (strain UTI89 / UPEC) GN=fimC PE=3 SV=1 - [Q1R2J8_ECOUT]	0.000263616	0	0.000554631	0	0	0
		Q1RDI3	Uncharacterized protein OS=Escherichia coli (strain UTI89 / UPEC) GN=UTI89_C1097 PE=4 SV=1 - [Q1RDI3_ECOUT]	0	0	0	0	0	0	0	0	0	0	0	0	0	0	0			0	0	0	0	0	1224		Q1RDI3		0	0	0	0	0	0	0	0	0	0	0	300	Q1RDI3	Uncharacterized protein OS=Escherichia coli (strain UTI89 / UPEC) GN=UTI89_C1097 PE=4 SV=1 - [Q1RDI3_ECOUT]	0.000263616	0	0	0	0	0
274	324	Q1REG7	Molybdate-binding periplasmic protein OS=Escherichia coli (strain UTI89 / UPEC) GN=modA PE=4 SV=1 - [Q1REG7_ECOUT]	0.000652116	0	0	0	0	0	0	0	0	0	0.000363284	0.000828763	0.00120919	0.000747384	278	Q1REG7	Molybdate-binding periplasmic protein OS=Escherichia coli (strain UTI89 / UPEC) GN=modA PE=4 SV=1 - [Q1REG7_ECOUT]	0.0006573	0.000880171	0.00076555	0.000573785	0.0005068	262	367	Q1REG7	Molybdate-binding periplasmic protein OS=Escherichia coli (strain UTI89 / UPEC) GN=modA PE=4 SV=1 - [Q1REG7_ECOUT]	0.00227358	0	0	0	0	0	0.000251004	0.000709723	0.000973236	0.000339612	0	316	Q1REG7	Molybdate-binding periplasmic protein OS=Escherichia coli (strain UTI89 / UPEC) GN=modA PE=4 SV=1 - [Q1REG7_ECOUT]	0.000237254	0	0	0	0.000464684	0
634	458	Q1R7P7	Uncharacterized protein OS=Escherichia coli (strain UTI89 / UPEC) GN=ygdH PE=4 SV=1 - [Q1R7P7_ECOUT]	0.000360582	0	0	0	0	0	0	0	0.00107701	0	0	0.000476098	0	0.000407664	655	Q1R7P7	Uncharacterized protein OS=Escherichia coli (strain UTI89 / UPEC) GN=ygdH PE=4 SV=1 - [Q1R7P7_ECOUT]	9.8595e-05	0	0	0.000107585	0.0002534	263	379	Q1R7P7	Uncharacterized protein OS=Escherichia coli (strain UTI89 / UPEC) GN=ygdH PE=4 SV=1 - [Q1R7P7_ECOUT]	0.00208639	0	0.000271297	0	0.000826105	0	0.000251004	0.000236574	0	0.00026124	0.000240165	311	Q1R7P7	Uncharacterized protein OS=Escherichia coli (strain UTI89 / UPEC) GN=ygdH PE=4 SV=1 - [Q1R7P7_ECOUT]	0.000237254	0	0	0.000769231	0	0
494	776	Q1RD93	Glutaredoxin 2 OS=Escherichia coli (strain UTI89 / UPEC) GN=grxB PE=4 SV=1 - [Q1RD93_ECOUT]	0.000130423	0	0	0	0	0	0	0	0	0	0	0.000193966	0	0.000135888	500	Q1RD93	Glutaredoxin 2 OS=Escherichia coli (strain UTI89 / UPEC) GN=grxB PE=4 SV=1 - [Q1RD93_ECOUT]	0.000230055	0	0	0.000358616	0.000337866	264	491	Q1RD93	Glutaredoxin 2 OS=Escherichia coli (strain UTI89 / UPEC) GN=grxB PE=4 SV=1 - [Q1RD93_ECOUT]	0.0011108	0	0	0	0.000413052	0	0	0	0	0.000313488	0.000384264	315	Q1RD93	Glutaredoxin 2 OS=Escherichia coli (strain UTI89 / UPEC) GN=grxB PE=4 SV=1 - [Q1RD93_ECOUT]	0.000237254	0	0	0	0	0
1019	630	Q1R4G5	L-threonine dehydratase OS=Escherichia coli (strain UTI89 / UPEC) GN=ilvA PE=3 SV=1 - [Q1R4G5_ECOUT]	0.000207143	0.00139616	0	0	0	0	0	0	0	0	0	0.000123433	0	0.000271776				0	0	0	0	0	265	522	Q1R4G5	L-threonine dehydratase OS=Escherichia coli (strain UTI89 / UPEC) GN=ilvA PE=3 SV=1 - [Q1R4G5_ECOUT]	0.000946305	0	0.000271297	0	0	0	0	0	0	0.000626976	4.8033e-05	309	Q1R4G5	L-threonine dehydratase OS=Escherichia coli (strain UTI89 / UPEC) GN=ilvA PE=3 SV=1 - [Q1R4G5_ECOUT]	0.000237254	0	0	0	0	0
266	667	Q1RD49	Penicillin-binding protein activator LpoB OS=Escherichia coli (strain UTI89 / UPEC) GN=lpoB PE=1 SV=1 - [Q1RD49_ECOUT]	0.000184127	0.00034904	0	0	0	0	0	0	0	0	0.000242189	0.000282132	0	9.0592e-05	268	Q1RD49	Penicillin-binding protein activator LpoB OS=Escherichia coli (strain UTI89 / UPEC) GN=lpoB PE=1 SV=1 - [Q1RD49_ECOUT]	0.000706598	0.00113165	0	0.000753093	0.000337866	266	840	Q1RD49	Penicillin-binding protein activator LpoB OS=Escherichia coli (strain UTI89 / UPEC) GN=lpoB PE=1 SV=1 - [Q1RD49_ECOUT]	0.000174438	0	0	0	0	0	0	0	0	7.8372e-05	9.60661e-05	314	Q1RD49	Penicillin-binding protein activator LpoB OS=Escherichia coli (strain UTI89 / UPEC) GN=lpoB PE=1 SV=1 - [Q1RD49_ECOUT]	0.000237254	0	0	0	0	0
880	1557	Q1R8U0	Uncharacterized protein OS=Escherichia coli (strain UTI89 / UPEC) GN=yfeX PE=4 SV=1 - [Q1R8U0_ECOUT]	7.67195e-06	0	0	0	0	0	0	0	0	0	0	1.76333e-05	0	0	910	Q1R8U0	Uncharacterized protein OS=Escherichia coli (strain UTI89 / UPEC) GN=yfeX PE=4 SV=1 - [Q1R8U0_ECOUT]	1.64325e-05	0	0	3.58616e-05	0	268	986	Q1R8U0	Uncharacterized protein OS=Escherichia coli (strain UTI89 / UPEC) GN=yfeX PE=4 SV=1 - [Q1R8U0_ECOUT]	5.2248e-05	0	0	0	0	0	0	0	0	5.2248e-05	0	312	Q1R8U0	Uncharacterized protein OS=Escherichia coli (strain UTI89 / UPEC) GN=yfeX PE=4 SV=1 - [Q1R8U0_ECOUT]	0.000237254	0	0	0	0	0
1245	1102	Q1R257	Lipoate-protein ligase A OS=Escherichia coli (strain UTI89 / UPEC) GN=lplA PE=3 SV=1 - [LPLA_ECOUT]	3.83597e-05	0	0	0	0	0	0	0	0	0	0	8.81663e-05	0	0				0	0	0	0	0	267	964	Q1R257	Lipoate-protein ligase A OS=Escherichia coli (strain UTI89 / UPEC) GN=lplA PE=3 SV=1 - [LPLA_ECOUT]	5.2248e-05	0	0	0	0	0	0	0	0	5.2248e-05	0	307	Q1R257	Lipoate-protein ligase A OS=Escherichia coli (strain UTI89 / UPEC) GN=lplA PE=3 SV=1 - [LPLA_ECOUT]	0.000237254	0	0	0	0	0
580	1141	Q1RBT8	Stationary-phase-induced ribosome-associated protein OS=Escherichia coli (strain UTI89 / UPEC) GN=sra PE=3 SV=1 - [SRA_ECOUT]	3.83597e-05	0	0	0	0	0	0	0	0	0	0	5.28998e-05	0	4.5296e-05	588	Q1RBT8	Stationary-phase-induced ribosome-associated protein OS=Escherichia coli (strain UTI89 / UPEC) GN=sra PE=3 SV=1 - [SRA_ECOUT]	0.000147893	0.000125739	0	0.000251031	0	1227		Q1RBT8		0	0	0	0	0	0	0	0	0	0	0	313	Q1RBT8	Stationary-phase-induced ribosome-associated protein OS=Escherichia coli (strain UTI89 / UPEC) GN=sra PE=3 SV=1 - [SRA_ECOUT]	0.000237254	0	0	0	0	0
1161	974	Q1R270	Peptide chain release factor 3 OS=Escherichia coli (strain UTI89 / UPEC) GN=prfC PE=3 SV=1 - [RF3_ECOUT]	6.13756e-05	0	0	0.000504286	0	0	0	0	0	0	0	0.0001058	0	2.2648e-05				0	0	0	0	0	1225		Q1R270		0	0	0	0	0	0	0	0	0	0	0	308	Q1R270	Peptide chain release factor 3 OS=Escherichia coli (strain UTI89 / UPEC) GN=prfC PE=3 SV=1 - [RF3_ECOUT]	0.000237254	0	0	0.000769231	0	0
		Q1R536;A8ARE6	Glycine--tRNA ligase alpha subunit OS=Escherichia coli (strain UTI89 / UPEC) GN=glyQ PE=3 SV=1 - [SYGA_ECOUT]	0	0	0	0	0	0	0	0	0	0	0	0	0	0	0			0	0	0	0	0	1226		Q1R536;A8ARE6		0	0	0	0	0	0	0	0	0	0	0	310	Q1R536;A8ARE6	Glycine--tRNA ligase alpha subunit OS=Escherichia coli (strain UTI89 / UPEC) GN=glyQ PE=3 SV=1 - [SYGA_ECOUT]	0.000237254	0	0	0	0.000464684	0
914	248	Q1R5A0	Uncharacterized protein OS=Escherichia coli (strain UTI89 / UPEC) GN=chuX PE=4 SV=1 - [Q1R5A0_ECOUT]	0.000897618	0.00052356	0.00232607	0	0	0	0	0	0	0	0	0.000987463	0	0.00106446				0	0	0	0	0	269	180	Q1R5A0	Uncharacterized protein OS=Escherichia coli (strain UTI89 / UPEC) GN=chuX PE=4 SV=1 - [Q1R5A0_ECOUT]	0.00982897	0	0	0	0.00206526	0.00401606	0.00225904	0.000473149	0	0.000679224	0.000336231	320	Q1R5A0	Uncharacterized protein OS=Escherichia coli (strain UTI89 / UPEC) GN=chuX PE=4 SV=1 - [Q1R5A0_ECOUT]	0.000210893	0	0	0	0	0
372	286	Q1RGK2	Aspartokinase I OS=Escherichia coli (strain UTI89 / UPEC) GN=thrA PE=4 SV=1 - [Q1RGK2_ECOUT]	0.000751851	0.00122164	0.00105731	0	0	0	0	0	0	0	0.000968758	0.000775864	0	0.000770032	381	Q1RGK2	Aspartokinase I OS=Escherichia coli (strain UTI89 / UPEC) GN=thrA PE=4 SV=1 - [Q1RGK2_ECOUT]	0.000410813	0.000125739	0.000382775	0.000143446	0.00143593	270	246	Q1RGK2	Aspartokinase I OS=Escherichia coli (strain UTI89 / UPEC) GN=thrA PE=4 SV=1 - [Q1RGK2_ECOUT]	0.00554574	0	0.00135648	0	0.00330442	0	0	0	0	0.000548604	0.000336231	334	Q1RGK2	Aspartokinase I OS=Escherichia coli (strain UTI89 / UPEC) GN=thrA PE=4 SV=1 - [Q1RGK2_ECOUT]	0.000210893	0	0	0	0.00232342	0.000735835
540	588	Q1R8Q1	Phosphoribosylaminoimidazole-succinocarboxamide synthase OS=Escherichia coli (strain UTI89 / UPEC) GN=purC PE=3 SV=1 - [Q1R8Q1_ECOUT]	0.00023783	0	0	0.000504286	0.00122249	0	0	0	0	0	0	0.000282132	0.00120919	0.000203832	557	Q1R8Q1	Phosphoribosylaminoimidazole-succinocarboxamide synthase OS=Escherichia coli (strain UTI89 / UPEC) GN=purC PE=3 SV=1 - [Q1R8Q1_ECOUT]	0.000164325	0	0	0.000251031	0.0002534	271	353	Q1R8Q1	Phosphoribosylaminoimidazole-succinocarboxamide synthase OS=Escherichia coli (strain UTI89 / UPEC) GN=purC PE=3 SV=1 - [Q1R8Q1_ECOUT]	0.00250513	0	0	0	0.000826105	0	0.00100402	0	0	0.000626976	4.8033e-05	325	Q1R8Q1	Phosphoribosylaminoimidazole-succinocarboxamide synthase OS=Escherichia coli (strain UTI89 / UPEC) GN=purC PE=3 SV=1 - [Q1R8Q1_ECOUT]	0.000210893	0	0	0	0	0
639	545	Q1REQ3	Glutamine-hydrolyzing asparagine synthetase B OS=Escherichia coli (strain UTI89 / UPEC) GN=asnB PE=4 SV=1 - [Q1REQ3_ECOUT]	0.00027619	0	0.000634384	0	0	0	0	0	0	0	0	0.000370299	0	0.000249128	673	Q1REQ3	Glutamine-hydrolyzing asparagine synthetase B OS=Escherichia coli (strain UTI89 / UPEC) GN=asnB PE=4 SV=1 - [Q1REQ3_ECOUT]	9.8595e-05	0	0	0	0.0005068	272	442	Q1REQ3	Glutamine-hydrolyzing asparagine synthetase B OS=Escherichia coli (strain UTI89 / UPEC) GN=asnB PE=4 SV=1 - [Q1REQ3_ECOUT]	0.00149134	0	0	0	0	0	0.000502008	0	0	0.0006531	0.000336231	332	Q1REQ3	Glutamine-hydrolyzing asparagine synthetase B OS=Escherichia coli (strain UTI89 / UPEC) GN=asnB PE=4 SV=1 - [Q1REQ3_ECOUT]	0.000210893	0	0	0	0	0
290	557	Q1R4U8	Putative alpha helix protein OS=Escherichia coli (strain UTI89 / UPEC) GN=yicC PE=4 SV=1 - [Q1R4U8_ECOUT]	0.000260846	0.00017452	0	0	0	0	0	0	0	0	0	0.000317399	0	0.00033972	287	Q1R4U8	Putative alpha helix protein OS=Escherichia coli (strain UTI89 / UPEC) GN=yicC PE=4 SV=1 - [Q1R4U8_ECOUT]	0.000608003	0.000754432	0	0.00068137	0.0005068	273	457	Q1R4U8	Putative alpha helix protein OS=Escherichia coli (strain UTI89 / UPEC) GN=yicC PE=4 SV=1 - [Q1R4U8_ECOUT]	0.00133361	0	0.00081389	0	0	0	0	0.000236574	0	0.000235116	4.8033e-05	319	Q1R4U8	Putative alpha helix protein OS=Escherichia coli (strain UTI89 / UPEC) GN=yicC PE=4 SV=1 - [Q1R4U8_ECOUT]	0.000210893	0	0	0	0	0
654	900	Q1R9F2	1,4-dihydroxy-2-naphthoyl-CoA synthase OS=Escherichia coli (strain UTI89 / UPEC) GN=menB PE=3 SV=1 - [Q1R9F2_ECOUT]	8.43914e-05	0.00017452	0.000422922	0	0	0	0	0	0	0	0	7.05331e-05	0	9.0592e-05	663	Q1R9F2	1,4-dihydroxy-2-naphthoyl-CoA synthase OS=Escherichia coli (strain UTI89 / UPEC) GN=menB PE=3 SV=1 - [Q1R9F2_ECOUT]	9.8595e-05	0	0.000191388	3.58616e-05	0.000337866	274	483	Q1R9F2	1,4-dihydroxy-2-naphthoyl-CoA synthase OS=Escherichia coli (strain UTI89 / UPEC) GN=menB PE=3 SV=1 - [Q1R9F2_ECOUT]	0.00115673	0	0.000271297	0	0	0	0.000502008	0	0	0.000287364	9.60661e-05	326	Q1R9F2	1,4-dihydroxy-2-naphthoyl-CoA synthase OS=Escherichia coli (strain UTI89 / UPEC) GN=menB PE=3 SV=1 - [Q1R9F2_ECOUT]	0.000210893	0	0	0	0	0
510	701	Q1R6F2	50S ribosomal protein L27 OS=Escherichia coli (strain UTI89 / UPEC) GN=rpmA PE=3 SV=1 - [RL27_ECOUT]	0.000161111	0.00034904	0.000845845	0.000504286	0.00122249	0	0	0	0	0	0.000121095	0.000141066	0	9.0592e-05	515	Q1R6F2	50S ribosomal protein L27 OS=Escherichia coli (strain UTI89 / UPEC) GN=rpmA PE=3 SV=1 - [RL27_ECOUT]	0.00019719	0	0	0.000251031	0.000422333	275	498	Q1R6F2	50S ribosomal protein L27 OS=Escherichia coli (strain UTI89 / UPEC) GN=rpmA PE=3 SV=1 - [RL27_ECOUT]	0.00107516	0	0	0	0	0	0.000251004	0	0	0.00039186	0.000432297	321	Q1R6F2	50S ribosomal protein L27 OS=Escherichia coli (strain UTI89 / UPEC) GN=rpmA PE=3 SV=1 - [RL27_ECOUT]	0.000210893	0	0	0	0	0
103	92	Q1RAH2	5-hydroxyisourate hydrolase OS=Escherichia coli (strain UTI89 / UPEC) GN=UTI89_C2169 PE=3 SV=1 - [Q1RAH2_ECOUT]	0.00224021	0	0	0	0	0	0	0	0	0	0	0.00262736	0.00181378	0.00317072	105	Q1RAH2	5-hydroxyisourate hydrolase OS=Escherichia coli (strain UTI89 / UPEC) GN=UTI89_C2169 PE=3 SV=1 - [Q1RAH2_ECOUT]	0.00236628	0.000628694	0.00248804	0.00193653	0.00565926	276	571	Q1RAH2	5-hydroxyisourate hydrolase OS=Escherichia coli (strain UTI89 / UPEC) GN=UTI89_C2169 PE=3 SV=1 - [Q1RAH2_ECOUT]	0.000679224	0	0	0	0	0	0	0	0	0.000679224	0	328	Q1RAH2	5-hydroxyisourate hydrolase OS=Escherichia coli (strain UTI89 / UPEC) GN=UTI89_C2169 PE=3 SV=1 - [Q1RAH2_ECOUT]	0.000210893	0	0	0	0	0
783	936	Q1RD22	Adenylosuccinate lyase OS=Escherichia coli (strain UTI89 / UPEC) GN=purB PE=3 SV=1 - [Q1RD22_ECOUT]	7.67195e-05	0.00052356	0	0	0	0	0	0	0	0	0	5.28998e-05	0	9.0592e-05	830	Q1RD22	Adenylosuccinate lyase OS=Escherichia coli (strain UTI89 / UPEC) GN=purB PE=3 SV=1 - [Q1RD22_ECOUT]	3.2865e-05	0	0	0	0.000168933	277	703	Q1RD22	Adenylosuccinate lyase OS=Escherichia coli (strain UTI89 / UPEC) GN=purB PE=3 SV=1 - [Q1RD22_ECOUT]	0.000357306	0	0	0	0	0	0	0	0	0.00026124	9.60661e-05	330	Q1RD22	Adenylosuccinate lyase OS=Escherichia coli (strain UTI89 / UPEC) GN=purB PE=3 SV=1 - [Q1RD22_ECOUT]	0.000210893	0	0	0	0	0
243	507	Q1R3Y9	Regulator of ribonuclease activity A OS=Escherichia coli (strain UTI89 / UPEC) GN=rraA PE=3 SV=1 - [RRAA_ECOUT]	0.000299206	0	0	0	0	0	0	0	0	0	0	0.000423198	0	0.00033972	244	Q1R3Y9	Regulator of ribonuclease activity A OS=Escherichia coli (strain UTI89 / UPEC) GN=rraA PE=3 SV=1 - [RRAA_ECOUT]	0.000838058	0.000440086	0	0.00129102	0.000675733	278	735	Q1R3Y9	Regulator of ribonuclease activity A OS=Escherichia coli (strain UTI89 / UPEC) GN=rraA PE=3 SV=1 - [RRAA_ECOUT]	0.000292413	0	0	0	0	0	0	0	0	5.2248e-05	0.000240165	318	Q1R3Y9	Regulator of ribonuclease activity A OS=Escherichia coli (strain UTI89 / UPEC) GN=rraA PE=3 SV=1 - [RRAA_ECOUT]	0.000210893	0	0	0	0	0
306	438	Q1RC08	Putative dehydrogenase OS=Escherichia coli (strain UTI89 / UPEC) GN=UTI89_C1628 PE=4 SV=1 - [Q1RC08_ECOUT]	0.000398941	0	0	0	0	0	0	0	0	0	0	0.000546631	0	0.000475608	308	Q1RC08	Putative dehydrogenase OS=Escherichia coli (strain UTI89 / UPEC) GN=UTI89_C1628 PE=4 SV=1 - [Q1RC08_ECOUT]	0.000558705	0.000565824	0	0.000860678	8.44666e-05	279	863	Q1RC08	Putative dehydrogenase OS=Escherichia coli (strain UTI89 / UPEC) GN=UTI89_C1628 PE=4 SV=1 - [Q1RC08_ECOUT]	0.000148314	0	0	0	0	0	0	0	0	5.2248e-05	9.60661e-05	329	Q1RC08	Putative dehydrogenase OS=Escherichia coli (strain UTI89 / UPEC) GN=UTI89_C1628 PE=4 SV=1 - [Q1RC08_ECOUT]	0.000210893	0	0	0	0	0
1131	907	Q1REI8	TolQ protein OS=Escherichia coli (strain UTI89 / UPEC) GN=tolQ PE=3 SV=1 - [Q1REI8_ECOUT]	8.43914e-05	0	0	0	0	0	0	0	0	0	0	0.0001058	0	0.00011324				0	0	0	0	0	280	1043	Q1REI8	TolQ protein OS=Escherichia coli (strain UTI89 / UPEC) GN=tolQ PE=3 SV=1 - [Q1REI8_ECOUT]	4.8033e-05	0	0	0	0	0	0	0	0	0	4.8033e-05	331	Q1REI8	TolQ protein OS=Escherichia coli (strain UTI89 / UPEC) GN=tolQ PE=3 SV=1 - [Q1REI8_ECOUT]	0.000210893	0	0	0	0	0
527	823	Q1R330	Uncharacterized protein OS=Escherichia coli (strain UTI89 / UPEC) GN=ytfP PE=4 SV=1 - [Q1R330_ECOUT]	0.000107407	0	0	0	0	0	0	0	0	0	0	8.81663e-05	0	0.000203832	527	Q1R330	Uncharacterized protein OS=Escherichia coli (strain UTI89 / UPEC) GN=ytfP PE=4 SV=1 - [Q1R330_ECOUT]	0.000180758	6.28694e-05	0	0.000179308	0.000422333	281	1054	Q1R330	Uncharacterized protein OS=Escherichia coli (strain UTI89 / UPEC) GN=ytfP PE=4 SV=1 - [Q1R330_ECOUT]	2.6124e-05	0	0	0	0	0	0	0	0	2.6124e-05	0	317	Q1R330	Uncharacterized protein OS=Escherichia coli (strain UTI89 / UPEC) GN=ytfP PE=4 SV=1 - [Q1R330_ECOUT]	0.000210893	0	0	0	0	0
464	708	Q1R9U0	Beta-D-glucoside glucohydrolase OS=Escherichia coli (strain UTI89 / UPEC) GN=bglX PE=3 SV=1 - [Q1R9U0_ECOUT]	0.000161111	0	0	0	0	0	0	0	0	0	0	0.000246866	0	0.000158536	465	Q1R9U0	Beta-D-glucoside glucohydrolase OS=Escherichia coli (strain UTI89 / UPEC) GN=bglX PE=3 SV=1 - [Q1R9U0_ECOUT]	0.00026292	0	0	0.000573785	0	1231		Q1R9U0		0	0	0	0	0	0	0	0	0	0	0	327	Q1R9U0	Beta-D-glucoside glucohydrolase OS=Escherichia coli (strain UTI89 / UPEC) GN=bglX PE=3 SV=1 - [Q1R9U0_ECOUT]	0.000210893	0	0	0	0	0
498	318	Q1RF55	UDP-sugar hydrolase (5'-nucleotidase) OS=Escherichia coli (strain UTI89 / UPEC) GN=ushA PE=3 SV=1 - [Q1RF55_ECOUT]	0.000667459	0	0	0	0	0	0	0	0	0	0.000242189	0.00118143	0	0.000407664	511	Q1RF55	UDP-sugar hydrolase (5'-nucleotidase) OS=Escherichia coli (strain UTI89 / UPEC) GN=ushA PE=3 SV=1 - [Q1RF55_ECOUT]	0.000213623	6.28694e-05	0	0.000430339	0	1232		Q1RF55		0	0	0	0	0	0	0	0	0	0	0	333	Q1RF55	UDP-sugar hydrolase (5'-nucleotidase) OS=Escherichia coli (strain UTI89 / UPEC) GN=ushA PE=3 SV=1 - [Q1RF55_ECOUT]	0.000210893	0	0	0	0	0
635	469	Q1R808	Glutamate--cysteine ligase OS=Escherichia coli (strain UTI89 / UPEC) GN=gshA PE=3 SV=1 - [GSH1_ECOUT]	0.000345238	0	0	0	0	0	0	0	0	0	0	0.000599531	0	0.000249128	656	Q1R808	Glutamate--cysteine ligase OS=Escherichia coli (strain UTI89 / UPEC) GN=gshA PE=3 SV=1 - [GSH1_ECOUT]	9.8595e-05	6.28694e-05	0	3.58616e-05	0.000337866	1230		Q1R808		0	0	0	0	0	0	0	0	0	0	0	324	Q1R808	Glutamate--cysteine ligase OS=Escherichia coli (strain UTI89 / UPEC) GN=gshA PE=3 SV=1 - [GSH1_ECOUT]	0.000210893	0	0	0	0	0
644	650	Q1R7B9	Cell division protein ZapA OS=Escherichia coli (strain UTI89 / UPEC) GN=zapA PE=3 SV=1 - [ZAPA_ECOUT]	0.000191799	0	0	0	0	0	0	0	0	0	0	0.000141066	0.00423216	0.00011324	654	Q1R7B9	Cell division protein ZapA OS=Escherichia coli (strain UTI89 / UPEC) GN=zapA PE=3 SV=1 - [ZAPA_ECOUT]	9.8595e-05	0.000188608	0	0	0.0002534	1229		Q1R7B9		0	0	0	0	0	0	0	0	0	0	0	323	Q1R7B9	Cell division protein ZapA OS=Escherichia coli (strain UTI89 / UPEC) GN=zapA PE=3 SV=1 - [ZAPA_ECOUT]	0.000210893	0	0	0	0	0
		Q1R6I8	Uncharacterized protein OS=Escherichia coli (strain UTI89 / UPEC) GN=yhbO PE=4 SV=1 - [Q1R6I8_ECOUT]	0	0	0	0	0	0	0	0	0	0	0	0	0	0	0			0	0	0	0	0	1228		Q1R6I8		0	0	0	0	0	0	0	0	0	0	0	322	Q1R6I8	Uncharacterized protein OS=Escherichia coli (strain UTI89 / UPEC) GN=yhbO PE=4 SV=1 - [Q1R6I8_ECOUT]	0.000210893	0	0	0	0	0
588	379	Q1RBM0	Hypothetical oxidoreductase YdfI OS=Escherichia coli (strain UTI89 / UPEC) GN=ydfI PE=3 SV=1 - [Q1RBM0_ECOUT]	0.000498677	0	0	0	0	0	0	0	0	0	0	0.000476098	0	0.000860624	606	Q1RBM0	Hypothetical oxidoreductase YdfI OS=Escherichia coli (strain UTI89 / UPEC) GN=ydfI PE=3 SV=1 - [Q1RBM0_ECOUT]	0.00013146	0.000502955	0	0	0	282	227	Q1RBM0	Hypothetical oxidoreductase YdfI OS=Escherichia coli (strain UTI89 / UPEC) GN=ydfI PE=4 SV=1 - [Q1RBM0_ECOUT]	0.00628985	0	0	0	0	0	0	0.00212917	0.00145985	0.000731472	0.00196935	344	Q1RBM0	Hypothetical oxidoreductase YdfI OS=Escherichia coli (strain UTI89 / UPEC) GN=ydfI PE=3 SV=1 - [Q1RBM0_ECOUT]	0.000184531	0	0	0	0.000464684	0.00220751
297	412	Q1RD51	HIT-like protein YcfF OS=Escherichia coli (strain UTI89 / UPEC) GN=ycfF PE=4 SV=1 - [Q1RD51_ECOUT]	0.000452645	0	0	0	0	0	0	0	0	0	0.000242189	0.000405565	0	0.000770032	301	Q1RD51	HIT-like protein YcfF OS=Escherichia coli (strain UTI89 / UPEC) GN=ycfF PE=4 SV=1 - [Q1RD51_ECOUT]	0.000575138	0.000817302	0	0.000645508	0.000337866	283	366	Q1RD51	HIT-like protein YcfF OS=Escherichia coli (strain UTI89 / UPEC) GN=ycfF PE=4 SV=1 - [Q1RD51_ECOUT]	0.00227472	0	0	0	0.00123916	0	0.000251004	0	0	0.000496356	0.000288198	346	Q1RD51	HIT-like protein YcfF OS=Escherichia coli (strain UTI89 / UPEC) GN=ycfF PE=4 SV=1 - [Q1RD51_ECOUT]	0.000184531	0	0	0	0	0
591	584	Q1R6G2	Phosphoglucosamine mutase OS=Escherichia coli (strain UTI89 / UPEC) GN=glmM PE=3 SV=1 - [GLMM_ECOUT]	0.00023783	0.00034904	0	0	0	0	0	0	0	0	0	0.000299765	0	0.000271776	599	Q1R6G2	Phosphoglucosamine mutase OS=Escherichia coli (strain UTI89 / UPEC) GN=glmM PE=3 SV=1 - [GLMM_ECOUT]	0.00013146	0	0	0.000107585	0.000422333	284	432	Q1R6G2	Phosphoglucosamine mutase OS=Escherichia coli (strain UTI89 / UPEC) GN=glmM PE=3 SV=1 - [GLMM_ECOUT]	0.00151664	0	0.000542594	0	0	0	0.000251004	0	0	0.000626976	9.60661e-05	338	Q1R6G2	Phosphoglucosamine mutase OS=Escherichia coli (strain UTI89 / UPEC) GN=glmM PE=3 SV=1 - [GLMM_ECOUT]	0.000184531	0	0	0	0	0
369	483	Q1R8X8	Glucokinase OS=Escherichia coli (strain UTI89 / UPEC) GN=glk PE=3 SV=1 - [GLK_ECOUT]	0.000329894	0.00052356	0.00105731	0	0	0	0	0	0	0	0.00108985	0.000193966	0	0.00033972	370	Q1R8X8	Glucokinase OS=Escherichia coli (strain UTI89 / UPEC) GN=glk PE=3 SV=1 - [GLK_ECOUT]	0.000427245	0.000188608	0.000956938	0.000286893	0.000844666	285	446	Q1R8X8	Glucokinase OS=Escherichia coli (strain UTI89 / UPEC) GN=glk PE=3 SV=1 - [GLK_ECOUT]	0.00142875	0	0	0	0	0	0	0	0.000486618	0.000365736	0.000576397	341	Q1R8X8	Glucokinase OS=Escherichia coli (strain UTI89 / UPEC) GN=glk PE=3 SV=1 - [GLK_ECOUT]	0.000184531	0	0	0	0	0
970	512	Q1RGG7	Carbamoyl-phosphate synthase large chain OS=Escherichia coli (strain UTI89 / UPEC) GN=carB PE=3 SV=1 - [Q1RGG7_ECOUT]	0.000299206	0.00034904	0.000422922	0	0	0	0	0	0	0	0	0.000246866	0.00302297	0.000294424				0	0	0	0	0	286	474	Q1RGG7	Carbamoyl-phosphate synthase (glutamine-hydrolyzing) OS=Escherichia coli (strain UTI89 / UPEC) GN=carB PE=3 SV=1 - [Q1RGG7_ECOUT]	0.00121741	0	0.000271297	0	0	0	0.000502008	0	0	0.000444108	0	349	Q1RGG7	Carbamoyl-phosphate synthase large chain OS=Escherichia coli (strain UTI89 / UPEC) GN=carB PE=3 SV=1 - [Q1RGG7_ECOUT]	0.000184531	0	0.000554631	0	0	0
768	607	Q1R4M9	Membrane protein insertase YidC OS=Escherichia coli (strain UTI89 / UPEC) GN=yidC PE=1 SV=1 - [YIDC_ECOUT]	0.000222486	0.00034904	0	0	0	0	0	0	0	0	0.000484379	0.000335032	0	9.0592e-05	793	Q1R4M9	Membrane protein insertase YidC OS=Escherichia coli (strain UTI89 / UPEC) GN=yidC PE=1 SV=1 - [YIDC_ECOUT]	3.2865e-05	0	0	0	0.000168933	287	564	Q1R4M9	Membrane protein insertase YidC OS=Escherichia coli (strain UTI89 / UPEC) GN=yidC PE=1 SV=1 - [YIDC_ECOUT]	0.000696739	0	0.000271297	0	0	0	0.000251004	0	0	7.8372e-05	9.60661e-05	336	Q1R4M9	Membrane protein insertase YidC OS=Escherichia coli (strain UTI89 / UPEC) GN=yidC PE=1 SV=1 - [YIDC_ECOUT]	0.000184531	0	0	0.000769231	0	0
1036	691	Q1RA48	Imidazole glycerol phosphate synthase subunit HisF OS=Escherichia coli (strain UTI89 / UPEC) GN=hisF PE=3 SV=1 - [HIS6_ECOUT]	0.000168783	0	0	0	0	0	0	0	0	0	0	0.000264499	0	0.000158536				0	0	0	0	0	288	701	Q1RA48	Imidazole glycerol phosphate synthase subunit HisF OS=Escherichia coli (strain UTI89 / UPEC) GN=hisF PE=3 SV=1 - [HIS6_ECOUT]	0.000361521	0	0	0	0	0	0	0	0	0.000313488	4.8033e-05	342	Q1RA48	Imidazole glycerol phosphate synthase subunit HisF OS=Escherichia coli (strain UTI89 / UPEC) GN=hisF PE=3 SV=1 - [HIS6_ECOUT]	0.000184531	0	0	0	0	0
731	632	Q1R5J7	Glycogen synthase OS=Escherichia coli (strain UTI89 / UPEC) GN=glgA PE=3 SV=1 - [GLGA_ECOUT]	0.000207143	0	0	0	0	0	0	0	0	0	0	0.000282132	0.000604595	0.00022648	753	Q1R5J7	Glycogen synthase OS=Escherichia coli (strain UTI89 / UPEC) GN=glgA PE=3 SV=1 - [GLGA_ECOUT]	4.92975e-05	0	0	7.17231e-05	8.44666e-05	289	744	Q1R5J7	Glycogen synthase OS=Escherichia coli (strain UTI89 / UPEC) GN=glgA PE=3 SV=1 - [GLGA_ECOUT]	0.000283149	0	0	0	0	0	0	0	0	0.000235116	4.8033e-05	337	Q1R5J7	Glycogen synthase OS=Escherichia coli (strain UTI89 / UPEC) GN=glgA PE=3 SV=1 - [GLGA_ECOUT]	0.000184531	0	0	0.00153846	0	0
1051	733	Q1R6K7	D-tagatose-1,6-bisphosphate aldolase subunit KbaZ OS=Escherichia coli (strain UTI89 / UPEC) GN=kbaZ PE=3 SV=1 - [KBAZ_ECOUT]	0.000145767	0	0	0	0	0	0	0	0	0	0	8.81663e-05	0	0.000317072				0	0	0	0	0	290	769	Q1R6K7	D-tagatose-1,6-bisphosphate aldolase subunit KbaZ OS=Escherichia coli (strain UTI89 / UPEC) GN=kbaZ PE=3 SV=1 - [KBAZ_ECOUT]	0.00025281	0	0	0	0	0	0	0	0	0.000156744	9.60661e-05	339	Q1R6K7	D-tagatose-1,6-bisphosphate aldolase subunit KbaZ OS=Escherichia coli (strain UTI89 / UPEC) GN=kbaZ PE=3 SV=1 - [KBAZ_ECOUT]	0.000184531	0	0	0	0	0
760	1463	Q1R377	Uncharacterized protein OS=Escherichia coli (strain UTI89 / UPEC) GN=yjfK PE=4 SV=1 - [Q1R377_ECOUT]	7.67195e-06	0	0	0	0	0	0	0	0	0	0.000121095	0	0	0	742	Q1R377	Uncharacterized protein OS=Escherichia coli (strain UTI89 / UPEC) GN=yjfK PE=4 SV=1 - [Q1R377_ECOUT]	4.92975e-05	0	0	0	0.0002534	291	792	Q1R377	Uncharacterized protein OS=Escherichia coli (strain UTI89 / UPEC) GN=yjfK PE=4 SV=1 - [Q1R377_ECOUT]	0.000236574	0	0	0	0	0	0	0.000236574	0	0	0	335	Q1R377	Uncharacterized protein OS=Escherichia coli (strain UTI89 / UPEC) GN=yjfK PE=4 SV=1 - [Q1R377_ECOUT]	0.000184531	0	0	0	0	0
502	704	Q1R6W8	Uncharacterized protein OS=Escherichia coli (strain UTI89 / UPEC) GN=ygiW PE=4 SV=1 - [Q1R6W8_ECOUT]	0.000161111	0	0	0	0	0	0	0	0	0	0	0.000246866	0	0.000158536	505	Q1R6W8	Uncharacterized protein OS=Escherichia coli (strain UTI89 / UPEC) GN=ygiW PE=4 SV=1 - [Q1R6W8_ECOUT]	0.000213623	6.28694e-05	0	0.000286893	0.000337866	292	1087	Q1R6W8	Uncharacterized protein OS=Escherichia coli (strain UTI89 / UPEC) GN=ygiW PE=4 SV=1 - [Q1R6W8_ECOUT]	2.6124e-05	0	0	0	0	0	0	0	0	2.6124e-05	0	340	Q1R6W8	Uncharacterized protein OS=Escherichia coli (strain UTI89 / UPEC) GN=ygiW PE=4 SV=1 - [Q1R6W8_ECOUT]	0.000184531	0	0	0	0	0
794	1142	Q1RBX8	Uncharacterized protein OS=Escherichia coli (strain UTI89 / UPEC) GN=ydcR PE=4 SV=1 - [Q1RBX8_ECOUT]	3.83597e-05	0	0	0	0	0	0	0	0	0	0	0	0.00120919	0	826	Q1RBX8	Uncharacterized protein OS=Escherichia coli (strain UTI89 / UPEC) GN=ydcR PE=4 SV=1 - [Q1RBX8_ECOUT]	3.2865e-05	0	0	0	0.000168933	1234		Q1RBX8		0	0	0	0	0	0	0	0	0	0	0	345	Q1RBX8	Uncharacterized protein OS=Escherichia coli (strain UTI89 / UPEC) GN=ydcR PE=4 SV=1 - [Q1RBX8_ECOUT]	0.000184531	0	0	0	0	0
1134	913	Q1RGB8	Acetolactate synthase III, valine sensitive, small subunit OS=Escherichia coli (strain UTI89 / UPEC) GN=ilvH PE=4 SV=1 - [Q1RGB8_ECOUT]	8.43914e-05	0.00034904	0	0	0	0	0	0	0	0	0.000121095	3.52665e-05	0	0.000135888				0	0	0	0	0	1236		Q1RGB8		0	0	0	0	0	0	0	0	0	0	0	348	Q1RGB8	Acetolactate synthase III, valine sensitive, small subunit OS=Escherichia coli (strain UTI89 / UPEC) GN=ilvH PE=4 SV=1 - [Q1RGB8_ECOUT]	0.000184531	0	0	0	0	0
		Q1RAP1	Alpha,alpha-trehalose-phosphate synthase [UDP-forming] OS=Escherichia coli (strain UTI89 / UPEC) GN=otsA PE=3 SV=2 - [OTSA_ECOUT]	0	0	0	0	0	0	0	0	0	0	0	0	0	0	0			0	0	0	0	0	1233		Q1RAP1		0	0	0	0	0	0	0	0	0	0	0	343	Q1RAP1	Alpha,alpha-trehalose-phosphate synthase [UDP-forming] OS=Escherichia coli (strain UTI89 / UPEC) GN=otsA PE=3 SV=2 - [OTSA_ECOUT]	0.000184531	0	0	0	0	0
		Q1RFK7	Putative ATP-binding component of transport system, probably ribose specific OS=Escherichia coli (strain UTI89 / UPEC) GN=UTI89_C0356 PE=4 SV=1 - [Q1RFK7_ECOUT]	0	0	0	0	0	0	0	0	0	0	0	0	0	0	0			0	0	0	0	0	1235		Q1RFK7		0	0	0	0	0	0	0	0	0	0	0	347	Q1RFK7	Putative ATP-binding component of transport system, probably ribose specific OS=Escherichia coli (strain UTI89 / UPEC) GN=UTI89_C0356 PE=4 SV=1 - [Q1RFK7_ECOUT]	0.000184531	0	0	0	0	0
30	110	Q1R8V3	PTS system, glucose-specific IIA component OS=Escherichia coli (strain UTI89 / UPEC) GN=crr PE=4 SV=1 - [Q1R8V3_ECOUT]	0.00187963	0.00017452	0.000845845	0.00100857	0	0	0	0	0.00161551	0.00333111	0.0021797	0.00188676	0.0108827	0.00197038	40	Q1R8V3	PTS system, glucose-specific IIA component OS=Escherichia coli (strain UTI89 / UPEC) GN=crr PE=4 SV=1 - [Q1R8V3_ECOUT]	0.0053077	0.00836162	0.0122488	0.00319168	0.00312526	293	61	Q1R8V3	PTS system, glucose-specific IIA component OS=Escherichia coli (strain UTI89 / UPEC) GN=crr PE=4 SV=1 - [Q1R8V3_ECOUT]	0.0288825	0	0.000542594	0.00150376	0.00123916	0.00200803	0.00301205	0.00449491	0.0053528	0.00438883	0.00634036	358	Q1R8V3	PTS system, glucose-specific IIA component OS=Escherichia coli (strain UTI89 / UPEC) GN=crr PE=4 SV=1 - [Q1R8V3_ECOUT]	0.000158169	0	0	0	0	0
989	555	Q1RGC6	3-isopropylmalate dehydratase small subunit OS=Escherichia coli (strain UTI89 / UPEC) GN=leuD PE=3 SV=1 - [LEUD_ECOUT]	0.000268518	0	0	0	0	0	0	0	0	0	0	8.81663e-05	0	0.00067944				0	0	0	0	0	294	133	Q1RGC6	3-isopropylmalate dehydratase small subunit OS=Escherichia coli (strain UTI89 / UPEC) GN=leuD PE=3 SV=1 - [LEUD_ECOUT]	0.0133722	0	0.00298426	0	0.00495663	0	0	0.000236574	0.000486618	0.00269077	0.00201739	363	Q1RGC6	3-isopropylmalate dehydratase small subunit OS=Escherichia coli (strain UTI89 / UPEC) GN=leuD PE=3 SV=1 - [LEUD_ECOUT]	0.000158169	0	0	0	0	0
124	123	Q1R368	Probable L-ascorbate-6-phosphate lactonase UlaG OS=Escherichia coli (strain UTI89 / UPEC) GN=yjfR PE=2 SV=1 - [Q1R368_ECOUT]	0.00171084	0	0	0	0	0	0	0.00190114	0	0	0	0.00179859	0.00181378	0.00264982	125	Q1R368	Probable L-ascorbate-6-phosphate lactonase UlaG OS=Escherichia coli (strain UTI89 / UPEC) GN=yjfR PE=2 SV=1 - [Q1R368_ECOUT]	0.0019719	0.00276625	0	0.00272548	0	295	144	Q1R368	Probable L-ascorbate-6-phosphate lactonase UlaG OS=Escherichia coli (strain UTI89 / UPEC) GN=yjfR PE=2 SV=1 - [Q1R368_ECOUT]	0.012272	0	0.000271297	0	0	0	0	0	0	0.00109721	0.0109035	353	Q1R368	Probable L-ascorbate-6-phosphate lactonase UlaG OS=Escherichia coli (strain UTI89 / UPEC) GN=yjfR PE=2 SV=1 - [Q1R368_ECOUT]	0.000158169	0	0	0	0	0.00147167
986	549	Q1R3R4	Aspartokinase OS=Escherichia coli (strain UTI89 / UPEC) GN=lysC PE=3 SV=1 - [Q1R3R4_ECOUT]	0.000268518	0	0	0	0	0	0	0	0	0	0	0.000246866	0	0.000475608				0	0	0	0	0	296	334	Q1R3R4	Aspartokinase OS=Escherichia coli (strain UTI89 / UPEC) GN=lysC PE=3 SV=1 - [Q1R3R4_ECOUT]	0.00291672	0	0	0	0.000826105	0	0.000251004	0	0	0.00107108	0.000768529	354	Q1R3R4	Aspartokinase OS=Escherichia coli (strain UTI89 / UPEC) GN=lysC PE=3 SV=1 - [Q1R3R4_ECOUT]	0.000158169	0	0.00110926	0	0	0
1348	1265	Q1R8F6	ATP-dependent RNA helicase SrmB OS=Escherichia coli (strain UTI89 / UPEC) GN=srmB PE=3 SV=1 - [Q1R8F6_ECOUT]	2.30158e-05	0	0	0	0	0	0	0	0	0	0	5.28998e-05	0	0				0	0	0	0	0	297	557	Q1R8F6	ATP-dependent RNA helicase SrmB OS=Escherichia coli (strain UTI89 / UPEC) GN=srmB PE=3 SV=1 - [Q1R8F6_ECOUT]	0.000728884	0	0.000271297	0	0	0	0	0	0	0.000313488	0.000144099	357	Q1R8F6	ATP-dependent RNA helicase SrmB OS=Escherichia coli (strain UTI89 / UPEC) GN=srmB PE=3 SV=1 - [Q1R8F6_ECOUT]	0.000158169	0	0	0	0	0
1370	1298	Q1RDR9	Dihydroorotate dehydrogenase (quinone) OS=Escherichia coli (strain UTI89 / UPEC) GN=pyrD PE=3 SV=2 - [PYRD_ECOUT]	2.30158e-05	0.00017452	0	0	0	0	0	0	0	0	0	1.76333e-05	0	2.2648e-05				0	0	0	0	0	298	643	Q1RDR9	Dihydroorotate dehydrogenase (quinone) OS=Escherichia coli (strain UTI89 / UPEC) GN=pyrD PE=3 SV=2 - [PYRD_ECOUT]	0.000473149	0	0	0	0	0	0	0.000473149	0	0	0	362	Q1RDR9	Dihydroorotate dehydrogenase (quinone) OS=Escherichia coli (strain UTI89 / UPEC) GN=pyrD PE=3 SV=2 - [PYRD_ECOUT]	0.000158169	0	0.000554631	0	0	0
495	803	Q1R6W0	Protein YgiN OS=Escherichia coli (strain UTI89 / UPEC) GN=ygiN PE=4 SV=1 - [Q1R6W0_ECOUT]	0.000115079	0	0	0	0	0	0	0	0	0	0	0.000158699	0	0.000135888	491	Q1R6W0	Protein YgiN OS=Escherichia coli (strain UTI89 / UPEC) GN=ygiN PE=4 SV=1 - [Q1R6W0_ECOUT]	0.000230055	0.000125739	0	0.000358616	0.000168933	299	671	Q1R6W0	Protein YgiN OS=Escherichia coli (strain UTI89 / UPEC) GN=ygiN PE=4 SV=1 - [Q1R6W0_ECOUT]	0.000423033	0	0	0	0	0	0	0	0	0.000182868	0.000240165	356	Q1R6W0	Protein YgiN OS=Escherichia coli (strain UTI89 / UPEC) GN=ygiN PE=4 SV=1 - [Q1R6W0_ECOUT]	0.000158169	0	0	0	0	0
592	648	Q1R6E7	UDP-N-acetylglucosamine 1-carboxyvinyltransferase OS=Escherichia coli (strain UTI89 / UPEC) GN=murA PE=3 SV=1 - [MURA_ECOUT]	0.000191799	0.00069808	0.000422922	0	0	0	0	0	0	0	0.000363284	0.000141066	0	0.000181184	598	Q1R6E7	UDP-N-acetylglucosamine 1-carboxyvinyltransferase OS=Escherichia coli (strain UTI89 / UPEC) GN=murA PE=3 SV=1 - [MURA_ECOUT]	0.00013146	0	0	0.000143446	0.000337866	300	678	Q1R6E7	UDP-N-acetylglucosamine 1-carboxyvinyltransferase OS=Escherichia coli (strain UTI89 / UPEC) GN=murA PE=3 SV=1 - [MURA_ECOUT]	0.000413769	0	0	0	0	0	0	0	0	0.000365736	4.8033e-05	355	Q1R6E7	UDP-N-acetylglucosamine 1-carboxyvinyltransferase OS=Escherichia coli (strain UTI89 / UPEC) GN=murA PE=3 SV=1 - [MURA_ECOUT]	0.000158169	0	0	0	0	0
1032	685	Q1R2D5	Ribosomal RNA small subunit methyltransferase C OS=Escherichia coli (strain UTI89 / UPEC) GN=rsmC PE=3 SV=1 - [RSMC_ECOUT]	0.000168783	0	0	0.000504286	0	0	0	0	0	0	0	0.000193966	0	0.00022648				0	0	0	0	0	301	704	Q1R2D5	Ribosomal RNA small subunit methyltransferase C OS=Escherichia coli (strain UTI89 / UPEC) GN=rsmC PE=3 SV=1 - [RSMC_ECOUT]	0.0003555	0	0	0	0	0	0.000251004	0	0	0.000104496	0	351	Q1R2D5	Ribosomal RNA small subunit methyltransferase C OS=Escherichia coli (strain UTI89 / UPEC) GN=rsmC PE=3 SV=1 - [RSMC_ECOUT]	0.000158169	0	0	0	0.000464684	0
278	853	Q1RCM9	Outer-membrane lipoprotein LolB OS=Escherichia coli (strain UTI89 / UPEC) GN=hemM PE=3 SV=1 - [Q1RCM9_ECOUT]	9.97353e-05	0	0	0	0	0	0	0	0	0	0	0.000193966	0	4.5296e-05	281	Q1RCM9	Outer-membrane lipoprotein LolB OS=Escherichia coli (strain UTI89 / UPEC) GN=hemM PE=3 SV=1 - [Q1RCM9_ECOUT]	0.000640868	0.00094304	0	0.000824816	8.44666e-05	302	1130	Q1RCM9	Outer-membrane lipoprotein LolB OS=Escherichia coli (strain UTI89 / UPEC) GN=hemM PE=3 SV=1 - [Q1RCM9_ECOUT]	2.6124e-05	0	0	0	0	0	0	0	0	2.6124e-05	0	361	Q1RCM9	Outer-membrane lipoprotein LolB OS=Escherichia coli (strain UTI89 / UPEC) GN=hemM PE=3 SV=1 - [Q1RCM9_ECOUT]	0.000158169	0	0	0	0	0
655	928	Q1RA62	DNA gyrase inhibitor OS=Escherichia coli (strain UTI89 / UPEC) GN=sbmC PE=3 SV=1 - [Q1RA62_ECOUT]	7.67195e-05	0	0	0	0	0	0	0	0	0	0	0.000176333	0	0	664	Q1RA62	DNA gyrase inhibitor OS=Escherichia coli (strain UTI89 / UPEC) GN=sbmC PE=3 SV=1 - [Q1RA62_ECOUT]	9.8595e-05	0.000125739	0	0.000143446	0	1240		Q1RA62		0	0	0	0	0	0	0	0	0	0	0	360	Q1RA62	DNA gyrase inhibitor OS=Escherichia coli (strain UTI89 / UPEC) GN=sbmC PE=3 SV=1 - [Q1RA62_ECOUT]	0.000158169	0	0	0	0	0
1160	973	Q1R246	Probable phosphoglycerate mutase GpmB OS=Escherichia coli (strain UTI89 / UPEC) GN=gpmB PE=3 SV=1 - [GPMB_ECOUT]	6.13756e-05	0	0	0	0	0	0	0	0	0	0	7.05331e-05	0	9.0592e-05				0	0	0	0	0	1237		Q1R246		0	0	0	0	0	0	0	0	0	0	0	350	Q1R246	Probable phosphoglycerate mutase GpmB OS=Escherichia coli (strain UTI89 / UPEC) GN=gpmB PE=3 SV=1 - [GPMB_ECOUT]	0.000158169	0	0	0	0	0
1177	1002	Q1R2T5	Hemolysin A OS=Escherichia coli (strain UTI89 / UPEC) GN=hlyA PE=4 SV=1 - [Q1R2T5_ECOUT]	5.37036e-05	0.00017452	0	0	0	0	0	0	0	0	0	0	0	0.000135888				0	0	0	0	0	1238		Q1R2T5		0	0	0	0	0	0	0	0	0	0	0	352	Q1R2T5	Hemolysin A OS=Escherichia coli (strain UTI89 / UPEC) GN=hlyA PE=4 SV=1 - [Q1R2T5_ECOUT]	0.000158169	0	0	0	0	0
1224	1069	Q1R9H7	Glycerol-3-phosphate transporter OS=Escherichia coli (strain UTI89 / UPEC) GN=glpT PE=4 SV=1 - [Q1R9H7_ECOUT]	4.60317e-05	0	0	0	0	0	0	0	0	0	0	7.05331e-05	0	4.5296e-05				0	0	0	0	0	1239		Q1R9H7		0	0	0	0	0	0	0	0	0	0	0	359	Q1R9H7	Glycerol-3-phosphate transporter OS=Escherichia coli (strain UTI89 / UPEC) GN=glpT PE=4 SV=1 - [Q1R9H7_ECOUT]	0.000158169	0	0	0	0	0
1631	1618	Q1RBV5	N-hydroxyarylamine O-acetyltransferase OS=Escherichia coli (strain UTI89 / UPEC) GN=nhoA PE=3 SV=1 - [Q1RBV5_ECOUT]	7.67195e-06	0	0	0	0	0.00102354	0	0	0	0	0	0	0	0				0	0	0	0	0	303	141	Q1RBV5	N-hydroxyarylamine O-acetyltransferase OS=Escherichia coli (strain UTI89 / UPEC) GN=nhoA PE=3 SV=1 - [Q1RBV5_ECOUT]	0.0124091	0.0121581	0	0	0	0	0.000251004	0	0	0	0	372	Q1RBV5	N-hydroxyarylamine O-acetyltransferase OS=Escherichia coli (strain UTI89 / UPEC) GN=nhoA PE=3 SV=1 - [Q1RBV5_ECOUT]	0.000131808	0	0	0	0	0
590	476	Q1R9E7	Uncharacterized protein OS=Escherichia coli (strain UTI89 / UPEC) GN=elaB PE=4 SV=1 - [Q1R9E7_ECOUT]	0.000337566	0.00034904	0	0	0	0	0.0014881	0	0	0	0.000242189	0.000405565	0	0.000362368	604	Q1R9E7	Uncharacterized protein OS=Escherichia coli (strain UTI89 / UPEC) GN=elaB PE=4 SV=1 - [Q1R9E7_ECOUT]	0.00013146	0.000188608	0	0.000143446	8.44666e-05	304	162	Q1R9E7	Uncharacterized protein OS=Escherichia coli (strain UTI89 / UPEC) GN=elaB PE=4 SV=1 - [Q1R9E7_ECOUT]	0.0106047	0	0.00271297	0.00300752	0.000826105	0.00200803	0.000502008	0	0	0.000731472	0.000816562	371	Q1R9E7	Uncharacterized protein OS=Escherichia coli (strain UTI89 / UPEC) GN=elaB PE=4 SV=1 - [Q1R9E7_ECOUT]	0.000131808	0	0.000554631	0	0	0
187	348	Q1RCU4	SitB protein OS=Escherichia coli (strain UTI89 / UPEC) GN=sitB PE=4 SV=1 - [Q1RCU4_ECOUT]	0.000575396	0	0.00126877	0	0	0	0	0	0	0.00199867	0	0.000687697	0	0.000611496	188	Q1RCU4	SitB protein OS=Escherichia coli (strain UTI89 / UPEC) GN=sitB PE=4 SV=1 - [Q1RCU4_ECOUT]	0.00111741	0.00106878	0.00133971	0.00107585	0.00118253	305	472	Q1RCU4	SitB protein OS=Escherichia coli (strain UTI89 / UPEC) GN=sitB PE=4 SV=1 - [Q1RCU4_ECOUT]	0.00122614	0	0	0	0.000413052	0	0.000251004	0	0	0.000417984	0.000144099	373	Q1RCU4	SitB protein OS=Escherichia coli (strain UTI89 / UPEC) GN=sitB PE=4 SV=1 - [Q1RCU4_ECOUT]	0.000131808	0	0	0	0	0
380	300	Q1RDL9	Trimethylamine-N-oxide reductase 1 OS=Escherichia coli (strain UTI89 / UPEC) GN=torA PE=3 SV=1 - [Q1RDL9_ECOUT]	0.000705819	0	0	0	0	0	0	0	0	0	0	0.00104036	0	0.000747384	386	Q1RDL9	Trimethylamine-N-oxide reductase 1 OS=Escherichia coli (strain UTI89 / UPEC) GN=torA PE=3 SV=1 - [Q1RDL9_ECOUT]	0.00039438	0.000188608	0	0.000609647	0.000337866	306	677	Q1RDL9	Trimethylamine-N-oxide reductase 1 OS=Escherichia coli (strain UTI89 / UPEC) GN=torA PE=4 SV=1 - [Q1RDL9_ECOUT]	0.000417984	0	0	0	0	0	0	0	0	0.000417984	0	374	Q1RDL9	Trimethylamine-N-oxide reductase 1 OS=Escherichia coli (strain UTI89 / UPEC) GN=torA PE=3 SV=1 - [Q1RDL9_ECOUT]	0.000131808	0	0	0	0	0
525	751	Q1R8W0	Cell division protein ZipA OS=Escherichia coli (strain UTI89 / UPEC) GN=zipA PE=3 SV=2 - [ZIPA_ECOUT]	0.000138095	0	0	0	0	0	0	0	0	0	0.000242189	0.000158699	0	0.000158536	532	Q1R8W0	Cell division protein ZipA OS=Escherichia coli (strain UTI89 / UPEC) GN=zipA PE=3 SV=2 - [ZIPA_ECOUT]	0.000180758	0	0	0.000322754	0.000168933	308	1105	Q1R8W0	Cell division protein ZipA OS=Escherichia coli (strain UTI89 / UPEC) GN=zipA PE=3 SV=2 - [ZIPA_ECOUT]	2.6124e-05	0	0	0	0	0	0	0	0	2.6124e-05	0	369	Q1R8W0	Cell division protein ZipA OS=Escherichia coli (strain UTI89 / UPEC) GN=zipA PE=3 SV=2 - [ZIPA_ECOUT]	0.000131808	0	0	0	0	0
1235	1087	Q1REH0	Transcriptional regulator ModE OS=Escherichia coli (strain UTI89 / UPEC) GN=modE PE=4 SV=1 - [Q1REH0_ECOUT]	4.60317e-05	0	0	0	0	0	0	0	0	0	0	0.0001058	0	0				0	0	0	0	0	309	1144	Q1REH0	Transcriptional regulator ModE OS=Escherichia coli (strain UTI89 / UPEC) GN=modE PE=4 SV=1 - [Q1REH0_ECOUT]	2.6124e-05	0	0	0	0	0	0	0	0	2.6124e-05	0	375	Q1REH0	Transcriptional regulator ModE OS=Escherichia coli (strain UTI89 / UPEC) GN=modE PE=4 SV=1 - [Q1REH0_ECOUT]	0.000131808	0	0	0	0	0
1250	1108	Q1R3S9	5-methyltetrahydrofolate--homocysteine methyltransferase OS=Escherichia coli (strain UTI89 / UPEC) GN=metH PE=4 SV=1 - [Q1R3S9_ECOUT]	3.83597e-05	0	0	0	0	0	0	0	0	0	0	1.76333e-05	0	9.0592e-05				0	0	0	0	0	307	1063	Q1R3S9	5-methyltetrahydrofolate--homocysteine methyltransferase OS=Escherichia coli (strain UTI89 / UPEC) GN=metH PE=4 SV=1 - [Q1R3S9_ECOUT]	2.6124e-05	0	0	0	0	0	0	0	0	2.6124e-05	0	366	Q1R3S9	5-methyltetrahydrofolate--homocysteine methyltransferase OS=Escherichia coli (strain UTI89 / UPEC) GN=metH PE=4 SV=1 - [Q1R3S9_ECOUT]	0.000131808	0	0	0	0	0
501	628	Q1R336	YtfJ protein OS=Escherichia coli (strain UTI89 / UPEC) GN=ytfJ PE=4 SV=1 - [Q1R336_ECOUT]	0.000207143	0	0	0	0	0	0	0	0	0	0	0.000282132	0	0.000249128	504	Q1R336	YtfJ protein OS=Escherichia coli (strain UTI89 / UPEC) GN=ytfJ PE=4 SV=1 - [Q1R336_ECOUT]	0.000213623	6.28694e-05	0	0.000430339	0	1241		Q1R336		0	0	0	0	0	0	0	0	0	0	0	364	Q1R336	YtfJ protein OS=Escherichia coli (strain UTI89 / UPEC) GN=ytfJ PE=4 SV=1 - [Q1R336_ECOUT]	0.000131808	0	0	0	0	0
778	860	Q1R380	23S rRNA (guanosine-2'-O-)-methyltransferase RlmB OS=Escherichia coli (strain UTI89 / UPEC) GN=yjfH PE=3 SV=1 - [Q1R380_ECOUT]	9.20634e-05	0	0	0	0	0	0	0	0	0	0	0.0001058	0	0.000135888	786	Q1R380	23S rRNA (guanosine-2'-O-)-methyltransferase RlmB OS=Escherichia coli (strain UTI89 / UPEC) GN=yjfH PE=3 SV=1 - [Q1R380_ECOUT]	3.2865e-05	6.28694e-05	0	0	8.44666e-05	1242		Q1R380		0	0	0	0	0	0	0	0	0	0	0	365	Q1R380	23S rRNA (guanosine-2'-O-)-methyltransferase RlmB OS=Escherichia coli (strain UTI89 / UPEC) GN=yjfH PE=3 SV=1 - [Q1R380_ECOUT]	0.000131808	0	0	0.000769231	0	0
1091	808	Q1R8H7	Phosphoribosylformylglycinamidine synthase OS=Escherichia coli (strain UTI89 / UPEC) GN=purL PE=3 SV=3 - [PUR4_ECOUT]	0.000115079	0	0	0	0	0	0	0	0	0	0	0.000141066	0	0.000158536				0	0	0	0	0	1244		Q1R8H7		0	0	0	0	0	0	0	0	0	0	0	368	Q1R8H7	Phosphoribosylformylglycinamidine synthase OS=Escherichia coli (strain UTI89 / UPEC) GN=purL PE=3 SV=3 - [PUR4_ECOUT]	0.000131808	0	0	0	0	0
1152	958	Q1R9C2	Protein YfbT OS=Escherichia coli (strain UTI89 / UPEC) GN=yfbT PE=4 SV=1 - [Q1R9C2_ECOUT]	6.90475e-05	0	0	0	0	0	0	0	0	0	0	3.52665e-05	0	0.000158536				0	0	0	0	0	1245		Q1R9C2		0	0	0	0	0	0	0	0	0	0	0	370	Q1R9C2	Protein YfbT OS=Escherichia coli (strain UTI89 / UPEC) GN=yfbT PE=4 SV=1 - [Q1R9C2_ECOUT]	0.000131808	0	0	0	0	0
		Q1R4L7	Putative xylanase OS=Escherichia coli (strain UTI89 / UPEC) GN=yieL PE=4 SV=1 - [Q1R4L7_ECOUT]	0	0	0	0	0	0	0	0	0	0	0	0	0	0	0			0	0	0	0	0	1243		Q1R4L7		0	0	0	0	0	0	0	0	0	0	0	367	Q1R4L7	Putative xylanase OS=Escherichia coli (strain UTI89 / UPEC) GN=yieL PE=4 SV=1 - [Q1R4L7_ECOUT]	0.000131808	0	0	0	0	0
		Q1RFT1	Esterase FrsA OS=Escherichia coli (strain UTI89 / UPEC) GN=frsA PE=3 SV=1 - [FRSA_ECOUT]	0	0	0	0	0	0	0	0	0	0	0	0	0	0	0			0	0	0	0	0	1246		Q1RFT1		0	0	0	0	0	0	0	0	0	0	0	376	Q1RFT1	Esterase FrsA OS=Escherichia coli (strain UTI89 / UPEC) GN=frsA PE=3 SV=1 - [FRSA_ECOUT]	0.000131808	0	0	0	0	0
145	135	Q1R7P2	Lactaldehyde reductase OS=Escherichia coli (strain UTI89 / UPEC) GN=fucO PE=4 SV=1 - [Q1R7P2_ECOUT]	0.00159577	0	0.00211461	0	0	0	0	0	0	0	0.00145314	0.00197493	0.000604595	0.0016533	147	Q1R7P2	Lactaldehyde reductase OS=Escherichia coli (strain UTI89 / UPEC) GN=fucO PE=4 SV=1 - [Q1R7P2_ECOUT]	0.00156109	0.00125739	0.00114833	0.00190066	0.00135147	310	42	Q1R7P2	Lactaldehyde reductase OS=Escherichia coli (strain UTI89 / UPEC) GN=fucO PE=4 SV=1 - [Q1R7P2_ECOUT]	0.0411034	0	0.000271297	0	0.00826105	0	0	0.00402176	0.0209246	0.00282139	0.0048033	387	Q1R7P2	Lactaldehyde reductase OS=Escherichia coli (strain UTI89 / UPEC) GN=fucO PE=4 SV=1 - [Q1R7P2_ECOUT]	0.000105446	0	0	0	0	0
561	299	Q1RCL0	Respiratory nitrate reductase 1 beta chain OS=Escherichia coli (strain UTI89 / UPEC) GN=narH PE=4 SV=1 - [Q1RCL0_ECOUT]	0.000705819	0.00052356	0	0.000504286	0.00122249	0	0	0	0	0	0.000121095	0.00086403	0	0.000837976	589	Q1RCL0	Respiratory nitrate reductase 1 beta chain OS=Escherichia coli (strain UTI89 / UPEC) GN=narH PE=4 SV=1 - [Q1RCL0_ECOUT]	0.000147893	6.28694e-05	0.000191388	0.000107585	0.000337866	311	254	Q1RCL0	Respiratory nitrate reductase 1 beta chain OS=Escherichia coli (strain UTI89 / UPEC) GN=narH PE=4 SV=1 - [Q1RCL0_ECOUT]	0.00516456	0	0.000542594	0	0.000826105	0	0.00100402	0	0	0.000966587	0.00182526	393	Q1RCL0	Respiratory nitrate reductase 1 beta chain OS=Escherichia coli (strain UTI89 / UPEC) GN=narH PE=4 SV=1 - [Q1RCL0_ECOUT]	0.000105446	0	0	0.00153846	0	0
1743		Q1R3X2	Uncharacterized protein OS=Escherichia coli (strain UTI89 / UPEC) GN=UTI89_C4530 PE=3 SV=1 - [Q1R3X2_ECOUT]	0	0	0	0	0	0	0	0	0	0	0	0	0	0	0	Q1R3X2	Uncharacterized protein OS=Escherichia coli (strain UTI89 / UPEC) GN=UTI89_C4530 PE=3 SV=1 - [Q1R3X2_ECOUT]	1.64325e-05	0	0	0	8.44666e-05	312	547	Q1R3X2	Uncharacterized protein OS=Escherichia coli (strain UTI89 / UPEC) GN=UTI89_C4530 PE=3 SV=1 - [Q1R3X2_ECOUT]	0.000826105	0	0	0	0.000826105	0	0	0	0	0	0	378	Q1R3X2	Uncharacterized protein OS=Escherichia coli (strain UTI89 / UPEC) GN=UTI89_C4530 PE=3 SV=1 - [Q1R3X2_ECOUT]	0.000105446	0	0	0	0	0
481	1035	Q1RE98	Molybdopterin biosynthesis protein MoeA OS=Escherichia coli (strain UTI89 / UPEC) GN=moeA PE=4 SV=1 - [Q1RE98_ECOUT]	5.37036e-05	0.00017452	0	0	0	0	0	0	0	0	0	8.81663e-05	0	2.2648e-05	482	Q1RE98	Molybdopterin biosynthesis protein MoeA OS=Escherichia coli (strain UTI89 / UPEC) GN=moeA PE=4 SV=1 - [Q1RE98_ECOUT]	0.000246488	0.000125739	0.000382775	0.000143446	0.000591266	313	594	Q1RE98	Molybdopterin biosynthesis protein MoeA OS=Escherichia coli (strain UTI89 / UPEC) GN=moeA PE=4 SV=1 - [Q1RE98_ECOUT]	0.000569541	0	0	0	0	0	0.000251004	0	0	7.8372e-05	0.000240165	397	Q1RE98	Molybdopterin biosynthesis protein MoeA OS=Escherichia coli (strain UTI89 / UPEC) GN=moeA PE=4 SV=1 - [Q1RE98_ECOUT]	0.000105446	0	0	0	0	0
349	454	Q1R9Q2	Fructose-specific PTS system IIA component OS=Escherichia coli (strain UTI89 / UPEC) GN=UTI89_C2444 PE=4 SV=1 - [Q1R9Q2_ECOUT]	0.000368253	0.00034904	0	0	0	0	0	0	0	0	0.000968758	0.000423198	0	0.000317072	353	Q1R9Q2	Fructose-specific PTS system IIA component OS=Escherichia coli (strain UTI89 / UPEC) GN=UTI89_C2444 PE=4 SV=1 - [Q1R9Q2_ECOUT]	0.000476543	0.000251477	0.000382775	0.0004662	0.000844666	314	610	Q1R9Q2	Fructose-specific PTS system IIA component OS=Escherichia coli (strain UTI89 / UPEC) GN=UTI89_C2444 PE=4 SV=1 - [Q1R9Q2_ECOUT]	0.000535959	0	0	0	0	0	0	0	0	0.00039186	0.000144099	391	Q1R9Q2	Fructose-specific PTS system IIA component OS=Escherichia coli (strain UTI89 / UPEC) GN=UTI89_C2444 PE=4 SV=1 - [Q1R9Q2_ECOUT]	0.000105446	0	0	0	0	0
735	846	Q1R9A9	Putative sugar nucleotide epimerase OS=Escherichia coli (strain UTI89 / UPEC) GN=yfcH PE=4 SV=1 - [Q1R9A9_ECOUT]	9.97353e-05	0	0	0	0	0	0	0	0	0	0	0.000176333	0	6.7944e-05	764	Q1R9A9	Putative sugar nucleotide epimerase OS=Escherichia coli (strain UTI89 / UPEC) GN=yfcH PE=4 SV=1 - [Q1R9A9_ECOUT]	4.92975e-05	0	0	0.000107585	0	315	646	Q1R9A9	Putative sugar nucleotide epimerase OS=Escherichia coli (strain UTI89 / UPEC) GN=yfcH PE=4 SV=1 - [Q1R9A9_ECOUT]	0.0004653	0	0	0	0.000413052	0	0	0	0	5.2248e-05	0	390	Q1R9A9	Putative sugar nucleotide epimerase OS=Escherichia coli (strain UTI89 / UPEC) GN=yfcH PE=4 SV=1 - [Q1R9A9_ECOUT]	0.000105446	0	0	0	0	0
650	777	Q1RD94	Uncharacterized protein OS=Escherichia coli (strain UTI89 / UPEC) GN=yceB PE=4 SV=1 - [Q1RD94_ECOUT]	0.000130423	0	0	0	0	0	0	0	0	0	0.000121095	0.000123433	0	0.000203832	669	Q1RD94	Uncharacterized protein OS=Escherichia coli (strain UTI89 / UPEC) GN=yceB PE=4 SV=1 - [Q1RD94_ECOUT]	9.8595e-05	6.28694e-05	0	0.000143446	8.44666e-05	316	657	Q1RD94	Uncharacterized protein OS=Escherichia coli (strain UTI89 / UPEC) GN=yceB PE=4 SV=1 - [Q1RD94_ECOUT]	0.000449157	0	0	0	0	0	0	0	0	0.000208992	0.000240165	395	Q1RD94	Uncharacterized protein OS=Escherichia coli (strain UTI89 / UPEC) GN=yceB PE=4 SV=1 - [Q1RD94_ECOUT]	0.000105446	0	0	0	0	0
631	1493	Q1R5E7	Uncharacterized protein OS=Escherichia coli (strain UTI89 / UPEC) GN=UTI89_C3988 PE=4 SV=1 - [Q1R5E7_ECOUT]	7.67195e-06	0	0	0	0	0	0	0	0	0	0	1.76333e-05	0	0	618	Q1R5E7	Uncharacterized protein OS=Escherichia coli (strain UTI89 / UPEC) GN=UTI89_C3988 PE=4 SV=1 - [Q1R5E7_ECOUT]	0.000115028	6.28694e-05	0	0.000215169	0	317	723	Q1R5E7	Uncharacterized protein OS=Escherichia coli (strain UTI89 / UPEC) GN=UTI89_C3988 PE=4 SV=1 - [Q1R5E7_ECOUT]	0.000313488	0	0	0	0	0	0	0	0	0.000313488	0	380	Q1R5E7	Uncharacterized protein OS=Escherichia coli (strain UTI89 / UPEC) GN=UTI89_C3988 PE=4 SV=1 - [Q1R5E7_ECOUT]	0.000105446	0	0	0	0	0
421	481	Q1R5S3	Acetylornithine/succinyldiaminopimelate aminotransferase OS=Escherichia coli (strain UTI89 / UPEC) GN=argD PE=3 SV=1 - [Q1R5S3_ECOUT]	0.000329894	0	0	0	0	0	0	0	0	0	0	0.000387932	0	0.000475608	423	Q1R5S3	Acetylornithine/succinyldiaminopimelate aminotransferase OS=Escherichia coli (strain UTI89 / UPEC) GN=argD PE=3 SV=1 - [Q1R5S3_ECOUT]	0.00032865	0	0	0.000322754	0.000929133	318	740	Q1R5S3	Acetylornithine/succinyldiaminopimelate aminotransferase OS=Escherichia coli (strain UTI89 / UPEC) GN=argD PE=3 SV=1 - [Q1R5S3_ECOUT]	0.000287364	0	0	0	0	0	0	0	0	0.000287364	0	382	Q1R5S3	Acetylornithine/succinyldiaminopimelate aminotransferase OS=Escherichia coli (strain UTI89 / UPEC) GN=argD PE=3 SV=1 - [Q1R5S3_ECOUT]	0.000105446	0	0.00110926	0	0	0
1258	1119	Q1R693	Ribonuclease G OS=Escherichia coli (strain UTI89 / UPEC) GN=rng PE=4 SV=1 - [Q1R693_ECOUT]	3.83597e-05	0	0	0	0	0	0	0	0	0	0	5.28998e-05	0	4.5296e-05				0	0	0	0	0	319	823	Q1R693	Ribonuclease G OS=Escherichia coli (strain UTI89 / UPEC) GN=rng PE=4 SV=1 - [Q1R693_ECOUT]	0.000204777	0	0	0	0	0	0	0	0	0.000156744	4.8033e-05	383	Q1R693	Ribonuclease G OS=Escherichia coli (strain UTI89 / UPEC) GN=rng PE=4 SV=1 - [Q1R693_ECOUT]	0.000105446	0	0	0	0	0
996	576	Q1RA36	Glucose-1-phosphate thymidylyltransferase OS=Escherichia coli (strain UTI89 / UPEC) GN=rfbA PE=3 SV=1 - [Q1RA36_ECOUT]	0.000245502	0.00069808	0	0.000504286	0.00244499	0.00102354	0	0	0	0	0	0.000211599	0	0.000249128				0	0	0	0	0	320	828	Q1RA36	Glucose-1-phosphate thymidylyltransferase OS=Escherichia coli (strain UTI89 / UPEC) GN=rfbA PE=3 SV=1 - [Q1RA36_ECOUT]	0.000200562	0	0	0	0	0	0	0	0	0.000104496	9.60661e-05	392	Q1RA36	Glucose-1-phosphate thymidylyltransferase OS=Escherichia coli (strain UTI89 / UPEC) GN=rfbA PE=3 SV=1 - [Q1RA36_ECOUT]	0.000105446	0	0	0	0	0
723	1552	Q1R8G6	Ribonuclease 3 OS=Escherichia coli (strain UTI89 / UPEC) GN=rnc PE=3 SV=1 - [RNC_ECOUT]	7.67195e-06	0	0	0	0	0	0	0	0	0	0	1.76333e-05	0	0	724	Q1R8G6	Ribonuclease 3 OS=Escherichia coli (strain UTI89 / UPEC) GN=rnc PE=3 SV=1 - [RNC_ECOUT]	6.573e-05	0	0	3.58616e-05	0.0002534	321	874	Q1R8G6	Ribonuclease 3 OS=Escherichia coli (strain UTI89 / UPEC) GN=rnc PE=3 SV=1 - [RNC_ECOUT]	0.00013062	0	0	0	0	0	0	0	0	0.00013062	0	389	Q1R8G6	Ribonuclease 3 OS=Escherichia coli (strain UTI89 / UPEC) GN=rnc PE=3 SV=1 - [RNC_ECOUT]	0.000105446	0	0	0	0	0
615	805	Q1R7I6	Thymidylate synthase OS=Escherichia coli (strain UTI89 / UPEC) GN=thyA PE=3 SV=1 - [TYSY_ECOUT]	0.000115079	0.00017452	0.000422922	0	0	0	0	0	0	0	0	0.000141066	0	9.0592e-05	623	Q1R7I6	Thymidylate synthase OS=Escherichia coli (strain UTI89 / UPEC) GN=thyA PE=3 SV=1 - [TYSY_ECOUT]	0.000115028	0	0	7.17231e-05	0.000422333	322	891	Q1R7I6	Thymidylate synthase OS=Escherichia coli (strain UTI89 / UPEC) GN=thyA PE=3 SV=1 - [TYSY_ECOUT]	0.00012219	0	0	0	0	0	0	0	0	2.6124e-05	9.60661e-05	386	Q1R7I6	Thymidylate synthase OS=Escherichia coli (strain UTI89 / UPEC) GN=thyA PE=3 SV=1 - [TYSY_ECOUT]	0.000105446	0	0	0	0	0
740	918	Q1R4D6	Protoheme IX synthesis late stage protein OS=Escherichia coli (strain UTI89 / UPEC) GN=hemY PE=4 SV=1 - [Q1R4D6_ECOUT]	7.67195e-05	0	0	0	0	0	0	0	0	0	0	0.000141066	0	4.5296e-05	746	Q1R4D6	Protoheme IX synthesis late stage protein OS=Escherichia coli (strain UTI89 / UPEC) GN=hemY PE=4 SV=1 - [Q1R4D6_ECOUT]	4.92975e-05	0	0	7.17231e-05	8.44666e-05	323	926	Q1R4D6	Protoheme IX synthesis late stage protein OS=Escherichia coli (strain UTI89 / UPEC) GN=hemY PE=4 SV=1 - [Q1R4D6_ECOUT]	7.8372e-05	0	0	0	0	0	0	0	0	7.8372e-05	0	379	Q1R4D6	Protoheme IX synthesis late stage protein OS=Escherichia coli (strain UTI89 / UPEC) GN=hemY PE=4 SV=1 - [Q1R4D6_ECOUT]	0.000105446	0	0	0	0	0
581	1193	Q1R800	Protein YgaD OS=Escherichia coli (strain UTI89 / UPEC) GN=ygaD PE=4 SV=1 - [Q1R800_ECOUT]	3.06878e-05	0	0	0	0	0	0	0	0	0	0	1.76333e-05	0	6.7944e-05	579	Q1R800	Protein YgaD OS=Escherichia coli (strain UTI89 / UPEC) GN=ygaD PE=4 SV=1 - [Q1R800_ECOUT]	0.000147893	0.000188608	0	0.000179308	8.44666e-05	324	985	Q1R800	Protein YgaD OS=Escherichia coli (strain UTI89 / UPEC) GN=ygaD PE=4 SV=1 - [Q1R800_ECOUT]	5.2248e-05	0	0	0	0	0	0	0	0	5.2248e-05	0	388	Q1R800	Protein YgaD OS=Escherichia coli (strain UTI89 / UPEC) GN=ygaD PE=4 SV=1 - [Q1R800_ECOUT]	0.000105446	0	0	0	0	0
743	937	Q1RD25	YcfD protein OS=Escherichia coli (strain UTI89 / UPEC) GN=UTI89_C1257 PE=4 SV=1 - [Q1RD25_ECOUT]	7.67195e-05	0.00017452	0.000422922	0	0	0	0	0	0	0	0	3.52665e-05	0	0.00011324	777	Q1RD25	YcfD protein OS=Escherichia coli (strain UTI89 / UPEC) GN=UTI89_C1257 PE=4 SV=1 - [Q1RD25_ECOUT]	4.92975e-05	0	0	7.17231e-05	8.44666e-05	1251		Q1RD25		0	0	0	0	0	0	0	0	0	0	0	394	Q1RD25	YcfD protein OS=Escherichia coli (strain UTI89 / UPEC) GN=UTI89_C1257 PE=4 SV=1 - [Q1RD25_ECOUT]	0.000105446	0	0	0	0	0
843	1001	Q1R244	Protein CreA OS=Escherichia coli (strain UTI89 / UPEC) GN=creA PE=4 SV=1 - [Q1R244_ECOUT]	5.37036e-05	0	0	0	0	0	0	0	0	0	0	5.28998e-05	0	9.0592e-05	856	Q1R244	Protein CreA OS=Escherichia coli (strain UTI89 / UPEC) GN=creA PE=4 SV=1 - [Q1R244_ECOUT]	1.64325e-05	0	0	3.58616e-05	0	1247		Q1R244		0	0	0	0	0	0	0	0	0	0	0	377	Q1R244	Protein CreA OS=Escherichia coli (strain UTI89 / UPEC) GN=creA PE=4 SV=1 - [Q1R244_ECOUT]	0.000105446	0	0	0	0	0
1186	1014	Q1R5S1	Cell filamentation protein fic OS=Escherichia coli (strain UTI89 / UPEC) GN=fic PE=4 SV=1 - [Q1R5S1_ECOUT]	5.37036e-05	0	0	0	0	0	0	0	0	0	0	0.000123433	0	0				0	0	0	0	0	1248		Q1R5S1		0	0	0	0	0	0	0	0	0	0	0	381	Q1R5S1	Cell filamentation protein fic OS=Escherichia coli (strain UTI89 / UPEC) GN=fic PE=4 SV=1 - [Q1R5S1_ECOUT]	0.000105446	0	0	0	0	0
1371	1299	Q1RDU4	Lipid A export ATP-binding/permease protein MsbA OS=Escherichia coli (strain UTI89 / UPEC) GN=msbA PE=3 SV=1 - [MSBA_ECOUT]	2.30158e-05	0.00017452	0	0	0	0	0	0	0	0	0.000121095	1.76333e-05	0	0				0	0	0	0	0	1252		Q1RDU4		0	0	0	0	0	0	0	0	0	0	0	396	Q1RDU4	Lipid A export ATP-binding/permease protein MsbA OS=Escherichia coli (strain UTI89 / UPEC) GN=msbA PE=3 SV=1 - [MSBA_ECOUT]	0.000105446	0	0	0	0	0
1418	1361	Q1R6J7	PTS system, N-acetylgalactosamine-specific IID component OS=Escherichia coli (strain UTI89 / UPEC) GN=agaD PE=4 SV=1 - [Q1R6J7_ECOUT]	1.53439e-05	0	0	0	0	0	0	0	0	0	0	0	0	4.5296e-05				0	0	0	0	0	1249		Q1R6J7		0	0	0	0	0	0	0	0	0	0	0	384	Q1R6J7	PTS system, N-acetylgalactosamine-specific IID component OS=Escherichia coli (strain UTI89 / UPEC) GN=agaD PE=4 SV=1 - [Q1R6J7_ECOUT]	0.000105446	0	0	0	0	0
		Q1R7B3	Putative conserved protein OS=Escherichia coli (strain UTI89 / UPEC) GN=UTI89_C3303 PE=4 SV=1 - [Q1R7B3_ECOUT]	0	0	0	0	0	0	0	0	0	0	0	0	0	0	0			0	0	0	0	0	1250		Q1R7B3		0	0	0	0	0	0	0	0	0	0	0	385	Q1R7B3	Putative conserved protein OS=Escherichia coli (strain UTI89 / UPEC) GN=UTI89_C3303 PE=4 SV=1 - [Q1R7B3_ECOUT]	0.000105446	0	0	0	0	0
		Q1RFG1	Alkaline phosphatase OS=Escherichia coli (strain UTI89 / UPEC) GN=phoA PE=3 SV=1 - [Q1RFG1_ECOUT]	0	0	0	0	0	0	0	0	0	0	0	0	0	0	0			0	0	0	0	0	1253		Q1RFG1		0	0	0	0	0	0	0	0	0	0	0	398	Q1RFG1	Alkaline phosphatase OS=Escherichia coli (strain UTI89 / UPEC) GN=phoA PE=3 SV=1 - [Q1RFG1_ECOUT]	0.000105446	0	0	0	0	0
		Q1RFJ1	Lac operon repressor OS=Escherichia coli (strain UTI89 / UPEC) GN=lacI PE=4 SV=1 - [Q1RFJ1_ECOUT]	0	0	0	0	0	0	0	0	0	0	0	0	0	0	0			0	0	0	0	0	1254		Q1RFJ1		0	0	0	0	0	0	0	0	0	0	0	399	Q1RFJ1	Lac operon repressor OS=Escherichia coli (strain UTI89 / UPEC) GN=lacI PE=4 SV=1 - [Q1RFJ1_ECOUT]	0.000105446	0	0	0	0	0
151	242	Q1R601	30S ribosomal protein S10 OS=Escherichia coli (strain UTI89 / UPEC) GN=rpsJ PE=3 SV=1 - [RS10_ECOUT]	0.00094365	0.00191972	0.00253753	0.00655572	0.00855746	0.00307062	0.00297619	0	0.00323102	0	0.00133204	0.000687697	0.00120919	0.000385016	152	Q1R601	30S ribosomal protein S10 OS=Escherichia coli (strain UTI89 / UPEC) GN=rpsJ PE=3 SV=1 - [RS10_ECOUT]	0.00151179	0.00188608	0.00287081	0.00118343	0.00118253	325	138	Q1R601	30S ribosomal protein S10 OS=Escherichia coli (strain UTI89 / UPEC) GN=rpsJ PE=3 SV=1 - [RS10_ECOUT]	0.0125409	0	0.00217037	0	0.00165221	0.00200803	0.00150602	0.000946298	0.00194647	0.000966587	0.00134493	406	Q1R601	30S ribosomal protein S10 OS=Escherichia coli (strain UTI89 / UPEC) GN=rpsJ PE=3 SV=1 - [RS10_ECOUT]	7.90847e-05	0	0	0	0	0
93	211	Q1RBM1	Uncharacterized protein OS=Escherichia coli (strain UTI89 / UPEC) GN=ydfZ PE=4 SV=1 - [Q1RBM1_ECOUT]	0.00109709	0	0	0	0	0	0	0	0.000538503	0	0	0.00185149	0.00181378	0.000770032	95	Q1RBM1	Uncharacterized protein OS=Escherichia coli (strain UTI89 / UPEC) GN=ydfZ PE=4 SV=1 - [Q1RBM1_ECOUT]	0.00264563	0.00446372	0.000956938	0.00265376	0.000929133	326	259	Q1RBM1	Uncharacterized protein OS=Escherichia coli (strain UTI89 / UPEC) GN=ydfZ PE=4 SV=1 - [Q1RBM1_ECOUT]	0.00508541	0	0	0	0	0	0	0.00141945	0.00243309	0.000992711	0.000240165	410	Q1RBM1	Uncharacterized protein OS=Escherichia coli (strain UTI89 / UPEC) GN=ydfZ PE=4 SV=1 - [Q1RBM1_ECOUT]	7.90847e-05	0	0	0	0	0
771	710	Q1RA51	Histidine biosynthesis bifunctional protein HisB OS=Escherichia coli (strain UTI89 / UPEC) GN=hisB PE=3 SV=1 - [Q1RA51_ECOUT]	0.000161111	0	0	0	0	0	0	0	0	0	0	0.000229232	0	0.000181184	821	Q1RA51	Histidine biosynthesis bifunctional protein HisB OS=Escherichia coli (strain UTI89 / UPEC) GN=hisB PE=3 SV=1 - [Q1RA51_ECOUT]	3.2865e-05	0	0	0	0.000168933	327	405	Q1RA51	Histidine biosynthesis bifunctional protein HisB OS=Escherichia coli (strain UTI89 / UPEC) GN=hisB PE=3 SV=1 - [Q1RA51_ECOUT]	0.00176078	0	0	0.00150376	0	0	0	0	0	0.000208992	4.8033e-05	409	Q1RA51	Histidine biosynthesis bifunctional protein HisB OS=Escherichia coli (strain UTI89 / UPEC) GN=hisB PE=3 SV=1 - [Q1RA51_ECOUT]	7.90847e-05	0	0	0	0	0
180	169	Q1RFV1	Inhibitor of vertebrate lysozyme OS=Escherichia coli (strain UTI89 / UPEC) GN=ykfE PE=4 SV=1 - [Q1RFV1_ECOUT]	0.00130423	0.00157068	0.00126877	0	0	0	0	0.00190114	0	0	0.000847663	0.00172806	0	0.00110975	182	Q1RFV1	Inhibitor of vertebrate lysozyme OS=Escherichia coli (strain UTI89 / UPEC) GN=ykfE PE=4 SV=1 - [Q1RFV1_ECOUT]	0.00119957	0.000880171	0	0.00179308	0.000760199	328	486	Q1RFV1	Inhibitor of vertebrate lysozyme OS=Escherichia coli (strain UTI89 / UPEC) GN=ykfE PE=4 SV=1 - [Q1RFV1_ECOUT]	0.00115237	0	0	0	0	0	0	0.000473149	0	0.000679224	0	416	Q1RFV1	Inhibitor of vertebrate lysozyme OS=Escherichia coli (strain UTI89 / UPEC) GN=ykfE PE=4 SV=1 - [Q1RFV1_ECOUT]	7.90847e-05	0	0	0	0	0
450	814	Q1RDC8	Glyoxylate/hydroxypyruvate reductase A OS=Escherichia coli (strain UTI89 / UPEC) GN=ghrA PE=3 SV=2 - [GHRA_ECOUT]	0.000115079	0	0	0	0	0	0	0	0	0	0	0	0	0.00033972	457	Q1RDC8	Glyoxylate/hydroxypyruvate reductase A OS=Escherichia coli (strain UTI89 / UPEC) GN=ghrA PE=3 SV=2 - [GHRA_ECOUT]	0.000279353	6.28694e-05	0	0.000286893	0.000675733	330	637	Q1RDC8	Glyoxylate/hydroxypyruvate reductase A OS=Escherichia coli (strain UTI89 / UPEC) GN=ghrA PE=3 SV=2 - [GHRA_ECOUT]	0.000486618	0	0	0	0	0	0	0	0.000486618	0	0	412	Q1RDC8	Glyoxylate/hydroxypyruvate reductase A OS=Escherichia coli (strain UTI89 / UPEC) GN=ghrA PE=3 SV=2 - [GHRA_ECOUT]	7.90847e-05	0	0	0	0	0
1493	1456	Q1R2S5	Uncharacterized protein OS=Escherichia coli (strain UTI89 / UPEC) GN=UTI89_C4936 PE=4 SV=1 - [Q1R2S5_ECOUT]	7.67195e-06	0	0	0	0.00122249	0	0	0	0	0	0	0	0	0				0	0	0	0	0	329	629	Q1R2S5	Uncharacterized protein OS=Escherichia coli (strain UTI89 / UPEC) GN=UTI89_C4936 PE=4 SV=1 - [Q1R2S5_ECOUT]	0.000486618	0	0	0	0	0	0	0	0.000486618	0	0	401	Q1R2S5	Uncharacterized protein OS=Escherichia coli (strain UTI89 / UPEC) GN=UTI89_C4936 PE=4 SV=1 - [Q1R2S5_ECOUT]	7.90847e-05	0	0	0	0	0
388	694	Q1REH5	Aldose 1-epimerase OS=Escherichia coli (strain UTI89 / UPEC) GN=galM PE=3 SV=1 - [Q1REH5_ECOUT]	0.000168783	0	0	0	0	0	0	0	0	0	0	0.000335032	0	6.7944e-05	396	Q1REH5	Aldose 1-epimerase OS=Escherichia coli (strain UTI89 / UPEC) GN=galM PE=3 SV=1 - [Q1REH5_ECOUT]	0.000377948	0.000188608	0	0.000573785	0.000337866	331	641	Q1REH5	Aldose 1-epimerase OS=Escherichia coli (strain UTI89 / UPEC) GN=galM PE=3 SV=1 - [Q1REH5_ECOUT]	0.000475281	0	0	0	0	0	0	0	0	0.000235116	0.000240165	413	Q1REH5	Aldose 1-epimerase OS=Escherichia coli (strain UTI89 / UPEC) GN=galM PE=3 SV=1 - [Q1REH5_ECOUT]	7.90847e-05	0	0	0	0	0
703	879	Q1RGA7	UDP-N-acetylmuramoylalanine--D-glutamate ligase OS=Escherichia coli (strain UTI89 / UPEC) GN=murD PE=3 SV=1 - [MURD_ECOUT]	9.20634e-05	0	0.000211461	0	0	0	0	0	0	0	0	0.000176333	0	2.2648e-05	738	Q1RGA7	UDP-N-acetylmuramoylalanine--D-glutamate ligase OS=Escherichia coli (strain UTI89 / UPEC) GN=murD PE=3 SV=1 - [MURD_ECOUT]	6.573e-05	0	0	0	0.000337866	332	839	Q1RGA7	UDP-N-acetylmuramoylalanine--D-glutamate ligase OS=Escherichia coli (strain UTI89 / UPEC) GN=murD PE=3 SV=1 - [MURD_ECOUT]	0.000178653	0	0	0	0	0	0	0	0	0.00013062	4.8033e-05	417	Q1RGA7	UDP-N-acetylmuramoylalanine--D-glutamate ligase OS=Escherichia coli (strain UTI89 / UPEC) GN=murD PE=3 SV=1 - [MURD_ECOUT]	7.90847e-05	0	0	0	0	0
514	735	Q1R8Q6	Succinyl-diaminopimelate desuccinylase OS=Escherichia coli (strain UTI89 / UPEC) GN=dapE PE=3 SV=1 - [DAPE_ECOUT]	0.000145767	0	0	0	0	0	0	0	0	0	0	0.000158699	0	0.00022648	517	Q1R8Q6	Succinyl-diaminopimelate desuccinylase OS=Escherichia coli (strain UTI89 / UPEC) GN=dapE PE=3 SV=1 - [DAPE_ECOUT]	0.00019719	0	0	0.000358616	0.000168933	333	900	Q1R8Q6	Succinyl-diaminopimelate desuccinylase OS=Escherichia coli (strain UTI89 / UPEC) GN=dapE PE=3 SV=1 - [DAPE_ECOUT]	0.000104496	0	0	0	0	0	0	0	0	0.000104496	0	408	Q1R8Q6	Succinyl-diaminopimelate desuccinylase OS=Escherichia coli (strain UTI89 / UPEC) GN=dapE PE=3 SV=1 - [DAPE_ECOUT]	7.90847e-05	0	0	0	0	0
1287	1169	Q1R4J0	Flavoprotein involved in biotin synthesis OS=Escherichia coli (strain UTI89 / UPEC) GN=mioC PE=4 SV=1 - [Q1R4J0_ECOUT]	3.06878e-05	0	0	0	0	0	0	0	0	0	0	7.05331e-05	0	0				0	0	0	0	0	334	917	Q1R4J0	Flavoprotein involved in biotin synthesis OS=Escherichia coli (strain UTI89 / UPEC) GN=mioC PE=4 SV=1 - [Q1R4J0_ECOUT]	9.60661e-05	0	0	0	0	0	0	0	0	0	9.60661e-05	404	Q1R4J0	Flavoprotein involved in biotin synthesis OS=Escherichia coli (strain UTI89 / UPEC) GN=mioC PE=4 SV=1 - [Q1R4J0_ECOUT]	7.90847e-05	0	0	0	0	0
756	1295	Q1RD57	Thymidylate kinase OS=Escherichia coli (strain UTI89 / UPEC) GN=tmk PE=3 SV=1 - [KTHY_ECOUT]	2.30158e-05	0	0	0	0	0	0	0	0	0	0	0	0	6.7944e-05	778	Q1RD57	Thymidylate kinase OS=Escherichia coli (strain UTI89 / UPEC) GN=tmk PE=3 SV=1 - [KTHY_ECOUT]	4.92975e-05	0	0	0.000107585	0	335	1003	Q1RD57	Thymidylate kinase OS=Escherichia coli (strain UTI89 / UPEC) GN=tmk PE=3 SV=1 - [KTHY_ECOUT]	5.2248e-05	0	0	0	0	0	0	0	0	5.2248e-05	0	411	Q1RD57	Thymidylate kinase OS=Escherichia coli (strain UTI89 / UPEC) GN=tmk PE=3 SV=1 - [KTHY_ECOUT]	7.90847e-05	0	0	0	0	0
800	1252	Q1R5C7	Putative membrane protein OS=Escherichia coli (strain UTI89 / UPEC) GN=yhiI PE=4 SV=1 - [Q1R5C7_ECOUT]	2.30158e-05	0	0	0	0	0	0	0	0	0	0	5.28998e-05	0	0	795	Q1R5C7	Putative membrane protein OS=Escherichia coli (strain UTI89 / UPEC) GN=yhiI PE=4 SV=1 - [Q1R5C7_ECOUT]	3.2865e-05	0	0	7.17231e-05	0	336	1072	Q1R5C7	Putative membrane protein OS=Escherichia coli (strain UTI89 / UPEC) GN=yhiI PE=4 SV=1 - [Q1R5C7_ECOUT]	2.6124e-05	0	0	0	0	0	0	0	0	2.6124e-05	0	405	Q1R5C7	Putative membrane protein OS=Escherichia coli (strain UTI89 / UPEC) GN=yhiI PE=4 SV=1 - [Q1R5C7_ECOUT]	7.90847e-05	0	0	0	0	0
544	683	Q1RES0	LPS-assembly lipoprotein LptE OS=Escherichia coli (strain UTI89 / UPEC) GN=lptE PE=3 SV=1 - [LPTE_ECOUT]	0.000176455	0.00034904	0.000422922	0	0	0	0	0	0	0	0	0.000282132	0	6.7944e-05	565	Q1RES0	LPS-assembly lipoprotein LptE OS=Escherichia coli (strain UTI89 / UPEC) GN=lptE PE=3 SV=1 - [LPTE_ECOUT]	0.000164325	0	0	0.000286893	0.000168933	1259		Q1RES0		0	0	0	0	0	0	0	0	0	0	0	414	Q1RES0	LPS-assembly lipoprotein LptE OS=Escherichia coli (strain UTI89 / UPEC) GN=lptE PE=3 SV=1 - [LPTE_ECOUT]	7.90847e-05	0	0	0	0	0
810	1430	Q1RF91	7-cyano-7-deazaguanine synthase OS=Escherichia coli (strain UTI89 / UPEC) GN=queC PE=3 SV=1 - [QUEC_ECOUT]	1.53439e-05	0	0	0	0	0	0	0	0	0	0	1.76333e-05	0	2.2648e-05	846	Q1RF91	7-cyano-7-deazaguanine synthase OS=Escherichia coli (strain UTI89 / UPEC) GN=queC PE=3 SV=1 - [QUEC_ECOUT]	3.2865e-05	0	0	0	0.000168933	1260		Q1RF91		0	0	0	0	0	0	0	0	0	0	0	415	Q1RF91	7-cyano-7-deazaguanine synthase OS=Escherichia coli (strain UTI89 / UPEC) GN=queC PE=3 SV=1 - [QUEC_ECOUT]	7.90847e-05	0	0	0	0	0
1252	1112	Q1R433	Uncharacterized protein OS=Escherichia coli (strain UTI89 / UPEC) GN=yihX PE=4 SV=1 - [Q1R433_ECOUT]	3.83597e-05	0	0	0	0	0	0	0	0	0	0	8.81663e-05	0	0				0	0	0	0	0	1257		Q1R433		0	0	0	0	0	0	0	0	0	0	0	403	Q1R433	Uncharacterized protein OS=Escherichia coli (strain UTI89 / UPEC) GN=yihX PE=4 SV=1 - [Q1R433_ECOUT]	7.90847e-05	0	0	0	0	0
1753		Q1R6P1	Serine/threonine transporter SstT OS=Escherichia coli (strain UTI89 / UPEC) GN=sstT PE=3 SV=1 - [SSTT_ECOUT]	0	0	0	0	0	0	0	0	0	0	0	0	0	0	0	Q1R6P1	Serine/threonine transporter SstT OS=Escherichia coli (strain UTI89 / UPEC) GN=sstT PE=3 SV=1 - [SSTT_ECOUT]	1.64325e-05	0	0	3.58616e-05	0	1258		Q1R6P1		0	0	0	0	0	0	0	0	0	0	0	407	Q1R6P1	Serine/threonine transporter SstT OS=Escherichia coli (strain UTI89 / UPEC) GN=sstT PE=3 SV=1 - [SSTT_ECOUT]	7.90847e-05	0	0	0	0	0
		Q1R1Z4	IS2 OrfA OS=Escherichia coli (strain UTI89 / UPEC) GN=UTI89_P044 PE=4 SV=1 - [Q1R1Z4_ECOUT]	0	0	0	0	0	0	0	0	0	0	0	0	0	0	0			0	0	0	0	0	1255		Q1R1Z4		0	0	0	0	0	0	0	0	0	0	0	400	Q1R1Z4	IS2 OrfA OS=Escherichia coli (strain UTI89 / UPEC) GN=UTI89_P044 PE=4 SV=1 - [Q1R1Z4_ECOUT]	7.90847e-05	0	0	0	0	0
		Q1R3E5	Biodegradative arginine decarboxylase OS=Escherichia coli (strain UTI89 / UPEC) GN=adiA PE=4 SV=1 - [Q1R3E5_ECOUT]	0	0	0	0	0	0	0	0	0	0	0	0	0	0	0			0	0	0	0	0	1256		Q1R3E5		0	0	0	0	0	0	0	0	0	0	0	402	Q1R3E5	Biodegradative arginine decarboxylase OS=Escherichia coli (strain UTI89 / UPEC) GN=adiA PE=4 SV=1 - [Q1R3E5_ECOUT]	7.90847e-05	0	0	0	0	0
515	810	Q1R8V2	Pyridoxine/pyridoxal/pyridoxamine kinase OS=Escherichia coli (strain UTI89 / UPEC) GN=pdxK PE=3 SV=1 - [PDXK_ECOUT]	0.000115079	0	0.000211461	0.000504286	0	0.00204708	0	0.00190114	0.000538503	0	0	5.28998e-05	0	0.000135888	518	Q1R8V2	Pyridoxine/pyridoxal/pyridoxamine kinase OS=Escherichia coli (strain UTI89 / UPEC) GN=pdxK PE=3 SV=1 - [PDXK_ECOUT]	0.00019719	0.000125739	0	0.000286893	0.000168933	337	318	Q1R8V2	Pyridoxine/pyridoxal/pyridoxamine kinase OS=Escherichia coli (strain UTI89 / UPEC) GN=pdxK PE=3 SV=1 - [PDXK_ECOUT]	0.00306564	0.00303951	0	0	0	0	0	0	0	2.6124e-05	0	447	Q1R8V2	Pyridoxine/pyridoxal/pyridoxamine kinase OS=Escherichia coli (strain UTI89 / UPEC) GN=pdxK PE=3 SV=1 - [PDXK_ECOUT]	5.27232e-05	0	0	0	0	0
824	527	Q1R6K0	D-tagatose-1,6-bisphosphate aldolase subunit KbaY OS=Escherichia coli (strain UTI89 / UPEC) GN=kbaY PE=3 SV=1 - [KBAY_ECOUT]	0.000283862	0	0	0	0	0	0	0	0	0	0.000121095	0.000317399	0	0.000407664	891	Q1R6K0	D-tagatose-1,6-bisphosphate aldolase subunit KbaY OS=Escherichia coli (strain UTI89 / UPEC) GN=kbaY PE=3 SV=1 - [KBAY_ECOUT]	1.64325e-05	0	0	3.58616e-05	0	338	371	Q1R6K0	D-tagatose-1,6-bisphosphate aldolase subunit KbaY OS=Escherichia coli (strain UTI89 / UPEC) GN=kbaY PE=3 SV=1 - [KBAY_ECOUT]	0.00218718	0	0	0	0	0	0	0	0.000486618	0.000835968	0.000864595	437	Q1R6K0	D-tagatose-1,6-bisphosphate aldolase subunit KbaY OS=Escherichia coli (strain UTI89 / UPEC) GN=kbaY PE=3 SV=1 - [KBAY_ECOUT]	5.27232e-05	0	0	0	0	0
1509	1474	Q1R3W0	Formate acetyltransferase 2 OS=Escherichia coli (strain UTI89 / UPEC) GN=pflD PE=4 SV=1 - [Q1R3W0_ECOUT]	7.67195e-06	0	0	0	0	0	0	0	0	0	0	1.76333e-05	0	0				0	0	0	0	0	339	401	Q1R3W0	Formate acetyltransferase 2 OS=Escherichia coli (strain UTI89 / UPEC) GN=pflD PE=4 SV=1 - [Q1R3W0_ECOUT]	0.00179163	0	0	0	0.000413052	0	0	0	0.000973236	0.00026124	0.000144099	424	Q1R3W0	Formate acetyltransferase 2 OS=Escherichia coli (strain UTI89 / UPEC) GN=pflD PE=4 SV=1 - [Q1R3W0_ECOUT]	5.27232e-05	0	0	0	0	0
291	1420	Q1REU6	Citrate lyase alpha chain OS=Escherichia coli (strain UTI89 / UPEC) GN=citF PE=4 SV=1 - [Q1REU6_ECOUT]	1.53439e-05	0	0	0	0	0	0	0	0	0	0	3.52665e-05	0	0	293	Q1REU6	Citrate lyase alpha chain OS=Escherichia coli (strain UTI89 / UPEC) GN=citF PE=4 SV=1 - [Q1REU6_ECOUT]	0.000608003	0.000628694	0	0.000968263	0	340	468	Q1REU6	Citrate lyase alpha chain OS=Escherichia coli (strain UTI89 / UPEC) GN=citF PE=4 SV=1 - [Q1REU6_ECOUT]	0.00125069	0	0	0	0.000413052	0	0	0	0	0.00026124	0.000576397	460	Q1REU6	Citrate lyase alpha chain OS=Escherichia coli (strain UTI89 / UPEC) GN=citF PE=4 SV=1 - [Q1REU6_ECOUT]	5.27232e-05	0	0	0	0	0
1255	1115	Q1R4I6	ATPase RavA OS=Escherichia coli (strain UTI89 / UPEC) GN=ravA PE=3 SV=2 - [RAVA_ECOUT]	3.83597e-05	0	0	0	0	0	0	0	0	0	0	3.52665e-05	0	6.7944e-05				0	0	0	0	0	341	470	Q1R4I6	ATPase RavA OS=Escherichia coli (strain UTI89 / UPEC) GN=ravA PE=3 SV=2 - [RAVA_ECOUT]	0.00123916	0	0	0	0.00123916	0	0	0	0	0	0	426	Q1R4I6	ATPase RavA OS=Escherichia coli (strain UTI89 / UPEC) GN=ravA PE=3 SV=2 - [RAVA_ECOUT]	5.27232e-05	0	0	0	0	0
936	355	Q1R4M6	Tryptophanase OS=Escherichia coli (strain UTI89 / UPEC) GN=tnaA PE=3 SV=1 - [Q1R4M6_ECOUT]	0.000560052	0.0008726	0	0	0	0	0	0	0	0	0.000121095	0.000705331	0	0.000611496				0	0	0	0	0	342	566	Q1R4M6	Tryptophanase OS=Escherichia coli (strain UTI89 / UPEC) GN=tnaA PE=3 SV=1 - [Q1R4M6_ECOUT]	0.000691986	0	0	0	0.000413052	0	0	0	0	0.000182868	9.60661e-05	428	Q1R4M6	Tryptophanase OS=Escherichia coli (strain UTI89 / UPEC) GN=tnaA PE=3 SV=1 - [Q1R4M6_ECOUT]	5.27232e-05	0	0	0	0	0
1034	689	Q1R6Q2	Beta-galactosidase OS=Escherichia coli (strain UTI89 / UPEC) GN=ebgA PE=3 SV=1 - [Q1R6Q2_ECOUT]	0.000168783	0	0	0	0	0	0	0	0	0	0	3.52665e-05	0	0.00045296				0	0	0	0	0	343	616	Q1R6Q2	Beta-galactosidase OS=Escherichia coli (strain UTI89 / UPEC) GN=ebgA PE=3 SV=1 - [Q1R6Q2_ECOUT]	0.000510669	0	0	0	0	0	0	0	0	7.8372e-05	0.000432297	438	Q1R6Q2	Beta-galactosidase OS=Escherichia coli (strain UTI89 / UPEC) GN=ebgA PE=3 SV=1 - [Q1R6Q2_ECOUT]	5.27232e-05	0	0	0	0	0
448	646	P0C203	50S ribosomal protein L31 OS=Escherichia coli (strain UTI89 / UPEC) GN=rpmE PE=3 SV=1 - [RL31_ECOUT]	0.000191799	0	0	0	0	0	0	0	0	0	0	0.000264499	0	0.00022648	449	P0C203	50S ribosomal protein L31 OS=Escherichia coli (strain UTI89 / UPEC) GN=rpmE PE=3 SV=1 - [RL31_ECOUT]	0.000279353	0.000251477	0	0.000394477	0.000168933	344	644	P0C203	50S ribosomal protein L31 OS=Escherichia coli (strain UTI89 / UPEC) GN=rpmE PE=3 SV=1 - [RL31_ECOUT]	0.000470232	0	0	0	0	0	0	0	0	0.000470232	0	418	P0C203	50S ribosomal protein L31 OS=Escherichia coli (strain UTI89 / UPEC) GN=rpmE PE=3 SV=1 - [RL31_ECOUT]	5.27232e-05	0	0	0	0.000929368	0
		Q1RD35	N-acetyl-D-glucosamine kinase OS=Escherichia coli (strain UTI89 / UPEC) GN=nagK PE=3 SV=1 - [NAGK_ECOUT]	0	0	0	0	0	0	0	0	0	0	0	0	0	0	0			0	0	0	0	0	345	682	Q1RD35	N-acetyl-D-glucosamine kinase OS=Escherichia coli (strain UTI89 / UPEC) GN=nagK PE=3 SV=1 - [NAGK_ECOUT]	0.000413052	0	0	0	0.000413052	0	0	0	0	0	0	455	Q1RD35	N-acetyl-D-glucosamine kinase OS=Escherichia coli (strain UTI89 / UPEC) GN=nagK PE=3 SV=1 - [NAGK_ECOUT]	5.27232e-05	0	0	0	0	0
918	263	Q1R3I2	Putative conserved protein OS=Escherichia coli (strain UTI89 / UPEC) GN=UTI89_C4674 PE=4 SV=1 - [Q1R3I2_ECOUT]	0.000851586	0	0	0	0	0	0	0	0	0	0	0.00123433	0	0.000928568				0	0	0	0	0	346	697	Q1R3I2	Putative conserved protein OS=Escherichia coli (strain UTI89 / UPEC) GN=UTI89_C4674 PE=4 SV=1 - [Q1R3I2_ECOUT]	0.000365736	0	0	0	0	0	0	0	0	0.000365736	0	422	Q1R3I2	Putative conserved protein OS=Escherichia coli (strain UTI89 / UPEC) GN=UTI89_C4674 PE=4 SV=1 - [Q1R3I2_ECOUT]	5.27232e-05	0	0	0	0	0
577	1117	Q1R616	30S ribosomal protein S17 OS=Escherichia coli (strain UTI89 / UPEC) GN=rpsQ PE=3 SV=1 - [RS17_ECOUT]	3.83597e-05	0	0.000422922	0	0.00244499	0	0	0	0	0	0	1.76333e-05	0	0	577	Q1R616	30S ribosomal protein S17 OS=Escherichia coli (strain UTI89 / UPEC) GN=rpsQ PE=3 SV=1 - [RS17_ECOUT]	0.000147893	6.28694e-05	0.000382775	0.000215169	0	347	745	Q1R616	30S ribosomal protein S17 OS=Escherichia coli (strain UTI89 / UPEC) GN=rpsQ PE=3 SV=1 - [RS17_ECOUT]	0.000283149	0	0	0	0	0	0	0	0	0.000235116	4.8033e-05	433	Q1R616	30S ribosomal protein S17 OS=Escherichia coli (strain UTI89 / UPEC) GN=rpsQ PE=3 SV=1 - [RS17_ECOUT]	5.27232e-05	0	0	0	0	0
708	927	Q1R8K0	tRNA (cytidine/uridine-2'-O-)-methyltransferase TrmJ OS=Escherichia coli (strain UTI89 / UPEC) GN=trmJ PE=3 SV=1 - [TRMJ_ECOUT]	7.67195e-05	0	0	0	0	0	0	0	0	0	0	0.000141066	0	4.5296e-05	725	Q1R8K0	tRNA (cytidine/uridine-2'-O-)-methyltransferase TrmJ OS=Escherichia coli (strain UTI89 / UPEC) GN=trmJ PE=3 SV=1 - [TRMJ_ECOUT]	6.573e-05	0	0	0	0.000337866	348	764	Q1R8K0	tRNA (cytidine/uridine-2'-O-)-methyltransferase TrmJ OS=Escherichia coli (strain UTI89 / UPEC) GN=trmJ PE=3 SV=1 - [TRMJ_ECOUT]	0.00026124	0	0	0	0	0	0	0	0	0.00026124	0	443	Q1R8K0	tRNA (cytidine/uridine-2'-O-)-methyltransferase TrmJ OS=Escherichia coli (strain UTI89 / UPEC) GN=trmJ PE=3 SV=1 - [TRMJ_ECOUT]	5.27232e-05	0	0	0	0	0
960	472	Q1R3T4	Homoserine O-succinyltransferase OS=Escherichia coli (strain UTI89 / UPEC) GN=metA PE=3 SV=1 - [META_ECOUT]	0.000337566	0	0.000634384	0	0	0	0	0	0	0	0	0.000229232	0	0.000634144				0	0	0	0	0	349	808	Q1R3T4	Homoserine O-succinyltransferase OS=Escherichia coli (strain UTI89 / UPEC) GN=metA PE=3 SV=1 - [META_ECOUT]	0.000226686	0	0	0	0	0	0	0	0	0.00013062	9.60661e-05	423	Q1R3T4	Homoserine O-succinyltransferase OS=Escherichia coli (strain UTI89 / UPEC) GN=metA PE=3 SV=1 - [META_ECOUT]	5.27232e-05	0	0	0	0	0
1097	832	Q1R9J4	Acetate CoA-transferase alpha subunit OS=Escherichia coli (strain UTI89 / UPEC) GN=atoD PE=4 SV=1 - [Q1R9J4_ECOUT]	0.000107407	0	0	0	0	0	0	0	0	0	0	0.000141066	0	0.000135888				0	0	0	0	0	350	815	Q1R9J4	Acetate CoA-transferase alpha subunit OS=Escherichia coli (strain UTI89 / UPEC) GN=atoD PE=4 SV=1 - [Q1R9J4_ECOUT]	0.000218256	0	0	0	0	0	0	0	0	2.6124e-05	0.000192132	449	Q1R9J4	Acetate CoA-transferase alpha subunit OS=Escherichia coli (strain UTI89 / UPEC) GN=atoD PE=4 SV=1 - [Q1R9J4_ECOUT]	5.27232e-05	0	0	0	0	0
829	670	Q1R3X7	Bifunctional aspartate kinase II subunit/homoserine dehydrogenase II subunit OS=Escherichia coli (strain UTI89 / UPEC) GN=metL PE=4 SV=1 - [Q1R3X7_ECOUT]	0.000176455	0.00052356	0.000211461	0	0	0	0	0	0	0	0	0.000282132	0	6.7944e-05	870	Q1R3X7	Bifunctional aspartate kinase II subunit/homoserine dehydrogenase II subunit OS=Escherichia coli (strain UTI89 / UPEC) GN=metL PE=4 SV=1 - [Q1R3X7_ECOUT]	1.64325e-05	0	0	0	8.44666e-05	351	859	Q1R3X7	Bifunctional aspartate kinase II subunit/homoserine dehydrogenase II subunit OS=Escherichia coli (strain UTI89 / UPEC) GN=metL PE=4 SV=1 - [Q1R3X7_ECOUT]	0.000148314	0	0	0	0	0	0	0	0	5.2248e-05	9.60661e-05	425	Q1R3X7	Bifunctional aspartate kinase II subunit/homoserine dehydrogenase II subunit OS=Escherichia coli (strain UTI89 / UPEC) GN=metL PE=4 SV=1 - [Q1R3X7_ECOUT]	5.27232e-05	0	0	0	0	0
646	664	Q1R8C6	Bifunctional chorismate mutase/prephenate dehydratase OS=Escherichia coli (strain UTI89 / UPEC) GN=pheA PE=4 SV=1 - [Q1R8C6_ECOUT]	0.000184127	0.00052356	0	0	0	0	0	0	0	0	0	0.0001058	0	0.00033972	659	Q1R8C6	Bifunctional chorismate mutase/prephenate dehydratase OS=Escherichia coli (strain UTI89 / UPEC) GN=pheA PE=4 SV=1 - [Q1R8C6_ECOUT]	9.8595e-05	0	0	3.58616e-05	0.000422333	352	873	Q1R8C6	Bifunctional chorismate mutase/prephenate dehydratase OS=Escherichia coli (strain UTI89 / UPEC) GN=pheA PE=4 SV=1 - [Q1R8C6_ECOUT]	0.00013062	0	0	0	0	0	0	0	0	0.00013062	0	442	Q1R8C6	Bifunctional chorismate mutase/prephenate dehydratase OS=Escherichia coli (strain UTI89 / UPEC) GN=pheA PE=4 SV=1 - [Q1R8C6_ECOUT]	5.27232e-05	0	0	0	0	0
1536	1508	Q1R6F7	Uncharacterized protein OS=Escherichia coli (strain UTI89 / UPEC) GN=yhbY PE=4 SV=1 - [Q1R6F7_ECOUT]	7.67195e-06	0	0	0	0	0	0	0	0	0	0	1.76333e-05	0	0				0	0	0	0	0	353	895	Q1R6F7	Uncharacterized protein OS=Escherichia coli (strain UTI89 / UPEC) GN=yhbY PE=4 SV=1 - [Q1R6F7_ECOUT]	0.000104496	0	0	0	0	0	0	0	0	0.000104496	0	435	Q1R6F7	Uncharacterized protein OS=Escherichia coli (strain UTI89 / UPEC) GN=yhbY PE=4 SV=1 - [Q1R6F7_ECOUT]	5.27232e-05	0	0	0	0	0
443	636	Q1R8U5	Oxidoreductase UcpA OS=Escherichia coli (strain UTI89 / UPEC) GN=ucpA PE=4 SV=1 - [Q1R8U5_ECOUT]	0.000207143	0	0	0	0	0	0	0	0.000538503	0	0	0.000193966	0	0.00033972	446	Q1R8U5	Oxidoreductase UcpA OS=Escherichia coli (strain UTI89 / UPEC) GN=ucpA PE=4 SV=1 - [Q1R8U5_ECOUT]	0.000295785	0.000377216	0	0.000322754	0.0002534	354	934	Q1R8U5	Oxidoreductase UcpA OS=Escherichia coli (strain UTI89 / UPEC) GN=ucpA PE=3 SV=1 - [Q1R8U5_ECOUT]	7.8372e-05	0	0	0	0	0	0	0	0	7.8372e-05	0	446	Q1R8U5	Oxidoreductase UcpA OS=Escherichia coli (strain UTI89 / UPEC) GN=ucpA PE=4 SV=1 - [Q1R8U5_ECOUT]	5.27232e-05	0	0	0	0	0
684	1094	Q1RFG5	D-alanine--D-alanine ligase OS=Escherichia coli (strain UTI89 / UPEC) GN=ddlA PE=3 SV=1 - [Q1RFG5_ECOUT]	4.60317e-05	0	0	0	0	0	0	0	0	0	0.000121095	1.76333e-05	0	9.0592e-05	703	Q1RFG5	D-alanine--D-alanine ligase OS=Escherichia coli (strain UTI89 / UPEC) GN=ddlA PE=3 SV=1 - [Q1RFG5_ECOUT]	8.21625e-05	0	0	7.17231e-05	0.0002534	355	949	Q1RFG5	D-alanine--D-alanine ligase OS=Escherichia coli (strain UTI89 / UPEC) GN=ddlA PE=3 SV=1 - [Q1RFG5_ECOUT]	7.8372e-05	0	0	0	0	0	0	0	0	7.8372e-05	0	461	Q1RFG5	D-alanine--D-alanine ligase OS=Escherichia coli (strain UTI89 / UPEC) GN=ddlA PE=3 SV=1 - [Q1RFG5_ECOUT]	5.27232e-05	0	0	0	0	0
357	856	Q1RES9	Rare lipoprotein A OS=Escherichia coli (strain UTI89 / UPEC) GN=rlpA PE=3 SV=1 - [Q1RES9_ECOUT]	9.97353e-05	0.00017452	0	0	0	0	0	0	0	0	0	0.000193966	0	2.2648e-05	360	Q1RES9	Rare lipoprotein A OS=Escherichia coli (strain UTI89 / UPEC) GN=rlpA PE=3 SV=1 - [Q1RES9_ECOUT]	0.00046011	0.000125739	0	0.000932401	0	359	1145	Q1RES9	Rare lipoprotein A OS=Escherichia coli (strain UTI89 / UPEC) GN=rlpA PE=3 SV=1 - [Q1RES9_ECOUT]	2.6124e-05	0	0	0	0	0	0	0	0	2.6124e-05	0	458	Q1RES9	Rare lipoprotein A OS=Escherichia coli (strain UTI89 / UPEC) GN=rlpA PE=3 SV=1 - [Q1RES9_ECOUT]	5.27232e-05	0	0	0	0	0
538	530	Q1R8L1	Sulfurtransferase OS=Escherichia coli (strain UTI89 / UPEC) GN=sseA PE=4 SV=1 - [Q1R8L1_ECOUT]	0.000283862	0	0	0	0	0	0	0	0	0	0.000121095	0.000387932	0	0.000317072	556	Q1R8L1	Sulfurtransferase OS=Escherichia coli (strain UTI89 / UPEC) GN=sseA PE=4 SV=1 - [Q1R8L1_ECOUT]	0.000164325	6.28694e-05	0	0.000322754	0	356	1100	Q1R8L1	Sulfurtransferase OS=Escherichia coli (strain UTI89 / UPEC) GN=sseA PE=4 SV=1 - [Q1R8L1_ECOUT]	2.6124e-05	0	0	0	0	0	0	0	0	2.6124e-05	0	444	Q1R8L1	Sulfurtransferase OS=Escherichia coli (strain UTI89 / UPEC) GN=sseA PE=4 SV=1 - [Q1R8L1_ECOUT]	5.27232e-05	0	0	0	0	0
553	836	Q1RE86	Penicillin-binding protein 6 OS=Escherichia coli (strain UTI89 / UPEC) GN=dacC PE=3 SV=1 - [Q1RE86_ECOUT]	0.000107407	0	0	0	0	0	0	0	0	0	0	0.000211599	0	4.5296e-05	564	Q1RE86	Penicillin-binding protein 6 OS=Escherichia coli (strain UTI89 / UPEC) GN=dacC PE=3 SV=1 - [Q1RE86_ECOUT]	0.000164325	6.28694e-05	0	0.000322754	0	358	1141	Q1RE86	Penicillin-binding protein 6 OS=Escherichia coli (strain UTI89 / UPEC) GN=dacC PE=3 SV=1 - [Q1RE86_ECOUT]	2.6124e-05	0	0	0	0	0	0	0	0	2.6124e-05	0	456	Q1RE86	Penicillin-binding protein 6 OS=Escherichia coli (strain UTI89 / UPEC) GN=dacC PE=3 SV=1 - [Q1RE86_ECOUT]	5.27232e-05	0	0	0	0	0
570	809	Q1R8L7	Cytoskeleton protein RodZ OS=Escherichia coli (strain UTI89 / UPEC) GN=rodZ PE=3 SV=1 - [RODZ_ECOUT]	0.000115079	0	0.000211461	0	0	0	0	0	0	0	0	0.000141066	0	0.000135888	581	Q1R8L7	Cytoskeleton protein RodZ OS=Escherichia coli (strain UTI89 / UPEC) GN=rodZ PE=3 SV=1 - [RODZ_ECOUT]	0.000147893	0.000125739	0	0.000251031	0	357	1101	Q1R8L7	Cytoskeleton protein RodZ OS=Escherichia coli (strain UTI89 / UPEC) GN=rodZ PE=3 SV=1 - [RODZ_ECOUT]	2.6124e-05	0	0	0	0	0	0	0	0	2.6124e-05	0	445	Q1R8L7	Cytoskeleton protein RodZ OS=Escherichia coli (strain UTI89 / UPEC) GN=rodZ PE=3 SV=1 - [RODZ_ECOUT]	5.27232e-05	0	0	0	0	0
512	712	Q1RC81	Osmotically inducible lipoprotein OS=Escherichia coli (strain UTI89 / UPEC) GN=osmB PE=4 SV=1 - [Q1RC81_ECOUT]	0.000161111	0.00122164	0	0	0	0	0	0	0.00161551	0	0.000242189	0.000141066	0	2.2648e-05	523	Q1RC81	Osmotically inducible lipoprotein OS=Escherichia coli (strain UTI89 / UPEC) GN=osmB PE=4 SV=1 - [Q1RC81_ECOUT]	0.00019719	0	0	0.000430339	0	1279		Q1RC81		0	0	0	0	0	0	0	0	0	0	0	454	Q1RC81	Osmotically inducible lipoprotein OS=Escherichia coli (strain UTI89 / UPEC) GN=osmB PE=4 SV=1 - [Q1RC81_ECOUT]	5.27232e-05	0	0	0	0	0
690	1340	Q1R4R1	Acetolactate synthase isozyme I small subunit OS=Escherichia coli (strain UTI89 / UPEC) GN=ilvN PE=4 SV=1 - [Q1R4R1_ECOUT]	1.53439e-05	0	0	0	0	0	0	0	0	0	0	0	0	4.5296e-05	678	Q1R4R1	Acetolactate synthase isozyme I small subunit OS=Escherichia coli (strain UTI89 / UPEC) GN=ilvN PE=4 SV=1 - [Q1R4R1_ECOUT]	8.21625e-05	0	0	0.000179308	0	1265		Q1R4R1		0	0	0	0	0	0	0	0	0	0	0	429	Q1R4R1	Acetolactate synthase isozyme I small subunit OS=Escherichia coli (strain UTI89 / UPEC) GN=ilvN PE=4 SV=1 - [Q1R4R1_ECOUT]	5.27232e-05	0	0	0	0	0
700	641	Q1R4L1	Phosphate-specific transport system accessory protein PhoU OS=Escherichia coli (strain UTI89 / UPEC) GN=phoU PE=3 SV=1 - [Q1R4L1_ECOUT]	0.000199471	0	0	0	0	0	0	0	0	0	0	0.000335032	0	0.000158536	712	Q1R4L1	Phosphate-specific transport system accessory protein PhoU OS=Escherichia coli (strain UTI89 / UPEC) GN=phoU PE=3 SV=1 - [Q1R4L1_ECOUT]	6.573e-05	6.28694e-05	0	7.17231e-05	8.44666e-05	1264		Q1R4L1		0	0	0	0	0	0	0	0	0	0	0	427	Q1R4L1	Phosphate-specific transport system accessory protein PhoU OS=Escherichia coli (strain UTI89 / UPEC) GN=phoU PE=3 SV=1 - [Q1R4L1_ECOUT]	5.27232e-05	0	0	0	0	0
712	1051	Q1R650	Threonylcarbamoyl-AMP synthase OS=Escherichia coli (strain UTI89 / UPEC) GN=tsaC PE=3 SV=2 - [TSAC_ECOUT]	4.60317e-05	0	0	0	0	0	0	0	0	0	0	8.81663e-05	0	2.2648e-05	713	Q1R650	Threonylcarbamoyl-AMP synthase OS=Escherichia coli (strain UTI89 / UPEC) GN=tsaC PE=3 SV=2 - [TSAC_ECOUT]	6.573e-05	0	0	0.000107585	8.44666e-05	1269		Q1R650		0	0	0	0	0	0	0	0	0	0	0	434	Q1R650	Threonylcarbamoyl-AMP synthase OS=Escherichia coli (strain UTI89 / UPEC) GN=tsaC PE=3 SV=2 - [TSAC_ECOUT]	5.27232e-05	0	0	0	0	0
879	1527	Q1R781	Ribosomal RNA small subunit methyltransferase E OS=Escherichia coli (strain UTI89 / UPEC) GN=yggJ PE=3 SV=1 - [Q1R781_ECOUT]	7.67195e-06	0	0	0	0	0	0	0	0	0	0	1.76333e-05	0	0	897	Q1R781	Ribosomal RNA small subunit methyltransferase E OS=Escherichia coli (strain UTI89 / UPEC) GN=yggJ PE=3 SV=1 - [Q1R781_ECOUT]	1.64325e-05	0	0	3.58616e-05	0	1271		Q1R781		0	0	0	0	0	0	0	0	0	0	0	439	Q1R781	Ribosomal RNA small subunit methyltransferase E OS=Escherichia coli (strain UTI89 / UPEC) GN=yggJ PE=3 SV=1 - [Q1R781_ECOUT]	5.27232e-05	0	0	0	0	0
981	533	Q1RBX7	Putative ABC transporter periplasmic binding protein ydcS OS=Escherichia coli (strain UTI89 / UPEC) GN=ydcS PE=4 SV=1 - [Q1RBX7_ECOUT]	0.000283862	0	0	0	0	0	0	0	0	0	0	0.000423198	0	0.000294424				0	0	0	0	0	1277		Q1RBX7		0	0	0	0	0	0	0	0	0	0	0	452	Q1RBX7	Putative ABC transporter periplasmic binding protein ydcS OS=Escherichia coli (strain UTI89 / UPEC) GN=ydcS PE=4 SV=1 - [Q1RBX7_ECOUT]	5.27232e-05	0	0	0	0	0
1407	1349	Q1R5K6	Uncharacterized protein OS=Escherichia coli (strain UTI89 / UPEC) GN=aufG PE=4 SV=1 - [Q1R5K6_ECOUT]	1.53439e-05	0	0	0	0	0	0	0	0	0	0	3.52665e-05	0	0				0	0	0	0	0	1268		Q1R5K6		0	0	0	0	0	0	0	0	0	0	0	432	Q1R5K6	Uncharacterized protein OS=Escherichia coli (strain UTI89 / UPEC) GN=aufG PE=4 SV=1 - [Q1R5K6_ECOUT]	5.27232e-05	0	0	0	0	0
1516	1484	Q1R4U1	Guanosine-3',5'-bis(Diphosphate) 3'-pyrophosphohydrolase OS=Escherichia coli (strain UTI89 / UPEC) GN=spoT PE=3 SV=1 - [Q1R4U1_ECOUT]	7.67195e-06	0	0	0	0	0	0	0	0	0	0	1.76333e-05	0	0				0	0	0	0	0	1266		Q1R4U1		0	0	0	0	0	0	0	0	0	0	0	430	Q1R4U1	Guanosine-3',5'-bis(Diphosphate) 3'-pyrophosphohydrolase OS=Escherichia coli (strain UTI89 / UPEC) GN=spoT PE=3 SV=1 - [Q1R4U1_ECOUT]	5.27232e-05	0	0	0	0	0
1676	1673	Q1RET3	Lipoyl synthase OS=Escherichia coli (strain UTI89 / UPEC) GN=lipA PE=3 SV=1 - [LIPA_ECOUT]	7.67195e-06	0	0	0	0	0	0	0	0	0	0	0	0	2.2648e-05				0	0	0	0	0	1281		Q1RET3		0	0	0	0	0	0	0	0	0	0	0	459	Q1RET3	Lipoyl synthase OS=Escherichia coli (strain UTI89 / UPEC) GN=lipA PE=3 SV=1 - [LIPA_ECOUT]	5.27232e-05	0	0	0.000769231	0	0
1695	1694	Q1RFP3	2,5-diketo-D-gluconic acid reductase A OS=Escherichia coli (strain UTI89 / UPEC) GN=UTI89_C0320 PE=4 SV=1 - [Q1RFP3_ECOUT]	7.67195e-06	0	0	0	0	0	0	0	0	0	0	1.76333e-05	0	0				0	0	0	0	0	1283		Q1RFP3		0	0	0	0	0	0	0	0	0	0	0	463	Q1RFP3	2,5-diketo-D-gluconic acid reductase A OS=Escherichia coli (strain UTI89 / UPEC) GN=UTI89_C0320 PE=4 SV=1 - [Q1RFP3_ECOUT]	5.27232e-05	0	0	0	0	0
		Q1R2N4	Uncharacterized protein OS=Escherichia coli (strain UTI89 / UPEC) GN=UTI89_C4977 PE=4 SV=1 - [Q1R2N4_ECOUT]	0	0	0	0	0	0	0	0	0	0	0	0	0	0	0			0	0	0	0	0	1261		Q1R2N4		0	0	0	0	0	0	0	0	0	0	0	419	Q1R2N4	Uncharacterized protein OS=Escherichia coli (strain UTI89 / UPEC) GN=UTI89_C4977 PE=4 SV=1 - [Q1R2N4_ECOUT]	5.27232e-05	0	0	0	0	0
		Q1R2T0	Putative response regulator OS=Escherichia coli (strain UTI89 / UPEC) GN=UTI89_C4931 PE=4 SV=1 - [Q1R2T0_ECOUT]	0	0	0	0	0	0	0	0	0	0	0	0	0	0	0			0	0	0	0	0	1262		Q1R2T0		0	0	0	0	0	0	0	0	0	0	0	420	Q1R2T0	Putative response regulator OS=Escherichia coli (strain UTI89 / UPEC) GN=UTI89_C4931 PE=4 SV=1 - [Q1R2T0_ECOUT]	5.27232e-05	0	0	0	0	0.00147167
		Q1R3H9	Uncharacterized protein OS=Escherichia coli (strain UTI89 / UPEC) GN=yjcR PE=4 SV=1 - [Q1R3H9_ECOUT]	0	0	0	0	0	0	0	0	0	0	0	0	0	0	0			0	0	0	0	0	1263		Q1R3H9		0	0	0	0	0	0	0	0	0	0	0	421	Q1R3H9	Uncharacterized protein OS=Escherichia coli (strain UTI89 / UPEC) GN=yjcR PE=4 SV=1 - [Q1R3H9_ECOUT]	5.27232e-05	0	0.000554631	0	0	0
		Q1R581	Uncharacterized protein OS=Escherichia coli (strain UTI89 / UPEC) GN=yhjD PE=4 SV=1 - [Q1R581_ECOUT]	0	0	0	0	0	0	0	0	0	0	0	0	0	0	0			0	0	0	0	0	1267		Q1R581		0	0	0	0	0	0	0	0	0	0	0	431	Q1R581	Uncharacterized protein OS=Escherichia coli (strain UTI89 / UPEC) GN=yhjD PE=4 SV=1 - [Q1R581_ECOUT]	5.27232e-05	0	0	0	0	0
		Q1R6F9;A8AQ68	Ribosomal RNA large subunit methyltransferase E OS=Escherichia coli (strain UTI89 / UPEC) GN=rlmE PE=3 SV=1 - [RLME_ECOUT]	0	0	0	0	0	0	0	0	0	0	0	0	0	0	0			0	0	0	0	0	1270		Q1R6F9;A8AQ68		0	0	0	0	0	0	0	0	0	0	0	436	Q1R6F9;A8AQ68	Ribosomal RNA large subunit methyltransferase E OS=Escherichia coli (strain UTI89 / UPEC) GN=rlmE PE=3 SV=1 - [RLME_ECOUT]	5.27232e-05	0	0	0	0	0
		Q1R796	PTS system, mannitol (Cryptic)-specific IIBC component OS=Escherichia coli (strain UTI89 / UPEC) GN=cmtA PE=4 SV=1 - [Q1R796_ECOUT]	0	0	0	0	0	0	0	0	0	0	0	0	0	0	0			0	0	0	0	0	1272		Q1R796		0	0	0	0	0	0	0	0	0	0	0	440	Q1R796	PTS system, mannitol (Cryptic)-specific IIBC component OS=Escherichia coli (strain UTI89 / UPEC) GN=cmtA PE=4 SV=1 - [Q1R796_ECOUT]	5.27232e-05	0	0	0	0	0
		Q1R7Z8	PTS system, glucitol/sorbitol-specific IIC2 component OS=Escherichia coli (strain UTI89 / UPEC) GN=srlA PE=4 SV=1 - [Q1R7Z8_ECOUT]	0	0	0	0	0	0	0	0	0	0	0	0	0	0	0			0	0	0	0	0	1273		Q1R7Z8		0	0	0	0	0	0	0	0	0	0	0	441	Q1R7Z8	PTS system, glucitol/sorbitol-specific IIC2 component OS=Escherichia coli (strain UTI89 / UPEC) GN=srlA PE=4 SV=1 - [Q1R7Z8_ECOUT]	5.27232e-05	0	0	0	0	0
		Q1R998	Cell division protein DedD OS=Escherichia coli (strain UTI89 / UPEC) GN=dedD PE=3 SV=1 - [Q1R998_ECOUT]	0	0	0	0	0	0	0	0	0	0	0	0	0	0	0			0	0	0	0	0	1274		Q1R998		0	0	0	0	0	0	0	0	0	0	0	448	Q1R998	Cell division protein DedD OS=Escherichia coli (strain UTI89 / UPEC) GN=dedD PE=3 SV=1 - [Q1R998_ECOUT]	5.27232e-05	0	0	0	0	0
		Q1RB65	Hypothetical symporter YdjN OS=Escherichia coli (strain UTI89 / UPEC) GN=ydjN PE=4 SV=1 - [Q1RB65_ECOUT]	0	0	0	0	0	0	0	0	0	0	0	0	0	0	0			0	0	0	0	0	1275		Q1RB65		0	0	0	0	0	0	0	0	0	0	0	450	Q1RB65	Hypothetical symporter YdjN OS=Escherichia coli (strain UTI89 / UPEC) GN=ydjN PE=4 SV=1 - [Q1RB65_ECOUT]	5.27232e-05	0	0	0	0	0
		Q1RBR8	Periplasmic chaperone FmlB protein OS=Escherichia coli (strain UTI89 / UPEC) GN=fmlB PE=3 SV=1 - [Q1RBR8_ECOUT]	0	0	0	0	0	0	0	0	0	0	0	0	0	0	0			0	0	0	0	0	1276		Q1RBR8		0	0	0	0	0	0	0	0	0	0	0	451	Q1RBR8	Periplasmic chaperone FmlB protein OS=Escherichia coli (strain UTI89 / UPEC) GN=fmlB PE=3 SV=1 - [Q1RBR8_ECOUT]	5.27232e-05	0	0	0	0	0
		Q1RC47	Uncharacterized ABC transporter ATP-binding protein YcjV OS=Escherichia coli (strain UTI89 / UPEC) GN=ycjV PE=4 SV=1 - [YCJV_ECOUT]	0	0	0	0	0	0	0	0	0	0	0	0	0	0	0			0	0	0	0	0	1278		Q1RC47		0	0	0	0	0	0	0	0	0	0	0	453	Q1RC47	Uncharacterized ABC transporter ATP-binding protein YcjV OS=Escherichia coli (strain UTI89 / UPEC) GN=ycjV PE=4 SV=1 - [YCJV_ECOUT]	5.27232e-05	0	0	0	0	0
		Q1REN5	Hypothetical lipoprotein YbfN OS=Escherichia coli (strain UTI89 / UPEC) GN=ybfN PE=4 SV=1 - [Q1REN5_ECOUT]	0	0	0	0	0	0	0	0	0	0	0	0	0	0	0			0	0	0	0	0	1280		Q1REN5		0	0	0	0	0	0	0	0	0	0	0	457	Q1REN5	Hypothetical lipoprotein YbfN OS=Escherichia coli (strain UTI89 / UPEC) GN=ybfN PE=4 SV=1 - [Q1REN5_ECOUT]	5.27232e-05	0	0	0	0	0
		Q1RFM2	NAD/NADP-dependent betaine aldehyde dehydrogenase OS=Escherichia coli (strain UTI89 / UPEC) GN=betB PE=3 SV=1 - [Q1RFM2_ECOUT]	0	0	0	0	0	0	0	0	0	0	0	0	0	0	0			0	0	0	0	0	1282		Q1RFM2		0	0	0	0	0	0	0	0	0	0	0	462	Q1RFM2	NAD/NADP-dependent betaine aldehyde dehydrogenase OS=Escherichia coli (strain UTI89 / UPEC) GN=betB PE=3 SV=1 - [Q1RFM2_ECOUT]	5.27232e-05	0	0	0	0	0
1189	1018	Q1R7L1	Uncharacterized protein OS=Escherichia coli (strain UTI89 / UPEC) GN=UTI89_C3204 PE=4 SV=1 - [Q1R7L1_ECOUT]	5.37036e-05	0.00052356	0	0	0	0	0	0	0.000538503	0	0.000363284	0	0	0				0	0	0	0	0	360	179	Q1R7L1	Uncharacterized protein OS=Escherichia coli (strain UTI89 / UPEC) GN=UTI89_C3204 PE=4 SV=1 - [Q1R7L1_ECOUT]	0.00987155	0.00911854	0	0	0	0	0.000753012	0	0	0	0	501	Q1R7L1	Uncharacterized protein OS=Escherichia coli (strain UTI89 / UPEC) GN=UTI89_C3204 PE=4 SV=1 - [Q1R7L1_ECOUT]	2.63616e-05	0	0	0	0	0
68	306	Q1REZ8	Outer membrane protein 3b (A), protease VII OS=Escherichia coli (strain UTI89 / UPEC) GN=ompT PE=4 SV=1 - [Q1REZ8_ECOUT]	0.000690475	0.0008726	0.000845845	0	0	0	0	0	0	0	0.000847663	0.000899296	0	0.000520904	78	Q1REZ8	Outer membrane protein 3b (A), protease VII OS=Escherichia coli (strain UTI89 / UPEC) GN=ompT PE=4 SV=1 - [Q1REZ8_ECOUT]	0.00318791	0.00446372	0.00248804	0.00344271	0.00118253	361	291	Q1REZ8	Outer membrane protein 3b (A), protease VII OS=Escherichia coli (strain UTI89 / UPEC) GN=ompT PE=4 SV=1 - [Q1REZ8_ECOUT]	0.00382746	0	0	0.00300752	0	0	0	0	0	0.000339612	0.00048033	524	Q1REZ8	Outer membrane protein 3b (A), protease VII OS=Escherichia coli (strain UTI89 / UPEC) GN=ompT PE=4 SV=1 - [Q1REZ8_ECOUT]	2.63616e-05	0	0	0	0	0
1035	690	Q1R7G0	Putative dehydratase OS=Escherichia coli (strain UTI89 / UPEC) GN=ygeX PE=4 SV=1 - [Q1R7G0_ECOUT]	0.000168783	0	0	0	0	0	0	0	0	0	0	0.000370299	0	2.2648e-05				0	0	0	0	0	362	534	Q1R7G0	Putative dehydratase OS=Escherichia coli (strain UTI89 / UPEC) GN=ygeX PE=4 SV=1 - [Q1R7G0_ECOUT]	0.000884835	0	0	0	0	0	0	0	0	0.000548604	0.000336231	498	Q1R7G0	Putative dehydratase OS=Escherichia coli (strain UTI89 / UPEC) GN=ygeX PE=4 SV=1 - [Q1R7G0_ECOUT]	2.63616e-05	0	0	0	0	0
436	897	Q1R814	Regulator of plasmid McrB operon OS=Escherichia coli (strain UTI89 / UPEC) GN=mprA PE=4 SV=1 - [Q1R814_ECOUT]	8.43914e-05	0	0	0	0	0	0	0	0	0	0	0.000123433	0	9.0592e-05	436	Q1R814	Regulator of plasmid McrB operon OS=Escherichia coli (strain UTI89 / UPEC) GN=mprA PE=4 SV=1 - [Q1R814_ECOUT]	0.000312218	0.000314347	0.000191388	0.000251031	0.0005068	363	592	Q1R814	Regulator of plasmid McrB operon OS=Escherichia coli (strain UTI89 / UPEC) GN=mprA PE=4 SV=1 - [Q1R814_ECOUT]	0.000571347	0	0	0	0	0	0	0	0	0.000235116	0.000336231	503	Q1R814	Regulator of plasmid McrB operon OS=Escherichia coli (strain UTI89 / UPEC) GN=mprA PE=4 SV=1 - [Q1R814_ECOUT]	2.63616e-05	0	0	0	0	0
231	639	Q1R1Q3	Surface exclusion outer membrane protein OS=Escherichia coli (strain UTI89 / UPEC) GN=traT PE=4 SV=1 - [Q1R1Q3_ECOUT]	0.000199471	0	0.000422922	0	0	0	0	0	0	0	0.000363284	0.000211599	0	0.000203832	230	Q1R1Q3	Surface exclusion outer membrane protein OS=Escherichia coli (strain UTI89 / UPEC) GN=traT PE=4 SV=1 - [Q1R1Q3_ECOUT]	0.000887355	0.00125739	0.000956938	0.000824816	0.0005068	364	618	Q1R1Q3	Surface exclusion outer membrane protein OS=Escherichia coli (strain UTI89 / UPEC) GN=traT PE=4 SV=1 - [Q1R1Q3_ECOUT]	0.00050562	0	0	0	0	0	0	0	0	0.000313488	0.000192132	464	Q1R1Q3	Surface exclusion outer membrane protein OS=Escherichia coli (strain UTI89 / UPEC) GN=traT PE=4 SV=1 - [Q1R1Q3_ECOUT]	2.63616e-05	0	0	0	0	0
1165	979	Q1R5M7	Uncharacterized protein OS=Escherichia coli (strain UTI89 / UPEC) GN=yhgF PE=4 SV=1 - [Q1R5M7_ECOUT]	6.13756e-05	0.00034904	0	0	0	0	0	0	0	0	0	5.28998e-05	0	6.7944e-05				0	0	0	0	0	365	631	Q1R5M7	Uncharacterized protein OS=Escherichia coli (strain UTI89 / UPEC) GN=yhgF PE=4 SV=1 - [Q1R5M7_ECOUT]	0.000486618	0	0	0	0	0	0	0	0.000486618	0	0	490	Q1R5M7	Uncharacterized protein OS=Escherichia coli (strain UTI89 / UPEC) GN=yhgF PE=4 SV=1 - [Q1R5M7_ECOUT]	2.63616e-05	0	0	0	0	0
352	129	Q1R3U1	Vitamin B12 transporter BtuB OS=Escherichia coli (strain UTI89 / UPEC) GN=btuB PE=3 SV=2 - [BTUB_ECOUT]	0.0016418	0	0.000422922	0	0	0	0	0	0	0	0.000121095	0.00193966	0	0.00228745	354	Q1R3U1	Vitamin B12 transporter BtuB OS=Escherichia coli (strain UTI89 / UPEC) GN=btuB PE=3 SV=2 - [BTUB_ECOUT]	0.00046011	0.000125739	0	0.000896539	8.44666e-05	366	733	Q1R3U1	Vitamin B12 transporter BtuB OS=Escherichia coli (strain UTI89 / UPEC) GN=btuB PE=3 SV=2 - [BTUB_ECOUT]	0.000297421	0	0.000271297	0	0	0	0	0	0	2.6124e-05	0	481	Q1R3U1	Vitamin B12 transporter BtuB OS=Escherichia coli (strain UTI89 / UPEC) GN=btuB PE=3 SV=2 - [BTUB_ECOUT]	2.63616e-05	0	0	0	0	0
1746		Q1R4E3	TDP-N-acetylfucosamine:lipid II N-acetylfucosaminyltransferase OS=Escherichia coli (strain UTI89 / UPEC) GN=wecF PE=3 SV=1 - [WECF_ECOUT]	0	0	0	0	0	0	0	0	0	0	0	0	0	0	0	Q1R4E3	TDP-N-acetylfucosamine:lipid II N-acetylfucosaminyltransferase OS=Escherichia coli (strain UTI89 / UPEC) GN=wecF PE=3 SV=1 - [WECF_ECOUT]	1.64325e-05	0	0	0	8.44666e-05	367	756	Q1R4E3	TDP-N-acetylfucosamine:lipid II N-acetylfucosaminyltransferase OS=Escherichia coli (strain UTI89 / UPEC) GN=wecF PE=3 SV=1 - [WECF_ECOUT]	0.000271297	0	0.000271297	0	0	0	0	0	0	0	0	484	Q1R4E3	TDP-N-acetylfucosamine:lipid II N-acetylfucosaminyltransferase OS=Escherichia coli (strain UTI89 / UPEC) GN=wecF PE=3 SV=1 - [WECF_ECOUT]	2.63616e-05	0	0	0	0	0
522	234	Q1R7V7	Hydroxypyruvate isomerase OS=Escherichia coli (strain UTI89 / UPEC) GN=ygbM PE=3 SV=1 - [Q1R7V7_ECOUT]	0.000974337	0	0	0	0	0	0	0	0	0	0	0.0011638	0	0.00138153	531	Q1R7V7	Hydroxypyruvate isomerase OS=Escherichia coli (strain UTI89 / UPEC) GN=ygbM PE=3 SV=1 - [Q1R7V7_ECOUT]	0.000180758	0.000125739	0	0.000322754	0	368	790	Q1R7V7	Hydroxypyruvate isomerase OS=Escherichia coli (strain UTI89 / UPEC) GN=ygbM PE=3 SV=1 - [Q1R7V7_ECOUT]	0.000240165	0	0	0	0	0	0	0	0	0	0.000240165	502	Q1R7V7	Hydroxypyruvate isomerase OS=Escherichia coli (strain UTI89 / UPEC) GN=ygbM PE=3 SV=1 - [Q1R7V7_ECOUT]	2.63616e-05	0	0	0	0	0
1603	1585	Q1RA78	Uncharacterized protein OS=Escherichia coli (strain UTI89 / UPEC) GN=UTI89_C2268 PE=4 SV=1 - [Q1RA78_ECOUT]	7.67195e-06	0	0	0	0	0	0	0	0	0	0.000121095	0	0	0				0	0	0	0	0	369	795	Q1RA78	Uncharacterized protein OS=Escherichia coli (strain UTI89 / UPEC) GN=UTI89_C2268 PE=4 SV=1 - [Q1RA78_ECOUT]	0.000236574	0	0	0	0	0	0	0.000236574	0	0	0	510	Q1RA78	Uncharacterized protein OS=Escherichia coli (strain UTI89 / UPEC) GN=UTI89_C2268 PE=4 SV=1 - [Q1RA78_ECOUT]	2.63616e-05	0	0	0	0	0
1192	1022	Q1R9D0	NADH-quinone oxidoreductase subunit B OS=Escherichia coli (strain UTI89 / UPEC) GN=nuoB PE=3 SV=1 - [NUOB_ECOUT]	5.37036e-05	0	0	0	0	0	0	0	0	0	0	3.52665e-05	0	0.00011324				0	0	0	0	0	370	901	Q1R9D0	NADH-quinone oxidoreductase subunit B OS=Escherichia coli (strain UTI89 / UPEC) GN=nuoB PE=3 SV=1 - [NUOB_ECOUT]	0.000104496	0	0	0	0	0	0	0	0	0.000104496	0	505	Q1R9D0	NADH-quinone oxidoreductase subunit B OS=Escherichia coli (strain UTI89 / UPEC) GN=nuoB PE=3 SV=1 - [NUOB_ECOUT]	2.63616e-05	0	0	0	0	0
617	871	Q1RA57	Protein YeeZ OS=Escherichia coli (strain UTI89 / UPEC) GN=UTI89_C2289 PE=4 SV=1 - [Q1RA57_ECOUT]	9.20634e-05	0	0	0	0	0	0	0	0	0	0	7.05331e-05	0	0.000181184	629	Q1RA57	Protein YeeZ OS=Escherichia coli (strain UTI89 / UPEC) GN=UTI89_C2289 PE=4 SV=1 - [Q1RA57_ECOUT]	0.000115028	0	0	0.000215169	8.44666e-05	371	912	Q1RA57	Protein YeeZ OS=Escherichia coli (strain UTI89 / UPEC) GN=UTI89_C2289 PE=4 SV=1 - [Q1RA57_ECOUT]	0.000100281	0	0	0	0	0	0	0	0	5.2248e-05	4.8033e-05	509	Q1RA57	Protein YeeZ OS=Escherichia coli (strain UTI89 / UPEC) GN=UTI89_C2289 PE=4 SV=1 - [Q1RA57_ECOUT]	2.63616e-05	0	0	0	0	0
839	876	Q1RDT9	Uncharacterized protein OS=Escherichia coli (strain UTI89 / UPEC) GN=ycbJ PE=4 SV=1 - [Q1RDT9_ECOUT]	9.20634e-05	0	0	0	0	0	0	0	0	0	0	0.0001058	0	0.000135888	952	Q1RDT9	Uncharacterized protein OS=Escherichia coli (strain UTI89 / UPEC) GN=ycbJ PE=4 SV=1 - [Q1RDT9_ECOUT]	1.64325e-05	0	0	3.58616e-05	0	372	945	Q1RDT9	Uncharacterized protein OS=Escherichia coli (strain UTI89 / UPEC) GN=ycbJ PE=4 SV=1 - [Q1RDT9_ECOUT]	7.8372e-05	0	0	0	0	0	0	0	0	7.8372e-05	0	518	Q1RDT9	Uncharacterized protein OS=Escherichia coli (strain UTI89 / UPEC) GN=ycbJ PE=4 SV=1 - [Q1RDT9_ECOUT]	2.63616e-05	0	0	0	0	0
601	422	Q1R3N7	Qor subunit of quinone oxidoreductase OS=Escherichia coli (strain UTI89 / UPEC) GN=qor PE=4 SV=1 - [Q1R3N7_ECOUT]	0.000421957	0	0	0.00100857	0	0	0	0	0	0	0.000242189	0.000687697	0	0.000271776	613	Q1R3N7	Qor subunit of quinone oxidoreductase OS=Escherichia coli (strain UTI89 / UPEC) GN=qor PE=4 SV=1 - [Q1R3N7_ECOUT]	0.000115028	0.000188608	0	0.000143446	0	373	954	Q1R3N7	Qor subunit of quinone oxidoreductase OS=Escherichia coli (strain UTI89 / UPEC) GN=qor PE=4 SV=1 - [Q1R3N7_ECOUT]	7.4157e-05	0	0	0	0	0	0	0	0	2.6124e-05	4.8033e-05	480	Q1R3N7	Qor subunit of quinone oxidoreductase OS=Escherichia coli (strain UTI89 / UPEC) GN=qor PE=4 SV=1 - [Q1R3N7_ECOUT]	2.63616e-05	0	0	0	0	0
734	845	Q1R6T4	3,4-dihydroxy-2-butanone 4-phosphate synthase OS=Escherichia coli (strain UTI89 / UPEC) GN=ribB PE=3 SV=1 - [RIBB_ECOUT]	9.97353e-05	0	0	0	0	0	0	0	0	0	0	8.81663e-05	0	0.000181184	758	Q1R6T4	3,4-dihydroxy-2-butanone 4-phosphate synthase OS=Escherichia coli (strain UTI89 / UPEC) GN=ribB PE=3 SV=1 - [RIBB_ECOUT]	4.92975e-05	0	0	0.000107585	0	374	979	Q1R6T4	3,4-dihydroxy-2-butanone 4-phosphate synthase OS=Escherichia coli (strain UTI89 / UPEC) GN=ribB PE=3 SV=1 - [RIBB_ECOUT]	5.2248e-05	0	0	0	0	0	0	0	0	5.2248e-05	0	497	Q1R6T4	3,4-dihydroxy-2-butanone 4-phosphate synthase OS=Escherichia coli (strain UTI89 / UPEC) GN=ribB PE=3 SV=1 - [RIBB_ECOUT]	2.63616e-05	0	0	0	0	0
1715		Q1RA19	GDP-mannose 4,6-dehydratase OS=Escherichia coli (strain UTI89 / UPEC) GN=gmd PE=3 SV=1 - [Q1RA19_ECOUT]	0	0	0	0	0	0	0	0	0	0	0	0	0	0	0	Q1RA19	GDP-mannose 4,6-dehydratase OS=Escherichia coli (strain UTI89 / UPEC) GN=gmd PE=3 SV=1 - [Q1RA19_ECOUT]	8.21625e-05	6.28694e-05	0	3.58616e-05	0.0002534	375	993	Q1RA19	GDP-mannose 4,6-dehydratase OS=Escherichia coli (strain UTI89 / UPEC) GN=gmd PE=3 SV=1 - [Q1RA19_ECOUT]	5.2248e-05	0	0	0	0	0	0	0	0	5.2248e-05	0	507	Q1RA19	GDP-mannose 4,6-dehydratase OS=Escherichia coli (strain UTI89 / UPEC) GN=gmd PE=3 SV=1 - [Q1RA19_ECOUT]	2.63616e-05	0	0	0	0	0
628	1217	Q1REE3	Molybdopterin converting factor subunit 2 OS=Escherichia coli (strain UTI89 / UPEC) GN=moaE PE=4 SV=1 - [Q1REE3_ECOUT]	3.06878e-05	0	0	0	0	0	0	0	0	0	0	3.52665e-05	0	4.5296e-05	638	Q1REE3	Molybdopterin converting factor subunit 2 OS=Escherichia coli (strain UTI89 / UPEC) GN=moaE PE=4 SV=1 - [Q1REE3_ECOUT]	0.000115028	0	0	3.58616e-05	0.0005068	376	1143	Q1REE3	Molybdopterin converting factor subunit 2 OS=Escherichia coli (strain UTI89 / UPEC) GN=moaE PE=4 SV=1 - [Q1REE3_ECOUT]	2.6124e-05	0	0	0	0	0	0	0	0	2.6124e-05	0	521	Q1REE3	Molybdopterin converting factor subunit 2 OS=Escherichia coli (strain UTI89 / UPEC) GN=moaE PE=4 SV=1 - [Q1REE3_ECOUT]	2.63616e-05	0	0	0	0	0
		Q1RF25	2-hydroxy-3-oxopropionate reductase OS=Escherichia coli (strain UTI89 / UPEC) GN=ybbQ PE=4 SV=1 - [Q1RF25_ECOUT]	0	0	0	0	0	0	0	0	0	0	0	0	0	0	0			0	0	0	0	0	377	1148	Q1RF25	2-hydroxy-3-oxopropionate reductase OS=Escherichia coli (strain UTI89 / UPEC) GN=ybbQ PE=4 SV=1 - [Q1RF25_ECOUT]	2.6124e-05	0	0	0	0	0	0	0	0	2.6124e-05	0	525	Q1RF25	2-hydroxy-3-oxopropionate reductase OS=Escherichia coli (strain UTI89 / UPEC) GN=ybbQ PE=4 SV=1 - [Q1RF25_ECOUT]	2.63616e-05	0	0	0	0	0
240	1224	Q1REX0	Ferrienterobactin-binding periplasmic protein OS=Escherichia coli (strain UTI89 / UPEC) GN=fepB PE=4 SV=1 - [Q1REX0_ECOUT]	3.06878e-05	0	0	0	0	0	0	0	0	0	0	7.05331e-05	0	0	241	Q1REX0	Ferrienterobactin-binding periplasmic protein OS=Escherichia coli (strain UTI89 / UPEC) GN=fepB PE=4 SV=1 - [Q1REX0_ECOUT]	0.00085449	0.000691563	0.000191388	0.0013986	8.44666e-05	1327		Q1REX0		0	0	0	0	0	0	0	0	0	0	0	523	Q1REX0	Ferrienterobactin-binding periplasmic protein OS=Escherichia coli (strain UTI89 / UPEC) GN=fepB PE=4 SV=1 - [Q1REX0_ECOUT]	2.63616e-05	0	0	0	0	0
355	339	Q1RFK1	Uncharacterized protein OS=Escherichia coli (strain UTI89 / UPEC) GN=yahO PE=4 SV=1 - [Q1RFK1_ECOUT]	0.00059074	0	0	0	0	0	0	0	0	0	0	0.000617164	0.00302297	0.000837976	361	Q1RFK1	Uncharacterized protein OS=Escherichia coli (strain UTI89 / UPEC) GN=yahO PE=4 SV=1 - [Q1RFK1_ECOUT]	0.00046011	0.000628694	0	0.000645508	0	1332		Q1RFK1		0	0	0	0	0	0	0	0	0	0	0	530	Q1RFK1	Uncharacterized protein OS=Escherichia coli (strain UTI89 / UPEC) GN=yahO PE=4 SV=1 - [Q1RFK1_ECOUT]	2.63616e-05	0	0	0	0	0
638	519	Q1RCP3	Periplasmic trehalase OS=Escherichia coli (strain UTI89 / UPEC) GN=treA PE=3 SV=1 - [TREA_ECOUT]	0.000291534	0	0	0	0	0	0	0	0	0	0.000605473	0.000423198	0	0.000203832	668	Q1RCP3	Periplasmic trehalase OS=Escherichia coli (strain UTI89 / UPEC) GN=treA PE=3 SV=1 - [TREA_ECOUT]	9.8595e-05	6.28694e-05	0	0.000179308	0	1321		Q1RCP3		0	0	0	0	0	0	0	0	0	0	0	515	Q1RCP3	Periplasmic trehalase OS=Escherichia coli (strain UTI89 / UPEC) GN=treA PE=3 SV=1 - [TREA_ECOUT]	2.63616e-05	0	0	0	0	0.000735835
796	1181	Q1R695	CsrA activity inhibitor TldD OS=Escherichia coli (strain UTI89 / UPEC) GN=tldD PE=4 SV=1 - [Q1R695_ECOUT]	3.06878e-05	0	0	0	0	0	0	0	0	0	0.000121095	1.76333e-05	0	4.5296e-05	798	Q1R695	CsrA activity inhibitor TldD OS=Escherichia coli (strain UTI89 / UPEC) GN=tldD PE=4 SV=1 - [Q1R695_ECOUT]	3.2865e-05	0	0	7.17231e-05	0	1308		Q1R695		0	0	0	0	0	0	0	0	0	0	0	493	Q1R695	CsrA activity inhibitor TldD OS=Escherichia coli (strain UTI89 / UPEC) GN=tldD PE=4 SV=1 - [Q1R695_ECOUT]	2.63616e-05	0	0	0	0	0
816	1657	Q1RE45	Macrolide-specific efflux protein MacA OS=Escherichia coli (strain UTI89 / UPEC) GN=macA PE=3 SV=1 - [Q1RE45_ECOUT]	7.67195e-06	0	0	0	0	0	0	0	0	0	0	1.76333e-05	0	0	835	Q1RE45	Macrolide-specific efflux protein MacA OS=Escherichia coli (strain UTI89 / UPEC) GN=macA PE=3 SV=1 - [Q1RE45_ECOUT]	3.2865e-05	0	0	7.17231e-05	0	1325		Q1RE45		0	0	0	0	0	0	0	0	0	0	0	520	Q1RE45	Macrolide-specific efflux protein MacA OS=Escherichia coli (strain UTI89 / UPEC) GN=macA PE=3 SV=1 - [Q1RE45_ECOUT]	2.63616e-05	0	0	0	0	0
866	1323	Q1R2Y8	IdnT L-idonate Gnt tranporter OS=Escherichia coli (strain UTI89 / UPEC) GN=idnT PE=4 SV=1 - [Q1R2Y8_ECOUT]	1.53439e-05	0	0	0	0	0	0	0	0	0.000666223	0	1.76333e-05	0	0	861	Q1R2Y8	IdnT L-idonate Gnt tranporter OS=Escherichia coli (strain UTI89 / UPEC) GN=idnT PE=4 SV=1 - [Q1R2Y8_ECOUT]	1.64325e-05	0	0	0	8.44666e-05	1292		Q1R2Y8		0	0	0	0	0	0	0	0	0	0	0	473	Q1R2Y8	IdnT L-idonate Gnt tranporter OS=Escherichia coli (strain UTI89 / UPEC) GN=idnT PE=4 SV=1 - [Q1R2Y8_ECOUT]	2.63616e-05	0	0	0	0	0
867	1345	Q1R544	Putative outer membrane protein OS=Escherichia coli (strain UTI89 / UPEC) GN=yiaD PE=3 SV=1 - [Q1R544_ECOUT]	1.53439e-05	0.00034904	0	0	0	0	0	0	0	0	0	0	0	0	881	Q1R544	Putative outer membrane protein OS=Escherichia coli (strain UTI89 / UPEC) GN=yiaD PE=3 SV=1 - [Q1R544_ECOUT]	1.64325e-05	0	0	0	8.44666e-05	1302		Q1R544		0	0	0	0	0	0	0	0	0	0	0	486	Q1R544	Putative outer membrane protein OS=Escherichia coli (strain UTI89 / UPEC) GN=yiaD PE=3 SV=1 - [Q1R544_ECOUT]	2.63616e-05	0	0	0	0	0
999	580	Q1R301	Uncharacterized protein OS=Escherichia coli (strain UTI89 / UPEC) GN=yjgK PE=4 SV=1 - [Q1R301_ECOUT]	0.00023783	0	0	0	0	0	0	0	0	0	0	0.000440832	0	0.000135888				0	0	0	0	0	1293		Q1R301		0	0	0	0	0	0	0	0	0	0	0	474	Q1R301	Uncharacterized protein OS=Escherichia coli (strain UTI89 / UPEC) GN=yjgK PE=4 SV=1 - [Q1R301_ECOUT]	2.63616e-05	0	0	0	0	0
1200	1037	Q1RFG0	Phosphate starvation-induced protein OS=Escherichia coli (strain UTI89 / UPEC) GN=psiF PE=4 SV=1 - [Q1RFG0_ECOUT]	5.37036e-05	0	0	0	0	0	0	0	0	0	0	0.000123433	0	0				0	0	0	0	0	1331		Q1RFG0		0	0	0	0	0	0	0	0	0	0	0	529	Q1RFG0	Phosphate starvation-induced protein OS=Escherichia coli (strain UTI89 / UPEC) GN=psiF PE=4 SV=1 - [Q1RFG0_ECOUT]	2.63616e-05	0	0	0	0	0
1203	1040	Q1R2B2	DNA adenine methylase OS=Escherichia coli (strain UTI89 / UPEC) GN=UTI89_C5102 PE=4 SV=1 - [Q1R2B2_ECOUT]	4.60317e-05	0	0	0	0	0	0	0	0	0	0	5.28998e-05	0.00181378	0				0	0	0	0	0	1286		Q1R2B2		0	0	0	0	0	0	0	0	0	0	0	467	Q1R2B2	DNA adenine methylase OS=Escherichia coli (strain UTI89 / UPEC) GN=UTI89_C5102 PE=4 SV=1 - [Q1R2B2_ECOUT]	2.63616e-05	0	0	0	0	0
1283	1162	Q1R3N6	Putative oxidoreductase OS=Escherichia coli (strain UTI89 / UPEC) GN=UTI89_C4620 PE=4 SV=1 - [Q1R3N6_ECOUT]	3.06878e-05	0	0	0	0	0	0	0	0	0	0	0	0.00120919	0				0	0	0	0	0	1298		Q1R3N6		0	0	0	0	0	0	0	0	0	0	0	479	Q1R3N6	Putative oxidoreductase OS=Escherichia coli (strain UTI89 / UPEC) GN=UTI89_C4620 PE=4 SV=1 - [Q1R3N6_ECOUT]	2.63616e-05	0	0	0	0	0
1529	1500	Q1R662	Acriflavine resistance protein F OS=Escherichia coli (strain UTI89 / UPEC) GN=acrF PE=3 SV=1 - [Q1R662_ECOUT]	7.67195e-06	0	0	0	0	0	0	0	0	0	0	0	0	2.2648e-05				0	0	0	0	0	1307		Q1R662		0	0	0	0	0	0	0	0	0	0	0	492	Q1R662	Acriflavine resistance protein F OS=Escherichia coli (strain UTI89 / UPEC) GN=acrF PE=3 SV=1 - [Q1R662_ECOUT]	2.63616e-05	0	0	0	0	0
1534	1506	Q1R6E4	Uncharacterized protein OS=Escherichia coli (strain UTI89 / UPEC) GN=yrbB PE=4 SV=1 - [Q1R6E4_ECOUT]	7.67195e-06	0	0	0	0	0	0	0	0	0	0	0	0	2.2648e-05				0	0	0	0	0	1309		Q1R6E4		0	0	0	0	0	0	0	0	0	0	0	494	Q1R6E4	Uncharacterized protein OS=Escherichia coli (strain UTI89 / UPEC) GN=yrbB PE=4 SV=1 - [Q1R6E4_ECOUT]	2.63616e-05	0	0	0	0	0
1561	1535	Q1R7H8	Hypothetical lipoprotein OS=Escherichia coli (strain UTI89 / UPEC) GN=ygdR PE=4 SV=1 - [Q1R7H8_ECOUT]	7.67195e-06	0	0	0	0	0	0	0	0	0	0	0	0	2.2648e-05				0	0	0	0	0	1312		Q1R7H8		0	0	0	0	0	0	0	0	0	0	0	499	Q1R7H8	Hypothetical lipoprotein OS=Escherichia coli (strain UTI89 / UPEC) GN=ygdR PE=4 SV=1 - [Q1R7H8_ECOUT]	2.63616e-05	0	0	0	0	0
1562	1536	Q1R7J3	Protease III OS=Escherichia coli (strain UTI89 / UPEC) GN=ptrA PE=3 SV=1 - [Q1R7J3_ECOUT]	7.67195e-06	0	0	0	0	0	0	0	0	0	0	1.76333e-05	0	0				0	0	0	0	0	1313		Q1R7J3		0	0	0	0	0	0	0	0	0	0	0	500	Q1R7J3	Protease III OS=Escherichia coli (strain UTI89 / UPEC) GN=ptrA PE=3 SV=1 - [Q1R7J3_ECOUT]	2.63616e-05	0	0	0	0	0
1589	1571	Q1R9I6	Uncharacterized protein OS=Escherichia coli (strain UTI89 / UPEC) GN=yfaA PE=4 SV=1 - [Q1R9I6_ECOUT]	7.67195e-06	0	0	0	0	0	0	0	0	0	0	1.76333e-05	0	0				0	0	0	0	0	1315		Q1R9I6		0	0	0	0	0	0	0	0	0	0	0	506	Q1R9I6	Uncharacterized protein OS=Escherichia coli (strain UTI89 / UPEC) GN=yfaA PE=4 SV=1 - [Q1R9I6_ECOUT]	2.63616e-05	0	0	0	0	0
1684	1682	Q1RF78	Uncharacterized protein OS=Escherichia coli (strain UTI89 / UPEC) GN=ylaC PE=4 SV=1 - [Q1RF78_ECOUT]	7.67195e-06	0	0	0	0	0	0	0	0	0	0	0	0	0				0	0	0	0	0	1328		Q1RF78		0	0	0	0	0	0	0	0	0	0	0	526	Q1RF78	Uncharacterized protein OS=Escherichia coli (strain UTI89 / UPEC) GN=ylaC PE=4 SV=1 - [Q1RF78_ECOUT]	2.63616e-05	0	0	0	0	0
1747		Q1R4V0	Orotate phosphoribosyltransferase OS=Escherichia coli (strain UTI89 / UPEC) GN=pyrE PE=3 SV=1 - [Q1R4V0_ECOUT]	0	0	0	0	0	0	0	0	0	0	0	0	0	0	0	Q1R4V0	Orotate phosphoribosyltransferase OS=Escherichia coli (strain UTI89 / UPEC) GN=pyrE PE=3 SV=1 - [Q1R4V0_ECOUT]	1.64325e-05	0	0	0	8.44666e-05	1301		Q1R4V0		0	0	0	0	0	0	0	0	0	0	0	485	Q1R4V0	Orotate phosphoribosyltransferase OS=Escherichia coli (strain UTI89 / UPEC) GN=pyrE PE=3 SV=1 - [Q1R4V0_ECOUT]	2.63616e-05	0	0	0	0	0
		Q1R1T4	Functional relaxosome complex initiator OS=Escherichia coli (strain UTI89 / UPEC) GN=traJ PE=4 SV=1 - [Q1R1T4_ECOUT]	0	0	0	0	0	0	0	0	0	0	0	0	0	0	0			0	0	0	0	0	1284		Q1R1T4		0	0	0	0	0	0	0	0	0	0	0	465	Q1R1T4	Functional relaxosome complex initiator OS=Escherichia coli (strain UTI89 / UPEC) GN=traJ PE=4 SV=1 - [Q1R1T4_ECOUT]	2.63616e-05	0	0	0	0	0
		Q1R2A5	Uncharacterized protein OS=Escherichia coli (strain UTI89 / UPEC) GN=UTI89_C5109 PE=4 SV=1 - [Q1R2A5_ECOUT]	0	0	0	0	0	0	0	0	0	0	0	0	0	0	0			0	0	0	0	0	1285		Q1R2A5		0	0	0	0	0	0	0	0	0	0	0	466	Q1R2A5	Uncharacterized protein OS=Escherichia coli (strain UTI89 / UPEC) GN=UTI89_C5109 PE=4 SV=1 - [Q1R2A5_ECOUT]	2.63616e-05	0	0	0	0	0
		Q1R2H4	Putative transcriptional regulator OS=Escherichia coli (strain UTI89 / UPEC) GN=yjiE PE=4 SV=1 - [Q1R2H4_ECOUT]	0	0	0	0	0	0	0	0	0	0	0	0	0	0	0			0	0	0	0	0	1287		Q1R2H4		0	0	0	0	0	0	0	0	0	0	0	468	Q1R2H4	Putative transcriptional regulator OS=Escherichia coli (strain UTI89 / UPEC) GN=yjiE PE=4 SV=1 - [Q1R2H4_ECOUT]	2.63616e-05	0	0	0	0	0
		Q1R2R8	Uncharacterized protein OS=Escherichia coli (strain UTI89 / UPEC) GN=UTI89_C4943 PE=4 SV=1 - [Q1R2R8_ECOUT]	0	0	0	0	0	0	0	0	0	0	0	0	0	0	0			0	0	0	0	0	1288		Q1R2R8		0	0	0	0	0	0	0	0	0	0	0	469	Q1R2R8	Uncharacterized protein OS=Escherichia coli (strain UTI89 / UPEC) GN=UTI89_C4943 PE=4 SV=1 - [Q1R2R8_ECOUT]	2.63616e-05	0	0	0	0	0
		Q1R2V2	Putative FMN-dependent dehydrogenase OS=Escherichia coli (strain UTI89 / UPEC) GN=UTI89_C4909 PE=3 SV=1 - [Q1R2V2_ECOUT]	0	0	0	0	0	0	0	0	0	0	0	0	0	0	0			0	0	0	0	0	1289		Q1R2V2		0	0	0	0	0	0	0	0	0	0	0	470	Q1R2V2	Putative FMN-dependent dehydrogenase OS=Escherichia coli (strain UTI89 / UPEC) GN=UTI89_C4909 PE=3 SV=1 - [Q1R2V2_ECOUT]	2.63616e-05	0	0	0	0	0
		Q1R2W6	Major pilin subunit PapA OS=Escherichia coli (strain UTI89 / UPEC) GN=papA PE=4 SV=1 - [Q1R2W6_ECOUT]	0	0	0	0	0	0	0	0	0	0	0	0	0	0	0			0	0	0	0	0	1290		Q1R2W6		0	0	0	0	0	0	0	0	0	0	0	471	Q1R2W6	Major pilin subunit PapA OS=Escherichia coli (strain UTI89 / UPEC) GN=papA PE=4 SV=1 - [Q1R2W6_ECOUT]	2.63616e-05	0	0	0	0	0
		Q1R2Y6	L-idonate 5-dehydrogenase OS=Escherichia coli (strain UTI89 / UPEC) GN=idnD PE=4 SV=1 - [Q1R2Y6_ECOUT]	0	0	0	0	0	0	0	0	0	0	0	0	0	0	0			0	0	0	0	0	1291		Q1R2Y6		0	0	0	0	0	0	0	0	0	0	0	472	Q1R2Y6	L-idonate 5-dehydrogenase OS=Escherichia coli (strain UTI89 / UPEC) GN=idnD PE=4 SV=1 - [Q1R2Y6_ECOUT]	2.63616e-05	0	0	0	0	0
		Q1R347	Putative oxoacyl reductase OS=Escherichia coli (strain UTI89 / UPEC) GN=UTI89_C4813 PE=4 SV=1 - [Q1R347_ECOUT]	0	0	0	0	0	0	0	0	0	0	0	0	0	0	0			0	0	0	0	0	1294		Q1R347		0	0	0	0	0	0	0	0	0	0	0	475	Q1R347	Putative oxoacyl reductase OS=Escherichia coli (strain UTI89 / UPEC) GN=UTI89_C4813 PE=4 SV=1 - [Q1R347_ECOUT]	2.63616e-05	0	0	0	0	0
		Q1R353	IS1 protein InsB OS=Escherichia coli (strain UTI89 / UPEC) GN=insBcp3 PE=4 SV=1 - [Q1R353_ECOUT]	0	0	0	0	0	0	0	0	0	0	0	0	0	0	0			0	0	0	0	0	1295		Q1R353		0	0	0	0	0	0	0	0	0	0	0	476	Q1R353	IS1 protein InsB OS=Escherichia coli (strain UTI89 / UPEC) GN=insBcp3 PE=4 SV=1 - [Q1R353_ECOUT]	2.63616e-05	0	0	0	0	0
		Q1R3C7	Probable cadaverine/lysine antiporter OS=Escherichia coli (strain UTI89 / UPEC) GN=cadB PE=4 SV=1 - [Q1R3C7_ECOUT]	0	0	0	0	0	0	0	0	0	0	0	0	0	0	0			0	0	0	0	0	1296		Q1R3C7		0	0	0	0	0	0	0	0	0	0	0	477	Q1R3C7	Probable cadaverine/lysine antiporter OS=Escherichia coli (strain UTI89 / UPEC) GN=cadB PE=4 SV=1 - [Q1R3C7_ECOUT]	2.63616e-05	0	0	0	0	0
		Q1R3H5	D-allulose-6-phosphate 3-epimerase OS=Escherichia coli (strain UTI89 / UPEC) GN=yjcU PE=4 SV=1 - [Q1R3H5_ECOUT]	0	0	0	0	0	0	0	0	0	0	0	0	0	0	0			0	0	0	0	0	1297		Q1R3H5		0	0	0	0	0	0	0	0	0	0	0	478	Q1R3H5	D-allulose-6-phosphate 3-epimerase OS=Escherichia coli (strain UTI89 / UPEC) GN=yjcU PE=4 SV=1 - [Q1R3H5_ECOUT]	2.63616e-05	0	0	0	0	0
		Q1R498	PTS system, glucose-specific IIBC component OS=Escherichia coli (strain UTI89 / UPEC) GN=UTI89_C4399 PE=4 SV=1 - [Q1R498_ECOUT]	0	0	0	0	0	0	0	0	0	0	0	0	0	0	0			0	0	0	0	0	1299		Q1R498		0	0	0	0	0	0	0	0	0	0	0	482	Q1R498	PTS system, glucose-specific IIBC component OS=Escherichia coli (strain UTI89 / UPEC) GN=UTI89_C4399 PE=4 SV=1 - [Q1R498_ECOUT]	2.63616e-05	0	0	0	0	0.000735835
		Q1R4C3	Tyrosine recombinase XerC OS=Escherichia coli (strain UTI89 / UPEC) GN=xerC PE=3 SV=1 - [XERC_ECOUT]	0	0	0	0	0	0	0	0	0	0	0	0	0	0	0			0	0	0	0	0	1300		Q1R4C3		0	0	0	0	0	0	0	0	0	0	0	483	Q1R4C3	Tyrosine recombinase XerC OS=Escherichia coli (strain UTI89 / UPEC) GN=xerC PE=3 SV=1 - [XERC_ECOUT]	2.63616e-05	0	0	0	0	0
		Q1R590	Hypothetical lipoprotein YhiU OS=Escherichia coli (strain UTI89 / UPEC) GN=yhiU PE=3 SV=1 - [Q1R590_ECOUT]	0	0	0	0	0	0	0	0	0	0	0	0	0	0	0			0	0	0	0	0	1303		Q1R590		0	0	0	0	0	0	0	0	0	0	0	487	Q1R590	Hypothetical lipoprotein YhiU OS=Escherichia coli (strain UTI89 / UPEC) GN=yhiU PE=3 SV=1 - [Q1R590_ECOUT]	2.63616e-05	0	0	0	0	0
		Q1R5L5	RNA 3'-terminal phosphate cyclase OS=Escherichia coli (strain UTI89 / UPEC) GN=rtcA PE=3 SV=2 - [RTCA_ECOUT]	0	0	0	0	0	0	0	0	0	0	0	0	0	0	0			0	0	0	0	0	1304		Q1R5L5		0	0	0	0	0	0	0	0	0	0	0	488	Q1R5L5	RNA 3'-terminal phosphate cyclase OS=Escherichia coli (strain UTI89 / UPEC) GN=rtcA PE=3 SV=2 - [RTCA_ECOUT]	2.63616e-05	0	0	0	0	0
		Q1R5L8	4-alpha-glucanotransferase OS=Escherichia coli (strain UTI89 / UPEC) GN=malQ PE=3 SV=1 - [Q1R5L8_ECOUT]	0	0	0	0	0	0	0	0	0	0	0	0	0	0	0			0	0	0	0	0	1305		Q1R5L8		0	0	0	0	0	0	0	0	0	0	0	489	Q1R5L8	4-alpha-glucanotransferase OS=Escherichia coli (strain UTI89 / UPEC) GN=malQ PE=3 SV=1 - [Q1R5L8_ECOUT]	2.63616e-05	0	0	0	0	0
		Q1R5Z9	Probable general secretion pathway protein A OS=Escherichia coli (strain UTI89 / UPEC) GN=yheD PE=4 SV=1 - [Q1R5Z9_ECOUT]	0	0	0	0	0	0	0	0	0	0	0	0	0	0	0			0	0	0	0	0	1306		Q1R5Z9		0	0	0	0	0	0	0	0	0	0	0	491	Q1R5Z9	Probable general secretion pathway protein A OS=Escherichia coli (strain UTI89 / UPEC) GN=yheD PE=4 SV=1 - [Q1R5Z9_ECOUT]	2.63616e-05	0	0	0	0	0
		Q1R6N4	Modulator protein MzrA OS=Escherichia coli (strain UTI89 / UPEC) GN=yqjB PE=3 SV=1 - [Q1R6N4_ECOUT]	0	0	0	0	0	0	0	0	0	0	0	0	0	0	0			0	0	0	0	0	1310		Q1R6N4		0	0	0	0	0	0	0	0	0	0	0	495	Q1R6N4	Modulator protein MzrA OS=Escherichia coli (strain UTI89 / UPEC) GN=yqjB PE=3 SV=1 - [Q1R6N4_ECOUT]	2.63616e-05	0	0	0	0	0
		Q1R6S7	Uncharacterized protein OS=Escherichia coli (strain UTI89 / UPEC) GN=ygiF PE=4 SV=1 - [Q1R6S7_ECOUT]	0	0	0	0	0	0	0	0	0	0	0	0	0	0	0			0	0	0	0	0	1311		Q1R6S7		0	0	0	0	0	0	0	0	0	0	0	496	Q1R6S7	Uncharacterized protein OS=Escherichia coli (strain UTI89 / UPEC) GN=ygiF PE=4 SV=1 - [Q1R6S7_ECOUT]	2.63616e-05	0	0	0	0	0
		Q1R8M6	RatA-like protein OS=Escherichia coli (strain UTI89 / UPEC) GN=UTI89_C2828 PE=4 SV=1 - [Q1R8M6_ECOUT]	0	0	0	0	0	0	0	0	0	0	0	0	0	0	0			0	0	0	0	0	1314		Q1R8M6		0	0	0	0	0	0	0	0	0	0	0	504	Q1R8M6	RatA-like protein OS=Escherichia coli (strain UTI89 / UPEC) GN=UTI89_C2828 PE=4 SV=1 - [Q1R8M6_ECOUT]	2.63616e-05	0	0	0	0	0.000735835
		Q1RA39	Bacteriophage HK620 O-antigen modification protein OS=Escherichia coli (strain UTI89 / UPEC) GN=UTI89_C2307 PE=4 SV=1 - [Q1RA39_ECOUT]	0	0	0	0	0	0	0	0	0	0	0	0	0	0	0			0	0	0	0	0	1316		Q1RA39		0	0	0	0	0	0	0	0	0	0	0	508	Q1RA39	Bacteriophage HK620 O-antigen modification protein OS=Escherichia coli (strain UTI89 / UPEC) GN=UTI89_C2307 PE=4 SV=1 - [Q1RA39_ECOUT]	2.63616e-05	0	0	0	0	0
		Q1RAH6	Outer membrane protein N OS=Escherichia coli (strain UTI89 / UPEC) GN=UTI89_C2165 PE=4 SV=1 - [Q1RAH6_ECOUT]	0	0	0	0	0	0	0	0	0	0	0	0	0	0	0			0	0	0	0	0	1317		Q1RAH6		0	0	0	0	0	0	0	0	0	0	0	511	Q1RAH6	Outer membrane protein N OS=Escherichia coli (strain UTI89 / UPEC) GN=UTI89_C2165 PE=4 SV=1 - [Q1RAH6_ECOUT]	2.63616e-05	0	0	0	0	0
		Q1RB51	Uncharacterized protein OS=Escherichia coli (strain UTI89 / UPEC) GN=UTI89_C1937 PE=4 SV=1 - [Q1RB51_ECOUT]	0	0	0	0	0	0	0	0	0	0	0	0	0	0	0			0	0	0	0	0	1318		Q1RB51		0	0	0	0	0	0	0	0	0	0	0	512	Q1RB51	Uncharacterized protein OS=Escherichia coli (strain UTI89 / UPEC) GN=UTI89_C1937 PE=4 SV=1 - [Q1RB51_ECOUT]	2.63616e-05	0	0	0	0	0
		Q1RC79	UPF0509 protein YciZ OS=Escherichia coli (strain UTI89 / UPEC) GN=yciZ PE=3 SV=1 - [YCIZ_ECOUT]	0	0	0	0	0	0	0	0	0	0	0	0	0	0	0			0	0	0	0	0	1319		Q1RC79		0	0	0	0	0	0	0	0	0	0	0	513	Q1RC79	UPF0509 protein YciZ OS=Escherichia coli (strain UTI89 / UPEC) GN=yciZ PE=3 SV=1 - [YCIZ_ECOUT]	2.63616e-05	0	0	0	0	0
		Q1RCG3	Uncharacterized protein OS=Escherichia coli (strain UTI89 / UPEC) GN=UTI89_C1471 PE=4 SV=1 - [Q1RCG3_ECOUT]	0	0	0	0	0	0	0	0	0	0	0	0	0	0	0			0	0	0	0	0	1320		Q1RCG3		0	0	0	0	0	0	0	0	0	0	0	514	Q1RCG3	Uncharacterized protein OS=Escherichia coli (strain UTI89 / UPEC) GN=UTI89_C1471 PE=4 SV=1 - [Q1RCG3_ECOUT]	2.63616e-05	0	0	0	0	0
		Q1RDF3	Uncharacterized protein OS=Escherichia coli (strain UTI89 / UPEC) GN=UTI89_C1128 PE=4 SV=1 - [Q1RDF3_ECOUT]	0	0	0	0	0	0	0	0	0	0	0	0	0	0	0			0	0	0	0	0	1322		Q1RDF3		0	0	0	0	0	0	0	0	0	0	0	516	Q1RDF3	Uncharacterized protein OS=Escherichia coli (strain UTI89 / UPEC) GN=UTI89_C1128 PE=4 SV=1 - [Q1RDF3_ECOUT]	2.63616e-05	0	0	0.000769231	0	0
		Q1RDM4	Histidine kinase OS=Escherichia coli (strain UTI89 / UPEC) GN=torS PE=4 SV=1 - [Q1RDM4_ECOUT]	0	0	0	0	0	0	0	0	0	0	0	0	0	0	0			0	0	0	0	0	1323		Q1RDM4		0	0	0	0	0	0	0	0	0	0	0	517	Q1RDM4	Histidine kinase OS=Escherichia coli (strain UTI89 / UPEC) GN=torS PE=4 SV=1 - [Q1RDM4_ECOUT]	2.63616e-05	0	0	0	0	0
		Q1RE44	Macrolide export ATP-binding/permease protein MacB OS=Escherichia coli (strain UTI89 / UPEC) GN=macB PE=3 SV=1 - [MACB_ECOUT]	0	0	0	0	0	0	0	0	0	0	0	0	0	0	0			0	0	0	0	0	1324		Q1RE44		0	0	0	0	0	0	0	0	0	0	0	519	Q1RE44	Macrolide export ATP-binding/permease protein MacB OS=Escherichia coli (strain UTI89 / UPEC) GN=macB PE=3 SV=1 - [MACB_ECOUT]	2.63616e-05	0	0	0	0.000464684	0
		Q1REL5	Deoxyribodipyrimidine photolyase OS=Escherichia coli (strain UTI89 / UPEC) GN=phrB PE=3 SV=1 - [Q1REL5_ECOUT]	0	0	0	0	0	0	0	0	0	0	0	0	0	0	0			0	0	0	0	0	1326		Q1REL5		0	0	0	0	0	0	0	0	0	0	0	522	Q1REL5	Deoxyribodipyrimidine photolyase OS=Escherichia coli (strain UTI89 / UPEC) GN=phrB PE=3 SV=1 - [Q1REL5_ECOUT]	2.63616e-05	0	0	0	0	0
		Q1RF90	Uncharacterized protein OS=Escherichia coli (strain UTI89 / UPEC) GN=ybaE PE=4 SV=1 - [Q1RF90_ECOUT]	0	0	0	0	0	0	0	0	0	0	0	0	0	0	0			0	0	0	0	0	1329		Q1RF90		0	0	0	0	0	0	0	0	0	0	0	527	Q1RF90	Uncharacterized protein OS=Escherichia coli (strain UTI89 / UPEC) GN=ybaE PE=4 SV=1 - [Q1RF90_ECOUT]	2.63616e-05	0	0	0	0	0
		Q1RFB3	Hypothetical transport protein YajR OS=Escherichia coli (strain UTI89 / UPEC) GN=yajR PE=4 SV=1 - [Q1RFB3_ECOUT]	0	0	0	0	0	0	0	0	0	0	0	0	0	0	0			0	0	0	0	0	1330		Q1RFB3		0	0	0	0	0	0	0	0	0	0	0	528	Q1RFB3	Hypothetical transport protein YajR OS=Escherichia coli (strain UTI89 / UPEC) GN=yajR PE=4 SV=1 - [Q1RFB3_ECOUT]	2.63616e-05	0	0	0	0	0
		Q1RFQ6	Uncharacterized protein OS=Escherichia coli (strain UTI89 / UPEC) GN=yagX PE=4 SV=1 - [Q1RFQ6_ECOUT]	0	0	0	0	0	0	0	0	0	0	0	0	0	0	0			0	0	0	0	0	1333		Q1RFQ6		0	0	0	0	0	0	0	0	0	0	0	531	Q1RFQ6	Uncharacterized protein OS=Escherichia coli (strain UTI89 / UPEC) GN=yagX PE=4 SV=1 - [Q1RFQ6_ECOUT]	2.63616e-05	0	0	0	0	0
		Q1RFU2	FhiA protein OS=Escherichia coli (strain UTI89 / UPEC) GN=fhiA PE=4 SV=1 - [Q1RFU2_ECOUT]	0	0	0	0	0	0	0	0	0	0	0	0	0	0	0			0	0	0	0	0	1334		Q1RFU2		0	0	0	0	0	0	0	0	0	0	0	532	Q1RFU2	FhiA protein OS=Escherichia coli (strain UTI89 / UPEC) GN=fhiA PE=4 SV=1 - [Q1RFU2_ECOUT]	2.63616e-05	0	0	0	0	0
		Q1RGC0	Probable activator protein in leuABCD operon OS=Escherichia coli (strain UTI89 / UPEC) GN=leuO PE=4 SV=1 - [Q1RGC0_ECOUT]	0	0	0	0	0	0	0	0	0	0	0	0	0	0	0			0	0	0	0	0	1335		Q1RGC0		0	0	0	0	0	0	0	0	0	0	0	533	Q1RGC0	Probable activator protein in leuABCD operon OS=Escherichia coli (strain UTI89 / UPEC) GN=leuO PE=4 SV=1 - [Q1RGC0_ECOUT]	2.63616e-05	0	0	0	0	0
76	8	Q1R3B6	60 kDa chaperonin OS=Escherichia coli (strain UTI89 / UPEC) GN=groL PE=1 SV=1 - [CH60_ECOUT]	0.0132111	0.00977312	0.0103616	0.0110943	0.0220049	0.0122825	0.0208333	0.0228137	0.0226171	0	0.0117462	0.0110561	0.0568319	0.0134756	5	Q1R3B6	60 kDa chaperonin OS=Escherichia coli (strain UTI89 / UPEC) GN=groL PE=1 SV=1 - [CH60_ECOUT]	0.0155123	0.0137055	0.0158852	0.0163887	0.0157108	378	11	Q1R3B6	60 kDa chaperonin OS=Escherichia coli (strain UTI89 / UPEC) GN=groL PE=1 SV=1 - [CH60_ECOUT]	0.161756	0.0121581	0.0162778	0.0330827	0.0107394	0.00803213	0.0165663	0.0137213	0.00729927	0.0229369	0.0209424				0	0	0	0	0	0
24	27	Q1R4K2	ATP synthase subunit beta OS=Escherichia coli (strain UTI89 / UPEC) GN=atpD PE=3 SV=1 - [ATPB_ECOUT]	0.00715026	0.00855148	0.00824699	0.0121029	0	0	0	0.013308	0	0	0.00980867	0.00759994	0	0.00663587	34	Q1R4K2	ATP synthase subunit beta OS=Escherichia coli (strain UTI89 / UPEC) GN=atpD PE=3 SV=1 - [ATPB_ECOUT]	0.00655657	0.00597259	0.00784689	0.0068137	0.00616606	379	24	Q1R4K2	ATP synthase subunit beta OS=Escherichia coli (strain UTI89 / UPEC) GN=atpD PE=3 SV=1 - [ATPB_ECOUT]	0.0788402	0.00911854	0.00759631	0.00300752	0.0140438	0.00803213	0.00853414	0.00591436	0.00729927	0.0082813	0.00701282				0	0	0	0	0	0
143	120	Q1R637	DNA-directed RNA polymerase subunit alpha OS=Escherichia coli (strain UTI89 / UPEC) GN=rpoA PE=3 SV=1 - [RPOA_ECOUT]	0.0017492	0.00401396	0.0038063	0.00806858	0.00977995	0.0102354	0.00892857	0	0	0	0	0.00130486	0	0.0016533	145	Q1R637	DNA-directed RNA polymerase subunit alpha OS=Escherichia coli (strain UTI89 / UPEC) GN=rpoA PE=3 SV=1 - [RPOA_ECOUT]	0.00162682	0.001446	0.00191388	0.0013986	0.0022806	380	29	Q1R637	DNA-directed RNA polymerase subunit alpha OS=Escherichia coli (strain UTI89 / UPEC) GN=rpoA PE=3 SV=1 - [RPOA_ECOUT]	0.0681897	0.00303951	0.00488334	0	0.00702189	0.0220884	0.00527108	0.00993612	0.00389294	0.00595627	0.0061002				0	0	0	0	0	0
142	108	Q1R612	30S ribosomal protein S3 OS=Escherichia coli (strain UTI89 / UPEC) GN=rpsC PE=3 SV=1 - [RS3_ECOUT]	0.00191799	0.00209424	0.00359484	0.00403429	0.00855746	0	0	0.00570342	0.00807754	0	0.0021797	0.00174569	0.00483676	0.00142682	144	Q1R612	30S ribosomal protein S3 OS=Escherichia coli (strain UTI89 / UPEC) GN=rpsC PE=3 SV=1 - [RS3_ECOUT]	0.00165968	0.0016346	0.00478469	0.000896539	0.00211166	381	31	Q1R612	30S ribosomal protein S3 OS=Escherichia coli (strain UTI89 / UPEC) GN=rpsC PE=3 SV=1 - [RS3_ECOUT]	0.0639792	0.0212766	0.00895279	0.0135338	0.000413052	0.0060241	0.00301205	0.00212917	0.0053528	0.00112333	0.00216149				0	0	0	0	0	0
73	17	Q1RCU3	Putative iron transport protein, periplasmic-binding protein SitA OS=Escherichia coli (strain UTI89 / UPEC) GN=sitA PE=3 SV=1 - [Q1RCU3_ECOUT]	0.00862327	0.00034904	0.00444069	0.00100857	0	0	0.00297619	0	0.000538503	0.00732845	0.00811334	0.0100333	0.0108827	0.00976129	2	Q1RCU3	Putative iron transport protein, periplasmic-binding protein SitA OS=Escherichia coli (strain UTI89 / UPEC) GN=sitA PE=3 SV=1 - [Q1RCU3_ECOUT]	0.0204749	0.0193009	0.0151196	0.0224135	0.0198496	382	33	Q1RCU3	Putative iron transport protein, periplasmic-binding protein SitA OS=Escherichia coli (strain UTI89 / UPEC) GN=sitA PE=3 SV=1 - [Q1RCU3_ECOUT]	0.0562649	0	0.00488334	0.00451128	0.00289137	0	0.00426707	0.0158505	0.0155718	0.00242953	0.00586003				0	0	0	0	0	0
9	44	Q1R5V1	50S ribosomal protein L7/L12 OS=Escherichia coli (strain UTI89 / UPEC) GN=rplL PE=3 SV=1 - [RL7_ECOUT]	0.00473359	0.0118674	0.00359484	0.00857287	0.00611247	0	0	0	0	0	0.00254299	0.00356192	0.00241838	0.00611496	19	Q1R5V1	50S ribosomal protein L7/L12 OS=Escherichia coli (strain UTI89 / UPEC) GN=rplL PE=3 SV=1 - [RL7_ECOUT]	0.0107304	0.0171633	0.00401914	0.0104716	0.00565926	383	34	Q1R5V1	50S ribosomal protein L7/L12 OS=Escherichia coli (strain UTI89 / UPEC) GN=rplL PE=3 SV=1 - [RL7_ECOUT]	0.0540291	0.00303951	0.00786761	0.0075188	0.000413052	0	0.00451807	0.00402176	0.0107056	0.00830743	0.00763725				0	0	0	0	0	0
128	83	Q1R636	30S ribosomal protein S4 OS=Escherichia coli (strain UTI89 / UPEC) GN=rpsD PE=3 SV=1 - [RS4_ECOUT]	0.00247804	0.00924956	0.00570945	0.0216843	0.0110024	0.0174002	0.016369	0.00570342	0.00700054	0.00466356	0.00411722	0.00107563	0.00362757	0.000883272	130	Q1R636	30S ribosomal protein S4 OS=Escherichia coli (strain UTI89 / UPEC) GN=rpsD PE=3 SV=1 - [RS4_ECOUT]	0.0019226	0.00213756	0.00535885	0.00100412	0.0022806	384	36	Q1R636	30S ribosomal protein S4 OS=Escherichia coli (strain UTI89 / UPEC) GN=rpsD PE=3 SV=1 - [RS4_ECOUT]	0.0487792	0	0.00705372	0.00601504	0.00536968	0.0060241	0.0062751	0.00544121	0.00583942	0.00402309	0.00273788				0	0	0	0	0	0
21	119	Q1RG75	Dihydrolipoyl dehydrogenase OS=Escherichia coli (strain UTI89 / UPEC) GN=lpdA PE=4 SV=1 - [Q1RG75_ECOUT]	0.00176455	0.00837696	0.00296046	0.00806858	0	0	0	0.00380228	0	0	0.00266408	0.00137539	0	0.0011324	31	Q1RG75	Dihydrolipoyl dehydrogenase OS=Escherichia coli (strain UTI89 / UPEC) GN=lpdA PE=4 SV=1 - [Q1RG75_ECOUT]	0.0072303	0.0109393	0.00478469	0.0068137	0.0043078	385	38	Q1RG75	Dihydrolipoyl dehydrogenase OS=Escherichia coli (strain UTI89 / UPEC) GN=lpdA PE=4 SV=1 - [Q1RG75_ECOUT]	0.0471439	0.00607903	0.00569723	0.00451128	0.00123916	0.00200803	0.0158133	0.00236574	0.000486618	0.0057734	0.00317018				0	0	0	0	0	0
43	46	Q1R4K0	ATP synthase subunit alpha OS=Escherichia coli (strain UTI89 / UPEC) GN=atpA PE=3 SV=1 - [ATPA_ECOUT]	0.00451111	0.00488656	0.00570945	0.0075643	0.0158924	0.013306	0	0.00760456	0	0.00999334	0.0110196	0.00386168	0.00544135	0.00346514	53	Q1R4K0	ATP synthase subunit alpha OS=Escherichia coli (strain UTI89 / UPEC) GN=atpA PE=3 SV=1 - [ATPA_ECOUT]	0.00420672	0.00345781	0.00574163	0.00394477	0.00515246	386	39	Q1R4K0	ATP synthase subunit alpha OS=Escherichia coli (strain UTI89 / UPEC) GN=atpA PE=3 SV=1 - [ATPA_ECOUT]	0.0429323	0	0.00461205	0	0.00619579	0.0100402	0.00175703	0.00686066	0.00145985	0.00802006	0.00398674				0	0	0	0	0	0
227	249	Q1R604	50S ribosomal protein L4 OS=Escherichia coli (strain UTI89 / UPEC) GN=rplD PE=3 SV=1 - [RL4_ECOUT]	0.000897618	0.00139616	0.00232607	0.00554715	0	0.00511771	0.0014881	0	0	0	0.000847663	0.000670064	0.00302297	0.000702088	229	Q1R604	50S ribosomal protein L4 OS=Escherichia coli (strain UTI89 / UPEC) GN=rplD PE=3 SV=1 - [RL4_ECOUT]	0.000903788	0.000691563	0.00248804	0.000645508	0.00109807	387	45	Q1R604	50S ribosomal protein L4 OS=Escherichia coli (strain UTI89 / UPEC) GN=rplD PE=3 SV=1 - [RL4_ECOUT]	0.0401832	0	0.00488334	0.0210526	0.000413052	0.00200803	0.00301205	0.00212917	0.00291971	0.0026124	0.00115279				0	0	0	0	0	0
260	183	Q1R4F5	Transcription termination factor Rho OS=Escherichia coli (strain UTI89 / UPEC) GN=rho PE=3 SV=1 - [Q1R4F5_ECOUT]	0.00122751	0.00209424	0.00105731	0	0.00611247	0	0	0.00190114	0.000538503	0	0.000242189	0.0011638	0	0.00126829	264	Q1R4F5	Transcription termination factor Rho OS=Escherichia coli (strain UTI89 / UPEC) GN=rho PE=3 SV=1 - [Q1R4F5_ECOUT]	0.00072303	0.000125739	0.00076555	0.000430339	0.00219613	388	47	Q1R4F5	Transcription termination factor Rho OS=Escherichia coli (strain UTI89 / UPEC) GN=rho PE=3 SV=1 - [Q1R4F5_ECOUT]	0.0389451	0	0.00569723	0.00451128	0.00578273	0.0100402	0.00351406	0.00283889	0.000486618	0.00295201	0.00312215				0	0	0	0	0	0
116	98	Q1REI3	Peptidoglycan-associated lipoprotein OS=Escherichia coli (strain UTI89 / UPEC) GN=pal PE=3 SV=1 - [Q1REI3_ECOUT]	0.00210211	0.00191972	0.00126877	0.00100857	0	0.00102354	0.00892857	0.0095057	0.00646204	0.00799467	0.00411722	0.00230996	0	0.00120034	118	Q1REI3	Peptidoglycan-associated lipoprotein OS=Escherichia coli (strain UTI89 / UPEC) GN=pal PE=3 SV=1 - [Q1REI3_ECOUT]	0.0020705	0.0022633	0.00114833	0.00215169	0.0020272	389	49	Q1REI3	Peptidoglycan-associated lipoprotein OS=Escherichia coli (strain UTI89 / UPEC) GN=pal PE=3 SV=1 - [Q1REI3_ECOUT]	0.0355406	0.0151976	0.00189908	0.00451128	0.000413052	0	0.00200803	0.00331204	0.00437956	0.00180255	0.00201739				0	0	0	0	0	0
118	131	Q1RGA0	Cell division protein FtsZ OS=Escherichia coli (strain UTI89 / UPEC) GN=ftsZ PE=3 SV=1 - [Q1RGA0_ECOUT]	0.00163412	0.00244328	0.00422922	0.00302572	0	0.00614125	0.00446429	0	0	0	0.00205861	0.00153409	0.00241838	0.00122299	121	Q1RGA0	Cell division protein FtsZ OS=Escherichia coli (strain UTI89 / UPEC) GN=ftsZ PE=3 SV=1 - [Q1RGA0_ECOUT]	0.00203763	0.00194895	0.0015311	0.00222342	0.00194273	390	51	Q1RGA0	Cell division protein FtsZ OS=Escherichia coli (strain UTI89 / UPEC) GN=ftsZ PE=3 SV=1 - [Q1RGA0_ECOUT]	0.0335801	0	0.00189908	0	0.00206526	0.0120482	0.00376506	0.00283889	0.00340633	0.00347449	0.00408281				0	0	0	0	0	0
924	288	Q1R5S5	CRP-cAMP transcriptional dual regulator OS=Escherichia coli (strain UTI89 / UPEC) GN=crp PE=4 SV=1 - [Q1R5S5_ECOUT]	0.000744179	0.00122164	0.000422922	0.00201715	0.00244499	0.00307062	0.00892857	0	0	0	0	0.000705331	0.00362757	0.000498256				0	0	0	0	0	391	53	Q1R5S5	CRP-cAMP transcriptional dual regulator OS=Escherichia coli (strain UTI89 / UPEC) GN=crp PE=4 SV=1 - [Q1R5S5_ECOUT]	0.0317424	0	0.00461205	0	0.000826105	0.00803213	0.00175703	0.00544121	0.0053528	0.00274302	0.00297805				0	0	0	0	0	0
96	62	Q1R4G3	Ketol-acid reductoisomerase (NADP(+)) OS=Escherichia coli (strain UTI89 / UPEC) GN=ilvC PE=3 SV=2 - [ILVC_ECOUT]	0.00332963	0.0191972	0.00570945	0	0.00366748	0.011259	0.00297619	0	0	0	0.00169533	0.00202783	0	0.0034425	98	Q1R4G3	Ketol-acid reductoisomerase (NADP(+)) OS=Escherichia coli (strain UTI89 / UPEC) GN=ilvC PE=3 SV=2 - [ILVC_ECOUT]	0.00253061	0.00257764	0.00191388	0.00254617	0.00270293	392	54	Q1R4G3	Ketol-acid reductoisomerase OS=Escherichia coli (strain UTI89 / UPEC) GN=ilvC PE=3 SV=2 - [ILVC_ECOUT]	0.0313374	0.00303951	0.00461205	0	0.00908715	0	0.00175703	0.00212917	0.00437956	0.00407534	0.00225755				0	0	0	0	0	0
907	202	Q1R620	50S ribosomal protein L5 OS=Escherichia coli (strain UTI89 / UPEC) GN=rplE PE=3 SV=1 - [RL5_ECOUT]	0.00113545	0.00122164	0.00422922	0.00302572	0	0.00716479	0.00595238	0.013308	0	0	0.000726568	0.0010051	0	0.000770032				0	0	0	0	0	393	59	Q1R620	50S ribosomal protein L5 OS=Escherichia coli (strain UTI89 / UPEC) GN=rplE PE=3 SV=1 - [RL5_ECOUT]	0.0297833	0.00303951	0.00976668	0.00300752	0.00247831	0	0.00351406	0.000473149	0.00194647	0.00339612	0.00216149				0	0	0	0	0	0
29	101	Q1R5W6	DNA-binding protein HU-alpha (HU-2) OS=Escherichia coli (strain UTI89 / UPEC) GN=hupA PE=3 SV=1 - [Q1R5W6_ECOUT]	0.00201005	0.00122164	0.00317192	0.00252143	0	0	0.0014881	0.00570342	0	0.00199867	0.000968758	0.00227469	0.00604595	0.00181184	39	Q1R5W6	DNA-binding protein HU-alpha (HU-2) OS=Escherichia coli (strain UTI89 / UPEC) GN=hupA PE=3 SV=1 - [Q1R5W6_ECOUT]	0.00555419	0.00748145	0.00478469	0.00566613	0.0030408	394	60	Q1R5W6	DNA-binding protein HU-alpha (HU-2) OS=Escherichia coli (strain UTI89 / UPEC) GN=hupA PE=3 SV=1 - [Q1R5W6_ECOUT]	0.0291925	0	0.00081389	0.00150376	0.000413052	0.0100402	0.00200803	0.00354862	0.0053528	0.00551216	0				0	0	0	0	0	0
84	78	Q1R624	50S ribosomal protein L6 OS=Escherichia coli (strain UTI89 / UPEC) GN=rplF PE=3 SV=1 - [RL6_ECOUT]	0.00271587	0.00732984	0.00613237	0.0171457	0.00366748	0.0122825	0.00595238	0.00570342	0.00807754	0.005996	0.00387503	0.00190439	0	0.00142682	84	Q1R624	50S ribosomal protein L6 OS=Escherichia coli (strain UTI89 / UPEC) GN=rplF PE=3 SV=1 - [RL6_ECOUT]	0.00300715	0.0030806	0.0061244	0.00215169	0.0035476	395	62	Q1R624	50S ribosomal protein L6 OS=Escherichia coli (strain UTI89 / UPEC) GN=rplF PE=3 SV=1 - [RL6_ECOUT]	0.028838	0	0.00434075	0	0.00454358	0.00200803	0.00803213	0.00212917	0.000486618	0.00263852	0.00465921				0	0	0	0	0	0
		Q1RB79	50S ribosomal protein L20 OS=Escherichia coli (strain UTI89 / UPEC) GN=rplT PE=3 SV=1 - [RL20_ECOUT]	0	0	0	0	0	0	0	0	0	0	0	0	0	0	0			0	0	0	0	0	396	63	Q1RB79	50S ribosomal protein L20 OS=Escherichia coli (strain UTI89 / UPEC) GN=rplT PE=3 SV=1 - [RL20_ECOUT]	0.0287608	0.0121581	0.00325556	0.00451128	0.000413052	0.00401606	0.00125502	0.000709723	0.000973236	0.000940463	0.000528364				0	0	0	0	0	0
341	344	Q1RBL8	Starvation sensing protein RspA OS=Escherichia coli (strain UTI89 / UPEC) GN=rspA PE=4 SV=1 - [Q1RBL8_ECOUT]	0.000583068	0	0.00211461	0	0	0	0	0	0	0	0	0.000476098	0	0.000883272	347	Q1RBL8	Starvation sensing protein RspA OS=Escherichia coli (strain UTI89 / UPEC) GN=rspA PE=4 SV=1 - [Q1RBL8_ECOUT]	0.000492975	0	0.000956938	0	0.00211166	397	65	Q1RBL8	Starvation sensing protein RspA OS=Escherichia coli (strain UTI89 / UPEC) GN=rspA PE=4 SV=1 - [Q1RBL8_ECOUT]	0.0277017	0	0	0	0.00330442	0	0	0.00402176	0.0150852	0.000679224	0.00461117				0	0	0	0	0	0
920	278	Q1R638	50S ribosomal protein L17 OS=Escherichia coli (strain UTI89 / UPEC) GN=rplQ PE=3 SV=1 - [RL17_ECOUT]	0.000774867	0.00104712	0.00126877	0.00453858	0.00122249	0.00102354	0	0.00190114	0.00107701	0	0.000484379	0.000705331	0	0.000702088				0	0	0	0	0	398	66	Q1R638	50S ribosomal protein L17 OS=Escherichia coli (strain UTI89 / UPEC) GN=rplQ PE=3 SV=1 - [RL17_ECOUT]	0.0270644	0.00911854	0.00461205	0.00902256	0	0	0.00125502	0.000236574	0	0.00190705	0.000912628				0	0	0	0	0	0
101	165	Q1R357	50S ribosomal protein L9 OS=Escherichia coli (strain UTI89 / UPEC) GN=rplI PE=3 SV=1 - [RL9_ECOUT]	0.00133492	0.00209424	0.00211461	0.00605144	0.00488998	0	0	0	0.00484653	0.00266489	0.00205861	0.0012167	0.000604595	0.000815328	103	Q1R357	50S ribosomal protein L9 OS=Escherichia coli (strain UTI89 / UPEC) GN=rplI PE=3 SV=1 - [RL9_ECOUT]	0.00243201	0.00257764	0.00382775	0.00218756	0.00219613	399	70	Q1R357	50S ribosomal protein L9 OS=Escherichia coli (strain UTI89 / UPEC) GN=rplI PE=3 SV=1 - [RL9_ECOUT]	0.0241611	0.00303951	0.00135648	0.00150376	0.000826105	0.00401606	0.00326305	0.00307547	0.00145985	0.00269077	0.00293002				0	0	0	0	0	0
950	436	Q1R6B0	30S ribosomal protein S9 OS=Escherichia coli (strain UTI89 / UPEC) GN=rpsI PE=3 SV=1 - [RS9_ECOUT]	0.000398941	0	0.000634384	0.00504286	0	0	0	0.00380228	0	0	0	0.000246866	0.000604595	0.000498256				0	0	0	0	0	400	74	Q1R6B0	30S ribosomal protein S9 OS=Escherichia coli (strain UTI89 / UPEC) GN=rpsI PE=3 SV=1 - [RS9_ECOUT]	0.0236173	0.00303951	0.00596853	0.00902256	0.00247831	0	0.000251004	0.000236574	0	0.00122783	0.00139296				0	0	0	0	0	0
247	106	Q1R6H0	Translation initiation factor IF-2 OS=Escherichia coli (strain UTI89 / UPEC) GN=infB PE=3 SV=1 - [IF2_ECOUT]	0.00192566	0.00401396	0.00401776	0.00605144	0	0.00511771	0	0.00760456	0	0	0.000968758	0.00181623	0.00181378	0.00167595	251	Q1R6H0	Translation initiation factor IF-2 OS=Escherichia coli (strain UTI89 / UPEC) GN=infB PE=3 SV=1 - [IF2_ECOUT]	0.00078876	0.000125739	0.000574163	0.00068137	0.0020272	401	77	Q1R6H0	Translation initiation factor IF-2 OS=Escherichia coli (strain UTI89 / UPEC) GN=infB PE=3 SV=1 - [IF2_ECOUT]	0.0231054	0	0.00379816	0	0.00371747	0	0.00753012	0.00165602	0	0.00376185	0.00264182				0	0	0	0	0	0
483	53	Q1R4A4	5-methyltetrahydropteroyltriglutamate--homocysteine methyltransferase OS=Escherichia coli (strain UTI89 / UPEC) GN=metE PE=3 SV=1 - [METE_ECOUT]	0.00378227	0.0153578	0.00972722	0.00100857	0.00122249	0	0	0	0	0	0.00108985	0.00324452	0	0.00369162	488	Q1R4A4	5-methyltetrahydropteroyltriglutamate--homocysteine methyltransferase OS=Escherichia coli (strain UTI89 / UPEC) GN=metE PE=3 SV=1 - [METE_ECOUT]	0.000230055	0	0.000574163	0.000143446	0.000591266	402	78	Q1R4A4	5-methyltetrahydropteroyltriglutamate--homocysteine methyltransferase OS=Escherichia coli (strain UTI89 / UPEC) GN=metE PE=3 SV=1 - [METE_ECOUT]	0.0227118	0	0.00108519	0.00150376	0.0119785	0	0.00326305	0.000473149	0	0.00224666	0.00216149				0	0	0	0	0	0
136	174	Q1R613	50S ribosomal protein L16 OS=Escherichia coli (strain UTI89 / UPEC) GN=rplP PE=3 SV=1 - [RL16_ECOUT]	0.00126587	0.00453752	0.00232607	0.00403429	0.00855746	0.0143296	0.00297619	0.00380228	0.00107701	0	0.00205861	0.00086403	0	0.000611496	139	Q1R613	50S ribosomal protein L16 OS=Escherichia coli (strain UTI89 / UPEC) GN=rplP PE=3 SV=1 - [RL16_ECOUT]	0.00169255	0.00232617	0.00421053	0.000896539	0.00160487	403	80	Q1R613	50S ribosomal protein L16 OS=Escherichia coli (strain UTI89 / UPEC) GN=rplP PE=3 SV=1 - [RL16_ECOUT]	0.022239	0	0.00434075	0.00451128	0.00206526	0.00200803	0.00301205	0.00118287	0.00243309	0.00143682	0.00124886				0	0	0	0	0	0
1103	843	Q1R6Q9	Uncharacterized protein OS=Escherichia coli (strain UTI89 / UPEC) GN=yqjI PE=4 SV=1 - [Q1R6Q9_ECOUT]	9.97353e-05	0	0	0	0	0	0	0	0	0	0	1.76333e-05	0	0.000271776				0	0	0	0	0	404	81	Q1R6Q9	Uncharacterized protein OS=Escherichia coli (strain UTI89 / UPEC) GN=yqjI PE=4 SV=1 - [Q1R6Q9_ECOUT]	0.0220893	0	0	0	0.00206526	0	0	0.00709723	0.0126521	0.00013062	0.000144099				0	0	0	0	0	0
916	255	Q1R3B2	Elongation factor P OS=Escherichia coli (strain UTI89 / UPEC) GN=efp PE=3 SV=1 - [EFP_ECOUT]	0.00086693	0.00331588	0.00338338	0.00403429	0.00244499	0.00818833	0.00892857	0.00190114	0.00646204	0.00932712	0.000121095	0.000246866	0.000604595	0.000249128				0	0	0	0	0	405	82	Q1R3B2	Elongation factor P OS=Escherichia coli (strain UTI89 / UPEC) GN=efp PE=3 SV=1 - [EFP_ECOUT]	0.0220445	0	0	0	0.00165221	0	0.00451807	0.00378519	0.00827251	0.00146294	0.00235362				0	0	0	0	0	0
328	383	Q1R2Z4	Probable cytosol aminopeptidase OS=Escherichia coli (strain UTI89 / UPEC) GN=pepA PE=3 SV=1 - [AMPA_ECOUT]	0.000483333	0.00279232	0.000634384	0.000504286	0	0.00102354	0.00446429	0	0	0	0.000363284	0.000423198	0	0.000271776	329	Q1R2Z4	Probable cytosol aminopeptidase OS=Escherichia coli (strain UTI89 / UPEC) GN=pepA PE=3 SV=1 - [AMPA_ECOUT]	0.000509408	0.000377216	0	0.000753093	0.000337866	406	83	Q1R2Z4	Probable cytosol aminopeptidase OS=Escherichia coli (strain UTI89 / UPEC) GN=pepA PE=3 SV=1 - [AMPA_ECOUT]	0.0218693	0.00911854	0.00434075	0	0	0	0.000753012	0.00307547	0.00291971	0.0006531	0.00100869				0	0	0	0	0	0
386	247	Q1R7N6	L-fucose mutarotase OS=Escherichia coli (strain UTI89 / UPEC) GN=fucU PE=3 SV=1 - [FUCM_ECOUT]	0.000928306	0.0008726	0.000845845	0.000504286	0	0.00204708	0.00595238	0.00570342	0	0.00133245	0.00363284	0.000775864	0.000604595	0.0005662	391	Q1R7N6	L-fucose mutarotase OS=Escherichia coli (strain UTI89 / UPEC) GN=fucU PE=3 SV=1 - [FUCM_ECOUT]	0.000377948	0.000502955	0.00076555	0.000358616	8.44666e-05	407	85	Q1R7N6	L-fucose mutarotase OS=Escherichia coli (strain UTI89 / UPEC) GN=fucU PE=3 SV=1 - [FUCM_ECOUT]	0.0213675	0	0	0	0.000413052	0	0	0.00567779	0.0121655	0.00224666	0.000864595				0	0	0	0	0	0
199	305	Q1RF73	Acriflavine resistance protein A OS=Escherichia coli (strain UTI89 / UPEC) GN=acrA PE=3 SV=1 - [Q1RF73_ECOUT]	0.000698147	0.0026178	0.00148023	0.00151286	0	0	0	0	0	0	0.000605473	0.00086403	0	0.000271776	201	Q1RF73	Acriflavine resistance protein A OS=Escherichia coli (strain UTI89 / UPEC) GN=acrA PE=3 SV=1 - [Q1RF73_ECOUT]	0.00106811	0.0016346	0.000382775	0.00107585	0.000591266	408	86	Q1RF73	Acriflavine resistance protein A OS=Escherichia coli (strain UTI89 / UPEC) GN=acrA PE=4 SV=1 - [Q1RF73_ECOUT]	0.0208922	0.00911854	0.00189908	0.00150376	0.000826105	0	0.000753012	0.00307547	0	0.0014107	0.00230559				0	0	0	0	0	0
976	526	Q1R6H8	ATP-dependent RNA helicase DeaD OS=Escherichia coli (strain UTI89 / UPEC) GN=deaD PE=3 SV=1 - [Q1R6H8_ECOUT]	0.000283862	0.00069808	0.00169169	0.00100857	0.00244499	0	0.00297619	0	0	0	0	0.000158699	0	0.000203832				0	0	0	0	0	409	87	Q1R6H8	ATP-dependent RNA helicase DeaD OS=Escherichia coli (strain UTI89 / UPEC) GN=deaD PE=3 SV=1 - [Q1R6H8_ECOUT]	0.0200779	0.00607903	0.00705372	0.00150376	0.000413052	0	0.00225904	0.000709723	0	0.00201155	4.8033e-05				0	0	0	0	0	0
326	162	Q1R785	S-adenosylmethionine synthase OS=Escherichia coli (strain UTI89 / UPEC) GN=metK PE=3 SV=1 - [Q1R785_ECOUT]	0.00135026	0.00331588	0.00507507	0.00403429	0	0	0	0.00190114	0	0	0	0.000899296	0.00120919	0.00160801	331	Q1R785	S-adenosylmethionine synthase OS=Escherichia coli (strain UTI89 / UPEC) GN=metK PE=3 SV=1 - [Q1R785_ECOUT]	0.000509408	0.000817302	0.00114833	0	0.0010136	410	93	Q1R785	S-adenosylmethionine synthase OS=Escherichia coli (strain UTI89 / UPEC) GN=metK PE=3 SV=1 - [Q1R785_ECOUT]	0.0190222	0	0.00108519	0	0.00454358	0	0.0062751	0.00118287	0.00145985	0.00308263	0.00139296				0	0	0	0	0	0
109	161	Q1R8R6	Transaldolase OS=Escherichia coli (strain UTI89 / UPEC) GN=talA PE=3 SV=1 - [Q1R8R6_ECOUT]	0.00135793	0	0	0	0	0	0	0	0	0	0.00290627	0.00183386	0	0.00106446	111	Q1R8R6	Transaldolase OS=Escherichia coli (strain UTI89 / UPEC) GN=talA PE=3 SV=1 - [Q1R8R6_ECOUT]	0.00221839	0.00251477	0	0.00251031	0.00211166	411	95	Q1R8R6	Transaldolase OS=Escherichia coli (strain UTI89 / UPEC) GN=talA PE=3 SV=1 - [Q1R8R6_ECOUT]	0.0184375	0	0	0	0	0.0160643	0.000753012	0.000236574	0.000973236	2.6124e-05	0.000384264				0	0	0	0	0	0
146	138	Q1R8I4	Serine hydroxymethyltransferase OS=Escherichia coli (strain UTI89 / UPEC) GN=glyA PE=3 SV=2 - [GLYA_ECOUT]	0.00158042	0.00366492	0.002749	0.00151286	0	0	0.00297619	0	0	0	0.00205861	0.00132249	0.00302297	0.00138153	148	Q1R8I4	Serine hydroxymethyltransferase OS=Escherichia coli (strain UTI89 / UPEC) GN=glyA PE=3 SV=2 - [GLYA_ECOUT]	0.00154466	0.000188608	0.00133971	0.00182894	0.0027874	412	96	Q1R8I4	Serine hydroxymethyltransferase OS=Escherichia coli (strain UTI89 / UPEC) GN=glyA PE=3 SV=2 - [GLYA_ECOUT]	0.0184286	0	0	0	0.00660884	0.00200803	0.00251004	0.00141945	0.00243309	0.00167194	0.00177722				0	0	0	0	0	0
407	140	Q1RCL1	Respiratory nitrate reductase 1 alpha chain OS=Escherichia coli (strain UTI89 / UPEC) GN=narG PE=3 SV=1 - [Q1RCL1_ECOUT]	0.00154206	0.0008726	0	0	0	0	0	0	0	0	0.000242189	0.00179859	0	0.00208362	416	Q1RCL1	Respiratory nitrate reductase 1 alpha chain OS=Escherichia coli (strain UTI89 / UPEC) GN=narG PE=3 SV=1 - [Q1RCL1_ECOUT]	0.000345083	0	0.000191388	3.58616e-05	0.00160487	413	98	Q1RCL1	Respiratory nitrate reductase 1 alpha chain OS=Escherichia coli (strain UTI89 / UPEC) GN=narG PE=4 SV=1 - [Q1RCL1_ECOUT]	0.0183122	0	0.00217037	0	0.00330442	0.00200803	0.00351406	0.0018926	0	0.00172418	0.00369854				0	0	0	0	0	0
318	319	Q1RFD4	Uncharacterized protein OS=Escherichia coli (strain UTI89 / UPEC) GN=yajC PE=4 SV=1 - [Q1RFD4_ECOUT]	0.000667459	0.00157068	0.000634384	0	0	0	0	0	0.00538503	0.00532978	0.00205861	0.000335032	0	0.000475608	328	Q1RFD4	Uncharacterized protein OS=Escherichia coli (strain UTI89 / UPEC) GN=yajC PE=4 SV=1 - [Q1RFD4_ECOUT]	0.00052584	0.000314347	0.000574163	0.000645508	0.0005068	414	99	Q1RFD4	Uncharacterized protein OS=Escherichia coli (strain UTI89 / UPEC) GN=yajC PE=4 SV=1 - [Q1RFD4_ECOUT]	0.0178627	0.00607903	0.00081389	0.00601504	0.000413052	0	0	0.00260232	0.00145985	0.000287364	0.000192132				0	0	0	0	0	0
908	208	Q1R5A8	Putative heme/hemoglobin transport protein OS=Escherichia coli (strain UTI89 / UPEC) GN=chuS PE=4 SV=1 - [Q1R5A8_ECOUT]	0.00110476	0.0008726	0.002749	0.00100857	0	0	0	0	0.00107701	0	0.000847663	0.000934563	0	0.00140418				0	0	0	0	0	415	100	Q1R5A8	Putative heme/hemoglobin transport protein OS=Escherichia coli (strain UTI89 / UPEC) GN=chuS PE=4 SV=1 - [Q1R5A8_ECOUT]	0.0177301	0	0	0	0.00247831	0	0.00276104	0.00236574	0.0053528	0.00169806	0.00307411				0	0	0	0	0	0
488	447	Q1RCM3	2-dehydro-3-deoxyphosphooctonate aldolase OS=Escherichia coli (strain UTI89 / UPEC) GN=kdsA PE=3 SV=1 - [KDSA_ECOUT]	0.000383597	0	0.000211461	0	0	0	0	0	0	0.00133245	0.000363284	0.000211599	0	0.000724736	499	Q1RCM3	2-dehydro-3-deoxyphosphooctonate aldolase OS=Escherichia coli (strain UTI89 / UPEC) GN=kdsA PE=3 SV=1 - [KDSA_ECOUT]	0.000230055	6.28694e-05	0	0.000394477	0.000168933	416	103	Q1RCM3	2-dehydro-3-deoxyphosphooctonate aldolase OS=Escherichia coli (strain UTI89 / UPEC) GN=kdsA PE=3 SV=1 - [KDSA_ECOUT]	0.0174656	0	0.00217037	0.00150376	0.00413052	0	0.00276104	0.00118287	0.00243309	0.0014107	0.00187329				0	0	0	0	0	0
94	136	Q1R8I3	Flavohemoprotein OS=Escherichia coli (strain UTI89 / UPEC) GN=hmpA PE=3 SV=1 - [Q1R8I3_ECOUT]	0.00159577	0.00401396	0.0038063	0.00151286	0	0.00204708	0.0014881	0.00380228	0	0	0.00266408	0.00156936	0	0.0010871	96	Q1R8I3	Flavohemoprotein OS=Escherichia coli (strain UTI89 / UPEC) GN=hmpA PE=3 SV=1 - [Q1R8I3_ECOUT]	0.0026292	0.00176034	0.00727273	0.00129102	0.00489906	417	104	Q1R8I3	Flavohemoprotein OS=Escherichia coli (strain UTI89 / UPEC) GN=hmpA PE=3 SV=1 - [Q1R8I3_ECOUT]	0.0172265	0	0.00108519	0.00451128	0	0.00401606	0.00476908	0	0	0.000731472	0.00211345				0	0	0	0	0	0
166	209	Q1R8M8	Inosine-5'-monophosphate dehydrogenase OS=Escherichia coli (strain UTI89 / UPEC) GN=guaB PE=3 SV=1 - [Q1R8M8_ECOUT]	0.00110476	0.00418848	0.00148023	0.000504286	0.00244499	0	0.00297619	0	0	0.00466356	0.00121095	0.000846397	0	0.000973864	167	Q1R8M8	Inosine-5'-monophosphate dehydrogenase OS=Escherichia coli (strain UTI89 / UPEC) GN=guaB PE=3 SV=1 - [Q1R8M8_ECOUT]	0.0013639	0.00100591	0.000382775	0.00175722	0.00135147	418	105	Q1R8M8	Inosine-5'-monophosphate dehydrogenase OS=Escherichia coli (strain UTI89 / UPEC) GN=guaB PE=3 SV=1 - [Q1R8M8_ECOUT]	0.0171226	0	0.00352686	0.00150376	0.00165221	0	0.00251004	0.00165602	0.00194647	0.00154132	0.00278592				0	0	0	0	0	0
364	825	Q1R3V0	Starvation sensing protein RspA OS=Escherichia coli (strain UTI89 / UPEC) GN=UTI89_C4552 PE=4 SV=1 - [Q1R3V0_ECOUT]	0.000107407	0	0	0	0	0	0	0	0	0	0	0	0	0.000317072	362	Q1R3V0	Starvation sensing protein RspA OS=Escherichia coli (strain UTI89 / UPEC) GN=UTI89_C4552 PE=4 SV=1 - [Q1R3V0_ECOUT]	0.000443678	0	0.000956938	0	0.00185827	419	108	Q1R3V0	Starvation sensing protein RspA OS=Escherichia coli (strain UTI89 / UPEC) GN=UTI89_C4552 PE=4 SV=1 - [Q1R3V0_ECOUT]	0.0167511	0	0	0	0.000413052	0	0	0.00425834	0.00924574	0	0.00283395				0	0	0	0	0	0
190	350	Q1R3Z0	Cell division protein ZapB OS=Escherichia coli (strain UTI89 / UPEC) GN=zapB PE=3 SV=2 - [ZAPB_ECOUT]	0.000567724	0	0	0	0	0	0	0	0.00700054	0.00133245	0	0.000652431	0	0.000498256	191	Q1R3Z0	Cell division protein ZapB OS=Escherichia coli (strain UTI89 / UPEC) GN=zapB PE=3 SV=2 - [ZAPB_ECOUT]	0.00110098	0.0016346	0	0.00147032	0	420	112	Q1R3Z0	Cell division protein ZapB OS=Escherichia coli (strain UTI89 / UPEC) GN=zapB PE=3 SV=2 - [ZAPB_ECOUT]	0.0162534	0	0	0	0.000826105	0	0.000753012	0.00993612	0.00389294	0.0006531	0.000192132				0	0	0	0	0	0
140	180	Q1RCN1	Ribose-phosphate pyrophosphokinase OS=Escherichia coli (strain UTI89 / UPEC) GN=prsA PE=3 SV=1 - [Q1RCN1_ECOUT]	0.00123518	0.00157068	0.00296046	0.00151286	0.00366748	0.00307062	0.00297619	0.00190114	0	0	0.00326956	0.00125196	0.000604595	0.000588848	143	Q1RCN1	Ribose-phosphate pyrophosphokinase OS=Escherichia coli (strain UTI89 / UPEC) GN=prsA PE=3 SV=1 - [Q1RCN1_ECOUT]	0.00167612	0.00119452	0.0015311	0.00161377	0.002534	421	116	Q1RCN1	Ribose-phosphate pyrophosphokinase OS=Escherichia coli (strain UTI89 / UPEC) GN=prsA PE=3 SV=1 - [Q1RCN1_ECOUT]	0.0159357	0	0.00244167	0	0.00123916	0.00200803	0.00200803	0.00236574	0.00145985	0.00201155	0.00240165				0	0	0	0	0	0
906	190	Q1R610	50S ribosomal protein L22 OS=Escherichia coli (strain UTI89 / UPEC) GN=rplV PE=3 SV=1 - [RL22_ECOUT]	0.00118148	0.00296684	0.000845845	0.00403429	0.00244499	0.00409417	0	0.00380228	0	0	0.0023008	0.00102273	0	0.00090592				0	0	0	0	0	422	117	Q1R610	50S ribosomal protein L22 OS=Escherichia coli (strain UTI89 / UPEC) GN=rplV PE=3 SV=1 - [RL22_ECOUT]	0.0158661	0	0.00189908	0.0075188	0.000413052	0	0.00200803	0.0018926	0	0.00175031	0.000384264				0	0	0	0	0	0
264	289	Q1RE25	Leucine-responsive regulatory protein OS=Escherichia coli (strain UTI89 / UPEC) GN=lrp PE=4 SV=1 - [Q1RE25_ECOUT]	0.000744179	0.00139616	0.00105731	0.000504286	0.00122249	0.00307062	0.00297619	0	0	0	0.00108985	0.000687697	0	0.000656792	269	Q1RE25	Leucine-responsive regulatory protein OS=Escherichia coli (strain UTI89 / UPEC) GN=lrp PE=4 SV=1 - [Q1RE25_ECOUT]	0.000706598	0.000691563	0	0.000788955	0.000844666	423	118	Q1RE25	Leucine-responsive regulatory protein OS=Escherichia coli (strain UTI89 / UPEC) GN=lrp PE=4 SV=1 - [Q1RE25_ECOUT]	0.0155765	0	0.00108519	0	0.000826105	0.00401606	0.000753012	0.00354862	0.00291971	0.00151519	0.000912628				0	0	0	0	0	0
11	97	Q1RC62	Phage shock protein A OS=Escherichia coli (strain UTI89 / UPEC) GN=pspA PE=4 SV=1 - [Q1RC62_ECOUT]	0.00211746	0.00139616	0.00169169	0	0	0.011259	0.0416667	0.00190114	0.000538503	0.005996	0.0134415	0.00162226	0	0.000158536	21	Q1RC62	Phage shock protein A OS=Escherichia coli (strain UTI89 / UPEC) GN=pspA PE=4 SV=1 - [Q1RC62_ECOUT]	0.0101553	0.0103734	0.00631579	0.0127309	0.00549033	424	124	Q1RC62	Phage shock protein A OS=Escherichia coli (strain UTI89 / UPEC) GN=pspA PE=4 SV=1 - [Q1RC62_ECOUT]	0.0142922	0	0	0	0	0	0	0.0104093	0.00291971	0.000626976	0.000336231				0	0	0	0	0	0
195	111	Q1RAR8	Aspartate--tRNA ligase OS=Escherichia coli (strain UTI89 / UPEC) GN=aspS PE=3 SV=1 - [SYD_ECOUT]	0.00187196	0.00209424	0.00232607	0.00252143	0.00366748	0.00409417	0.00595238	0.00760456	0	0	0.000484379	0.00179859	0.00120919	0.00210626	200	Q1RAR8	Aspartate--tRNA ligase OS=Escherichia coli (strain UTI89 / UPEC) GN=aspS PE=3 SV=1 - [SYD_ECOUT]	0.00106811	6.28694e-05	0.00267943	0.000645508	0.00270293	425	125	Q1RAR8	Aspartate--tRNA ligase OS=Escherichia coli (strain UTI89 / UPEC) GN=aspS PE=3 SV=1 - [SYD_ECOUT]	0.0142426	0	0.00244167	0	0.00247831	0	0.00351406	0.0018926	0	0.00180255	0.00211345				0	0	0	0	0	0
141	229	Q1R6G0	ATP-dependent zinc metalloprotease FtsH OS=Escherichia coli (strain UTI89 / UPEC) GN=mrsC PE=3 SV=1 - [Q1R6G0_ECOUT]	0.000989681	0.00069808	0.00105731	0.00100857	0	0.00307062	0	0	0	0	0.000726568	0.000987463	0	0.00120034	142	Q1R6G0	ATP-dependent zinc metalloprotease FtsH OS=Escherichia coli (strain UTI89 / UPEC) GN=mrsC PE=3 SV=1 - [Q1R6G0_ECOUT]	0.00167612	0.00125739	0.00172249	0.00172136	0.00211166	426	128	Q1R6G0	ATP-dependent zinc metalloprotease FtsH OS=Escherichia coli (strain UTI89 / UPEC) GN=mrsC PE=3 SV=1 - [Q1R6G0_ECOUT]	0.0141177	0	0.000542594	0	0.00536968	0.00401606	0.00150602	0.000709723	0	0.00154132	0.000432297				0	0	0	0	0	0
273	320	Q1R403	ATP-dependent 6-phosphofructokinase OS=Escherichia coli (strain UTI89 / UPEC) GN=pfkA PE=3 SV=1 - [Q1R403_ECOUT]	0.000659787	0.00104712	0.00126877	0.00100857	0	0	0	0	0	0	0.000242189	0.000722964	0	0.000656792	274	Q1R403	ATP-dependent 6-phosphofructokinase OS=Escherichia coli (strain UTI89 / UPEC) GN=pfkA PE=3 SV=1 - [Q1R403_ECOUT]	0.0006573	0.000314347	0.00172249	0.000430339	0.00118253	427	129	Q1R403	ATP-dependent 6-phosphofructokinase OS=Escherichia coli (strain UTI89 / UPEC) GN=pfkA PE=3 SV=1 - [Q1R403_ECOUT]	0.014049	0	0.00271297	0	0.00165221	0.00200803	0.00125502	0.00331204	0	0.00161969	0.00148902				0	0	0	0	0	0
138	216	Q1R5V0	50S ribosomal protein L10 OS=Escherichia coli (strain UTI89 / UPEC) GN=rplJ PE=3 SV=1 - [RL10_ECOUT]	0.00105873	0.00279232	0.00211461	0.00504286	0.00488998	0.00511771	0	0	0	0	0.00205861	0.000705331	0.00120919	0.000724736	138	Q1R5V0	50S ribosomal protein L10 OS=Escherichia coli (strain UTI89 / UPEC) GN=rplJ PE=3 SV=1 - [RL10_ECOUT]	0.00169255	0.0047152	0.00535885	0	0	428	130	Q1R5V0	50S ribosomal protein L10 OS=Escherichia coli (strain UTI89 / UPEC) GN=rplJ PE=3 SV=1 - [RL10_ECOUT]	0.0140234	0	0.00162778	0	0.00165221	0	0.00100402	0.00212917	0.00194647	0.00292589	0.00273788				0	0	0	0	0	0
113	227	Q1RF95	DNA-binding protein HU-beta, NS1 (HU-1) OS=Escherichia coli (strain UTI89 / UPEC) GN=hupB PE=3 SV=1 - [Q1RF95_ECOUT]	0.000997353	0.00017452	0.002749	0.00201715	0	0	0.0014881	0.00190114	0.00107701	0.00133245	0	0.00109326	0.00181378	0.000928568	115	Q1RF95	DNA-binding protein HU-beta, NS1 (HU-1) OS=Escherichia coli (strain UTI89 / UPEC) GN=hupB PE=3 SV=1 - [Q1RF95_ECOUT]	0.00211979	0.00282912	0.00172249	0.00204411	0.0015204	429	132	Q1RF95	DNA-binding protein HU-beta, NS1 (HU-1) OS=Escherichia coli (strain UTI89 / UPEC) GN=hupB PE=3 SV=1 - [Q1RF95_ECOUT]	0.0134549	0	0.000271297	0	0.000826105	0.00401606	0.00175703	0.00118287	0.00291971	0.00248178	0				0	0	0	0	0	0
911	231	Q1RFC6	6,7-dimethyl-8-ribityllumazine synthase OS=Escherichia coli (strain UTI89 / UPEC) GN=ribH PE=3 SV=1 - [Q1RFC6_ECOUT]	0.000982009	0.00209424	0.000845845	0.00151286	0	0	0	0	0	0	0	0.000828763	0.000604595	0.00138153				0	0	0	0	0	430	139	Q1RFC6	6,7-dimethyl-8-ribityllumazine synthase OS=Escherichia coli (strain UTI89 / UPEC) GN=ribH PE=3 SV=1 - [Q1RFC6_ECOUT]	0.0124476	0	0.00189908	0	0.00330442	0	0.00125502	0.00165602	0.00194647	0.00219441	0.000192132				0	0	0	0	0	0
340	336	Q1R6A9	50S ribosomal protein L13 OS=Escherichia coli (strain UTI89 / UPEC) GN=rplM PE=3 SV=2 - [RL13_ECOUT]	0.00059074	0.00191972	0.000211461	0.00201715	0.00488998	0.00204708	0	0	0	0	0.000484379	0.000476098	0	0.000543552	340	Q1R6A9	50S ribosomal protein L13 OS=Escherichia coli (strain UTI89 / UPEC) GN=rplM PE=3 SV=2 - [RL13_ECOUT]	0.000492975	0.000251477	0.000956938	0.000322754	0.0010136	431	140	Q1R6A9	50S ribosomal protein L13 OS=Escherichia coli (strain UTI89 / UPEC) GN=rplM PE=3 SV=2 - [RL13_ECOUT]	0.0124273	0	0.00298426	0.0075188	0	0	0	0	0.000486618	0.00114946	0.000288198				0	0	0	0	0	0
335	198	Q1R6Y6	Hypothetical oxidoreductase YqhD OS=Escherichia coli (strain UTI89 / UPEC) GN=yqhD PE=4 SV=1 - [Q1R6Y6_ECOUT]	0.00115079	0	0.000845845	0	0	0	0	0.00380228	0	0	0.00145314	0.00137539	0	0.00122299	341	Q1R6Y6	Hypothetical oxidoreductase YqhD OS=Escherichia coli (strain UTI89 / UPEC) GN=yqhD PE=4 SV=1 - [Q1R6Y6_ECOUT]	0.000492975	0.000188608	0.000956938	0.000251031	0.001267	432	149	Q1R6Y6	Hypothetical oxidoreductase YqhD OS=Escherichia coli (strain UTI89 / UPEC) GN=yqhD PE=4 SV=1 - [Q1R6Y6_ECOUT]	0.0117445	0	0	0	0.00289137	0	0.00301205	0.00212917	0.00194647	0.00104496	0.000720496				0	0	0	0	0	0
533	159	Q1R4G6	Dihydroxy-acid dehydratase OS=Escherichia coli (strain UTI89 / UPEC) GN=ilvD PE=3 SV=1 - [ILVD_ECOUT]	0.00137328	0.00506108	0.00169169	0.00100857	0	0	0	0.00190114	0	0.00133245	0.000484379	0.0011638	0.000604595	0.00149477	542	Q1R4G6	Dihydroxy-acid dehydratase OS=Escherichia coli (strain UTI89 / UPEC) GN=ilvD PE=3 SV=1 - [ILVD_ECOUT]	0.000164325	0	0	0.000215169	0.000337866	433	151	Q1R4G6	Dihydroxy-acid dehydratase OS=Escherichia coli (strain UTI89 / UPEC) GN=ilvD PE=3 SV=1 - [ILVD_ECOUT]	0.0116512	0	0.00298426	0	0.00495663	0	0.000251004	0	0	0.00269077	0.000768529				0	0	0	0	0	0
37	72	Q1RG11	Histone-like protein, located in outer membrane or nucleoid OS=Escherichia coli (strain UTI89 / UPEC) GN=hlpA PE=3 SV=1 - [Q1RG11_ECOUT]	0.0029537	0.00855148	0.00740114	0.00554715	0.00122249	0.00102354	0	0	0.000538503	0	0.00339065	0.00315635	0.00665054	0.00156271	47	Q1RG11	Histone-like protein, located in outer membrane or nucleoid OS=Escherichia coli (strain UTI89 / UPEC) GN=hlpA PE=3 SV=1 - [Q1RG11_ECOUT]	0.00466683	0.00509242	0.00708134	0.00405236	0.00447673	434	155	Q1RG11	Chaperone protein skp OS=Escherichia coli (strain UTI89 / UPEC) GN=hlpA PE=3 SV=1 - [Q1RG11_ECOUT]	0.0115022	0	0.00162778	0.00150376	0.000826105	0	0.00100402	0.00307547	0.000973236	0.00201155	0.00048033				0	0	0	0	0	0
922	282	Q1R617	50S ribosomal protein L14 OS=Escherichia coli (strain UTI89 / UPEC) GN=rplN PE=3 SV=1 - [RL14_ECOUT]	0.000759523	0.00104712	0.00126877	0.00353001	0.00244499	0	0.00297619	0	0	0	0.000726568	0.000687697	0	0.000702088				0	0	0	0	0	435	156	Q1R617	50S ribosomal protein L14 OS=Escherichia coli (strain UTI89 / UPEC) GN=rplN PE=3 SV=1 - [RL14_ECOUT]	0.0113125	0	0.00244167	0	0.00247831	0	0.00351406	0.000236574	0	0.00148907	0.00115279				0	0	0	0	0	0
930	327	Q1R5U7	50S ribosomal protein L11 OS=Escherichia coli (strain UTI89 / UPEC) GN=rplK PE=3 SV=3 - [RL11_ECOUT]	0.000621428	0.00226876	0.000845845	0.00100857	0	0.00204708	0.0014881	0	0	0	0	0.000581898	0	0.000588848				0	0	0	0	0	436	157	Q1R5U7	50S ribosomal protein L11 OS=Escherichia coli (strain UTI89 / UPEC) GN=rplK PE=3 SV=3 - [RL11_ECOUT]	0.0112881	0	0.00244167	0	0.000826105	0.00200803	0.000753012	0.00118287	0.00145985	0.00117558	0.00144099				0	0	0	0	0	0
915	250	Q1RBT9	NAD-dependent malic enzyme OS=Escherichia coli (strain UTI89 / UPEC) GN=maeA PE=3 SV=2 - [MAO1_ECOUT]	0.000897618	0.00069808	0	0	0.00122249	0	0	0	0	0.00266489	0.000726568	0.000952196	0	0.0010871				0	0	0	0	0	437	158	Q1RBT9	NAD-dependent malic enzyme OS=Escherichia coli (strain UTI89 / UPEC) GN=maeA PE=3 SV=2 - [MAO1_ECOUT]	0.0112028	0.00607903	0.00135648	0	0.00123916	0	0.00175703	0	0	0.000626976	0.000144099				0	0	0	0	0	0
213	212	Q1REV5	Alkyl hydroperoxide reductase, F52a subunit detoxification of hydroperoxides OS=Escherichia coli (strain UTI89 / UPEC) GN=ahpF PE=3 SV=1 - [Q1REV5_ECOUT]	0.00108942	0.0017452	0.00359484	0.00201715	0.00366748	0	0	0	0.000538503	0	0.000605473	0.000775864	0	0.00131358	216	Q1REV5	Alkyl hydroperoxide reductase, F52a subunit detoxification of hydroperoxides OS=Escherichia coli (strain UTI89 / UPEC) GN=ahpF PE=3 SV=1 - [Q1REV5_ECOUT]	0.00098595	0.000377216	0.00076555	0.000968263	0.00194273	438	159	Q1REV5	Alkyl hydroperoxide reductase, F52a subunit detoxification of hydroperoxides OS=Escherichia coli (strain UTI89 / UPEC) GN=ahpF PE=3 SV=1 - [Q1REV5_ECOUT]	0.011192	0	0.00189908	0	0.00247831	0	0.00251004	0.000709723	0.000973236	0.000940463	0.00168116				0	0	0	0	0	0
893	37	Q1RD62	Acyl carrier protein OS=Escherichia coli (strain UTI89 / UPEC) GN=acpP PE=3 SV=1 - [ACP_ECOUT]	0.00546243	0	0.000845845	0	0	0	0	0	0.00700054	0.00932712	0.0021797	0.00694751	0.0217654	0.00511845				0	0	0	0	0	439	161	Q1RD62	Acyl carrier protein OS=Escherichia coli (strain UTI89 / UPEC) GN=acpP PE=3 SV=1 - [ACP_ECOUT]	0.0109321	0	0	0	0	0	0	0.00757038	0.00243309	0.000496356	0.000432297				0	0	0	0	0	0
491	474	Q1R609	30S ribosomal protein S19 OS=Escherichia coli (strain UTI89 / UPEC) GN=rpsS PE=3 SV=1 - [RS19_ECOUT]	0.000337566	0	0.00105731	0	0	0	0	0	0.00323102	0.00532978	0	0.000229232	0	0.000135888	489	Q1R609	30S ribosomal protein S19 OS=Escherichia coli (strain UTI89 / UPEC) GN=rpsS PE=3 SV=1 - [RS19_ECOUT]	0.000230055	0.000314347	0.000191388	0.000286893	0	440	163	Q1R609	30S ribosomal protein S19 OS=Escherichia coli (strain UTI89 / UPEC) GN=rpsS PE=3 SV=1 - [RS19_ECOUT]	0.0105842	0	0.00108519	0.00150376	0.000826105	0.00200803	0.00125502	0.00141945	0.00194647	0.000444108	9.60661e-05				0	0	0	0	0	0
169	277	Q1R457	Uncharacterized protein OS=Escherichia coli (strain UTI89 / UPEC) GN=yihD PE=4 SV=1 - [Q1R457_ECOUT]	0.000774867	0.00069808	0.000634384	0	0	0	0	0	0.000538503	0	0.000968758	0.000793497	0	0.00090592	170	Q1R457	Uncharacterized protein OS=Escherichia coli (strain UTI89 / UPEC) GN=yihD PE=4 SV=1 - [Q1R457_ECOUT]	0.00134747	0.00106878	0.000382775	0.00132688	0.00219613	441	167	Q1R457	Uncharacterized protein OS=Escherichia coli (strain UTI89 / UPEC) GN=yihD PE=4 SV=1 - [Q1R457_ECOUT]	0.0103852	0	0	0	0.00289137	0	0.000753012	0.00378519	0.00145985	0.000679224	0.000816562				0	0	0	0	0	0
596	1192	Q1R7Z0	Anaerobic nitric oxide reductase flavorubredoxin OS=Escherichia coli (strain UTI89 / UPEC) GN=norV PE=3 SV=1 - [NORV_ECOUT]	3.06878e-05	0.00017452	0	0	0	0	0	0	0	0	0	0	0	6.7944e-05	601	Q1R7Z0	Anaerobic nitric oxide reductase flavorubredoxin OS=Escherichia coli (strain UTI89 / UPEC) GN=norV PE=3 SV=1 - [NORV_ECOUT]	0.00013146	0	0.000191388	0	0.000591266	442	168	Q1R7Z0	Anaerobic nitric oxide reductase flavorubredoxin OS=Escherichia coli (strain UTI89 / UPEC) GN=norV PE=3 SV=1 - [NORV_ECOUT]	0.0102912	0	0	0	0	0.00200803	0.00828313	0	0	0	0				0	0	0	0	0	0
979	531	Q1R9D1	NADH-quinone oxidoreductase subunit C/D OS=Escherichia coli (strain UTI89 / UPEC) GN=nuoC PE=3 SV=1 - [NUOCD_ECOUT]	0.000283862	0.00034904	0.000634384	0.000504286	0.00122249	0	0.0014881	0	0	0	0	0.000211599	0	0.000385016				0	0	0	0	0	443	172	Q1R9D1	NADH-quinone oxidoreductase subunit C/D OS=Escherichia coli (strain UTI89 / UPEC) GN=nuoC PE=3 SV=1 - [NUOCD_ECOUT]	0.0101447	0.00303951	0.00379816	0	0.000826105	0	0.000251004	0.000236574	0.000486618	0.0014107	9.60661e-05				0	0	0	0	0	0
168	196	Q1R630	50S ribosomal protein L15 OS=Escherichia coli (strain UTI89 / UPEC) GN=rplO PE=3 SV=1 - [RL15_ECOUT]	0.00115846	0.0026178	0.00190315	0.00655572	0.00733496	0.00716479	0.00744048	0.00380228	0	0.000666223	0.00290627	0.000687697	0.00181378	0.000611496	171	Q1R630	50S ribosomal protein L15 OS=Escherichia coli (strain UTI89 / UPEC) GN=rplO PE=3 SV=1 - [RL15_ECOUT]	0.00134747	0.00213756	0.00344498	0.000573785	0.00118253	444	173	Q1R630	50S ribosomal protein L15 OS=Escherichia coli (strain UTI89 / UPEC) GN=rplO PE=3 SV=1 - [RL15_ECOUT]	0.0101022	0	0.00379816	0	0.000826105	0	0.00150602	0.00141945	0	0.000679224	0.00187329				0	0	0	0	0	0
54	133	Q1R627	30S ribosomal protein S5 OS=Escherichia coli (strain UTI89 / UPEC) GN=rpsE PE=3 SV=1 - [RS5_ECOUT]	0.00161111	0.00191972	0.0076126	0.00201715	0.00977995	0.00511771	0	0	0	0.000666223	0.000605473	0.00158699	0	0.0011324	63	Q1R627	30S ribosomal protein S5 OS=Escherichia coli (strain UTI89 / UPEC) GN=rpsE PE=3 SV=1 - [RS5_ECOUT]	0.00382877	0.00383503	0.00574163	0.00347857	0.003801	445	174	Q1R627	30S ribosomal protein S5 OS=Escherichia coli (strain UTI89 / UPEC) GN=rpsE PE=3 SV=1 - [RS5_ECOUT]	0.0100237	0	0.00325556	0	0.00165221	0	0.00200803	0	0	0.00190705	0.00120083				0	0	0	0	0	0
371	194	Q1REP7	N-acetylglucosamine PTS permease OS=Escherichia coli (strain UTI89 / UPEC) GN=nagE PE=4 SV=1 - [Q1REP7_ECOUT]	0.00116614	0.00104712	0.00148023	0.00100857	0	0	0.0104167	0.0095057	0	0.00266489	0.000484379	0.00148119	0	0.000747384	379	Q1REP7	N-acetylglucosamine PTS permease OS=Escherichia coli (strain UTI89 / UPEC) GN=nagE PE=4 SV=1 - [Q1REP7_ECOUT]	0.000410813	0.000440086	0.000382775	0.000358616	0.0005068	446	177	Q1REP7	N-acetylglucosamine PTS permease OS=Escherichia coli (strain UTI89 / UPEC) GN=nagE PE=4 SV=1 - [Q1REP7_ECOUT]	0.00992746	0	0	0	0.00206526	0	0.000251004	0.00141945	0.00486618	0.0006531	0.000672463				0	0	0	0	0	0
534	298	Q1R5R6	Nitrite reductase [NAD(P)H] large subunit OS=Escherichia coli (strain UTI89 / UPEC) GN=nirB PE=3 SV=1 - [Q1R5R6_ECOUT]	0.000705819	0.0008726	0.00126877	0	0	0	0	0	0.000538503	0	0.000363284	0.000617164	0	0.000951216	549	Q1R5R6	Nitrite reductase [NAD(P)H] large subunit OS=Escherichia coli (strain UTI89 / UPEC) GN=nirB PE=3 SV=1 - [Q1R5R6_ECOUT]	0.000164325	0	0	3.58616e-05	0.000760199	447	181	Q1R5R6	Nitrite reductase [NAD(P)H] large subunit OS=Escherichia coli (strain UTI89 / UPEC) GN=nirB PE=4 SV=1 - [Q1R5R6_ECOUT]	0.0096271	0	0.00108519	0	0.00123916	0	0.000753012	0.0018926	0.000486618	0.00287364	0.00129689				0	0	0	0	0	0
892	31	Q1R227	Putative exported protein OS=Escherichia coli (strain UTI89 / UPEC) GN=UTI89_P011 PE=4 SV=1 - [Q1R227_ECOUT]	0.00593042	0	0.00190315	0	0	0	0	0	0.00107701	0.00532978	0.00254299	0.00603058	0.0169287	0.00822123				0	0	0	0	0	448	184	Q1R227	Putative exported protein OS=Escherichia coli (strain UTI89 / UPEC) GN=UTI89_P011 PE=4 SV=1 - [Q1R227_ECOUT]	0.00934957	0	0.00135648	0	0.00165221	0	0.000502008	0.00141945	0.00145985	0.0018548	0.00110476				0	0	0	0	0	0
267	473	Q1R4Y5	Protein-export protein SecB OS=Escherichia coli (strain UTI89 / UPEC) GN=secB PE=3 SV=2 - [SECB_ECOUT]	0.000337566	0.00052356	0.00169169	0.00151286	0	0	0	0	0	0	0.000484379	0.000141066	0.00181378	0.00033972	270	Q1R4Y5	Protein-export protein SecB OS=Escherichia coli (strain UTI89 / UPEC) GN=secB PE=3 SV=2 - [SECB_ECOUT]	0.000690165	0.000754432	0.000574163	0.000717231	0.000591266	449	185	Q1R4Y5	Protein-export protein SecB OS=Escherichia coli (strain UTI89 / UPEC) GN=secB PE=3 SV=2 - [SECB_ECOUT]	0.00924496	0	0	0	0.00289137	0.00200803	0.00125502	0	0.000486618	0.00101884	0.00158509				0	0	0	0	0	0
45	112	Q1R4F8	Thioredoxin 1 OS=Escherichia coli (strain UTI89 / UPEC) GN=trxA PE=4 SV=1 - [Q1R4F8_ECOUT]	0.00184127	0	0.00105731	0	0	0	0	0	0.00323102	0.00266489	0.0046016	0.00179859	0.00604595	0.0016986	55	Q1R4F8	Thioredoxin 1 OS=Escherichia coli (strain UTI89 / UPEC) GN=trxA PE=4 SV=1 - [Q1R4F8_ECOUT]	0.00417386	0.00440086	0.00708134	0.00344271	0.0043078	450	187	Q1R4F8	Thioredoxin 1 OS=Escherichia coli (strain UTI89 / UPEC) GN=trxA PE=4 SV=1 - [Q1R4F8_ECOUT]	0.00900362	0	0.000542594	0	0	0	0.00100402	0.00236574	0.00389294	0.000862091	0.000336231				0	0	0	0	0	0
221	207	Q1R3W6	Glycerol dehydrogenase OS=Escherichia coli (strain UTI89 / UPEC) GN=gldA PE=4 SV=1 - [Q1R3W6_ECOUT]	0.00111243	0.00296684	0.00126877	0	0	0	0.0014881	0.00380228	0	0.000666223	0.00193752	0.00123433	0	0.000724736	222	Q1R3W6	Glycerol dehydrogenase OS=Escherichia coli (strain UTI89 / UPEC) GN=gldA PE=4 SV=1 - [Q1R3W6_ECOUT]	0.000936653	0.00113165	0.000191388	0.000968263	0.000929133	451	188	Q1R3W6	Glycerol dehydrogenase OS=Escherichia coli (strain UTI89 / UPEC) GN=gldA PE=4 SV=1 - [Q1R3W6_ECOUT]	0.00899617	0	0.000271297	0	0.00289137	0	0.000753012	0.000946298	0.000973236	0.00167194	0.00148902				0	0	0	0	0	0
439	556	Q1R3Z5	Universal stress protein OS=Escherichia coli (strain UTI89 / UPEC) GN=yiiT PE=3 SV=1 - [Q1R3Z5_ECOUT]	0.000260846	0	0.000211461	0	0	0	0	0	0	0	0	0.000317399	0	0.00033972	442	Q1R3Z5	Universal stress protein OS=Escherichia coli (strain UTI89 / UPEC) GN=yiiT PE=3 SV=1 - [Q1R3Z5_ECOUT]	0.000295785	0.000502955	0	0.000322754	8.44666e-05	452	191	Q1R3Z5	Universal stress protein OS=Escherichia coli (strain UTI89 / UPEC) GN=yiiT PE=3 SV=1 - [Q1R3Z5_ECOUT]	0.00887	0	0.000542594	0	0.000826105	0	0.000753012	0	0	0.00237728	0.00437101				0	0	0	0	0	0
1127	898	Q1R829	Uncharacterized protein OS=Escherichia coli (strain UTI89 / UPEC) GN=ygaM PE=4 SV=1 - [Q1R829_ECOUT]	8.43914e-05	0	0	0	0	0	0	0	0	0	0	0	0	0.000249128				0	0	0	0	0	453	192	Q1R829	Uncharacterized protein OS=Escherichia coli (strain UTI89 / UPEC) GN=ygaM PE=4 SV=1 - [Q1R829_ECOUT]	0.00882701	0	0.000271297	0.00451128	0.00371747	0	0	0	0	0.000182868	0.000144099				0	0	0	0	0	0
987	552	Q1R5U1	30S ribosomal protein S12 OS=Escherichia coli (strain UTI89 / UPEC) GN=rpsL PE=3 SV=2 - [RS12_ECOUT]	0.000268518	0.0008726	0.000634384	0.00100857	0.00244499	0.00102354	0	0	0.00161551	0.00133245	0.000121095	0.0001058	0	0.00022648				0	0	0	0	0	454	193	Q1R5U1	30S ribosomal protein S12 OS=Escherichia coli (strain UTI89 / UPEC) GN=rpsL PE=3 SV=2 - [RS12_ECOUT]	0.00877529	0	0	0.00601504	0.000826105	0	0.000502008	0.000473149	0	0.000574728	0.000384264				0	0	0	0	0	0
919	265	Q1RF97	ATP-dependent Clp protease ATP-binding subunit ClpX OS=Escherichia coli (strain UTI89 / UPEC) GN=clpX PE=3 SV=1 - [CLPX_ECOUT]	0.000843914	0.00209424	0.000845845	0.00201715	0.00611247	0.00204708	0.0014881	0	0	0.000666223	0.000484379	0.000722964	0	0.000815328				0	0	0	0	0	455	196	Q1RF97	ATP-dependent Clp protease ATP-binding subunit ClpX OS=Escherichia coli (strain UTI89 / UPEC) GN=clpX PE=3 SV=1 - [CLPX_ECOUT]	0.00867235	0	0.00081389	0.00150376	0.00206526	0	0.00175703	0.000709723	0.000973236	0.000705348	0.000144099				0	0	0	0	0	0
327	226	Q1R7P1	L-fuculose phosphate aldolase OS=Escherichia coli (strain UTI89 / UPEC) GN=fucA PE=3 SV=1 - [Q1R7P1_ECOUT]	0.000997353	0	0	0	0	0	0	0	0	0.00266489	0.00278518	0.0012167	0	0.000770032	332	Q1R7P1	L-fuculose phosphate aldolase OS=Escherichia coli (strain UTI89 / UPEC) GN=fucA PE=3 SV=1 - [Q1R7P1_ECOUT]	0.000509408	0.000754432	0.000191388	0.000502062	0.000337866	456	197	Q1R7P1	L-fuculose phosphate aldolase OS=Escherichia coli (strain UTI89 / UPEC) GN=fucA PE=3 SV=1 - [Q1R7P1_ECOUT]	0.00865973	0	0	0	0	0	0	0.00402176	0.00291971	0.000757596	0.000960661				0	0	0	0	0	0
374	389	Q1R9I5	DNA gyrase subunit A OS=Escherichia coli (strain UTI89 / UPEC) GN=gyrA PE=3 SV=1 - [Q1R9I5_ECOUT]	0.000475661	0.00244328	0.00190315	0.000504286	0	0	0	0	0	0	0	0.000387932	0	0.000362368	374	Q1R9I5	DNA gyrase subunit A OS=Escherichia coli (strain UTI89 / UPEC) GN=gyrA PE=3 SV=1 - [Q1R9I5_ECOUT]	0.000410813	6.28694e-05	0.000191388	0.000322754	0.00118253	457	199	Q1R9I5	DNA gyrase subunit A OS=Escherichia coli (strain UTI89 / UPEC) GN=gyrA PE=3 SV=1 - [Q1R9I5_ECOUT]	0.00841865	0	0.00108519	0	0.00206526	0	0.000502008	0.0018926	0	0.00138457	0.00148902				0	0	0	0	0	0
637	518	Q1RBL9	Starvation sensing protein RspB OS=Escherichia coli (strain UTI89 / UPEC) GN=rspB PE=3 SV=1 - [Q1RBL9_ECOUT]	0.000291534	0	0.000422922	0	0	0	0	0	0	0	0	0.0001058	0	0.00067944	666	Q1RBL9	Starvation sensing protein RspB OS=Escherichia coli (strain UTI89 / UPEC) GN=rspB PE=3 SV=1 - [Q1RBL9_ECOUT]	9.8595e-05	0	0	0	0.0005068	458	200	Q1RBL9	Starvation sensing protein RspB OS=Escherichia coli (strain UTI89 / UPEC) GN=rspB PE=3 SV=1 - [Q1RBL9_ECOUT]	0.00839246	0	0	0	0.00123916	0	0	0	0.00389294	0.00052248	0.00273788				0	0	0	0	0	0
895	68	Q1R388	RNA-binding protein Hfq OS=Escherichia coli (strain UTI89 / UPEC) GN=hfq PE=3 SV=1 - [HFQ_ECOUT]	0.00310714	0.00139616	0.000634384	0.000504286	0.00366748	0.00307062	0.00446429	0	0.0269251	0.0159893	0.000726568	0.00232759	0.0205562	0.00312542				0	0	0	0	0	459	203	Q1R388	RNA-binding protein Hfq OS=Escherichia coli (strain UTI89 / UPEC) GN=hfq PE=3 SV=1 - [HFQ_ECOUT]	0.00831273	0	0	0	0.00123916	0	0	0.0018926	0.00437956	0.000705348	9.60661e-05				0	0	0	0	0	0
397	297	Q1R681	Acetyl CoA carboxylase, biotin carboxylase subunit OS=Escherichia coli (strain UTI89 / UPEC) GN=accC PE=4 SV=1 - [Q1R681_ECOUT]	0.000721163	0.00244328	0.000634384	0.00302572	0	0.00307062	0	0	0.00215401	0.00466356	0.000484379	0.000458465	0	0.000611496	400	Q1R681	Acetyl CoA carboxylase, biotin carboxylase subunit OS=Escherichia coli (strain UTI89 / UPEC) GN=accC PE=4 SV=1 - [Q1R681_ECOUT]	0.000361515	6.28694e-05	0.000382775	0.000215169	0.00109807	460	204	Q1R681	Acetyl CoA carboxylase, biotin carboxylase subunit OS=Escherichia coli (strain UTI89 / UPEC) GN=accC PE=4 SV=1 - [Q1R681_ECOUT]	0.00813686	0	0.00108519	0.00300752	0.000413052	0	0.00100402	0.000473149	0	0.00109721	0.00105673				0	0	0	0	0	0
314	612	Q1R833	DNA-binding protein OS=Escherichia coli (strain UTI89 / UPEC) GN=stpA PE=3 SV=1 - [Q1R833_ECOUT]	0.000222486	0	0.000422922	0	0	0	0	0	0	0	0	0.000229232	0	0.000317072	317	Q1R833	DNA-binding protein OS=Escherichia coli (strain UTI89 / UPEC) GN=stpA PE=3 SV=1 - [Q1R833_ECOUT]	0.000542273	0.000314347	0	0.000753093	0.000591266	461	207	Q1R833	DNA-binding protein OS=Escherichia coli (strain UTI89 / UPEC) GN=stpA PE=3 SV=1 - [Q1R833_ECOUT]	0.00783509	0	0.000271297	0	0.00165221	0.00200803	0.00225904	0.000473149	0	0.00112333	4.8033e-05				0	0	0	0	0	0
983	538	Q1R4V5	50S ribosomal protein L28 OS=Escherichia coli (strain UTI89 / UPEC) GN=rpmB PE=3 SV=1 - [RL28_ECOUT]	0.00027619	0.00069808	0.000634384	0.00100857	0.00244499	0	0.00297619	0.00190114	0	0	0	0.000211599	0	0.00022648				0	0	0	0	0	462	209	Q1R4V5	50S ribosomal protein L28 OS=Escherichia coli (strain UTI89 / UPEC) GN=rpmB PE=3 SV=1 - [RL28_ECOUT]	0.00769781	0	0.00325556	0	0.000826105	0	0.00150602	0	0	0.00114946	0.000960661				0	0	0	0	0	0
246	349	Q1R240	ArcA transcriptional dual regulator OS=Escherichia coli (strain UTI89 / UPEC) GN=arcA PE=4 SV=1 - [Q1R240_ECOUT]	0.000567724	0	0	0.000504286	0.00122249	0.00204708	0	0	0	0	0.000242189	0.000705331	0	0.000634144	247	Q1R240	ArcA transcriptional dual regulator OS=Escherichia coli (strain UTI89 / UPEC) GN=arcA PE=4 SV=1 - [Q1R240_ECOUT]	0.000805193	0.000754432	0.000382775	0.000824816	0.0010136	463	210	Q1R240	ArcA transcriptional dual regulator OS=Escherichia coli (strain UTI89 / UPEC) GN=arcA PE=4 SV=1 - [Q1R240_ECOUT]	0.00769037	0	0.000542594	0	0.00206526	0	0	0.0018926	0.00145985	0.0012017	0.000528364				0	0	0	0	0	0
		Q1R3M4	Dihydrolipoamide succinyltransferase component of 2-oxoglutarate dehydrogenase complex OS=Escherichia coli (strain UTI89 / UPEC) GN=UTI89_C4632 PE=3 SV=1 - [Q1R3M4_ECOUT]	0	0	0	0	0	0	0	0	0	0	0	0	0	0	0			0	0	0	0	0	464	211	Q1R3M4	Dihydrolipoamide succinyltransferase component of 2-oxoglutarate dehydrogenase complex OS=Escherichia coli (strain UTI89 / UPEC) GN=UTI89_C4632 PE=3 SV=1 - [Q1R3M4_ECOUT]	0.00757104	0	0	0.0075188	0	0	0	0	0	5.2248e-05	0				0	0	0	0	0	0
923	287	Q1R223	ABC transporter, ATP-binding protein OS=Escherichia coli (strain UTI89 / UPEC) GN=UTI89_P015 PE=4 SV=1 - [Q1R223_ECOUT]	0.000744179	0	0.000422922	0	0	0	0	0	0	0	0.000484379	0.0012167	0.000604595	0.000475608				0	0	0	0	0	465	212	Q1R223	ABC transporter, ATP-binding protein OS=Escherichia coli (strain UTI89 / UPEC) GN=UTI89_P015 PE=4 SV=1 - [Q1R223_ECOUT]	0.00753406	0	0.00135648	0	0.00165221	0	0.000502008	0.000946298	0.000486618	0.00114946	0.00144099				0	0	0	0	0	0
303	338	Q1RFA5	Hypothetical lipoprotein YajG OS=Escherichia coli (strain UTI89 / UPEC) GN=yajG PE=4 SV=1 - [Q1RFA5_ECOUT]	0.00059074	0.00122164	0.00169169	0.00100857	0	0.00102354	0.00595238	0.00190114	0	0	0.000242189	0.000493731	0	0.000543552	314	Q1RFA5	Hypothetical lipoprotein YajG OS=Escherichia coli (strain UTI89 / UPEC) GN=yajG PE=4 SV=1 - [Q1RFA5_ECOUT]	0.000558705	0.000377216	0	0.000896539	0.0002534	466	219	Q1RFA5	Hypothetical lipoprotein YajG OS=Escherichia coli (strain UTI89 / UPEC) GN=yajG PE=4 SV=1 - [Q1RFA5_ECOUT]	0.00679519	0.00303951	0.000271297	0	0.000826105	0	0.00125502	0.000236574	0.000486618	0.00039186	0.000288198				0	0	0	0	0	0
1076	774	Q1RC89	Aconitate hydratase OS=Escherichia coli (strain UTI89 / UPEC) GN=acnA PE=3 SV=1 - [Q1RC89_ECOUT]	0.000130423	0.00034904	0	0	0	0	0	0	0	0	0	0.000123433	0	0.000158536				0	0	0	0	0	467	221	Q1RC89	Aconitate hydratase OS=Escherichia coli (strain UTI89 / UPEC) GN=acnA PE=3 SV=1 - [Q1RC89_ECOUT]	0.00675024	0	0.00162778	0.00150376	0.000413052	0.00200803	0.000502008	0	0.000486618	0.000208992	0				0	0	0	0	0	0
636	500	Q1R318	NrdD subunit of ribonucleoside-triphosphate reductase and anaerobic nucleoside-triphosphate reductase activating system OS=Escherichia coli (strain UTI89 / UPEC) GN=nrdD PE=4 SV=1 - [Q1R318_ECOUT]	0.000306878	0.00034904	0.000634384	0	0.00366748	0	0.00297619	0	0	0	0	0.000352665	0	0.00022648	646	Q1R318	NrdD subunit of ribonucleoside-triphosphate reductase and anaerobic nucleoside-triphosphate reductase activating system OS=Escherichia coli (strain UTI89 / UPEC) GN=nrdD PE=4 SV=1 - [Q1R318_ECOUT]	9.8595e-05	0	0	0	0.0005068	468	222	Q1R318	NrdD subunit of ribonucleoside-triphosphate reductase and anaerobic nucleoside-triphosphate reductase activating system OS=Escherichia coli (strain UTI89 / UPEC) GN=nrdD PE=4 SV=1 - [Q1R318_ECOUT]	0.0067323	0	0.000271297	0	0.00123916	0.00401606	0.000251004	0	0	0.00052248	0.000432297				0	0	0	0	0	0
459	435	Q1REH7	Phospho-2-dehydro-3-deoxyheptonate aldolase OS=Escherichia coli (strain UTI89 / UPEC) GN=aroG PE=3 SV=1 - [Q1REH7_ECOUT]	0.000406613	0.00017452	0.000422922	0	0	0	0	0	0	0	0.000484379	0.000493731	0	0.000407664	469	Q1REH7	Phospho-2-dehydro-3-deoxyheptonate aldolase OS=Escherichia coli (strain UTI89 / UPEC) GN=aroG PE=3 SV=1 - [Q1REH7_ECOUT]	0.00026292	0	0.000382775	0.000179308	0.000760199	469	224	Q1REH7	Phospho-2-dehydro-3-deoxyheptonate aldolase OS=Escherichia coli (strain UTI89 / UPEC) GN=aroG PE=3 SV=1 - [Q1REH7_ECOUT]	0.00656486	0	0.00081389	0	0.000826105	0.00200803	0.000753012	0.000236574	0	0.000966587	0.000960661				0	0	0	0	0	0
1013	616	Q1RG09	3-hydroxyacyl-[acyl-carrier-protein] dehydratase FabZ OS=Escherichia coli (strain UTI89 / UPEC) GN=fabZ PE=3 SV=1 - [Q1RG09_ECOUT]	0.000222486	0.00034904	0.000211461	0.00100857	0.00122249	0	0	0	0	0	0	0.000211599	0	0.000249128				0	0	0	0	0	470	225	Q1RG09	3-hydroxyacyl-[acyl-carrier-protein] dehydratase FabZ OS=Escherichia coli (strain UTI89 / UPEC) GN=fabZ PE=3 SV=1 - [Q1RG09_ECOUT]	0.00637165	0.00303951	0.000542594	0	0	0	0.000753012	0.00118287	0	0.000757596	9.60661e-05				0	0	0	0	0	0
288	480	Q1R344	Peptidyl-prolyl cis-trans isomerase OS=Escherichia coli (strain UTI89 / UPEC) GN=fklB PE=3 SV=1 - [Q1R344_ECOUT]	0.000329894	0.00034904	0.000422922	0.000504286	0	0	0	0	0	0	0.000484379	0.000264499	0	0.000430312	285	Q1R344	Peptidyl-prolyl cis-trans isomerase OS=Escherichia coli (strain UTI89 / UPEC) GN=fklB PE=3 SV=1 - [Q1R344_ECOUT]	0.000608003	0.000440086	0.000382775	0.000537924	0.00109807	471	226	Q1R344	Peptidyl-prolyl cis-trans isomerase OS=Escherichia coli (strain UTI89 / UPEC) GN=fklB PE=4 SV=1 - [Q1R344_ECOUT]	0.00633822	0	0.00162778	0	0	0	0.000502008	0.000236574	0.00243309	0.000914339	0.00062443				0	0	0	0	0	0
1002	589	Q1RBE1	Glutaredoxin OS=Escherichia coli (strain UTI89 / UPEC) GN=ydhD PE=3 SV=1 - [Q1RBE1_ECOUT]	0.00023783	0.00034904	0.000422922	0.00151286	0.00122249	0	0	0	0.00323102	0.00333111	0	0.000141066	0	9.0592e-05				0	0	0	0	0	472	231	Q1RBE1	Glutaredoxin OS=Escherichia coli (strain UTI89 / UPEC) GN=ydhD PE=3 SV=1 - [Q1RBE1_ECOUT]	0.00611381	0	0	0	0.000413052	0.00200803	0.000502008	0.00141945	0.000973236	0.000365736	0.000432297				0	0	0	0	0	0
1535	1507	Q1R6E5	Uncharacterized protein OS=Escherichia coli (strain UTI89 / UPEC) GN=UTI89_C3625 PE=4 SV=1 - [Q1R6E5_ECOUT]	7.67195e-06	0	0	0	0	0	0.0014881	0	0	0	0	0	0	0				0	0	0	0	0	473	232	Q1R6E5	Uncharacterized protein OS=Escherichia coli (strain UTI89 / UPEC) GN=UTI89_C3625 PE=4 SV=1 - [Q1R6E5_ECOUT]	0.00607903	0.00607903	0	0	0	0	0	0	0	0	0				0	0	0	0	0	0
586	304	Q1RCN5	Ribosome-binding ATPase YchF OS=Escherichia coli (strain UTI89 / UPEC) GN=ychF PE=3 SV=1 - [Q1RCN5_ECOUT]	0.000698147	0.00139616	0.00105731	0	0.00855746	0.00409417	0	0	0.00161551	0.00399734	0.000726568	0.000370299	0.00120919	0.000656792	607	Q1RCN5	Ribosome-binding ATPase YchF OS=Escherichia coli (strain UTI89 / UPEC) GN=ychF PE=3 SV=1 - [Q1RCN5_ECOUT]	0.00013146	6.28694e-05	0.000191388	3.58616e-05	0.000422333	474	235	Q1RCN5	Ribosome-binding ATPase YchF OS=Escherichia coli (strain UTI89 / UPEC) GN=ychF PE=3 SV=1 - [Q1RCN5_ECOUT]	0.00591634	0	0.00135648	0	0.00123916	0	0	0.000709723	0.00145985	0.000574728	0.000576397				0	0	0	0	0	0
600	400	Q1R250	ABC transporter ATP-binding protein YjjK OS=Escherichia coli (strain UTI89 / UPEC) GN=yjjK PE=4 SV=1 - [Q1R250_ECOUT]	0.000460317	0.00104712	0.000845845	0.000504286	0	0	0.0014881	0	0	0	0.00121095	0.000387932	0	0.000362368	609	Q1R250	ABC transporter ATP-binding protein YjjK OS=Escherichia coli (strain UTI89 / UPEC) GN=yjjK PE=4 SV=1 - [Q1R250_ECOUT]	0.000115028	0	0	7.17231e-05	0.000422333	475	237	Q1R250	ABC transporter ATP-binding protein YjjK OS=Escherichia coli (strain UTI89 / UPEC) GN=yjjK PE=4 SV=1 - [Q1R250_ECOUT]	0.00581773	0	0.00162778	0.00150376	0.000413052	0	0.000502008	0.000236574	0	0.000862091	0.000672463				0	0	0	0	0	0
295	272	Q1RD73	Ribonuclease E OS=Escherichia coli (strain UTI89 / UPEC) GN=rne PE=3 SV=1 - [Q1RD73_ECOUT]	0.000813226	0.00069808	0	0.00100857	0	0	0	0	0	0	0.000242189	0.0010051	0	0.000928568	302	Q1RD73	Ribonuclease E OS=Escherichia coli (strain UTI89 / UPEC) GN=rne PE=3 SV=1 - [Q1RD73_ECOUT]	0.000575138	0.000188608	0	0.000609647	0.001267	476	240	Q1RD73	Ribonuclease E OS=Escherichia coli (strain UTI89 / UPEC) GN=rne PE=3 SV=1 - [Q1RD73_ECOUT]	0.00571441	0	0.000542594	0	0.000826105	0	0.00100402	0.000473149	0	0.00161969	0.00124886				0	0	0	0	0	0
305	410	Q1RCK2	UTP--glucose-1-phosphate uridylyltransferase OS=Escherichia coli (strain UTI89 / UPEC) GN=galU PE=3 SV=1 - [Q1RCK2_ECOUT]	0.000452645	0.00069808	0.00126877	0	0	0	0	0	0	0	0	0.000440832	0	0.000543552	310	Q1RCK2	UTP--glucose-1-phosphate uridylyltransferase OS=Escherichia coli (strain UTI89 / UPEC) GN=galU PE=3 SV=1 - [Q1RCK2_ECOUT]	0.000558705	0.000440086	0	0.000502062	0.00109807	477	241	Q1RCK2	UTP--glucose-1-phosphate uridylyltransferase OS=Escherichia coli (strain UTI89 / UPEC) GN=galU PE=3 SV=1 - [Q1RCK2_ECOUT]	0.00564257	0	0.00081389	0	0.000413052	0	0.00150602	0.000236574	0	0.00128008	0.00139296				0	0	0	0	0	0
354	269	Q1REM8	Phosphoglucomutase OS=Escherichia coli (strain UTI89 / UPEC) GN=pgm PE=3 SV=1 - [Q1REM8_ECOUT]	0.000820898	0	0.000634384	0	0	0	0	0	0	0	0.000121095	0.000952196	0	0.00110975	359	Q1REM8	Phosphoglucomutase OS=Escherichia coli (strain UTI89 / UPEC) GN=pgm PE=3 SV=1 - [Q1REM8_ECOUT]	0.00046011	0	0.000956938	0.0004662	0.000844666	478	242	Q1REM8	Phosphoglucomutase OS=Escherichia coli (strain UTI89 / UPEC) GN=pgm PE=3 SV=1 - [Q1REM8_ECOUT]	0.00559555	0	0.00135648	0	0.00206526	0	0.000753012	0	0	0.000940463	0.00048033				0	0	0	0	0	0
406	86	Q1R3X0	Catalase-peroxidase OS=Escherichia coli (strain UTI89 / UPEC) GN=katG PE=3 SV=2 - [KATG_ECOUT]	0.00243968	0.00226876	0.00253753	0	0	0	0	0	0	0	0.00108985	0.00278606	0	0.00285365	410	Q1R3X0	Catalase-peroxidase OS=Escherichia coli (strain UTI89 / UPEC) GN=katG PE=3 SV=2 - [KATG_ECOUT]	0.000345083	0	0.000191388	0.000322754	0.000929133	479	243	Q1R3X0	Catalase-peroxidase OS=Escherichia coli (strain UTI89 / UPEC) GN=katG PE=3 SV=2 - [KATG_ECOUT]	0.00558592	0	0.000271297	0	0.00330442	0	0.00100402	0	0	0.000862091	0.000144099				0	0	0	0	0	0
370	799	Q1REW7	2,3-dihydro-2,3-dihydroxybenzoate synthetase, isochroismatase OS=Escherichia coli (strain UTI89 / UPEC) GN=entB PE=1 SV=1 - [Q1REW7_ECOUT]	0.000122751	0.00104712	0.000422922	0	0	0	0	0	0	0	0.000726568	0	0	4.5296e-05	373	Q1REW7	2,3-dihydro-2,3-dihydroxybenzoate synthetase, isochroismatase OS=Escherichia coli (strain UTI89 / UPEC) GN=entB PE=1 SV=1 - [Q1REW7_ECOUT]	0.000427245	6.28694e-05	0.00172249	0.000143446	0.0010136	480	247	Q1REW7	2,3-dihydro-2,3-dihydroxybenzoate synthetase, isochroismatase OS=Escherichia coli (strain UTI89 / UPEC) GN=entB PE=1 SV=1 - [Q1REW7_ECOUT]	0.00552322	0	0.000271297	0	0.000413052	0	0.00150602	0	0	0.00112333	0.00220952				0	0	0	0	0	0
438	482	Q1R6A5	Serine endoprotease DegQ OS=Escherichia coli (strain UTI89 / UPEC) GN=degQ PE=4 SV=1 - [Q1R6A5_ECOUT]	0.000329894	0.004363	0	0	0	0	0	0	0	0	0	0.000211599	0	0.000135888	443	Q1R6A5	Serine endoprotease DegQ OS=Escherichia coli (strain UTI89 / UPEC) GN=degQ PE=4 SV=1 - [Q1R6A5_ECOUT]	0.000295785	0.000251477	0	0.000502062	0	481	248	Q1R6A5	Serine endoprotease DegQ OS=Escherichia coli (strain UTI89 / UPEC) GN=degQ PE=4 SV=1 - [Q1R6A5_ECOUT]	0.0054975	0	0	0	0.00123916	0	0	0.00425834	0	0	0				0	0	0	0	0	0
394	128	Q1REP9	Glucosamine-6-phosphate deaminase OS=Escherichia coli (strain UTI89 / UPEC) GN=nagB PE=3 SV=1 - [NAGB_ECOUT]	0.00164947	0.00069808	0.00126877	0.00151286	0	0.00409417	0	0.00760456	0	0	0.00133204	0.00208073	0	0.00147212	407	Q1REP9	Glucosamine-6-phosphate deaminase OS=Escherichia coli (strain UTI89 / UPEC) GN=nagB PE=3 SV=1 - [NAGB_ECOUT]	0.000361515	0.000251477	0.00076555	0	0.00118253	482	253	Q1REP9	Glucosamine-6-phosphate deaminase OS=Escherichia coli (strain UTI89 / UPEC) GN=nagB PE=3 SV=1 - [NAGB_ECOUT]	0.00521535	0	0.00108519	0	0.00123916	0	0.000502008	0.000946298	0	0.000914339	0.000528364				0	0	0	0	0	0
904	187	Q1R228	Putative membrane protein OS=Escherichia coli (strain UTI89 / UPEC) GN=UTI89_P010 PE=4 SV=1 - [Q1R228_ECOUT]	0.00119682	0	0.000422922	0	0	0	0	0	0	0	0	0.00185149	0	0.00110975				0	0	0	0	0	483	257	Q1R228	Putative membrane protein OS=Escherichia coli (strain UTI89 / UPEC) GN=UTI89_P010 PE=4 SV=1 - [Q1R228_ECOUT]	0.00512299	0	0.000542594	0	0.00371747	0	0	0	0	0.000574728	0.000288198				0	0	0	0	0	0
926	309	Q1R4K1	ATP synthase gamma chain OS=Escherichia coli (strain UTI89 / UPEC) GN=atpG PE=3 SV=1 - [ATPG_ECOUT]	0.000682803	0.00226876	0.00148023	0.00100857	0	0.00102354	0	0	0	0	0.000726568	0.000793497	0	0.00033972				0	0	0	0	0	484	260	Q1R4K1	ATP synthase gamma chain OS=Escherichia coli (strain UTI89 / UPEC) GN=atpG PE=3 SV=1 - [ATPG_ECOUT]	0.0050677	0	0	0	0.00123916	0	0.000251004	0.0018926	0.000486618	0.000862091	0.000336231				0	0	0	0	0	0
39	147	Q1R5T6	Peptidyl-prolyl cis-trans isomerase OS=Escherichia coli (strain UTI89 / UPEC) GN=fkpA PE=3 SV=1 - [Q1R5T6_ECOUT]	0.00146534	0.004363	0.00253753	0.00403429	0	0	0	0	0.000538503	0	0.00169533	0.00128723	0.000604595	0.00129094	49	Q1R5T6	Peptidyl-prolyl cis-trans isomerase OS=Escherichia coli (strain UTI89 / UPEC) GN=fkpA PE=3 SV=1 - [Q1R5T6_ECOUT]	0.00438748	0.0069785	0.00631579	0.00304823	0.00320973	485	261	Q1R5T6	Peptidyl-prolyl cis-trans isomerase OS=Escherichia coli (strain UTI89 / UPEC) GN=fkpA PE=4 SV=1 - [Q1R5T6_ECOUT]	0.0050486	0	0.000271297	0	0.000826105	0	0.000251004	0.00141945	0.000486618	0.00169806	9.60661e-05				0	0	0	0	0	0
268	497	Q1R8B6	30S ribosomal protein S16 OS=Escherichia coli (strain UTI89 / UPEC) GN=rpsP PE=3 SV=1 - [Q1R8B6_ECOUT]	0.00031455	0.00017452	0.000634384	0.00100857	0.00122249	0	0	0	0	0.00133245	0.000242189	0.000335032	0	0.000249128	271	Q1R8B6	30S ribosomal protein S16 OS=Escherichia coli (strain UTI89 / UPEC) GN=rpsP PE=3 SV=1 - [Q1R8B6_ECOUT]	0.000690165	0.000817302	0.00133971	0.000430339	0.000844666	486	264	Q1R8B6	30S ribosomal protein S16 OS=Escherichia coli (strain UTI89 / UPEC) GN=rpsP PE=3 SV=1 - [Q1R8B6_ECOUT]	0.00498087	0	0.00108519	0	0	0	0.000753012	0.000946298	0.00145985	0.000496356	0.000240165				0	0	0	0	0	0
302	330	Q1RAN2	Ferritin OS=Escherichia coli (strain UTI89 / UPEC) GN=ftnA PE=3 SV=1 - [Q1RAN2_ECOUT]	0.000613756	0.0008726	0.000422922	0.000504286	0	0	0	0	0.000538503	0	0.000605473	0.000634797	0	0.00067944	305	Q1RAN2	Ferritin OS=Escherichia coli (strain UTI89 / UPEC) GN=ftnA PE=3 SV=1 - [Q1RAN2_ECOUT]	0.000558705	0.000565824	0	0.000753093	0.000337866	487	266	Q1RAN2	Ferritin OS=Escherichia coli (strain UTI89 / UPEC) GN=ftnA PE=3 SV=1 - [Q1RAN2_ECOUT]	0.00487879	0	0.000542594	0	0.00247831	0	0	0.00118287	0	0.000626976	4.8033e-05				0	0	0	0	0	0
		Q1R8S8	Ethanolamine utilization transport protein EutH OS=Escherichia coli (strain UTI89 / UPEC) GN=eutH PE=4 SV=1 - [Q1R8S8_ECOUT]	0	0	0	0	0	0	0	0	0	0	0	0	0	0	0			0	0	0	0	0	488	272	Q1R8S8	Ethanolamine utilization transport protein EutH OS=Escherichia coli (strain UTI89 / UPEC) GN=eutH PE=4 SV=1 - [Q1R8S8_ECOUT]	0.00451128	0	0	0.00451128	0	0	0	0	0	0	0				0	0	0	0	0	0
536	429	Q1R6N2	Uncharacterized protein OS=Escherichia coli (strain UTI89 / UPEC) GN=yqjD PE=4 SV=1 - [Q1R6N2_ECOUT]	0.000414285	0.00069808	0.000845845	0	0	0.00102354	0	0	0	0	0.000605473	0.000440832	0	0.00033972	552	Q1R6N2	Uncharacterized protein OS=Escherichia coli (strain UTI89 / UPEC) GN=yqjD PE=4 SV=1 - [Q1R6N2_ECOUT]	0.000164325	0	0	0.000251031	0.0002534	489	273	Q1R6N2	Uncharacterized protein OS=Escherichia coli (strain UTI89 / UPEC) GN=yqjD PE=4 SV=1 - [Q1R6N2_ECOUT]	0.00449929	0	0.000542594	0	0.000826105	0	0.00125502	0.00118287	0	0.000548604	0.000144099				0	0	0	0	0	0
680	957	Q1R982	50S ribosomal protein L3 glutamine methyltransferase OS=Escherichia coli (strain UTI89 / UPEC) GN=prmB PE=3 SV=1 - [Q1R982_ECOUT]	6.90475e-05	0	0	0	0	0	0	0	0	0	0	0.000141066	0	2.2648e-05	687	Q1R982	50S ribosomal protein L3 glutamine methyltransferase OS=Escherichia coli (strain UTI89 / UPEC) GN=prmB PE=3 SV=1 - [Q1R982_ECOUT]	8.21625e-05	0	0	7.17231e-05	0.0002534	490	274	Q1R982	50S ribosomal protein L3 glutamine methyltransferase OS=Escherichia coli (strain UTI89 / UPEC) GN=prmB PE=3 SV=1 - [Q1R982_ECOUT]	0.00448954	0	0.00135648	0	0.00123916	0	0.00100402	0	0	0.000313488	0.000576397				0	0	0	0	0	0
606	540	Q1R789	Biosynthetic arginine decarboxylase OS=Escherichia coli (strain UTI89 / UPEC) GN=speA PE=3 SV=1 - [Q1R789_ECOUT]	0.00027619	0.0008726	0	0.000504286	0	0	0	0	0.000538503	0.000666223	0	0.000299765	0	0.000249128	622	Q1R789	Biosynthetic arginine decarboxylase OS=Escherichia coli (strain UTI89 / UPEC) GN=speA PE=3 SV=1 - [Q1R789_ECOUT]	0.000115028	6.28694e-05	0	0	0.0005068	491	275	Q1R789	Biosynthetic arginine decarboxylase OS=Escherichia coli (strain UTI89 / UPEC) GN=speA PE=3 SV=1 - [Q1R789_ECOUT]	0.00448271	0.00303951	0	0	0.000413052	0	0.00100402	0	0	2.6124e-05	0				0	0	0	0	0	0
256	139	Q1RBJ6	NAD(P) transhydrogenase subunit beta OS=Escherichia coli (strain UTI89 / UPEC) GN=pntB PE=3 SV=1 - [Q1RBJ6_ECOUT]	0.00155741	0.00314136	0.00296046	0	0	0	0.0014881	0.00190114	0	0	0.00363284	0.00158699	0	0.00110975	261	Q1RBJ6	NAD(P) transhydrogenase subunit beta OS=Escherichia coli (strain UTI89 / UPEC) GN=pntB PE=3 SV=1 - [Q1RBJ6_ECOUT]	0.000739463	0.000188608	0.000574163	0.000753093	0.0015204	492	276	Q1RBJ6	NAD(P) transhydrogenase subunit beta OS=Escherichia coli (strain UTI89 / UPEC) GN=pntB PE=3 SV=1 - [Q1RBJ6_ECOUT]	0.00442302	0	0.000271297	0	0.000413052	0	0.000251004	0.00118287	0	0.00177643	0.000528364				0	0	0	0	0	0
225	271	Q1R689	Regulator of FtsI OS=Escherichia coli (strain UTI89 / UPEC) GN=mreB PE=4 SV=1 - [Q1R689_ECOUT]	0.000813226	0.00157068	0.00126877	0.000504286	0.00122249	0.00102354	0.00297619	0	0.00646204	0.005996	0.0023008	0.000493731	0	0.000407664	227	Q1R689	Regulator of FtsI OS=Escherichia coli (strain UTI89 / UPEC) GN=mreB PE=4 SV=1 - [Q1R689_ECOUT]	0.00092022	0.00106878	0.0015311	0.000645508	0.00109807	493	277	Q1R689	Regulator of FtsI OS=Escherichia coli (strain UTI89 / UPEC) GN=mreB PE=4 SV=1 - [Q1R689_ECOUT]	0.0042928	0	0.000542594	0	0	0	0.000251004	0.000473149	0.000973236	0.00133232	0.000720496				0	0	0	0	0	0
219	361	Q1RB12	Conserved protein YeaD OS=Escherichia coli (strain UTI89 / UPEC) GN=yeaD PE=4 SV=1 - [Q1RB12_ECOUT]	0.000529364	0	0.00190315	0	0	0	0	0	0	0	0	0.000599531	0	0.000588848	220	Q1RB12	Conserved protein YeaD OS=Escherichia coli (strain UTI89 / UPEC) GN=yeaD PE=4 SV=1 - [Q1RB12_ECOUT]	0.000953085	0.00113165	0.00114833	0.000753093	0.00109807	494	278	Q1RB12	Conserved protein YeaD OS=Escherichia coli (strain UTI89 / UPEC) GN=yeaD PE=4 SV=1 - [Q1RB12_ECOUT]	0.00421815	0	0	0	0.000413052	0	0.000502008	0.00118287	0	0.000679224	0.00144099				0	0	0	0	0	0
[truncated: 1,387 more rows]
[truncated: 2 more columns]

## Sheet: B. Remove dups +Ec nonUTI89
P1_Ecoli_Sel SpecisAccession	P1_Ecoli_Sel SpecisDescription	Σ# PAvgs_P1-2-5-8	Σ# PSMs_P1	UP_#2	UP_#16	UP_#3	UP_#4	UP_#5	UP_#17	UP_#18	CB_#4	CB_#5	CB_#17	CB_#18	CB_#20	CB_#31	Σ# PSMs-P2	#59_CBQE	#60_CBQE	#59_CB_Ve	#60_CB_Ve	$ PSMs-P5	#37_UP	#49_UP	#50_UP	#61_UP	#62_UP	#63_UP	#27_CB	#37_CB	#49_CB	#50_CB	Σ# PSMs_P8	#58_UP	#72_UP	#73_UP	#58_CB	#66_CB	#72_CB	#73_CB
[truncated: 2,027 more rows]

[truncated: 8 more sheets: C. Select_TMI-Vir systems , D. TMI Box Plots, E. Vir Box Plots, F. Select_Metabolism, G. Metabolism Box plots, H. Reordered-Normalized_4P, I. Top600-noSum_4P NaN, J. Top600-noSum_4P Zeroes]
