# Supplementary material for: Urethral Catheter Biofilms Reveal Plasticity in Bacterial Composition and Metabolism and Withstand Host Immune Defenses in Hypoxic Environment
Source: Front Med (Lausanne). 2021 Jun 23;8:667462. doi: 10.3389/fmed.2021.667462 (PMC8260951; doi:10.3389/fmed.2021.667462)
Supplement: Supplementary file 1 [file Data_Sheet_1.ZIP › Supplementary Materials folder/Supplementary Datasheet 5.xlsx]

## Sheet: Legend
Supplementary Datasheet 5. Proteus mirabilis proteomes aligning datasets from five patients with more than 500 PSM counts for quantitative protein-specific differential analyses.
Data were normalized based on PSM counts for each individual protein divided by PSM counts for the total P. mirabilis proteome.
A. all datasets from four patients are merged.
B. approximately 20 duplicate protein annotations were merged.
C. quantities of new proteins with PSMs derived from a pan-proteome analysis (several Proteus genomes) were added.
D. datasets for selected proteins and protein systems (PSM data for protein systems were summed from all subunits); focus on transition metal ion (TMI) acquisition systems.
E. the box plots for TMI acquisiiton systems resulting from D. comparing protein quantities from patients with data from unequal variance two-tailed t-tests.
F. datasets for selected proteins and protein systems (PSM data for protein systems were summed from all subunits); focus on virulence-associated proteins.
G. the box plots for virulence factors resulting from F. comparing protein quantities from patients with data from unequal variance two-tailed t-tests.
H. datasets for selected proteins and protein systems (PSM data for protein systems were summed from all subunits); focus on energy metabolism
I. the box plots for energy metabolism systems and pathways resulting from H. comparing protein quantities from patients with data from unequal variance two-tailed t-tests.
J.-L. reordered datasets equivalent to B. for the entire datasets or the 700 on average most abundant proteins (with Zeros or alternatively NaN values to conduct statistical analyses).

## Sheet: A. Merged Pm dataset_Access
P1-P4.ID	P1 Pm_Sel SpecisID	P1 Pm_Sel SpecisAccession	P1 Pm_Sel SpecisDescription	Σ# PSMs-P1	UP_#1	UP_#2	UP_#16	UP_#3	UP_#4	UP_#5	UP_#17	CB_#3	CB_#4	CB_#5	CB_#17	CB_#18	P4 Pm_Sel SpecisID	P4 Pm_Sel SpecisAccession	P4 Pm_Sel SpecisDescription	Σ# PSMs-P4	1DLC092714_UCB_UP_#14	1DLC092714_UCB_UP_#24	1DLC092714_UCB_UP_#25	1DLC092714_UCB_UP_#26	1DLC092714_UCB_UP_#35	1DLC092714_UCB_UP_#36	1DLC092714_UCB_UP_#46	1DLC140622QE_UCB_CB_#24	1DLC140622QE_UCB_CB_#25	1DLC140622QE_UCB_CB_#26	1DLC140622QE_UCB_CB_#35	1DLC141006_UCB_BP_#36	1DLC141006_UCB_BP_#46	P5-P6-P7.ID	P6-P7completeID	P6 Pm_Sel Specis	P6 Pm_Sel SpecisAccession	P6 Pm_Sel SpecisDescription	Σ# PSMs-P6	#28_UP	#29_UP	#30_UP	#38_UP	#39_UP	#51_UP	#52_UP	#53_UP	#29_CB	#30_CB
489	2	B4EVD6	Outer membrane protein A OS=Proteus mirabilis (strain HI4320) GN=ompA PE=3 SV=1 - [B4EVD6_PROMH]	0.759057	0.0647948	0.0608327	0.0530612	0.0587219	0.0603969	0.0580964	0.0683297	0.15	0.0334687	0.0282645	0.0688715	0.0542181	1	B4EVD6	Outer membrane protein A OS=Proteus mirabilis (strain HI4320) GN=ompA PE=3 SV=1 - [B4EVD6_PROMH]	0.700558	0.0429623	0.0670068	0.0422918	0.0447929	0.0616371	0.0409753	0.101347	0.0509983	0.0465935	0.0321718	0.113188	0.02934	0.0272536	558	1	437	B4EVD6	Outer membrane protein A OS=Proteus mirabilis (strain HI4320) GN=ompA PE=3 SV=1 - [B4EVD6_PROMH]	0.780476	0.0962963	0.0408264	0.0522278	0.0550705	0.029249	0.0724089	0.0483498	0.0386408	0.0309709	0.0369963
1481		B4F1I0	Elongation factor Tu OS=Proteus mirabilis (strain HI4320) GN=tufB PE=3 SV=1 - [B4F1I0_PROMH]	0.996241	0.0820734	0.0528546	0.12381	0.224525	0.0672994	0.0710754	0.0889371	0.132609	0.0184848	0.0140002	0.0267899	0.0937827	4	B4F1I0	Elongation factor Tu OS=Proteus mirabilis (strain HI4320) GN=tufB PE=3 SV=1 - [B4F1I0_PROMH]	0.33032	0.0180261	0.0204082	0.024808	0.024885	0.0369822	0.0226888	0.0223693	0.0216078	0.02209	0.0213469	0.0744202	0.0104752	0.0102122	1703	5	1286	B4F1I0	Elongation factor Tu OS=Proteus mirabilis (strain HI4320) GN=tufB PE=3 SV=1 - [B4F1I0_PROMH]	0.344694	0.0419753	0.0259469	0.0230179	0.0233378	0.0251976	0.0359678	0.0331683	0.0190614	0.0154326	0.0139599
1021	4	B4EYV7	Elongation factor G OS=Proteus mirabilis (strain HI4320) GN=fusA PE=3 SV=1 - [EFG_PROMH]	0.404912	0.0345572	0.0254301	0.0571429	0.0690846	0.0465919	0.038937	0.037961	0.0369565	0.015474	0.0113586	0.0144618	0.0169562	9	B4EYV7	Elongation factor G OS=Proteus mirabilis (strain HI4320) GN=fusA PE=3 SV=1 - [EFG_PROMH]	0.238008	0.0142707	0.0244898	0.016775	0.0163396	0.0468442	0.0195282	0.0182607	0.0119532	0.0149232	0.0147107	0.0207684	0.0100249	0.00911956	1178	9	885	B4EYV7	Elongation factor G OS=Proteus mirabilis (strain HI4320) GN=fusA PE=3 SV=1 - [EFG_PROMH]	0.271865	0.037037	0.0163551	0.018172	0.0186367	0.0140316	0.0241363	0.0227723	0.0149176	0.0140585	0.013065
469	6	B4EV98	Formate acetyltransferase OS=Proteus mirabilis (strain HI4320) GN=pflB PE=4 SV=1 - [B4EV98_PROMH]	0.333087	0.00647948	0.0241835	0.0462585	0.0138169	0.0440035	0.0494438	0.0553145	0.00434783	0.0150539	0.0150568	0.0321242	0.0270044	10	B4EV98	Formate acetyltransferase OS=Proteus mirabilis (strain HI4320) GN=pflB PE=4 SV=1 - [B4EV98_PROMH]	0.157476	0.00953883	0.0115646	0.0127584	0.0117382	0.0138067	0.0203183	0.0127825	0.00499146	0.0114043	0.0119351	0.0162686	0.0111862	0.0091826	536	7	420	B4EV98	Formate acetyltransferase OS=Proteus mirabilis (strain HI4320) GN=pflB PE=4 SV=1 - [B4EV98_PROMH]	0.202884	0.0185185	0.00799311	0.0172298	0.0142713	0.0143281	0.0203502	0.0132013	0.0203046	0.00745204	0.0104571
1754	7	B4F2V5	Chaperone protein DnaK OS=Proteus mirabilis (strain HI4320) GN=dnaK PE=3 SV=1 - [DNAK_PROMH]	0.252073	0.0226782	0.0147095	0.0244898	0.00863558	0.0198447	0.0173053	0.0151844	0.0347826	0.0162442	0.0140002	0.0271456	0.0370525	7	B4F2V5	Chaperone protein DnaK OS=Proteus mirabilis (strain HI4320) GN=dnaK PE=3 SV=1 - [DNAK_PROMH]	0.191735	0.0109659	0.0193878	0.0165387	0.0126772	0.0118343	0.015013	0.013239	0.0177328	0.0233981	0.0174106	0.00899965	0.0123711	0.0121664	1997	10	1536	B4F2V5	Chaperone protein DnaK OS=Proteus mirabilis (strain HI4320) GN=dnaK PE=3 SV=1 - [DNAK_PROMH]	0.196768	0.0123457	0.00823906	0.0109032	0.0142713	0.00978261	0.0132513	0.00676568	0.0155392	0.0187094	0.0163377
25	128	B4ESQ9	2-oxoglutarate dehydrogenase E1 component OS=Proteus mirabilis (strain HI4320) GN=sucA PE=4 SV=1 - [B4ESQ9_PROMH]	0.0188539	0.00107991	0.00249314	0	0	0.000862813	0.00123609	0	0	0.00553144	0.00563529	0.00201517	0	40	B4ESQ9	2-oxoglutarate dehydrogenase E1 component OS=Proteus mirabilis (strain HI4320) GN=sucA PE=4 SV=1 - [B4ESQ9_PROMH]	0.0692379	0.00998948	0.00646259	0.00933255	0.00779416	0.00345168	0.00869173	0.00570646	0.00154341	0.00438483	0.00302793	0	0.0046925	0.00416054	26	249	23	B4ESQ9	2-oxoglutarate dehydrogenase E1 component OS=Proteus mirabilis (strain HI4320) GN=sucA PE=4 SV=1 - [B4ESQ9_PROMH]	0.196394	0.0135802	0.0199213	0.0203258	0.0186367	0.0134387	0.0194037	0.0252475	0.00880555	0.00924898	0.0105594
658	235	B4EWG3	Respiratory nitrate reductase 1 alpha chain OS=Proteus mirabilis (strain HI4320) GN=narG PE=3 SV=1 - [B4EWG3_PROMH]	0.00699827	0	0.000249314	0	0	0	0.000618047	0.0010846	0	0.00343089	0.00149687	0.00011854	0	219	B4EWG3	Respiratory nitrate reductase 1 alpha chain OS=Proteus mirabilis (strain HI4320) GN=narG PE=3 SV=1 - [B4EWG3_PROMH]	0.0124094	0.000300436	0.000340136	0.00165387	0	0	0.00270911	0.00136955	0.000328386	0.00112384	0.00116071	0.000692281	0.00184856	0.000882538	739	141	571	B4EWG3	Respiratory nitrate reductase 1 alpha chain OS=Proteus mirabilis (strain HI4320) GN=narG PE=3 SV=1 - [B4EWG3_PROMH]	0.180676	0.00123457	0.0158633	0.0235563	0.0224983	0.0144269	0.0208235	0.00742574	0.016368	0.00872047	0.0140877
869	5	B4EXT7	Glyceraldehyde-3-phosphate dehydrogenase OS=Proteus mirabilis (strain HI4320) GN=gapA PE=3 SV=1 - [B4EXT7_PROMH]	0.346596	0.0388769	0.021441	0.0340136	0.0207254	0.0250216	0.0302843	0.0390456	0.0434783	0.0128833	0.0132077	0.035799	0.0318191	3	B4EXT7	Glyceraldehyde-3-phosphate dehydrogenase OS=Proteus mirabilis (strain HI4320) GN=gapA PE=3 SV=1 - [B4EXT7_PROMH]	0.287564	0.015172	0.0193878	0.0225635	0.0246972	0.015286	0.020657	0.0162063	0.0175686	0.0176683	0.0141808	0.0512288	0.0281313	0.0248161	983	3	760	B4EXT7	Glyceraldehyde-3-phosphate dehydrogenase OS=Proteus mirabilis (strain HI4320) GN=gapA PE=3 SV=1 - [B4EXT7_PROMH]	0.174907	0.0123457	0.00602558	0.00915332	0.0114171	0.0115613	0.010885	0.00990099	0.0126386	0.0172824	0.011352
576	28	B4EVY7	Fumarate hydratase class II OS=Proteus mirabilis (strain HI4320) GN=fumC PE=3 SV=1 - [B4EVY7_PROMH]	0.0815936	0.0172786	0.00448766	0.00680272	0	0.0069025	0.00865266	0.0140998	0	0.00826215	0.00695606	0.00794215	0.000209336	13	B4EVY7	Fumarate hydratase class II OS=Proteus mirabilis (strain HI4320) GN=fumC PE=3 SV=1 - [B4EVY7_PROMH]	0.113165	0.0134445	0.0207483	0.0113408	0.00948446	0.000986193	0.00970764	0.0125542	0.00466308	0.00980139	0.00817542	0	0.00656476	0.00569447	643	87	498	B4EVY7	Fumarate hydratase class II OS=Proteus mirabilis (strain HI4320) GN=fumC PE=3 SV=1 - [B4EVY7_PROMH]	0.155426	0.0358025	0.0121741	0.0145376	0.0201478	0.0102767	0.0113583	0.0130363	0.00600849	0.00845621	0.00800266
1014	16	B4EYU9	DNA-directed RNA polymerase subunit beta OS=Proteus mirabilis (strain HI4320) GN=rpoB PE=3 SV=1 - [RPOB_PROMH]	0.1188	0.00539957	0.017452	0	0.0259067	0.0250216	0.0247219	0.00650759	0	0.0053914	0.00484283	0.00355619	0	19	B4EYU9	DNA-directed RNA polymerase subunit beta OS=Proteus mirabilis (strain HI4320) GN=rpoB PE=3 SV=1 - [RPOB_PROMH]	0.111441	0.0102899	0.0085034	0.0129947	0.00816978	0.0142998	0.00970764	0.00958685	0.00495862	0.00453222	0.00719134	0.00623053	0.00810523	0.00687119	1172	16	879	B4EYU9	DNA-directed RNA polymerase subunit beta OS=Proteus mirabilis (strain HI4320) GN=rpoB PE=3 SV=1 - [RPOB_PROMH]	0.153664	0.0135802	0.012666	0.0134608	0.00705171	0.0129447	0.0118315	0.0165017	0.0105667	0.00581365	0.00810493
807	11	B4EXE2	60 kDa chaperonin OS=Proteus mirabilis (strain HI4320) GN=groL PE=3 SV=1 - [CH60_PROMH]	0.16541	0.00863931	0.00922463	0.0217687	0.00863558	0.0103538	0.0160692	0.0140998	0.0130435	0.0140036	0.0111825	0.0141062	0.024283	5	B4EXE2	60 kDa chaperonin OS=Proteus mirabilis (strain HI4320) GN=groL PE=3 SV=1 - [CH60_PROMH]	0.20036	0.00878774	0.00510204	0.0172475	0.0107052	0.0108481	0.015916	0.00319562	0.0245961	0.0221453	0.0197573	0.026999	0.0167792	0.0182812	914	8	703	B4EXE2	60 kDa chaperonin OS=Proteus mirabilis (strain HI4320) GN=groL PE=3 SV=1 - [CH60_PROMH]	0.147958	0	0.00553369	0.00551891	0.00369375	0.00899209	0.00425935	0.0049505	0.0168859	0.0239945	0.0112753
341	27	B4EUH6	Transketolase OS=Proteus mirabilis (strain HI4320) GN=tktA PE=3 SV=1 - [B4EUH6_PROMH]	0.0839892	0.00431965	0.0034904	0.00952381	0	0.00862813	0.0092707	0.00542299	0	0.0170144	0.013648	0.0107871	0.00188403	12	B4EUH6	Transketolase OS=Proteus mirabilis (strain HI4320) GN=tktA PE=3 SV=1 - [B4EUH6_PROMH]	0.119464	0.0117921	0.0115646	0.0118133	0.0124894	0.0113412	0.0119652	0.00684775	0.00797977	0.00733262	0.00764553	0.00103842	0.0094798	0.00817399	381	17	296	B4EUH6	Transketolase OS=Proteus mirabilis (strain HI4320) GN=tktA PE=3 SV=1 - [B4EUH6_PROMH]	0.144334	0.00493827	0.0120512	0.0117109	0.0114171	0.0103755	0.0104117	0.0110561	0.0119134	0.0105174	0.00784925
106	12	B4ET27	30S ribosomal protein S1 OS=Proteus mirabilis (strain HI4320) GN=rpsA PE=3 SV=1 - [B4ET27_PROMH]	0.154941	0.0226782	0.0259287	0	0	0.0250216	0.0123609	0.0130152	0.0369565	0.00791206	0.00466673	0.00640114	0	15	B4ET27	30S ribosomal protein S1 OS=Proteus mirabilis (strain HI4320) GN=rpsA PE=3 SV=1 - [B4ET27_PROMH]	0.118152	0.00721046	0.00510204	0.0120496	0.0103296	0.0231755	0.0115137	0.00251084	0.00548404	0.00576661	0.00741844	0.0117688	0.00815262	0.00766968	114	13	93	B4ET27	30S ribosomal protein S1 OS=Proteus mirabilis (strain HI4320) GN=rpsA PE=3 SV=1 - [B4ET27_PROMH]	0.143842	0.0135802	0.00934579	0.00955714	0.00587643	0.0130435	0.00757217	0.0161716	0.00849477	0.00713493	0.00935774
957	40	B4EYA6	Fructose-bisphosphate aldolase class I OS=Proteus mirabilis (strain HI4320) GN=fbaB PE=4 SV=1 - [B4EYA6_PROMH]	0.0595058	0.00431965	0.00473697	0.00680272	0	0.00345125	0.00247219	0.0032538	0	0.0129534	0.0101259	0.00699384	0.00439606	24	B4EYA6	Fructose-bisphosphate aldolase class I OS=Proteus mirabilis (strain HI4320) GN=fbaB PE=4 SV=1 - [B4EYA6_PROMH]	0.0893219	0.00570828	0.0190476	0.00767868	0.00807588	0.000986193	0.00643413	0.00935859	0.00745435	0.0089539	0.00565214	0	0.0047399	0.00523219	1070	121	826	B4EYA6	Fructose-bisphosphate aldolase class I OS=Proteus mirabilis (strain HI4320) GN=fbaB PE=4 SV=1 - [B4EYA6_PROMH]	0.139153	0.0407407	0.00959174	0.00794185	0.0139355	0.00770751	0.010885	0.00726073	0.00466176	0.00533798	0.00580385
330	3	B4EUF7	Enolase OS=Proteus mirabilis (strain HI4320) GN=eno PE=3 SV=1 - [ENO_PROMH]	0.557088	0.0539957	0.0246821	0.0897959	0.1019	0.0396894	0.0482077	0.0390456	0.0217391	0.0161742	0.0131197	0.0258416	0.0828972	8	B4EUF7	Enolase OS=Proteus mirabilis (strain HI4320) GN=eno PE=3 SV=1 - [ENO_PROMH]	0.173922	0.00991438	0.0180272	0.0127584	0.0138041	0.0133136	0.0136584	0.0114129	0.0135295	0.0159181	0.0153415	0.00726895	0.0129636	0.0160118	370	4	288	B4EUF7	Enolase OS=Proteus mirabilis (strain HI4320) GN=eno PE=3 SV=1 - [ENO_PROMH]	0.134224	0.00864198	0.00614855	0.00740342	0.0080591	0.0107708	0.0146711	0.0105611	0.0111882	0.011733	0.00956228
1382	8	B4F0Y8	Pyruvate dehydrogenase E1 component OS=Proteus mirabilis (strain HI4320) GN=aceE PE=4 SV=1 - [B4F0Y8_PROMH]	0.216579	0.0259179	0.0249314	0.0353741	0.0362694	0.0215703	0.0197775	0.0140998	0.00217391	0.0046212	0.00431452	0.00806069	0.0194683	22	B4F0Y8	Pyruvate dehydrogenase E1 component OS=Proteus mirabilis (strain HI4320) GN=aceE PE=4 SV=1 - [B4F0Y8_PROMH]	0.116194	0.00781133	0.00748299	0.0112227	0.0084515	0.0216963	0.0118524	0.0127825	0.0041705	0.00736947	0.0057783	0.00623053	0.00684915	0.00449674	1590	21	1205	B4F0Y8	Pyruvate dehydrogenase E1 component OS=Proteus mirabilis (strain HI4320) GN=aceE PE=4 SV=1 - [B4F0Y8_PROMH]	0.127121	0.00864198	0.0135268	0.00834567	0.00906649	0.00988142	0.0160909	0.0125413	0.0102559	0.00428096	0.00562487
1307	10	B4F0E7	ATP synthase subunit beta OS=Proteus mirabilis (strain HI4320) GN=atpD PE=3 SV=1 - [ATPB_PROMH]	0.191384	0.00431965	0.0132137	0	0	0.0258844	0.0358467	0.0173536	0.0173913	0.00644167	0.00563529	0.0114983	0.0537995	11	B4F0E7	ATP synthase subunit beta OS=Proteus mirabilis (strain HI4320) GN=atpD PE=3 SV=1 - [ATPB_PROMH]	0.110299	0.00968905	0.00646259	0.0125222	0.0105174	0.00641026	0.0104978	0.00456517	0.00804545	0.00587715	0.00812495	0.00588439	0.0109018	0.0108006	1502	11	1141	B4F0E7	ATP synthase subunit beta OS=Proteus mirabilis (strain HI4320) GN=atpD PE=3 SV=1 - [ATPB_PROMH]	0.113934	0.00493827	0.00787014	0.00686499	0.00486904	0.0114625	0.00709891	0.0168317	0.0103595	0.00935469	0.00853958
1013	14	B4EYU8	DNA-directed RNA polymerase subunit beta' OS=Proteus mirabilis (strain HI4320) GN=rpoC PE=3 SV=1 - [B4EYU8_PROMH]	0.122505	0.0075594	0.0104712	0.0231293	0	0.0267472	0.0210136	0.021692	0	0.00378098	0.00396231	0.00414889	0	16	B4EYU8	DNA-directed RNA polymerase subunit beta' OS=Proteus mirabilis (strain HI4320) GN=rpoC PE=3 SV=1 - [B4EYU8_PROMH]	0.107741	0.00585849	0.00816327	0.00992321	0.00713682	0.0108481	0.00767581	0.00776079	0.00725732	0.00795903	0.00820065	0.0134995	0.00805783	0.00540029	1171	18	878	B4EYU8	DNA-directed RNA polymerase subunit beta' OS=Proteus mirabilis (strain HI4320) GN=rpoC PE=3 SV=1 - [B4EYU8_PROMH]	0.110232	0.00246914	0.0116822	0.00767263	0.00570853	0.00711462	0.0113583	0.0120462	0.0103595	0.00322393	0.00815606
1380	51	B4F0Y6	Dihydrolipoyl dehydrogenase OS=Proteus mirabilis (strain HI4320) GN=lpdA PE=4 SV=1 - [B4F0Y6_PROMH]	0.0455878	0.00971922	0.0109698	0.00544218	0	0.00431406	0.00432633	0	0	0.00329086	0.0032579	0.00426743	0	54	B4F0Y6	Dihydrolipoyl dehydrogenase OS=Proteus mirabilis (strain HI4320) GN=lpdA PE=4 SV=1 - [B4F0Y6_PROMH]	0.0524499	0.00405588	0.00646259	0.00342587	0.00319279	0.00443787	0.0044023	0.00798904	0.00499146	0.00499281	0.00257374	0.00103842	0.00270174	0.00218533	1588	60	1203	B4F0Y6	Dihydrolipoyl dehydrogenase OS=Proteus mirabilis (strain HI4320) GN=lpdA PE=4 SV=1 - [B4F0Y6_PROMH]	0.10534	0.0259259	0.00639449	0.0071342	0.0080591	0.00494071	0.00709891	0.00412541	0.00404019	0.00459807	0.00575271
577	61	B4EVY8	Putative exported protein OS=Proteus mirabilis (strain HI4320) GN=PMI1297 PE=4 SV=1 - [B4EVY8_PROMH]	0.0385436	0.011879	0.00822737	0.00272109	0	0.00258844	0.00185414	0.0010846	0	0.0046212	0.00343401	0.00213371	0	35	B4EVY8	Putative exported protein OS=Proteus mirabilis (strain HI4320) GN=PMI1297 PE=4 SV=1 - [B4EVY8_PROMH]	0.109511	0.00878774	0.0153061	0.00767868	0.00723073	0.0147929	0.00948188	0.0214563	0.00765139	0.00221084	0.00290177	0.00138456	0.00774973	0.00287876	644	25	499	B4EVY8	Putative exported protein OS=Proteus mirabilis (strain HI4320) GN=PMI1297 PE=4 SV=1 - [B4EVY8_PROMH]	0.103697	0.0135802	0.00627152	0.00632656	0.00721961	0.00306324	0.00899195	0.00841584	0.00321144	0.00126843	0.00480671
688	49	B4EWL9	Outer membrane lipoprotein OS=Proteus mirabilis (strain HI4320) GN=slyB PE=4 SV=1 - [B4EWL9_PROMH]	0.049161	0.00647948	0.008726	0	0	0	0	0.010846	0	0.00805209	0.00581139	0.00924609	0	32	B4EWL9	Outer membrane lipoprotein OS=Proteus mirabilis (strain HI4320) GN=slyB PE=4 SV=1 - [B4EWL9_PROMH]	0.0776239	0.00488208	0.0163265	0.00389841	0.00300498	0.00443787	0.00349927	0.013239	0.00633784	0.00849331	0.00282607	0.000346141	0.00699135	0.00334104	775	45	598	B4EWL9	Outer membrane lipoprotein OS=Proteus mirabilis (strain HI4320) GN=slyB PE=4 SV=1 - [B4EWL9_PROMH]	0.103386	0.00864198	0.00122971	0.00323058	0.00386165	0.00158103	0.00993848	0.00132013	0.00486895	0.00761059	0.00621293
1219	44	B4EZW8	Putative iron ABC transporter, substrate-binding protein OS=Proteus mirabilis (strain HI4320) GN=PMI2957 PE=4 SV=1 - [B4EZW8_PROMH]	0.0567803	0.00647948	0.00648217	0.00272109	0	0.0069025	0.00618047	0.00542299	0	0.00826215	0.00449062	0.00983879	0	14	B4EZW8	Putative iron ABC transporter, substrate-binding protein OS=Proteus mirabilis (strain HI4320) GN=PMI2957 PE=4 SV=1 - [B4EZW8_PROMH]	0.0965016	0.0067598	0.00748299	0.00862374	0.00704291	0.00542406	0.00767581	0.0102716	0.00880074	0.0110358	0.0057783	0.00346141	0.00836592	0.00577852	1404	24	1068	B4EZW8	Putative iron ABC transporter, substrate-binding protein OS=Proteus mirabilis (strain HI4320) GN=PMI2957 PE=4 SV=1 - [B4EZW8_PROMH]	0.0975988	0.00617284	0.00405804	0.00551891	0.00638012	0.0034585	0.0118315	0.00445545	0.00476536	0.00354104	0.00971569
1604	73	B4F246	Lipoprotein OS=Proteus mirabilis (strain HI4320) GN=metQ PE=3 SV=1 - [B4F246_PROMH]	0.0323778	0.00215983	0.00249314	0.00544218	0	0.000862813	0.00247219	0.00542299	0	0.00357093	0.00343401	0.00651968	0	47	B4F246	Lipoprotein OS=Proteus mirabilis (strain HI4320) GN=metQ PE=3 SV=1 - [B4F246_PROMH]	0.0512459	0.00232838	0.00986395	0.003544	0.00272326	0.00295858	0.00214471	0.00776079	0.00423617	0.00401636	0.00290177	0	0.00635146	0.00241647	1843	41	1405	B4F246	Lipoprotein OS=Proteus mirabilis (strain HI4320) GN=metQ PE=3 SV=1 - [B4F246_PROMH]	0.0975415	0.0160494	0.00504181	0.00336519	0.00587643	0.00227273	0.00473261	0.0039604	0.00383301	0.00211405	0.00480671
476	19	B4EVB8	Outer membrane porin OS=Proteus mirabilis (strain HI4320) GN=ompF PE=4 SV=1 - [B4EVB8_PROMH]	0.0971644	0.0075594	0.00548492	0.00544218	0.00518135	0	0.00494438	0.00433839	0.0108696	0.0135835	0.0111825	0.0143433	0.0142349	21	B4EVB8	Outer membrane porin OS=Proteus mirabilis (strain HI4320) GN=ompF PE=4 SV=1 - [B4EVB8_PROMH]	0.0767226	0.00127685	0.00170068	0.000708801	0.000281717	0.00295858	0.000451518	0.00867382	0.0163536	0.00856701	0.00522318	0.0179993	0.00670696	0.00582055	545	22	425	B4EVB8	Outer membrane porin OS=Proteus mirabilis (strain HI4320) GN=ompF PE=4 SV=1 - [B4EVB8_PROMH]	0.0937219	0.0111111	0.000368913	0.0017499	0.00352586	0.000988142	0.0023663	0.00247525	0.000310784	0.00660642	0.0054459
146	31	B4ETB0	TonB-dependent receptor OS=Proteus mirabilis (strain HI4320) GN=PMI0842 PE=3 SV=1 - [B4ETB0_PROMH]	0.0793676	0.0172786	0.0119671	0.00272109	0.00172712	0.00345125	0.00618047	0.00433839	0.00217391	0.00749195	0.00818878	0.0128023	0.00104668	2	B4ETB0	TonB-dependent receptor OS=Proteus mirabilis (strain HI4320) GN=PMI0842 PE=3 SV=1 - [B4ETB0_PROMH]	0.368473	0.0209554	0.0353741	0.0281158	0.0306132	0.0325444	0.0419912	0.0563798	0.0115592	0.0205792	0.0232898	0.0235376	0.0236758	0.0198571	159	2	124	B4ETB0	TonB-dependent receptor OS=Proteus mirabilis (strain HI4320) GN=PMI0842 PE=3 SV=1 - [B4ETB0_PROMH]	0.0922928	0.0037037	0.00184456	0.0071342	0.008227	0.00167984	0.00899195	0.00412541	0.00352222	0.0020612	0.00322152
1751	23	B4F2V2	Transaldolase OS=Proteus mirabilis (strain HI4320) GN=tal PE=3 SV=1 - [TAL_PROMH]	0.0898504	0.00215983	0.0034904	0.014966	0.00172712	0.000862813	0.00432633	0.00433839	0.00217391	0.00756197	0.00581139	0.0101944	0.0322378	31	B4F2V2	Transaldolase OS=Proteus mirabilis (strain HI4320) GN=tal PE=3 SV=1 - [TAL_PROMH]	0.0789706	0.00525762	0.00714286	0.00815121	0.00957836	0.00591716	0.00688565	0.00593472	0.00735584	0.00549025	0.00527365	0.0017307	0.00554568	0.00470687	1994	31	1534	B4F2V2	Transaldolase OS=Proteus mirabilis (strain HI4320) GN=tal PE=3 SV=1 - [TAL_PROMH]	0.0916527	0.00493827	0.00725529	0.0052497	0.00503694	0.00632411	0.00567913	0.00660066	0.00538693	0.00565509	0.00386071
702	18	B4EWN9	Major outer membrane lipoprotein (Murein-lipoprotein) OS=Proteus mirabilis (strain HI4320) GN=lpp PE=4 SV=1 - [B4EWN9_PROMH]	0.106835	0.0140389	0.0034904	0.0108844	0	0.000862813	0.00679852	0.010846	0	0.00637166	0.00704411	0.0333096	0.0131882	51	B4EWN9	Major outer membrane lipoprotein (Murein-lipoprotein) OS=Proteus mirabilis (strain HI4320) GN=lpp PE=4 SV=1 - [B4EWN9_PROMH]	0.0480391	0.00300436	0.00748299	0.00295334	0.00159639	0.000493097	0.00191895	0.00593472	0.00656771	0.00421902	0.00151397	0.00449983	0.0045977	0.00325699	790	86	613	B4EWN9	Major outer membrane lipoprotein (Murein-lipoprotein) OS=Proteus mirabilis (strain HI4320) GN=lpp PE=4 SV=1 - [B4EWN9_PROMH]	0.0902453	0.0111111	0.00184456	0.00215372	0.00285426	0.00128458	0.00662565	0.00165017	0.00186471	0.00369959	0.00636633
698	43	B4EWN5	Pyruvate kinase OS=Proteus mirabilis (strain HI4320) GN=pykF PE=3 SV=1 - [B4EWN5_PROMH]	0.0582621	0.00971922	0.012715	0	0	0.00949094	0.00865266	0.00650759	0	0.00406106	0.00272959	0.00438596	0	37	B4EWN5	Pyruvate kinase OS=Proteus mirabilis (strain HI4320) GN=pykF PE=3 SV=1 - [B4EWN5_PROMH]	0.0891997	0.00736067	0.0122449	0.0122859	0.00920274	0.00493097	0.00880461	0.0111847	0.00361224	0.0045138	0.00587924	0.00103842	0.00379192	0.00434965	786	14	609	B4EWN5	Pyruvate kinase OS=Proteus mirabilis (strain HI4320) GN=pykF PE=3 SV=1 - [B4EWN5_PROMH]	0.090203	0.00246914	0.00553369	0.00551891	0.00621222	0.00780632	0.00615239	0.00544554	0.0137781	0.0080334	0.00437206
855	17	B4EXR9	Aldehyde-alcohol dehydrogenase OS=Proteus mirabilis (strain HI4320) GN=adhE PE=3 SV=1 - [B4EXR9_PROMH]	0.116942	0.00647948	0.00772875	0	0	0.0103538	0.013597	0.0151844	0	0.00525137	0.00581139	0.0106686	0.0418673	23	B4EXR9	Aldehyde-alcohol dehydrogenase OS=Proteus mirabilis (strain HI4320) GN=adhE PE=3 SV=1 - [B4EXR9_PROMH]	0.0768326	0.00691002	0.00238095	0.00649734	0.00760635	0.00591716	0.00812733	0.00388039	0.00814396	0.00665095	0.00575307	0.00138456	0.00765494	0.00592561	971	6	749	B4EXR9	Aldehyde-alcohol dehydrogenase OS=Proteus mirabilis (strain HI4320) GN=adhE PE=3 SV=1 - [B4EXR9_PROMH]	0.0892266	0.0037037	0.00577964	0.0071342	0.00587643	0.00523715	0.0123048	0.00693069	0.0100487	0.00174409	0.00380957
596	57	B4EW37	Outer membrane protein TolC OS=Proteus mirabilis (strain HI4320) GN=tolC PE=4 SV=1 - [B4EW37_PROMH]	0.0414358	0.00863931	0.00747943	0	0	0.000862813	0.00309023	0.0032538	0	0.00490127	0.00475478	0.00426743	0.00418673	20	B4EW37	Outer membrane protein TolC OS=Proteus mirabilis (strain HI4320) GN=tolC PE=4 SV=1 - [B4EW37_PROMH]	0.130306	0.00908818	0.0265306	0.00685174	0.00629167	0.00788955	0.00507958	0.0346953	0.00939183	0.00683518	0.00545028	0.00207684	0.00497689	0.00514814	667	53	515	B4EW37	Outer membrane protein TolC OS=Proteus mirabilis (strain HI4320) GN=tolC PE=4 SV=1 - [B4EW37_PROMH]	0.0892065	0.0209877	0.00602558	0.00619195	0.00705171	0.00474308	0.0118315	0.0049505	0.00279706	0.00121558	0.00286357
1647	24	B4F2A1	Malate dehydrogenase OS=Proteus mirabilis (strain HI4320) GN=mdh PE=3 SV=1 - [MDH_PROMH]	0.088922	0.0194384	0.00199452	0	0.00863558	0.00517688	0.00309023	0.0119306	0	0.00742193	0.0110064	0.011854	0.00837346	25	B4F2A1	Malate dehydrogenase OS=Proteus mirabilis (strain HI4320) GN=mdh PE=3 SV=1 - [MDH_PROMH]	0.0805629	0.00510741	0.0105442	0.00590667	0.00741854	0.00542406	0.0049667	0.00502168	0.00893209	0.00878809	0.00895763	0.0017307	0.00343643	0.00432864	1884	169	1443	B4F2A1	Malate dehydrogenase OS=Proteus mirabilis (strain HI4320) GN=mdh PE=3 SV=1 - [MDH_PROMH]	0.0867299	0.0148148	0.00405804	0.00578813	0.0104097	0.00365613	0.0023663	0.00528053	0.00404019	0.00856192	0.00519022
344	46	B4EUH9	Fructose-bisphosphate aldolase class II OS=Proteus mirabilis (strain HI4320) GN=fbaA PE=3 SV=1 - [B4EUH9_PROMH]	0.0530843	0.00647948	0.00224383	0	0	0.00517688	0.00741656	0.00650759	0	0.00840218	0.00801268	0.00403035	0.00481474	26	B4EUH9	Fructose-bisphosphate aldolase class II OS=Proteus mirabilis (strain HI4320) GN=fbaA PE=3 SV=1 - [B4EUH9_PROMH]	0.0718682	0.00435632	0.0047619	0.00602481	0.00610386	0.00493097	0.00801445	0.00296736	0.00433469	0.00515863	0.00661099	0.00242298	0.00779713	0.00838411	384	15	299	B4EUH9	Fructose-bisphosphate aldolase class II OS=Proteus mirabilis (strain HI4320) GN=fbaA PE=3 SV=1 - [B4EUH9_PROMH]	0.0839064	0.00740741	0.00344319	0.00188451	0.00335796	0.0020751	0.00662565	0.00231023	0.00776961	0.00766344	0.00503682
241	21	B4EU10	Putative alkyl hydroperoxide reductase OS=Proteus mirabilis (strain HI4320) GN=ahpC PE=4 SV=1 - [B4EU10_PROMH]	0.0904437	0.00215983	0.00249314	0.00680272	0	0.00949094	0.00432633	0.0032538	0.0217391	0.011693	0.011975	0.00960171	0.0069081	30	B4EU10	Putative alkyl hydroperoxide reductase OS=Proteus mirabilis (strain HI4320) GN=ahpC PE=4 SV=1 - [B4EU10_PROMH]	0.0521166	0.00225327	0.00170068	0.00200827	0.00225373	0.00147929	0.00270911	0.00182607	0.00784842	0.00574819	0.00638389	0.00380755	0.00665956	0.00743854	270	32	209	B4EU10	Putative alkyl hydroperoxide reductase OS=Proteus mirabilis (strain HI4320) GN=ahpC PE=4 SV=1 - [B4EU10_PROMH]	0.0832701	0.00864198	0.00233645	0.00215372	0.00268637	0.0027668	0	0.000990099	0.00134673	0.0157497	0.00761915
1354	509	B4F0S4	Formate dehydrogenase-O, major subunit OS=Proteus mirabilis (strain HI4320) GN=fdoG PE=3 SV=1 - [B4F0S4_PROMH]	0.000996852	0	0	0	0	0	0	0	0	0.000490127	8.80514e-05	0	0.000418673	867	B4F0S4	Formate dehydrogenase-O, major subunit OS=Proteus mirabilis (strain HI4320) GN=fdoG PE=3 SV=1 - [B4F0S4_PROMH]	0.000774155	0	0	0	0	0	0.00011288	0.000228258	0	0	2.52328e-05	0	0.000260694	0.00014709	1557	538	1186	B4F0S4	Formate dehydrogenase-O, major subunit OS=Proteus mirabilis (strain HI4320) GN=fdoG PE=3 SV=1 - [B4F0S4_PROMH]	0.0829363	0.00740741	0.00700935	0.0117109	0.0100739	0.00632411	0.00283956	0.0049505	0.00383301	0.00354104	0.0036306
810	58	B4EXE5	Aspartate ammonia-lyase OS=Proteus mirabilis (strain HI4320) GN=aspA PE=3 SV=1 - [B4EXE5_PROMH]	0.0410815	0.00107991	0.00772875	0	0	0.00603969	0.00556242	0.0032538	0	0.00420109	0.00202518	0.00260787	0.00858279	53	B4EXE5	Aspartate ammonia-lyase OS=Proteus mirabilis (strain HI4320) GN=aspA PE=3 SV=1 - [B4EXE5_PROMH]	0.0629272	0.00691002	0.00680272	0.00756054	0.00694901	0.00443787	0.00756293	0.00867382	0.00252857	0.00425587	0.00252328	0.000346141	0.00227515	0.00210128	917	109	706	B4EXE5	Aspartate ammonia-lyase OS=Proteus mirabilis (strain HI4320) GN=aspA PE=3 SV=1 - [B4EXE5_PROMH]	0.0806649	0.00246914	0.00725529	0.00740342	0.00621222	0.00681818	0.00757217	0.0115512	0.00890915	0.00253686	0.00531806
1757		B4F2V8	Xylose isomerase OS=Proteus mirabilis (strain HI4320) GN=xylA PE=3 SV=1 - [B4F2V8_PROMH]	0	0	0	0	0	0	0	0	0	0	0	0	0	55	B4F2V8	Xylose isomerase OS=Proteus mirabilis (strain HI4320) GN=xylA PE=3 SV=1 - [B4F2V8_PROMH]	0.0471358	0.00315457	0.00510204	0.00200827	0.00197202	0	0.00180607	0.0157498	0.00265992	0.00340838	0.0027756	0	0.00286764	0.00563144	2000	714	1538	B4F2V8	Xylose isomerase OS=Proteus mirabilis (strain HI4320) GN=xylA PE=3 SV=1 - [B4F2V8_PROMH]	0.0802363	0.0123457	0.00454993	0.00619195	0.00705171	0.00494071	0.00615239	0.00181518	0.00176111	0.00248401	0.00838617
1730	162	B4F2N1	Probable cytosol aminopeptidase OS=Proteus mirabilis (strain HI4320) GN=pepA PE=3 SV=1 - [AMPA_PROMH]	0.0135327	0.00215983	0.00373972	0	0	0.000862813	0.000618047	0.0032538	0	0.00175046	0.000792463	0.000355619	0	85	B4F2N1	Probable cytosol aminopeptidase OS=Proteus mirabilis (strain HI4320) GN=pepA PE=3 SV=1 - [AMPA_PROMH]	0.0460548	0.00443143	0.00918367	0.003544	0.00291107	0.000986193	0.00349927	0.0100434	0.00190464	0.00198976	0.00184199	0.00138456	0.00246475	0.00187014	1970	51	1515	B4F2N1	Probable cytosol aminopeptidase OS=Proteus mirabilis (strain HI4320) GN=pepA PE=3 SV=1 - [AMPA_PROMH]	0.0789663	0.0271605	0.00541072	0.0053843	0.0078912	0.00395257	0.00567913	0.00412541	0.00404019	0.00174409	0.00204541
414	30	B4EUX6	Chaperone protein ClpB OS=Proteus mirabilis (strain HI4320) GN=clpB PE=3 SV=1 - [B4EUX6_PROMH]	0.0793786	0.00539957	0.00473697	0.00952381	0.00345423	0	0.00432633	0.00650759	0	0.00609158	0.00660386	0.00782361	0.024911	18	B4EUX6	Chaperone protein ClpB OS=Proteus mirabilis (strain HI4320) GN=clpB PE=3 SV=1 - [B4EUX6_PROMH]	0.0757739	0.00465675	0.00612245	0.00803308	0.00591605	0.00295858	0.00665989	0.00159781	0.00696178	0.0113674	0.00703994	0.00346141	0.00564048	0.00535827	468	55	372	B4EUX6	Chaperone protein ClpB OS=Proteus mirabilis (strain HI4320) GN=clpB PE=3 SV=1 - [B4EUX6_PROMH]	0.0778584	0.00123457	0.00491884	0.00376901	0.00352586	0.00721344	0.00709891	0.00313531	0.00735523	0.00935469	0.00705666
267	36	B4EU52	Trigger factor OS=Proteus mirabilis (strain HI4320) GN=tig PE=3 SV=1 - [TIG_PROMH]	0.0738223	0.0107991	0.00797806	0.00680272	0.00863558	0.0069025	0.00741656	0.00650759	0.00869565	0.00329086	0.00237739	0.00106686	0.00334938	34	B4EU52	Trigger factor OS=Proteus mirabilis (strain HI4320) GN=tig PE=3 SV=1 - [TIG_PROMH]	0.0731559	0.0050323	0.0047619	0.00602481	0.0068551	0.0113412	0.0060955	0.00251084	0.00298831	0.00436641	0.00595493	0.00380755	0.00843702	0.00498004	302	28	236	B4EU52	Trigger factor OS=Proteus mirabilis (strain HI4320) GN=tig PE=3 SV=1 - [TIG_PROMH]	0.076897	0.0037037	0.00553369	0.00673038	0.00402955	0.00780632	0.00378609	0.0029703	0.00683725	0.00512658	0.00595725
1066	56	B4EZ60	Catabolite gene activator (CAMP receptor protein) OS=Proteus mirabilis (strain HI4320) GN=crp PE=4 SV=1 - [B4EZ60_PROMH]	0.041441	0.00107991	0.0017452	0.00272109	0.00690846	0.00172563	0.00185414	0.00650759	0.00217391	0.00259067	0.00184908	0.00391181	0.00837346	143	B4EZ60	Catabolite gene activator (CAMP receptor protein) OS=Proteus mirabilis (strain HI4320) GN=crp PE=4 SV=1 - [B4EZ60_PROMH]	0.0201594	0.00120174	0.00102041	0.00271707	0.00272326	0.00147929	0.00169319	0.00114129	0.00295547	0.00224769	0.00090838	0.000346141	0.00094798	0.000777474	1234	163	922	B4EZ60	Catabolite gene activator (CAMP receptor protein) OS=Proteus mirabilis (strain HI4320) GN=crp PE=4 SV=1 - [B4EZ60_PROMH]	0.0741974	0.00987654	0.00270536	0.00565352	0.0080591	0.00474308	0.00899195	0.00445545	0.00414379	0.00332963	0.00350276
659	383	B4EWG4	Respiratory nitrate reductase 1 beta chain OS=Proteus mirabilis (strain HI4320) GN=narH PE=4 SV=1 - [B4EWG4_PROMH]	0.00212069	0	0	0	0	0	0	0	0	0.00168044	0.000440257	0	0	511	B4EWG4	Respiratory nitrate reductase 1 beta chain OS=Proteus mirabilis (strain HI4320) GN=narH PE=4 SV=1 - [B4EWG4_PROMH]	0.00718526	0.000525762	0.00170068	0.00153574	9.39055e-05	0	0.00158031	0.000913034	3.28386e-05	9.21184e-05	0.000227095	0	0.000189596	0.000294179	740	336	572	B4EWG4	Respiratory nitrate reductase 1 beta chain OS=Proteus mirabilis (strain HI4320) GN=narH PE=4 SV=1 - [B4EWG4_PROMH]	0.0738293	0.00123457	0.00368913	0.00848028	0.00705171	0.00444664	0.00804543	0.00181518	0.00932353	0.00465092	0.00685212
513	80	B4EVG5	Isocitrate dehydrogenase [NADP] OS=Proteus mirabilis (strain HI4320) GN=icd PE=4 SV=1 - [B4EVG5_PROMH]	0.0298167	0.00107991	0.0017452	0	0	0.00776531	0.00370828	0.0010846	0.00434783	0.00140036	0.00237739	0.000237079	0.00607076	52	B4EVG5	Isocitrate dehydrogenase [NADP] OS=Proteus mirabilis (strain HI4320) GN=icd PE=4 SV=1 - [B4EVG5_PROMH]	0.0503119	0.00540784	0.00306122	0.00626108	0.00723073	0.00345168	0.00372503	0.00502168	0.00308683	0.00403478	0.00391108	0	0.00234625	0.00277369	581	142	454	B4EVG5	Isocitrate dehydrogenase [NADP] OS=Proteus mirabilis (strain HI4320) GN=icd PE=4 SV=1 - [B4EVG5_PROMH]	0.0720137	0.00246914	0.00799311	0.00673038	0.00587643	0.00780632	0.00804543	0.0120462	0.00435098	0.00438666	0.00329822
220	214	B4ETU3	Alkyl hydroperoxide reductase subunit C OS=Proteus mirabilis (strain HI4320) GN=ahpC PE=4 SV=1 - [B4ETU3_PROMH]	0.0084039	0	0	0.00544218	0	0.00172563	0.00123609	0	0	0	0	0	0	36	B4ETU3	Alkyl hydroperoxide reductase subunit C OS=Proteus mirabilis (strain HI4320) GN=ahpC PE=4 SV=1 - [B4ETU3_PROMH]	0.0816132	0.00443143	0.00782313	0.00850561	0.00666729	0.00739645	0.0060955	0.00684775	0.00351373	0.00700099	0.00310363	0.00969193	0.00433701	0.00619878	244	43	189	B4ETU3	Alkyl hydroperoxide reductase subunit C OS=Proteus mirabilis (strain HI4320) GN=ahpC PE=4 SV=1 - [B4ETU3_PROMH]	0.0706316	0.0135802	0.00418101	0.00242294	0.00554063	0.00316206	0.00425935	0.00247525	0.00362582	0.00570794	0.00314481
1673	26	B4F2D3	30S ribosomal protein S2 OS=Proteus mirabilis (strain HI4320) GN=rpsB PE=3 SV=1 - [RS2_PROMH]	0.0865633	0.00647948	0.00448766	0.0217687	0	0.00949094	0.0105068	0.0140998	0.0130435	0.00273071	0.00158493	0.00237079	0	69	B4F2D3	30S ribosomal protein S2 OS=Proteus mirabilis (strain HI4320) GN=rpsB PE=3 SV=1 - [RS2_PROMH]	0.0555477	0.00307947	0.00510204	0.00389841	0.00281717	0.00591716	0.00372503	0.00935859	0.00443321	0.00217399	0.00224572	0.00830737	0.00234625	0.00214331	1911	37	1466	B4F2D3	30S ribosomal protein S2 OS=Proteus mirabilis (strain HI4320) GN=rpsB PE=3 SV=1 - [RS2_PROMH]	0.0703583	0	0.00713232	0.00578813	0.0080591	0.00533597	0.00851869	0.00973597	0.00580131	0.00174409	0.00235222
797	148	B4EXB0	Oligopeptide ABC transporter, oligopeptide-binding protein OS=Proteus mirabilis (strain HI4320) GN=oppA PE=4 SV=1 - [B4EXB0_PROMH]	0.0143992	0	0	0	0	0	0	0	0	0.00420109	0.00651581	0.00284495	0.000837346	87	B4EXB0	Oligopeptide ABC transporter, oligopeptide-binding protein OS=Proteus mirabilis (strain HI4320) GN=oppA PE=4 SV=1 - [B4EXB0_PROMH]	0.0188416	0.00112663	0	0.000826934	0.00150249	0.000493097	0.000677277	0.000456517	0.00279128	0.0028004	0.00330549	0	0.00191966	0.00294179	901	171	694	B4EXB0	Oligopeptide ABC transporter, oligopeptide-binding protein OS=Proteus mirabilis (strain HI4320) GN=oppA PE=4 SV=1 - [B4EXB0_PROMH]	0.0670926	0	0.00516478	0.00242294	0.00268637	0.00513834	0	0.00445545	0.00621568	0.007822	0.0092299
1017	9	B4EYV2	50S ribosomal protein L1 OS=Proteus mirabilis (strain HI4320) GN=rplA PE=3 SV=1 - [RL1_PROMH]	0.215955	0.0140389	0.0157068	0.0340136	0.0483592	0.0215703	0.0160692	0.0260304	0.0217391	0.00497129	0.00255349	0.00462304	0.00628009	60	B4EYV2	50S ribosomal protein L1 OS=Proteus mirabilis (strain HI4320) GN=rplA PE=3 SV=1 - [RL1_PROMH]	0.0541004	0.00217816	0.00238095	0.00295334	0.00385013	0.00986193	0.00451518	0.00433691	0.00295547	0.00281882	0.00196816	0.00796123	0.004811	0.00350914	1175	35	882	B4EYV2	50S ribosomal protein L1 OS=Proteus mirabilis (strain HI4320) GN=rplA PE=3 SV=1 - [RL1_PROMH]	0.0670311	0.00123457	0.00430398	0.00430744	0.00654802	0.00592885	0.00662565	0.00511551	0.00352222	0.00338249	0.0044999
667	77	B4EWI0	Outer membrane protein OS=Proteus mirabilis (strain HI4320) GN=ompW PE=4 SV=1 - [B4EWI0_PROMH]	0.0308644	0.00971922	0.00199452	0	0	0	0.00556242	0.0032538	0	0.000630164	0.00132077	0.00545282	0.00293071	341	B4EWI0	Outer membrane protein OS=Proteus mirabilis (strain HI4320) GN=ompW PE=4 SV=1 - [B4EWI0_PROMH]	0.0167876	0.00067598	0.00204082	0.000708801	0.000563433	0	0.000338639	0.00616298	0.000623933	0.000331626	0.000555121	0.00380755	0.000663586	0.000315192	747	188	578	B4EWI0	Outer membrane protein OS=Proteus mirabilis (strain HI4320) GN=ompW PE=4 SV=1 - [B4EWI0_PROMH]	0.0669119	0.0160494	0.00344319	0.00363441	0.00638012	0.00227273	0.00567913	0.00330033	0.00279706	0.00174409	0.001892
1508	15	B4F1K8	30S ribosomal protein S4 OS=Proteus mirabilis (strain HI4320) GN=rpsD PE=3 SV=1 - [RS4_PROMH]	0.121119	0.011879	0.008726	0.00816327	0.0189983	0.0172563	0.0105068	0.0119306	0.0217391	0.00329086	0.00184908	0.00426743	0.00251204	57	B4F1K8	30S ribosomal protein S4 OS=Proteus mirabilis (strain HI4320) GN=rpsD PE=3 SV=1 - [RS4_PROMH]	0.0606092	0.00330479	0.00578231	0.00366214	0.00385013	0.00394477	0.00406366	0.00410865	0.00433469	0.00403478	0.00310363	0.0159225	0.00222775	0.00226938	1729	52	1312	B4F1K8	30S ribosomal protein S4 OS=Proteus mirabilis (strain HI4320) GN=rpsD PE=3 SV=1 - [RS4_PROMH]	0.0660648	0.00740741	0.00418101	0.00457666	0.00520484	0.00642292	0.00662565	0.00759076	0.00362582	0.00163839	0.00263346
1305	33	B4F0E5	ATP synthase subunit alpha OS=Proteus mirabilis (strain HI4320) GN=atpA PE=3 SV=1 - [ATPA_PROMH]	0.0782053	0.00215983	0.00623286	0.014966	0	0.0146678	0.00988875	0.00542299	0.00217391	0.00483126	0.00387426	0.0139877	0	17	B4F0E5	ATP synthase subunit alpha OS=Proteus mirabilis (strain HI4320) GN=atpA PE=3 SV=1 - [ATPA_PROMH]	0.0847893	0.00525762	0.00238095	0.00850561	0.00629167	0.00641026	0.00778869	0.00502168	0.00814396	0.00797745	0.0059297	0.00553825	0.00902951	0.00651397	1500	19	1139	B4F0E5	ATP synthase subunit alpha OS=Proteus mirabilis (strain HI4320) GN=atpA PE=3 SV=1 - [ATPA_PROMH]	0.0645468	0	0.00504181	0.00336519	0.00235057	0.00721344	0.0023663	0.00544554	0.00828758	0.00634216	0.00876969
39	42	B4EST0	2,3-bisphosphoglycerate-dependent phosphoglycerate mutase OS=Proteus mirabilis (strain HI4320) GN=gpmA PE=3 SV=1 - [GPMA_PROMH]	0.0587371	0.00215983	0.00149589	0	0	0.00603969	0.00432633	0.00759219	0.00217391	0.0069318	0.00827683	0.00948317	0.0102575	27	B4EST0	2,3-bisphosphoglycerate-dependent phosphoglycerate mutase OS=Proteus mirabilis (strain HI4320) GN=gpmA PE=3 SV=1 - [GPMA_PROMH]	0.0586463	0.00262881	0.00204082	0.00224454	0.00450747	0.00345168	0.00395078	0.00388039	0.00607513	0.00797745	0.00956322	0.00103842	0.00559308	0.00569447	40	27	36	B4EST0	2,3-bisphosphoglycerate-dependent phosphoglycerate mutase OS=Proteus mirabilis (strain HI4320) GN=gpmA PE=3 SV=1 - [GPMA_PROMH]	0.0613177	0.00123457	0.00209051	0.0017499	0.00218267	0.0020751	0.000473261	0.0029703	0.00372941	0.00835051	0.00383514
1148	345	B4EZJ5	Phosphate-binding protein PstS OS=Proteus mirabilis (strain HI4320) GN=pstS PE=3 SV=1 - [B4EZJ5_PROMH]	0.00278076	0	0	0	0	0	0	0	0	0.000840218	0.00158493	0.000355619	0	241	B4EZJ5	Phosphate-binding protein PstS OS=Proteus mirabilis (strain HI4320) GN=pstS PE=3 SV=1 - [B4EZJ5_PROMH]	0.00634124	0	0	0	9.39055e-05	0	0.00011288	0	0.00154341	0.00173183	0.000857914	0	0.000971679	0.00102963	1330	455	1004	B4EZJ5	Phosphate-binding protein PstS OS=Proteus mirabilis (strain HI4320) GN=pstS PE=3 SV=1 - [B4EZJ5_PROMH]	0.0610045	0.0037037	0.00344319	0.00121147	0.00285426	0.00197628	0	0.00280528	0.00621568	0.00819196	0.00475557
1003	129	B4EYS5	KHG/KDPG aldolase [includes: 4-hydroxy-2-oxoglutarate aldolase and 2-dehydro-3-deoxy-phosphogluconate aldolase] OS=Proteus mirabilis (strain HI4320) GN=eda PE=4 SV=1 - [B4EYS5_PROMH]	0.0188077	0	0.00224383	0	0.00172712	0.00172563	0.00309023	0	0	0.00357093	0.00264154	0.00213371	0.00167469	70	B4EYS5	KHG/KDPG aldolase [includes: 4-hydroxy-2-oxoglutarate aldolase and 2-dehydro-3-deoxy-phosphogluconate aldolase] OS=Proteus mirabilis (strain HI4320) GN=eda PE=4 SV=1 - [B4EYS5_PROMH]	0.0268063	0.00195283	0.000340136	0.00118133	0.00122077	0.000493097	0.00180607	0.00114129	0.00479443	0.00281882	0.00545028	0.0017307	0.00194336	0.00193318	1161	133	870	B4EYS5	KHG/KDPG aldolase [includes: 4-hydroxy-2-oxoglutarate aldolase and 2-dehydro-3-deoxy-phosphogluconate aldolase] OS=Proteus mirabilis (strain HI4320) GN=eda PE=4 SV=1 - [B4EYS5_PROMH]	0.0605549	0.00617284	0.00319725	0.00363441	0.00268637	0.00296443	0.00189304	0.00115512	0.00466176	0.00713493	0.00258233
1015	37	B4EYV0	50S ribosomal protein L7/L12 OS=Proteus mirabilis (strain HI4320) GN=rplL PE=3 SV=1 - [RL7_PROMH]	0.0694386	0.011879	0.0107205	0	0	0.00431406	0.00679852	0	0.0282609	0.00336087	0.00149687	0.00260787	0	29	B4EYV0	50S ribosomal protein L7/L12 OS=Proteus mirabilis (strain HI4320) GN=rplL PE=3 SV=1 - [RL7_PROMH]	0.0717375	0.00315457	0.000340136	0.00448907	0.00929665	0.00493097	0.00395078	0.000913034	0.00466308	0.00515863	0.00759506	0.0145379	0.00625667	0.00645094	1173	20	880	B4EYV0	50S ribosomal protein L7/L12 OS=Proteus mirabilis (strain HI4320) GN=rplL PE=3 SV=1 - [RL7_PROMH]	0.0592064	0.00493827	0.00209051	0.00282676	0.00184688	0.00523715	0.00141978	0.00264026	0.0039366	0.00533798	0.00334936
35	65	B4ESS5	Peptidoglycan-associated lipoprotein OS=Proteus mirabilis (strain HI4320) GN=pal PE=3 SV=1 - [B4ESS5_PROMH]	0.0358588	0.0107991	0.00124657	0.00544218	0	0.000862813	0.00309023	0.00433839	0	0.00280073	0.00202518	0.00106686	0.00418673	81	B4ESS5	Peptidoglycan-associated lipoprotein OS=Proteus mirabilis (strain HI4320) GN=pal PE=3 SV=1 - [B4ESS5_PROMH]	0.0363832	0.00307947	0.00408163	0.00129947	0.000939055	0	0.00180607	0.00114129	0.00407198	0.00186079	0.00136257	0.0103842	0.00528499	0.00107165	36	112	32	B4ESS5	Peptidoglycan-associated lipoprotein OS=Proteus mirabilis (strain HI4320) GN=pal PE=3 SV=1 - [B4ESS5_PROMH]	0.0581028	0.0135802	0.00122971	0.00269215	0.00436535	0.00237154	0.00473261	0.00330033	0.00217549	0.00227261	0.000818163
62	45	B4ESX1	DNA protection during starvation protein OS=Proteus mirabilis (strain HI4320) GN=dps PE=3 SV=1 - [B4ESX1_PROMH]	0.0544737	0.00431965	0.00249314	0.00408163	0	0	0.00185414	0.00650759	0.0195652	0.00399104	0.00237739	0.0050972	0.00418673	39	B4ESX1	DNA protection during starvation protein OS=Proteus mirabilis (strain HI4320) GN=dps PE=3 SV=1 - [B4ESX1_PROMH]	0.0498143	0.00105152	0.00136054	0.000945068	0.00122077	0.00246548	0.0011288	0.00616298	0.00692894	0.0102436	0.00381015	0.00830737	0.00343643	0.00275268	72	83	55	B4ESX1	DNA protection during starvation protein OS=Proteus mirabilis (strain HI4320) GN=dps PE=3 SV=1 - [B4ESX1_PROMH]	0.0572783	0.00987654	0.00172159	0.00282676	0.00285426	0.00177866	0.00331283	0.00165017	0.0019683	0.00581365	0.00329822
1022	20	B4EYV8	30S ribosomal protein S7 OS=Proteus mirabilis (strain HI4320) GN=rpsG PE=3 SV=1 - [RS7_PROMH]	0.0942857	0.012959	0.00822737	0	0.0259067	0.0129422	0.0092707	0.010846	0.00652174	0.00266069	0.00281765	0.00213371	0	74	B4EYV8	30S ribosomal protein S7 OS=Proteus mirabilis (strain HI4320) GN=rpsG PE=3 SV=1 - [RS7_PROMH]	0.046397	0.00398077	0.00578231	0.00401654	0.00300498	0.00838264	0.0044023	0.00182607	0.00246289	0.00158444	0.00249804	0.00242298	0.00298614	0.00304686	1179	54	886	B4EYV8	30S ribosomal protein S7 OS=Proteus mirabilis (strain HI4320) GN=rpsG PE=3 SV=1 - [RS7_PROMH]	0.0557867	0.00740741	0.00454993	0.00444205	0.00335796	0.00602767	0.000946522	0.00577558	0.00404019	0.0019555	0.00178973
475	74	B4EVB7	Aminotransferase OS=Proteus mirabilis (strain HI4320) GN=aspC PE=3 SV=1 - [B4EVB7_PROMH]	0.0323332	0.00215983	0.00124657	0	0	0.00258844	0.00556242	0.0021692	0	0.00588153	0.00554724	0.00320057	0.00397739	46	B4EVB7	Aminotransferase OS=Proteus mirabilis (strain HI4320) GN=aspC PE=3 SV=1 - [B4EVB7_PROMH]	0.0439074	0.00398077	0.00272109	0.00543414	0.00422575	0.00147929	0.00372503	0.00182607	0.00403914	0.00541656	0.00375968	0.00103842	0.00296244	0.00329901	544	92	424	B4EVB7	Aminotransferase OS=Proteus mirabilis (strain HI4320) GN=aspC PE=3 SV=1 - [B4EVB7_PROMH]	0.0554163	0.00123457	0.0038121	0.00457666	0.00302216	0.00583004	0.00283956	0.00445545	0.00486895	0.00549654	0.00332379
22	132	B4ESQ4	Citrate synthase OS=Proteus mirabilis (strain HI4320) GN=gltA PE=3 SV=1 - [B4ESQ4_PROMH]	0.018104	0	0.0034904	0	0.00172712	0.00776531	0.00247219	0	0	0.00168044	0.000968566	0	0	207	B4ESQ4	Citrate synthase OS=Proteus mirabilis (strain HI4320) GN=gltA PE=3 SV=1 - [B4ESQ4_PROMH]	0.0299175	0.00330479	0.0102041	0.00224454	0.0033806	0.000986193	0.00169319	0.00502168	0.000394063	0.000571134	0.000605587	0	0.000545088	0.00096659	22	294	19	B4ESQ4	Citrate synthase OS=Proteus mirabilis (strain HI4320) GN=gltA PE=3 SV=1 - [B4ESQ4_PROMH]	0.0541281	0.00987654	0.00541072	0.00619195	0.00755541	0.00316206	0.00473261	0.00858086	0.00207189	0.00221976	0.00107384
1490	35	B4F1J0	30S ribosomal protein S3 OS=Proteus mirabilis (strain HI4320) GN=rpsC PE=3 SV=1 - [B4F1J0_PROMH]	0.0748097	0.00431965	0.00498629	0.0122449	0	0.0112166	0.00988875	0.00650759	0.0108696	0.00224058	0.00167298	0.00248933	0.00837346	73	B4F1J0	30S ribosomal protein S3 OS=Proteus mirabilis (strain HI4320) GN=rpsC PE=3 SV=1 - [B4F1J0_PROMH]	0.0477299	0.00330479	0.00646259	0.003544	0.0016903	0.00493097	0.00259623	0.00319562	0.00213451	0.00362946	0.00227095	0.00934579	0.00279654	0.00182812	1712	62	1295	B4F1J0	30S ribosomal protein S3 OS=Proteus mirabilis (strain HI4320) GN=rpsC PE=3 SV=1 - [B4F1J0_PROMH]	0.0536295	0.00246914	0.00454993	0.00498048	0.00218267	0.0041502	0.00473261	0.00742574	0.00580131	0.00121558	0.0035539
828	67	B4EXL6	Protease OS=Proteus mirabilis (strain HI4320) GN=degQ PE=4 SV=1 - [B4EXL6_PROMH]	0.0352257	0.00107991	0.00947395	0	0	0.00258844	0.00123609	0	0	0.00756197	0.00545919	0.00426743	0.00355872	44	B4EXL6	Protease OS=Proteus mirabilis (strain HI4320) GN=degQ PE=4 SV=1 - [B4EXL6_PROMH]	0.0539052	0.00458164	0.00544218	0.00614294	0.00431965	0.00197239	0.00541822	0.00524994	0.00410482	0.00394267	0.0046933	0	0.00417111	0.00386636	938	46	724	B4EXL6	Protease OS=Proteus mirabilis (strain HI4320) GN=degQ PE=4 SV=1 - [B4EXL6_PROMH]	0.0534862	0	0.00528775	0.00605734	0.00302216	0.0041502	0.0023663	0.00429043	0.00435098	0.00322393	0.00304254
390	72	B4EUU6	Aminoacyl-histidine dipeptidase OS=Proteus mirabilis (strain HI4320) GN=pepD PE=4 SV=1 - [B4EUU6_PROMH]	0.0331703	0.00431965	0.00299177	0	0	0.00258844	0.00247219	0.00542299	0	0.00553144	0.0059875	0.00343765	0.000418673	79	B4EUU6	Aminoacyl-histidine dipeptidase OS=Proteus mirabilis (strain HI4320) GN=pepD PE=4 SV=1 - [B4EUU6_PROMH]	0.0340451	0.00345501	0.00272109	0.00307147	0.00319279	0.00246548	0.00316063	0.0027391	0.00157625	0.00256089	0.0030027	0.00103842	0.00201446	0.00304686	442	68	351	B4EUU6	Aminoacyl-histidine dipeptidase OS=Proteus mirabilis (strain HI4320) GN=pepD PE=4 SV=1 - [B4EUU6_PROMH]	0.0522097	0.00246914	0.00258239	0.00417284	0.00436535	0.00543478	0.00662565	0.00363036	0.00352222	0.00517943	0.00437206
1211	75	B4EZV5	Serine hydroxymethyltransferase OS=Proteus mirabilis (strain HI4320) GN=glyA PE=3 SV=1 - [GLYA_PROMH]	0.0314271	0.00215983	0.00423834	0	0.00345423	0.0069025	0.00618047	0.0021692	0	0.00175046	0.00220129	0.00237079	0	75	B4EZV5	Serine hydroxymethyltransferase OS=Proteus mirabilis (strain HI4320) GN=glyA PE=3 SV=1 - [GLYA_PROMH]	0.0385926	0.00232838	0.00306122	0.00437094	0.00403794	0.00443787	0.00417654	0.00159781	0.00216735	0.00206345	0.00330549	0.00138456	0.00341273	0.00224837	1397	42	1061	B4EZV5	Serine hydroxymethyltransferase OS=Proteus mirabilis (strain HI4320) GN=glyA PE=3 SV=1 - [GLYA_PROMH]	0.0510898	0	0.00221348	0.00309598	0.00386165	0.00424901	0.00757217	0.00792079	0.00517974	0.00406955	0.002838
1499	22	B4F1J9	50S ribosomal protein L6 OS=Proteus mirabilis (strain HI4320) GN=rplF PE=3 SV=1 - [RL6_PROMH]	0.0901305	0.00863931	0.0069808	0	0.015544	0.00603969	0.00988875	0.00759219	0.0173913	0.00399104	0.00299375	0.00604552	0.00502407	92	B4F1J9	50S ribosomal protein L6 OS=Proteus mirabilis (strain HI4320) GN=rplF PE=3 SV=1 - [RL6_PROMH]	0.0340974	0.0017275	0.000340136	0.00295334	0.00187811	0.00542406	0.00259623	0.00296736	0.00259425	0.00182394	0.00128687	0.00484597	0.00284394	0.00281572	1721	78	1304	B4F1J9	50S ribosomal protein L6 OS=Proteus mirabilis (strain HI4320) GN=rplF PE=3 SV=1 - [RL6_PROMH]	0.0505896	0	0.00430398	0.00201911	0.00285426	0.00395257	0.00378609	0.0019802	0.00310784	0.00327678	0.00401411
1791	156	Q03011	Major MR/P fimbria protein OS=Proteus mirabilis (strain HI4320) GN=mrpA PE=1 SV=1 - [MRPA_PROMH]	0.0139258	0	0.00149589	0.00272109	0	0	0	0	0.00217391	0.00322084	0.00149687	0.00260787	0.000209336	59	Q03011	Major MR/P fimbria protein OS=Proteus mirabilis (strain HI4320) GN=mrpA PE=1 SV=1 - [MRPA_PROMH]	0.0438068	0.00435632	0.00782313	0.00153574	0.00131468	0.000493097	0.000225759	0.00159781	0.0112636	0.00322414	0.000933613	0.00623053	0.00274914	0.00205926	2036	72	1569	Q03011	Major MR/P fimbria protein OS=Proteus mirabilis (strain HI4320) GN=mrpA PE=1 SV=1 - [MRPA_PROMH]	0.0504253	0.00123457	0.00159862	0.00242294	0.00537273	0.00167984	0.00141978	0.000660066	0.000517974	0.00243116	0.00242892
917	183	B4EY48	ABC transporter ATP-binding component OS=Proteus mirabilis (strain HI4320) GN=PMI3712 PE=4 SV=1 - [B4EY48_PROMH]	0.0109338	0	0.00149589	0	0.00172712	0.00345125	0	0.0010846	0	0.0007702	0.000528309	0.000829777	0.00104668	84	B4EY48	ABC transporter ATP-binding component OS=Proteus mirabilis (strain HI4320) GN=PMI3712 PE=4 SV=1 - [B4EY48_PROMH]	0.0352942	0.00240349	0.00238095	0.00567041	0.00356841	0.00246548	0.00293487	0.000684775	0.00193748	0.00263458	0.00227095	0.00380755	0.00274914	0.00178609	1028	90	791	B4EY48	ABC transporter ATP-binding component OS=Proteus mirabilis (strain HI4320) GN=PMI3712 PE=4 SV=1 - [B4EY48_PROMH]	0.0500572	0	0.00504181	0.00376901	0.00218267	0.00464427	0.00615239	0.00610561	0.00476536	0.00153269	0.001892
1666	116	B4F2C3	Polyribonucleotide nucleotidyltransferase OS=Proteus mirabilis (strain HI4320) GN=pnp PE=3 SV=1 - [PNP_PROMH]	0.0205204	0.00107991	0.00747943	0	0	0.00258844	0.00185414	0	0	0.00301078	0.00272959	0.00177809	0	68	B4F2C3	Polyribonucleotide nucleotidyltransferase OS=Proteus mirabilis (strain HI4320) GN=pnp PE=3 SV=1 - [PNP_PROMH]	0.0490756	0.00360523	0.00510204	0.00330774	0.00319279	0.0113412	0.00282199	0.00456517	0.00259425	0.00243192	0.00297747	0.000692281	0.00327053	0.00317294	1903	44	1458	B4F2C3	Polyribonucleotide nucleotidyltransferase OS=Proteus mirabilis (strain HI4320) GN=pnp PE=3 SV=1 - [PNP_PROMH]	0.0499626	0.00123457	0.00356616	0.00471127	0.00537273	0.00395257	0	0.00247525	0.00310784	0.00322393	0.00334936
552	166	B4EVU2	Pyruvate kinase OS=Proteus mirabilis (strain HI4320) GN=pykA PE=3 SV=1 - [B4EVU2_PROMH]	0.0132753	0	0.00299177	0	0	0	0.000618047	0.00433839	0	0.00238062	0.00176103	0.0011854	0	108	B4EVU2	Pyruvate kinase OS=Proteus mirabilis (strain HI4320) GN=pykA PE=3 SV=1 - [B4EVU2_PROMH]	0.0211175	0.00180261	0.00136054	0.0031896	0.00197202	0	0.00237047	0	0.00210167	0.00252404	0.00232142	0	0.00210925	0.00136583	619	104	480	B4EVU2	Pyruvate kinase OS=Proteus mirabilis (strain HI4320) GN=pykA PE=3 SV=1 - [B4EVU2_PROMH]	0.0495114	0	0.00405804	0.00336519	0.00386165	0.00444664	0.00378609	0.00264026	0.00455817	0.00200835	0.00309368
723	359	B4EWY7	Fumarate reductase flavoprotein subunit OS=Proteus mirabilis (strain HI4320) GN=frdA PE=3 SV=1 - [B4EWY7_PROMH]	0.00238642	0	0.000498629	0	0	0	0	0	0	0.0007702	0.000880514	0.000237079	0	363	B4EWY7	Fumarate reductase flavoprotein subunit OS=Proteus mirabilis (strain HI4320) GN=frdA PE=3 SV=1 - [B4EWY7_PROMH]	0.00713329	0.00127685	0	0.00153574	0.000657339	0	0.00124168	0	0.000558256	0.000571134	0.000479423	0	0.000497689	0.000315192	819	447	631	B4EWY7	Fumarate reductase flavoprotein subunit OS=Proteus mirabilis (strain HI4320) GN=frdA PE=3 SV=1 - [B4EWY7_PROMH]	0.0493625	0	0.00344319	0.00605734	0.00604433	0.00612648	0.00283956	0.00363036	0.00621568	0.00280112	0.00288914
1381	104	B4F0Y7	Acetyltransferase component of pyruvate dehydrogenase complex OS=Proteus mirabilis (strain HI4320) GN=aceF PE=3 SV=1 - [B4F0Y7_PROMH]	0.0232087	0.00647948	0.00997258	0	0	0.00172563	0.00123609	0	0	0.00203053	0.00140882	0.000355619	0	103	B4F0Y7	Acetyltransferase component of pyruvate dehydrogenase complex OS=Proteus mirabilis (strain HI4320) GN=aceF PE=3 SV=1 - [B4F0Y7_PROMH]	0.0421012	0.00353012	0.0047619	0.00401654	0.00403794	0.00887574	0.0044023	0.00296736	0.00233154	0.00121596	0.00123641	0.00103842	0.00175376	0.00193318	1589	58	1204	B4F0Y7	Acetyltransferase component of pyruvate dehydrogenase complex OS=Proteus mirabilis (strain HI4320) GN=aceF PE=3 SV=1 - [B4F0Y7_PROMH]	0.0492343	0.00123457	0.00516478	0.00565352	0.0083949	0.00286561	0.00378609	0.00313531	0.00321144	0.0018498	0.00194314
187	130	B4ETL7	Bifunctional polymyxin resistance protein ArnA OS=Proteus mirabilis (strain HI4320) GN=arnA PE=3 SV=1 - [ARNA_PROMH]	0.0186645	0.00539957	0.00224383	0	0.00345423	0.00345125	0.00185414	0	0	0.000700182	0.000968566	0.000592698	0	33	B4ETL7	Bifunctional polymyxin resistance protein ArnA OS=Proteus mirabilis (strain HI4320) GN=arnA PE=3 SV=1 - [ARNA_PROMH]	0.110609	0.0120174	0.0102041	0.00791494	0.0104235	0.0142998	0.0117395	0.0104999	0.00486011	0.00309518	0.00444097	0.0117688	0.0047636	0.00458079	206	48	161	B4ETL7	Bifunctional polymyxin resistance protein ArnA OS=Proteus mirabilis (strain HI4320) GN=arnA PE=3 SV=1 - [ARNA_PROMH]	0.0487419	0.00246914	0.00479587	0.00511509	0.00419745	0.00494071	0.00567913	0.00511551	0.00414379	0.000634216	0.000792596
1056	178	B4EZ37	Catalase OS=Proteus mirabilis (strain HI4320) GN=katA PE=3 SV=1 - [B4EZ37_PROMH]	0.0115002	0	0.000747943	0	0	0	0.00185414	0	0.00652174	0.000980255	0.000440257	0.00011854	0.000837346	217	B4EZ37	Catalase OS=Proteus mirabilis (strain HI4320) GN=katA PE=3 SV=1 - [B4EZ37_PROMH]	0.0115863	0.00112663	0.000680272	0.000826934	0.000563433	0	0.00146743	0.00114129	0.00157625	0.00125281	0.000555121	0	0.00130347	0.00109267	1221	526	911	B4EZ37	Catalase OS=Proteus mirabilis (strain HI4320) GN=katA PE=3 SV=1 - [B4EZ37_PROMH]	0.0465916	0	0.00135268	0.00255754	0.00285426	0.00217391	0.000473261	0.00049505	0.00134673	0.0059722	0.00380957
1509	32	B4F1K9	DNA-directed RNA polymerase subunit alpha OS=Proteus mirabilis (strain HI4320) GN=rpoA PE=3 SV=1 - [B4F1K9_PROMH]	0.0783347	0.00323974	0	0.0244898	0.0259067	0.0069025	0.00618047	0.00650759	0	0.00189049	0.00132077	0.00189663	0	82	B4F1K9	DNA-directed RNA polymerase subunit alpha OS=Proteus mirabilis (strain HI4320) GN=rpoA PE=3 SV=1 - [B4F1K9_PROMH]	0.0345233	0.00315457	0.00170068	0.00413467	0.00309888	0.00493097	0.00361215	0.00182607	0.00233154	0.00228454	0.002927	0	0.00282024	0.00170204	1730	79	1313	B4F1K9	DNA-directed RNA polymerase subunit alpha OS=Proteus mirabilis (strain HI4320) GN=rpoA PE=3 SV=1 - [B4F1K9_PROMH]	0.046312	0.00493827	0.0046729	0.00457666	0.00319006	0.0055336	0.00331283	0.00462046	0.00341863	0.00174409	0.00163633
343	25	B4EUH8	Phosphoglycerate kinase OS=Proteus mirabilis (strain HI4320) GN=pgk PE=3 SV=1 - [PGK_PROMH]	0.086751	0.0075594	0.00673149	0	0.0310881	0.0120794	0.0111248	0.00542299	0	0.00147038	0.00475478	0.00651968	0	56	B4EUH8	Phosphoglycerate kinase OS=Proteus mirabilis (strain HI4320) GN=pgk PE=3 SV=1 - [PGK_PROMH]	0.0445813	0.00473186	0.000680272	0.00472534	0.00497699	0.00493097	0.00745005	0.000913034	0.0027256	0.00270828	0.00282607	0.000346141	0.00391042	0.00365623	383	29	298	B4EUH8	Phosphoglycerate kinase OS=Proteus mirabilis (strain HI4320) GN=pgk PE=3 SV=1 - [PGK_PROMH]	0.0458225	0	0.00504181	0.00269215	0.00184688	0.0048419	0.00473261	0.00363036	0.00486895	0.00364674	0.00212211
398	94	B4EUV6	Protein RecA OS=Proteus mirabilis (strain HI4320) GN=recA PE=3 SV=1 - [RECA_PROMH]	0.0239509	0	0.00299177	0	0	0.00258844	0.00185414	0.00542299	0	0.00161042	0.00202518	0.00201517	0.00544275	166	B4EUV6	Protein RecA OS=Proteus mirabilis (strain HI4320) GN=recA PE=3 SV=1 - [RECA_PROMH]	0.0215871	0.00285414	0.00306122	0.003544	0.00234764	0.000493097	0.00304775	0.000913034	0.000952318	0.0010133	0.000756983	0	0.00127977	0.00132381	451	66	358	B4EUV6	Protein RecA OS=Proteus mirabilis (strain HI4320) GN=recA PE=3 SV=1 - [RECA_PROMH]	0.0451962	0.00740741	0.00442696	0.00296137	0.00218267	0.00424901	0.00141978	0.00511551	0.00445457	0.00174409	0.00148292
1419	508	B4F156	Periplasmic protein OS=Proteus mirabilis (strain HI4320) GN=cpxP PE=4 SV=1 - [B4F156_PROMH]	0.000997258	0	0.000997258	0	0	0	0	0	0	0	0	0	0	88	B4F156	Periplasmic protein OS=Proteus mirabilis (strain HI4320) GN=cpxP PE=4 SV=1 - [B4F156_PROMH]	0.0242679	0.00240349	0.000680272	0.00425281	0.00234764	0	0.00259623	0.000456517	0.00226586	0.00344523	0.00126164	0	0.00146937	0.00308888	1632	428	1231	B4F156	Periplasmic protein OS=Proteus mirabilis (strain HI4320) GN=cpxP PE=4 SV=1 - [B4F156_PROMH]	0.0447471	0	0.00454993	0.00269215	0.00184688	0.00395257	0.00189304	0.0019802	0.00507614	0.0125786	0.00227552
1303	190	B4F0E3	ATP synthase subunit b OS=Proteus mirabilis (strain HI4320) GN=atpF PE=3 SV=1 - [ATPF_PROMH]	0.0103376	0.00215983	0.000747943	0	0	0	0.00185414	0.0021692	0	0.00112029	0.000528309	0.000711238	0.00104668	95	B4F0E3	ATP synthase subunit b OS=Proteus mirabilis (strain HI4320) GN=atpF PE=3 SV=1 - [ATPF_PROMH]	0.022242	0.00135196	0.00102041	0.0014176	0.00103296	0.000986193	0.00101592	0.00136955	0.00449888	0.00254247	0.00118594	0.00103842	0.00362602	0.0011557	1498	127	1137	B4F0E3	ATP synthase subunit b OS=Proteus mirabilis (strain HI4320) GN=atpF PE=3 SV=1 - [ATPF_PROMH]	0.044277	0.00617284	0.000860797	0.00134608	0.00117529	0.00108696	0.00425935	0.0019802	0.00113954	0.00221976	0.00306811
1561	68	B4F1U6	Ketol-acid reductoisomerase (NADP(+)) OS=Proteus mirabilis (strain HI4320) GN=ilvC PE=3 SV=1 - [ILVC_PROMH]	0.0350899	0.00215983	0.0157068	0	0	0.00258844	0.00741656	0.0021692	0	0.00175046	0.00211323	0.0011854	0	259	B4F1U6	Ketol-acid reductoisomerase (NADP(+)) OS=Proteus mirabilis (strain HI4320) GN=ilvC PE=3 SV=1 - [ILVC_PROMH]	0.0228518	0.00307947	0.00272109	0.00165387	0.00225373	0.00345168	0.00248335	0.00388039	0.000361224	0.000221084	0.000756983	0.000692281	0.000687285	0.000609372	1790	76	1364	B4F1U6	Ketol-acid reductoisomerase (NADP(+)) OS=Proteus mirabilis (strain HI4320) GN=ilvC PE=3 SV=1 - [ILVC_PROMH]	0.0441353	0	0.00344319	0.00390362	0.00470114	0.00424901	0.00283956	0.00660066	0.00352222	0.00153269	0.00258233
1616	47	B4F261	Outer membrane protein OS=Proteus mirabilis (strain HI4320) GN=ompH PE=3 SV=1 - [B4F261_PROMH]	0.0511737	0.00539957	0.00274246	0.00408163	0.0120898	0.00172563	0.00185414	0.0032538	0.00869565	0.00343089	0.00264154	0.00379327	0.00146535	48	B4F261	Outer membrane protein OS=Proteus mirabilis (strain HI4320) GN=ompH PE=3 SV=1 - [B4F261_PROMH]	0.0470763	0.00210305	0.0047619	0.00236267	0.00206592	0.00246548	0.00259623	0.00296736	0.00692894	0.00396109	0.00441574	0.00657667	0.00341273	0.0024585	1855	63	1414	B4F261	Outer membrane protein OS=Proteus mirabilis (strain HI4320) GN=ompH PE=3 SV=1 - [B4F261_PROMH]	0.044113	0.00740741	0.00110674	0.00309598	0.00352586	0.00148221	0.0023663	0.000330033	0.000932353	0.0021669	0.00467887
1251	88	B4F025	Phosphoenolpyruvate carboxykinase (ATP) OS=Proteus mirabilis (strain HI4320) GN=pckA PE=3 SV=1 - [PCKA_PROMH]	0.0270607	0.00215983	0.000997258	0.00272109	0	0.00172563	0.00123609	0	0	0.00392102	0.00722022	0.00414889	0.00293071	43	B4F025	Phosphoenolpyruvate carboxykinase (ATP) OS=Proteus mirabilis (strain HI4320) GN=pckA PE=3 SV=1 - [PCKA_PROMH]	0.0406058	0.00428121	0.0037415	0.00307147	0.00328669	0.000493097	0.00191895	0.00205433	0.0022987	0.00585873	0.00542505	0	0.00187226	0.00630385	1434	603	1086	B4F025	Phosphoenolpyruvate carboxykinase (ATP) OS=Proteus mirabilis (strain HI4320) GN=pckA PE=3 SV=1 - [PCKA_PROMH]	0.0440182	0	0.00233645	0.00323058	0.00151108	0.00128458	0.000473261	0.00264026	0.00310784	0.00628931	0.00657087
1542	149	B4F1Q3	Chaperone protein HtpG OS=Proteus mirabilis (strain HI4320) GN=htpG PE=3 SV=1 - [B4F1Q3_PROMH]	0.0143407	0	0.000498629	0	0	0	0	0.0032538	0	0.00378098	0.00396231	0.00284495	0	50	B4F1Q3	Chaperone protein HtpG OS=Proteus mirabilis (strain HI4320) GN=htpG PE=3 SV=1 - [B4F1Q3_PROMH]	0.035374	0.00210305	0.00102041	0.00165387	0.00197202	0.00345168	0.00327351	0.000684775	0.0022987	0.00396109	0.00456713	0.000692281	0.00545088	0.00424459	1764	97	1341	B4F1Q3	Chaperone protein HtpG OS=Proteus mirabilis (strain HI4320) GN=htpG PE=3 SV=1 - [B4F1Q3_PROMH]	0.043766	0	0.00233645	0.00201911	0.00134318	0.00177866	0.00189304	0.00181518	0.00466176	0.00544369	0.00334936
1246	391	B4F018	Glutamate dehydrogenase OS=Proteus mirabilis (strain HI4320) GN=gdhA PE=3 SV=1 - [B4F018_PROMH]	0.00201304	0	0.00149589	0	0	0	0	0	0	0.000280073	0	0.000237079	0	626	B4F018	Glutamate dehydrogenase OS=Proteus mirabilis (strain HI4320) GN=gdhA PE=3 SV=1 - [B4F018_PROMH]	0.00337775	0.000600871	0.000340136	0	0.000187811	0.000493097	0	0.000913034	0	0	0.000227095	0	0.000426591	0.000189115	1430	273	1084	B4F018	Glutamate dehydrogenase OS=Proteus mirabilis (strain HI4320) GN=gdhA PE=3 SV=1 - [B4F018_PROMH]	0.043461	0.0037037	0.00307427	0.00484587	0.00436535	0.00306324	0.00473261	0.00231023	0.0019683	0.000634216	0.00242892
1422	113	B4F161	Triosephosphate isomerase OS=Proteus mirabilis (strain HI4320) GN=tpiA PE=3 SV=1 - [TPIS_PROMH]	0.0216202	0.00107991	0	0	0	0	0	0.0010846	0	0.00574149	0.00440257	0.00533428	0.00397739	78	B4F161	Triosephosphate isomerase OS=Proteus mirabilis (strain HI4320) GN=tpiA PE=3 SV=1 - [TPIS_PROMH]	0.0316341	0.00300436	0.00306122	0.00271707	0.00272326	0.00246548	0.00338639	0.000684775	0.00206883	0.00265301	0.00262421	0.000346141	0.00310463	0.0027947	1635	67	1234	B4F161	Triosephosphate isomerase OS=Proteus mirabilis (strain HI4320) GN=tpiA PE=3 SV=1 - [TPIS_PROMH]	0.043458	0.00493827	0.00110674	0.00121147	0.00319006	0.00158103	0	0	0.00124314	0.00465092	0.00306811
638	227	B4EWC2	5-methyltetrahydropteroyltriglutamate--homocysteine methyltransferase OS=Proteus mirabilis (strain HI4320) GN=metE PE=3 SV=1 - [METE_PROMH]	0.00773392	0	0.00448766	0	0	0.000862813	0.000618047	0.0010846	0	0.000210055	0.000352206	0.00011854	0	567	B4EWC2	5-methyltetrahydropteroyltriglutamate--homocysteine methyltransferase OS=Proteus mirabilis (strain HI4320) GN=metE PE=3 SV=1 - [METE_PROMH]	0.00300273	0.00067598	0	0.000118133	0.000375622	0.000493097	0.000225759	0	0	0	0.00027756	0	0.000521389	0.000315192	716	33	552	B4EWC2	5-methyltetrahydropteroyltriglutamate--homocysteine methyltransferase OS=Proteus mirabilis (strain HI4320) GN=metE PE=3 SV=1 - [METE_PROMH]	0.0421995	0.00493827	0.00393507	0.00390362	0.00167898	0.00355731	0.000946522	0.0118812	0.000310784	0.00264257	0.00345163
1672	41	B4F2D2	Elongation factor Ts OS=Proteus mirabilis (strain HI4320) GN=tsf PE=3 SV=1 - [EFTS_PROMH]	0.0593998	0.00215983	0.00324109	0.00680272	0.00863558	0.00776531	0.00432633	0.00976139	0.00869565	0.0030808	0.00184908	0.00308203	0	72	B4F2D2	Elongation factor Ts OS=Proteus mirabilis (strain HI4320) GN=tsf PE=3 SV=1 - [EFTS_PROMH]	0.0413908	0.00307947	0.00170068	0.00366214	0.00394403	0.00443787	0.0060955	0.000456517	0.00157625	0.00235823	0.00199339	0.00553825	0.00327053	0.003278	1910	36	1465	B4F2D2	Elongation factor Ts OS=Proteus mirabilis (strain HI4320) GN=tsf PE=3 SV=1 - [EFTS_PROMH]	0.0417672	0.00123457	0.00147565	0.00188451	0.00386165	0.00355731	0	0.000165017	0.00227908	0.00951324	0.00352833
833	109	B4EXM1	Putative stringent starvation protein A OS=Proteus mirabilis (strain HI4320) GN=sspA PE=3 SV=1 - [B4EXM1_PROMH]	0.0220861	0.00323974	0.00274246	0	0.00345423	0	0.000618047	0.0021692	0	0.003851	0.00352206	0.00248933	0	142	B4EXM1	Putative stringent starvation protein A OS=Proteus mirabilis (strain HI4320) GN=sspA PE=3 SV=1 - [B4EXM1_PROMH]	0.0145087	0.00120174	0.00170068	0.000826934	0.00122077	0	0.00124168	0	0.000952318	0.00189764	0.00151397	0	0.00206186	0.00189115	943	203	729	B4EXM1	Putative stringent starvation protein A OS=Proteus mirabilis (strain HI4320) GN=sspA PE=3 SV=1 - [B4EXM1_PROMH]	0.0416757	0.00617284	0.00147565	0.00255754	0.00453324	0.00227273	0	0	0.000207189	0.00475662	0.00342606
1282	248	B4F0A3	Sodium/glucose cotransporter OS=Proteus mirabilis (strain HI4320) GN=sglT PE=3 SV=1 - [B4F0A3_PROMH]	0.00646008	0	0.0017452	0	0	0	0	0	0	0.00203053	0.00167298	0.000592698	0.000418673	314	B4F0A3	Sodium/glucose cotransporter OS=Proteus mirabilis (strain HI4320) GN=sglT PE=3 SV=1 - [B4F0A3_PROMH]	0.00666135	0.000901307	0	0	0	0	0.00011288	0.00136955	0.00157625	0.000865913	0.000756983	0	0.000616187	0.000462282	1472	695	1115	B4F0A3	Sodium/glucose cotransporter OS=Proteus mirabilis (strain HI4320) GN=sglT PE=3 SV=1 - [B4F0A3_PROMH]	0.0415877	0.00864198	0.00209051	0.00255754	0.00335796	0.00167984	0.0123048	0.00132013	0.00103595	0.000422811	0.000946001
1501	99	B4F1K1	30S ribosomal protein S5 OS=Proteus mirabilis (strain HI4320) GN=rpsE PE=3 SV=1 - [B4F1K1_PROMH]	0.0237405	0.00539957	0.00199452	0	0	0.00431406	0.00247219	0.00433839	0	0.00175046	0.00264154	0.000829777	0	120	B4F1K1	30S ribosomal protein S5 OS=Proteus mirabilis (strain HI4320) GN=rpsE PE=3 SV=1 - [B4F1K1_PROMH]	0.0305345	0.00157729	0.000340136	0.0021264	0.00291107	0.00493097	0.00316063	0.000228258	0.000755287	0.00147389	0.00111024	0.00692281	0.00274914	0.00224837	1723	50	1306	B4F1K1	30S ribosomal protein S5 OS=Proteus mirabilis (strain HI4320) GN=rpsE PE=3 SV=1 - [B4F1K1_PROMH]	0.0405862	0	0.00233645	0.00255754	0.00151108	0.00424901	0.00567913	0.00445545	0.00507614	0.0018498	0.00186643
29	159	B4ESR3	Cytochrome D ubiquinol oxidase subunit I OS=Proteus mirabilis (strain HI4320) GN=cydA PE=4 SV=1 - [B4ESR3_PROMH]	0.0137157	0	0.000747943	0.00272109	0	0	0.000618047	0.00433839	0	0.0023106	0.00158493	0.0011854	0.000209336	154	B4ESR3	Cytochrome D ubiquinol oxidase subunit I OS=Proteus mirabilis (strain HI4320) GN=cydA PE=4 SV=1 - [B4ESR3_PROMH]	0.0175204	0.00232838	0.00136054	0.000826934	0.00159639	0.000493097	0.00146743	0.00182607	0.0018718	0.000865913	0.00090838	0	0.00263064	0.00134482	30	146	27	B4ESR3	Cytochrome D ubiquinol oxidase subunit I OS=Proteus mirabilis (strain HI4320) GN=cydA PE=4 SV=1 - [B4ESR3_PROMH]	0.0404714	0.00617284	0.00258239	0.00390362	0.00302216	0.00167984	0.00473261	0.00148515	0.00165752	0.00079277	0.000460217
1281	55	B4F0A2	Putative TonB-dependent ferric siderophore receptor OS=Proteus mirabilis (strain HI4320) GN=ireA PE=3 SV=1 - [B4F0A2_PROMH]	0.0420051	0.012959	0.00398903	0.00544218	0	0.000862813	0.00494438	0.0010846	0	0.00287075	0.00361011	0.00414889	0.00209336	182	B4F0A2	Putative TonB-dependent ferric siderophore receptor OS=Proteus mirabilis (strain HI4320) GN=ireA PE=3 SV=1 - [B4F0A2_PROMH]	0.019478	0.00142707	0.00272109	0.0010632	0.00122077	0	0.0011288	0.00593472	0.000755287	0.00090276	0.00118594	0	0.00191966	0.00121874	1471	39	1114	B4F0A2	Putative TonB-dependent ferric siderophore receptor OS=Proteus mirabilis (strain HI4320) GN=ireA PE=3 SV=1 - [B4F0A2_PROMH]	0.0402661	0.00123457	0.000491884	0.00201911	0.00302216	0.000395257	0.00425935	0.00049505	0.00248627	0.000634216	0.00204541
1487	50	B4F1I7	50S ribosomal protein L2 OS=Proteus mirabilis (strain HI4320) GN=rplB PE=3 SV=1 - [RL2_PROMH]	0.0459841	0.00107991	0.00473697	0.00816327	0.00863558	0.00431406	0.00432633	0.00650759	0.00434783	0.00119031	0.00149687	0.0011854	0	101	B4F1I7	50S ribosomal protein L2 OS=Proteus mirabilis (strain HI4320) GN=rplB PE=3 SV=1 - [RL2_PROMH]	0.0308888	0.00210305	0.000680272	0.00200827	0.00253545	0.00147929	0.00225759	0.00251084	0.00265992	0.00187921	0.00287654	0.00657667	0.00168266	0.001639	1709	84	1292	B4F1I7	50S ribosomal protein L2 OS=Proteus mirabilis (strain HI4320) GN=rplB PE=3 SV=1 - [RL2_PROMH]	0.040184	0.00123457	0.00442696	0.00309598	0.00151108	0.00405138	0.00615239	0.00429043	0.00279706	0.00163839	0.00191757
1055	524	B4EZ36	Putative exported protein OS=Proteus mirabilis (strain HI4320) GN=PMI1739 PE=4 SV=1 - [B4EZ36_PROMH]	0.000912081	0	0.000249314	0	0	0	0	0	0	0.000280073	0.000264154	0.00011854	0	382	B4EZ36	Putative exported protein OS=Proteus mirabilis (strain HI4320) GN=PMI1739 PE=4 SV=1 - [B4EZ36_PROMH]	0.00504149	0.000450653	0.000340136	0.000826934	9.39055e-05	0	0.000338639	0	0.00124787	0.000847489	0.000151397	0	0.00045029	0.000294179	1220	626	910	B4EZ36	Putative exported protein OS=Proteus mirabilis (strain HI4320) GN=PMI1739 PE=4 SV=1 - [B4EZ36_PROMH]	0.0398576	0.00617284	0.00209051	0.00242294	0.00386165	0.000889328	0.00283956	0.000660066	0.00300425	0.000951324	0.00166189
938	118	B4EY77	Outer membrane protein assembly factor BamC OS=Proteus mirabilis (strain HI4320) GN=nlpB PE=3 SV=1 - [B4EY77_PROMH]	0.0202887	0.0075594	0.00324109	0	0	0	0.00123609	0.0032538	0	0.0023106	0.00132077	0.000948317	0.000418673	156	B4EY77	Outer membrane protein assembly factor BamC OS=Proteus mirabilis (strain HI4320) GN=nlpB PE=3 SV=1 - [B4EY77_PROMH]	0.017857	0.00285414	0.000680272	0.000945068	0.00122077	0.000986193	0.00101592	0.0027391	0.00170761	0.00103173	0.00136257	0	0.00161157	0.00170204	1051	80	811	B4EY77	Outer membrane protein assembly factor BamC OS=Proteus mirabilis (strain HI4320) GN=nlpB PE=3 SV=1 - [B4EY77_PROMH]	0.0385151	0.00617284	0.00221348	0.00242294	0.00201478	0.00128458	0.0023663	0.00181518	0.00279706	0.00158554	0.00132952
1506	139	B4F1K6	30S ribosomal protein S13 OS=Proteus mirabilis (strain HI4320) GN=rpsM PE=3 SV=1 - [B4F1K6_PROMH]	0.0166324	0.00215983	0.00373972	0	0	0.00345125	0	0	0	0.00140036	0.00114467	0.00201517	0.00272137	127	B4F1K6	30S ribosomal protein S13 OS=Proteus mirabilis (strain HI4320) GN=rpsM PE=3 SV=1 - [B4F1K6_PROMH]	0.0203202	0.00180261	0.00204082	0.00200827	0.00140858	0.000986193	0.00248335	0.000228258	0.00243005	0.00219242	0.00111024	0.000346141	0.00208556	0.00119773	1727	119	1310	B4F1K6	30S ribosomal protein S13 OS=Proteus mirabilis (strain HI4320) GN=rpsM PE=3 SV=1 - [B4F1K6_PROMH]	0.0380334	0.0037037	0.00135268	0.00201911	0.00167898	0.00326087	0.00189304	0.00165017	0.00269346	0.00169124	0.00130395
27	164	B4ESR1	Succinate--CoA ligase [ADP-forming] subunit beta OS=Proteus mirabilis (strain HI4320) GN=sucC PE=3 SV=1 - [SUCC_PROMH]	0.0133086	0	0.00274246	0.00136054	0	0.00258844	0.00247219	0	0	0.00217056	0.00114467	0.000829777	0	126	B4ESR1	Succinate--CoA ligase [ADP-forming] subunit beta OS=Proteus mirabilis (strain HI4320) GN=sucC PE=3 SV=1 - [SUCC_PROMH]	0.0280895	0.00383055	0.00204082	0.0031896	0.00413184	0.00147929	0.00237047	0.00388039	0.00091948	0.00163971	0.00189246	0.000346141	0.000876881	0.00149191	28	368	25	B4ESR1	Succinate--CoA ligase [ADP-forming] subunit beta OS=Proteus mirabilis (strain HI4320) GN=sucC PE=3 SV=1 - [SUCC_PROMH]	0.0378626	0.00246914	0.00516478	0.00309598	0.00218267	0.0041502	0.00331283	0.00643564	0.000932353	0.00179695	0.0036306
1503	81	B4F1K3	50S ribosomal protein L15 OS=Proteus mirabilis (strain HI4320) GN=rplO PE=3 SV=1 - [RL15_PROMH]	0.0296844	0.00323974	0.00299177	0	0.00518135	0.00603969	0.00432633	0	0.00434783	0.00140036	0.00061636	0.00154101	0	220	B4F1K3	50S ribosomal protein L15 OS=Proteus mirabilis (strain HI4320) GN=rplO PE=3 SV=1 - [RL15_PROMH]	0.0194701	0.00120174	0.00170068	0.00129947	0.00112687	0.00197239	0.00180607	0.0027391	0.00108367	0.000663252	0.000782216	0.00276912	0.00142197	0.000903551	1725	129	1308	B4F1K3	50S ribosomal protein L15 OS=Proteus mirabilis (strain HI4320) GN=rplO PE=3 SV=1 - [RL15_PROMH]	0.0374294	0.00493827	0.00270536	0.00107686	0.00235057	0.00197628	0.00473261	0.00330033	0.00258987	0.00126843	0.000664758
1284	329	B4F0A6	Galactokinase OS=Proteus mirabilis (strain HI4320) GN=galK PE=3 SV=1 - [GAL1_PROMH]	0.00307887	0	0	0	0	0	0	0	0	0.00105027	0.00167298	0.000355619	0	375	B4F0A6	Galactokinase OS=Proteus mirabilis (strain HI4320) GN=galK PE=3 SV=1 - [GAL1_PROMH]	0.00522034	0.00120174	0.000340136	0.0003544	0.000187811	0	0.000338639	0	0.000525417	0.00035005	0.000100931	0	0.00142197	0.000399244	1474	1097	1117	B4F0A6	Galactokinase OS=Proteus mirabilis (strain HI4320) GN=galK PE=3 SV=1 - [GAL1_PROMH]	0.0371318	0	0.00159862	0.00161529	0.00235057	0.00266798	0.00662565	0.00247525	0.00445457	0.00116273	0.00120168
1158	165	B4EZM3	Ferrous iron transport protein B OS=Proteus mirabilis (strain HI4320) GN=feoB PE=3 SV=1 - [B4EZM3_PROMH]	0.0132997	0	0.000498629	0.00408163	0	0	0.000618047	0.0010846	0	0.00140036	0.00114467	0.00154101	0.00293071	462	B4EZM3	Ferrous iron transport protein B OS=Proteus mirabilis (strain HI4320) GN=feoB PE=3 SV=1 - [B4EZM3_PROMH]	0.00251784	0.000225327	0	0	0	0	0.00011288	0	0	9.21184e-05	0.000630819	0	0.000616187	0.000840513	1343	266	1012	B4EZM3	Ferrous iron transport protein B OS=Proteus mirabilis (strain HI4320) GN=feoB PE=3 SV=1 - [B4EZM3_PROMH]	0.0361351	0.0037037	0.00258239	0.00296137	0.00285426	0.0027668	0.00709891	0.00132013	0.00186471	0.000528513	0.00224995
1198	161	B4EZU1	Peptidase B OS=Proteus mirabilis (strain HI4320) GN=pepB PE=3 SV=1 - [B4EZU1_PROMH]	0.013631	0.00215983	0.00274246	0	0	0	0.000618047	0.0010846	0	0.00224058	0.00158493	0.00320057	0	62	B4EZU1	Peptidase B OS=Proteus mirabilis (strain HI4320) GN=pepB PE=3 SV=1 - [B4EZU1_PROMH]	0.047513	0.00398077	0.00986395	0.00378027	0.0016903	0.000986193	0.00349927	0.00707601	0.00367792	0.00285567	0.00312886	0.000346141	0.00341273	0.00321496	1386	70	1050	B4EZU1	Peptidase B OS=Proteus mirabilis (strain HI4320) GN=pepB PE=3 SV=1 - [B4EZU1_PROMH]	0.0360234	0.0037037	0.00258239	0.00242294	0.00268637	0.00148221	0.0023663	0.00231023	0.000932353	0.0020612	0.00248006
1536	82	B4F1P5	Protein UshA [includes: UDP-sugar hydrolase and 5'-nucleotidase] OS=Proteus mirabilis (strain HI4320) GN=ushA PE=3 SV=1 - [B4F1P5_PROMH]	0.0294722	0.00539957	0.000498629	0	0	0	0.000618047	0	0	0.00749195	0.00862904	0.00474158	0.00209336	76	B4F1P5	Protein UshA [includes: UDP-sugar hydrolase and 5'-nucleotidase] OS=Proteus mirabilis (strain HI4320) GN=ushA PE=3 SV=1 - [B4F1P5_PROMH]	0.0323266	0.00240349	0.0047619	0.00271707	0.00262935	0	0.00270911	0.00182607	0.00265992	0.00187921	0.0028513	0.00103842	0.00334163	0.00350914	1758	144	1335	B4F1P5	Protein UshA [includes: UDP-sugar hydrolase and 5'-nucleotidase] OS=Proteus mirabilis (strain HI4320) GN=ushA PE=3 SV=1 - [B4F1P5_PROMH]	0.0359966	0.00740741	0.00135268	0.00161529	0.00235057	0.00128458	0.000473261	0	0	0.00348819	0.00350276
832	64	B4EXM0	30S ribosomal protein S9 OS=Proteus mirabilis (strain HI4320) GN=rpsI PE=3 SV=1 - [RS9_PROMH]	0.0364758	0.00539957	0.00249314	0.00272109	0	0.00345125	0.00494438	0.00867679	0.00434783	0.00161042	0.00140882	0.00142248	0	198	B4EXM0	30S ribosomal protein S9 OS=Proteus mirabilis (strain HI4320) GN=rpsI PE=3 SV=1 - [RS9_PROMH]	0.0275398	0.00135196	0.00306122	0.0021264	0.00112687	0.00197239	0.00214471	0.00342388	0.000820964	0.000884336	0.00105978	0.00761509	0.00127977	0.00067241	942	120	728	B4EXM0	30S ribosomal protein S9 OS=Proteus mirabilis (strain HI4320) GN=rpsI PE=3 SV=1 - [RS9_PROMH]	0.0354887	0.00246914	0.00344319	0.00282676	0.00251847	0.00256917	0.00473261	0.00280528	0.00207189	0.000845621	0.00107384
462	157	B4EV89	Leucine-responsive regulator OS=Proteus mirabilis (strain HI4320) GN=lrp PE=4 SV=1 - [B4EV89_PROMH]	0.0138515	0	0	0	0.00172712	0.000862813	0.00185414	0.0021692	0	0.00210055	0.00193713	0.00320057	0	160	B4EV89	Leucine-responsive regulator OS=Proteus mirabilis (strain HI4320) GN=lrp PE=4 SV=1 - [B4EV89_PROMH]	0.0220077	0.00210305	0.000340136	0.001772	0.00309888	0.00147929	0.00169319	0.00182607	0.00137922	0.00127123	0.00116071	0.00346141	0.00135087	0.00107165	529	106	415	B4EV89	Leucine-responsive regulator OS=Proteus mirabilis (strain HI4320) GN=lrp PE=4 SV=1 - [B4EV89_PROMH]	0.0354702	0.00246914	0.00245942	0.00282676	0.00218267	0.00217391	0.00331283	0.00247525	0.00258987	0.000687067	0.00235222
1741	230	B4F2T5	Isoleucine--tRNA ligase OS=Proteus mirabilis (strain HI4320) GN=ileS PE=3 SV=1 - [SYI_PROMH]	0.00739942	0.00107991	0.000747943	0	0	0.00258844	0	0	0	0.0015404	0.000968566	0.000474158	0	218	B4F2T5	Isoleucine--tRNA ligase OS=Proteus mirabilis (strain HI4320) GN=ileS PE=3 SV=1 - [SYI_PROMH]	0.0193577	0.00232838	0.00238095	0.00165387	0.00131468	0.00197239	0.00158031	0.00365213	0.000591094	0.000607981	0.00126164	0	0.000900581	0.00111368	1983	153	1525	B4F2T5	Isoleucine--tRNA ligase OS=Proteus mirabilis (strain HI4320) GN=ileS PE=3 SV=1 - [SYI_PROMH]	0.0349605	0.0037037	0.0038121	0.00215372	0.00251847	0.00237154	0.00567913	0.00379538	0.00300425	0.00169124	0.00145735
1455	252	B4F1C2	Hydroxylamine reductase OS=Proteus mirabilis (strain HI4320) GN=hcp PE=3 SV=1 - [HCP_PROMH]	0.00602787	0	0.000498629	0	0	0.00345125	0	0.0010846	0	0.000280073	0.000176103	0.00011854	0.000418673	1258	B4F1C2	Hydroxylamine reductase OS=Proteus mirabilis (strain HI4320) GN=hcp PE=3 SV=1 - [HCP_PROMH]	0.00058791	0	0	0	0	0	0.000338639	0.000228258	0	0	0	0	0	2.10128e-05	1668	891	1265	B4F1C2	Hydroxylamine reductase OS=Proteus mirabilis (strain HI4320) GN=hcp PE=3 SV=1 - [HCP_PROMH]	0.0343685	0.0037037	0.0029513	0.00511509	0.00201478	0.00434783	0.00189304	0.000330033	0.00290065	0.00258972	0.00345163
1484	107	B4F1I4	50S ribosomal protein L3 OS=Proteus mirabilis (strain HI4320) GN=rplC PE=3 SV=1 - [RL3_PROMH]	0.0221027	0	0.0034904	0.00408163	0	0.00431406	0.00309023	0.0032538	0	0.00119031	0.00149687	0.0011854	0	100	B4F1I4	50S ribosomal protein L3 OS=Proteus mirabilis (strain HI4320) GN=rplC PE=3 SV=1 - [RL3_PROMH]	0.0392545	0.0017275	0.000340136	0.00236267	0.00356841	0.0118343	0.00417654	0.00205433	0.00167477	0.00156601	0.00166536	0.00346141	0.00232255	0.00250053	1706	75	1289	B4F1I4	50S ribosomal protein L3 OS=Proteus mirabilis (strain HI4320) GN=rplC PE=3 SV=1 - [RL3_PROMH]	0.0342747	0	0.00233645	0.00121147	0.00134318	0.00326087	0.000946522	0.00214521	0.00341863	0.00190265	0.00317038
1617	325	B4F262	Outer membrane protein assembly factor BamA OS=Proteus mirabilis (strain HI4320) GN=yaeT PE=3 SV=1 - [B4F262_PROMH]	0.00310469	0	0.0017452	0	0	0	0	0	0	0.0007702	0.000352206	0.000237079	0	138	B4F262	Outer membrane protein assembly factor BamA OS=Proteus mirabilis (strain HI4320) GN=yaeT PE=3 SV=1 - [B4F262_PROMH]	0.0254002	0.00285414	0.000340136	0.00153574	0.00272326	0.00295858	0.00203183	0.0054782	0.00141206	0.000865913	0.00189246	0.000346141	0.00165896	0.00130279	1856	73	1415	B4F262	Outer membrane protein assembly factor BamA OS=Proteus mirabilis (strain HI4320) GN=yaeT PE=3 SV=1 - [B4F262_PROMH]	0.0335555	0	0.00122971	0.00215372	0.00134318	0.00167984	0.000473261	0.00330033	0.00279706	0.000898473	0.00186643
1050	287	B4EZ29	DNA gyrase subunit A OS=Proteus mirabilis (strain HI4320) GN=gyrA PE=3 SV=1 - [B4EZ29_PROMH]	0.00426751	0	0.000498629	0	0.00172712	0.00172563	0	0	0	0.000140036	0.000176103	0	0	221	B4EZ29	DNA gyrase subunit A OS=Proteus mirabilis (strain HI4320) GN=gyrA PE=3 SV=1 - [B4EZ29_PROMH]	0.0196495	0.00210305	0.0037415	0.00224454	0.00122077	0.000493097	0.00203183	0.00365213	0.000591094	0.000681676	0.000883147	0	0.00101908	0.000987602	1215	123	906	B4EZ29	DNA gyrase subunit A OS=Proteus mirabilis (strain HI4320) GN=gyrA PE=3 SV=1 - [B4EZ29_PROMH]	0.0332354	0.00123457	0.00307427	0.00269215	0.00268637	0.00306324	0.00378609	0.00330033	0.00279706	0.00132128	0.000997136
399	263	B4EUV7	Alanine--tRNA ligase OS=Proteus mirabilis (strain HI4320) GN=alaS PE=3 SV=1 - [B4EUV7_PROMH]	0.0055472	0	0.00199452	0	0	0	0	0.0010846	0	0.000910237	0.00132077	0.000237079	0	140	B4EUV7	Alanine--tRNA ligase OS=Proteus mirabilis (strain HI4320) GN=alaS PE=3 SV=1 - [B4EUV7_PROMH]	0.0197822	0.00353012	0.000680272	0.0003544	0.00187811	0.00147929	0.00282199	0.000456517	0.00121503	0.000700099	0.0016906	0.00103842	0.00210925	0.00182812	452	49	359	B4EUV7	Alanine--tRNA ligase OS=Proteus mirabilis (strain HI4320) GN=alaS PE=3 SV=1 - [B4EUV7_PROMH]	0.0330038	0	0.00418101	0.0034998	0.00117529	0.00385375	0.000946522	0.0039604	0.00321144	0.00137413	0.00140622
24	598	B4ESQ8	Succinate dehydrogenase iron-sulfur subunit OS=Proteus mirabilis (strain HI4320) GN=sdhB PE=3 SV=1 - [B4ESQ8_PROMH]	0.000632279	0	0	0	0	0	0	0	0	0.000280073	0.000352206	0	0	842	B4ESQ8	Succinate dehydrogenase iron-sulfur subunit OS=Proteus mirabilis (strain HI4320) GN=sdhB PE=3 SV=1 - [B4ESQ8_PROMH]	0.00133643	0.000375545	0	0.000236267	0.000281717	0	0	0.000228258	0	0.000147389	2.52328e-05	0	0	4.20256e-05	25	1334	22	B4ESQ8	Succinate dehydrogenase iron-sulfur subunit OS=Proteus mirabilis (strain HI4320) GN=sdhB PE=3 SV=1 - [B4ESQ8_PROMH]	0.0325856	0.00740741	0.00332022	0.00430744	0.00604433	0.00256917	0.0023663	0.00280528	0.000621568	0.00079277	0.000715893
479	174	B4EVC1	Aminopeptidase N OS=Proteus mirabilis (strain HI4320) GN=pepN PE=4 SV=1 - [B4EVC1_PROMH]	0.0120508	0	0.00324109	0	0	0	0	0.0010846	0	0.00322084	0.0030818	0.00142248	0	110	B4EVC1	Aminopeptidase N OS=Proteus mirabilis (strain HI4320) GN=pepN PE=4 SV=1 - [B4EVC1_PROMH]	0.0307873	0.00285414	0.00408163	0.0021264	0.00441356	0.00394477	0.00327351	0.00136955	0.00114935	0.00127123	0.00199339	0	0.00187226	0.00243749	548	147	428	B4EVC1	Aminopeptidase N OS=Proteus mirabilis (strain HI4320) GN=pepN PE=4 SV=1 - [B4EVC1_PROMH]	0.0325142	0	0.00307427	0.0017499	0.00285426	0.00158103	0.000473261	0.00330033	0.00176111	0.003911	0.00222438
1494	155	B4F1J4	50S ribosomal protein L14 OS=Proteus mirabilis (strain HI4320) GN=rplN PE=3 SV=1 - [RL14_PROMH]	0.0139493	0.00215983	0.00149589	0	0	0.00258844	0.00247219	0.0032538	0	0.000560146	0.000352206	0.00106686	0	185	B4F1J4	50S ribosomal protein L14 OS=Proteus mirabilis (strain HI4320) GN=rplN PE=3 SV=1 - [RL14_PROMH]	0.0221294	0.00120174	0.000340136	0.00200827	0.000563433	0.00295858	0.00169319	0.000913034	0.0014449	0.000681676	0.000630819	0.00623053	0.00255954	0.000903551	1716	208	1299	B4F1J4	50S ribosomal protein L14 OS=Proteus mirabilis (strain HI4320) GN=rplN PE=3 SV=1 - [RL14_PROMH]	0.0322894	0.00246914	0.000368913	0.000403823	0.000503694	0.000395257	0.000946522	0.000660066	0.00145033	0.00121558	0.0018153
1025	268	B4EYW5	Peptidyl-prolyl cis-trans isomerase OS=Proteus mirabilis (strain HI4320) GN=fkpA PE=3 SV=1 - [B4EYW5_PROMH]	0.00529276	0	0.00199452	0	0	0.000862813	0	0	0	0.00105027	0.000792463	0.000592698	0	104	B4EYW5	Peptidyl-prolyl cis-trans isomerase OS=Proteus mirabilis (strain HI4320) GN=fkpA PE=3 SV=1 - [B4EYW5_PROMH]	0.0213748	0.00202794	0.00170068	0.00129947	0.00131468	0.00147929	0.00169319	0.000684775	0.00265992	0.00296621	0.0016149	0	0.00170636	0.00222736	1184	246	889	B4EYW5	Peptidyl-prolyl cis-trans isomerase OS=Proteus mirabilis (strain HI4320) GN=fkpA PE=3 SV=1 - [B4EYW5_PROMH]	0.0322038	0.00617284	0.00196754	0.00215372	0.00251847	0.00187747	0.000473261	0.00148515	0.000932353	0.00311823	0.00281244
70	203	B4ESY2	NAD-dependent malic enzyme OS=Proteus mirabilis (strain HI4320) GN=maeA PE=3 SV=1 - [MAO1_PROMH]	0.00920432	0	0.000997258	0	0	0.000862813	0	0	0	0.000210055	0.000352206	0.000711238	0.00607076	293	B4ESY2	NAD-dependent malic enzyme OS=Proteus mirabilis (strain HI4320) GN=maeA PE=3 SV=1 - [MAO1_PROMH]	0.00800654	0.000976416	0	0.0010632	0.00140858	0	0.000338639	0.000456517	0.000328386	0.000792218	0.000706518	0	0.00113758	0.000798487	79	258	60	B4ESY2	NAD-dependent malic enzyme OS=Proteus mirabilis (strain HI4320) GN=maeA PE=3 SV=1 - [MAO1_PROMH]	0.0320612	0	0.00405804	0.00430744	0.00335796	0.00296443	0.00425935	0.00478548	0.00113954	0.00163839	0.00168746
381	381	B4EUT4	Na(+)-translocating NADH-quinone reductase subunit A OS=Proteus mirabilis (strain HI4320) GN=nqrA PE=3 SV=1 - [B4EUT4_PROMH]	0.00213104	0	0.000747943	0	0	0	0	0	0	0.000560146	0.000704411	0.00011854	0	256	B4EUT4	Na(+)-translocating NADH-quinone reductase subunit A OS=Proteus mirabilis (strain HI4320) GN=nqrA PE=3 SV=1 - [B4EUT4_PROMH]	0.0113445	0.00195283	0.000340136	0.00118133	0.00150249	0	0.0011288	0.00114129	0.000361224	0.000773794	0.00133734	0	0.000805783	0.0008195	432	378	341	B4EUT4	Na(+)-translocating NADH-quinone reductase subunit A OS=Proteus mirabilis (strain HI4320) GN=nqrA PE=3 SV=1 - [B4EUT4_PROMH]	0.0317135	0	0.00430398	0.00457666	0.00352586	0.00306324	0.000946522	0.0039604	0.0019683	0.00079277	0.000869298
1662	85	B4F2B9	Translation initiation factor IF-2 OS=Proteus mirabilis (strain HI4320) GN=infB PE=3 SV=1 - [IF2_PROMH]	0.028025	0	0.00274246	0	0.00863558	0.00517688	0.00432633	0.00542299	0	0.000840218	0.000880514	0	0	133	B4F2B9	Translation initiation factor IF-2 OS=Proteus mirabilis (strain HI4320) GN=infB PE=3 SV=1 - [IF2_PROMH]	0.0238539	0.00187772	0.000340136	0.00236267	0.00253545	0.00443787	0.00214471	0.00136955	0.000952318	0.0010133	0.00191769	0.00103842	0.00220405	0.00166001	1899	110	1455	B4F2B9	Translation initiation factor IF-2 OS=Proteus mirabilis (strain HI4320) GN=infB PE=3 SV=1 - [IF2_PROMH]	0.0315513	0.00123457	0.00233645	0.00242294	0.00100739	0.00296443	0.000473261	0.00429043	0.00186471	0.00158554	0.001892
99	120	B4ET20	Arginine ABC transporter, substrate-binding protein OS=Proteus mirabilis (strain HI4320) GN=artI PE=3 SV=1 - [B4ET20_PROMH]	0.0196295	0	0	0	0	0	0	0	0	0.00497129	0.00713217	0.00438596	0.00314005	28	B4ET20	Arginine ABC transporter, substrate-binding protein OS=Proteus mirabilis (strain HI4320) GN=artI PE=3 SV=1 - [B4ET20_PROMH]	0.0378595	0.000225327	0.000680272	0.000236267	0.00103296	0	0.00011288	0	0.0064692	0.0109068	0.00653529	0	0.00350752	0.00815297	108	94	88	B4ET20	Arginine ABC transporter, substrate-binding protein OS=Proteus mirabilis (strain HI4320) GN=artI PE=3 SV=1 - [B4ET20_PROMH]	0.0315488	0	0	0	0	0	0	0	0.000207189	0.00946039	0.00411638
26	281	B4ESR0	Dihydrolipoyllysine-residue succinyltransferase component of 2-oxoglutarate dehydrogenase complex OS=Proteus mirabilis (strain HI4320) GN=sucB PE=3 SV=1 - [B4ESR0_PROMH]	0.00442931	0	0	0	0	0	0	0	0	0.00175046	0.00184908	0.000829777	0	155	B4ESR0	Dihydrolipoyllysine-residue succinyltransferase component of 2-oxoglutarate dehydrogenase complex OS=Proteus mirabilis (strain HI4320) GN=sucB PE=3 SV=1 - [B4ESR0_PROMH]	0.0146593	0.000826198	0	0.00153574	0.00122077	0.000986193	0.000790157	0.000913034	0.00265992	0.00145547	0.0014635	0	0.00123237	0.00157596	27	397	24	B4ESR0	Dihydrolipoyllysine-residue succinyltransferase component of 2-oxoglutarate dehydrogenase complex OS=Proteus mirabilis (strain HI4320) GN=sucB PE=3 SV=1 - [B4ESR0_PROMH]	0.0311889	0.00123457	0.00221348	0.00269215	0.00134318	0.00187747	0.00189304	0.00379538	0.00103595	0.00243116	0.00296584
928	163	B4EY60	Inosine-5'-monophosphate dehydrogenase OS=Proteus mirabilis (strain HI4320) GN=guaB PE=3 SV=1 - [B4EY60_PROMH]	0.0134767	0	0.00299177	0	0.00172712	0.00172563	0.00309023	0.0021692	0	0.000980255	0.000792463	0	0	96	B4EY60	Inosine-5'-monophosphate dehydrogenase OS=Proteus mirabilis (strain HI4320) GN=guaB PE=3 SV=1 - [B4EY60_PROMH]	0.0288686	0.00150218	0.00204082	0.00236267	0.00187811	0.00246548	0.00203183	0.0027391	0.00206883	0.0017134	0.00333073	0.00242298	0.00189596	0.00241647	1039	77	800	B4EY60	Inosine-5'-monophosphate dehydrogenase OS=Proteus mirabilis (strain HI4320) GN=guaB PE=3 SV=1 - [B4EY60_PROMH]	0.0308848	0.0037037	0.00233645	0.00228833	0.00151108	0.00237154	0.00331283	0.00346535	0.0019683	0.0019555	0.00143179
383	307	B4EUT6	Na(+)-translocating NADH-quinone reductase subunit C OS=Proteus mirabilis (strain HI4320) GN=nqrC PE=3 SV=1 - [B4EUT6_PROMH]	0.00372868	0	0.000997258	0	0	0	0	0	0	0.00161042	0.000528309	0.000592698	0	461	B4EUT6	Na(+)-translocating NADH-quinone reductase subunit C OS=Proteus mirabilis (strain HI4320) GN=nqrC PE=3 SV=1 - [B4EUT6_PROMH]	0.00463916	0.000600871	0.000680272	0.000118133	0.000187811	0	0.000451518	0.000684775	0.00045974	0.000313202	0.000227095	0	0.000663586	0.000252154	434	491	343	B4EUT6	Na(+)-translocating NADH-quinone reductase subunit C OS=Proteus mirabilis (strain HI4320) GN=nqrC PE=3 SV=1 - [B4EUT6_PROMH]	0.0308681	0.00740741	0.00221348	0.00282676	0.00235057	0.00197628	0.00189304	0.00264026	0.00113954	0.000211405	0.000767028
835	198	B4EXM4	Probable aminohydrolase OS=Proteus mirabilis (strain HI4320) GN=PMI3674 PE=4 SV=1 - [B4EXM4_PROMH]	0.00984187	0.00107991	0.000747943	0	0	0	0	0	0	0.00287075	0.00272959	0.000948317	0.00146535	337	B4EXM4	Probable aminohydrolase OS=Proteus mirabilis (strain HI4320) GN=PMI3674 PE=4 SV=1 - [B4EXM4_PROMH]	0.00942616	0.000976416	0.00102041	0.00129947	0.00112687	0	0.000677277	0.00159781	0.000361224	0.000589557	0.000504655	0	0.00047399	0.000798487	946	551	730	B4EXM4	Probable aminohydrolase OS=Proteus mirabilis (strain HI4320) GN=PMI3674 PE=4 SV=1 - [B4EXM4_PROMH]	0.0306851	0	0.00147565	0.00242294	0.00319006	0.00197628	0.00141978	0.00165017	0.00269346	0.00132128	0.00273573
477	147	B4EVB9	Asparagine--tRNA ligase OS=Proteus mirabilis (strain HI4320) GN=asnS PE=3 SV=1 - [B4EVB9_PROMH]	0.0144319	0.00107991	0.0034904	0	0.00172712	0.000862813	0.00370828	0	0	0.00168044	0.00140882	0.000474158	0	191	B4EVB9	Asparagine--tRNA ligase OS=Proteus mirabilis (strain HI4320) GN=asnS PE=3 SV=1 - [B4EVB9_PROMH]	0.0139538	0.0017275	0.000340136	0.00153574	0.00150249	0.000986193	0.00146743	0.000456517	0.000755287	0.000736947	0.00166536	0	0.00154047	0.00123976	546	126	426	B4EVB9	Asparagine--tRNA ligase OS=Proteus mirabilis (strain HI4320) GN=asnS PE=3 SV=1 - [B4EVB9_PROMH]	0.0304834	0.00246914	0.0029513	0.00228833	0.00235057	0.0027668	0.00283956	0.00429043	0.00155392	0.00110988	0.00115054
1631	112	B4F278	50S ribosomal protein L9 OS=Proteus mirabilis (strain HI4320) GN=rplI PE=3 SV=1 - [RL9_PROMH]	0.0217168	0.00431965	0.00149589	0	0	0.00258844	0.00185414	0.0010846	0.00652174	0.00140036	0.000792463	0.00165955	0	130	B4F278	50S ribosomal protein L9 OS=Proteus mirabilis (strain HI4320) GN=rplI PE=3 SV=1 - [RL9_PROMH]	0.0198272	0.000450653	0	0.00189014	0.00131468	0.00542406	0.00146743	0	0.00137922	0.00189764	0.0015392	0	0.00267804	0.00178609	1869	114	1428	B4F278	50S ribosomal protein L9 OS=Proteus mirabilis (strain HI4320) GN=rplI PE=3 SV=1 - [RL9_PROMH]	0.0304742	0.0037037	0.000860797	0.00053843	0.00134318	0.00256917	0.000946522	0.000660066	0.0019683	0.00264257	0.00204541
927	247	B4EY59	GMP synthase [glutamine-hydrolyzing] OS=Proteus mirabilis (strain HI4320) GN=guaA PE=3 SV=1 - [GUAA_PROMH]	0.00650176	0	0.00373972	0	0	0.00172563	0	0	0	0.000210055	0.000352206	0.000474158	0	196	B4EY59	GMP synthase [glutamine-hydrolyzing] OS=Proteus mirabilis (strain HI4320) GN=guaA PE=3 SV=1 - [GUAA_PROMH]	0.0191263	0.00195283	0.00170068	0.0014176	0.00140858	0.00246548	0.00237047	0.0027391	0.000197031	0.000718523	0.000984078	0	0.00165896	0.00151292	1038	140	799	B4EY59	GMP synthase [glutamine-hydrolyzing] OS=Proteus mirabilis (strain HI4320) GN=guaA PE=3 SV=1 - [GUAA_PROMH]	0.030348	0.00246914	0.00209051	0.0034998	0.00285426	0.00256917	0.00283956	0.00412541	0.00207189	0.00147984	0.00109941
728	144	B4EWZ4	Glycerol dehydrogenase OS=Proteus mirabilis (strain HI4320) GN=gldA PE=4 SV=1 - [B4EWZ4_PROMH]	0.0157909	0.00107991	0.00274246	0	0	0	0.000618047	0.0032538	0	0.00217056	0.00334595	0.00237079	0.000209336	115	B4EWZ4	Glycerol dehydrogenase OS=Proteus mirabilis (strain HI4320) GN=gldA PE=4 SV=1 - [B4EWZ4_PROMH]	0.0214655	0.00285414	0.00204082	0.00200827	0.00215983	0	0.00191895	0.00114129	0.00151057	0.00307675	0.00166536	0	0.00130347	0.00178609	826	189	636	B4EWZ4	Glycerol dehydrogenase OS=Proteus mirabilis (strain HI4320) GN=gldA PE=4 SV=1 - [B4EWZ4_PROMH]	0.0302156	0.00246914	0.00319725	0.0034998	0.00184688	0.00365613	0.00331283	0.00165017	0.00372941	0.00179695	0.00265903
277	200	B4EU69	Multidrug efflux protein OS=Proteus mirabilis (strain HI4320) GN=acrB PE=3 SV=1 - [B4EU69_PROMH]	0.00973039	0	0.00324109	0	0	0	0.000618047	0.0021692	0	0.00105027	0.00158493	0.00106686	0	67	B4EU69	Multidrug efflux protein OS=Proteus mirabilis (strain HI4320) GN=acrB PE=3 SV=1 - [B4EU69_PROMH]	0.0448364	0.00510741	0.00272109	0.00165387	0.00244154	0.00838264	0.00270911	0.00661949	0.00256141	0.00233981	0.00343166	0	0.00405261	0.00281572	314	145	246	B4EU69	Multidrug efflux protein OS=Proteus mirabilis (strain HI4320) GN=acrB PE=3 SV=1 - [B4EU69_PROMH]	0.0300042	0.00246914	0.00196754	0.00296137	0.00402955	0.00148221	0.00189304	0.00148515	0.00155392	0.000264257	0.00245449
157	29	B4ETD0	Acyl carrier protein OS=Proteus mirabilis (strain HI4320) GN=acpP PE=3 SV=1 - [ACP_PROMH]	0.0808325	0.00215983	0.000997258	0	0	0	0	0	0.05	0.0092424	0.0094215	0.00545282	0.00355872	66	B4ETD0	Acyl carrier protein OS=Proteus mirabilis (strain HI4320) GN=acpP PE=3 SV=1 - [ACP_PROMH]	0.0412917	0.000300436	0	0.000236267	0.000375622	0.000986193	0.000338639	0	0.00387495	0.00239508	0.00643436	0.0207684	0.00215665	0.00342509	173	40	134	B4ETD0	Acyl carrier protein OS=Proteus mirabilis (strain HI4320) GN=acpP PE=3 SV=1 - [ACP_PROMH]	0.0299578	0	0.000614855	0.000134608	0.000503694	0.000592885	0	0.000330033	0.00186471	0.00544369	0.00263346
1113	181	B4EZD9	Acetate kinase OS=Proteus mirabilis (strain HI4320) GN=ackA PE=3 SV=1 - [ACKA_PROMH]	0.0112368	0.00107991	0.00274246	0	0	0	0.00247219	0.0021692	0	0.00112029	0.000704411	0.000948317	0	172	B4EZD9	Acetate kinase OS=Proteus mirabilis (strain HI4320) GN=ackA PE=3 SV=1 - [ACKA_PROMH]	0.0188608	0.00135196	0.00170068	0.00118133	0.00197202	0.00147929	0.00237047	0.00114129	0.000788126	0.000755371	0.000782216	0.00138456	0.00225145	0.00170204	1290	159	970	B4EZD9	Acetate kinase OS=Proteus mirabilis (strain HI4320) GN=ackA PE=3 SV=1 - [ACKA_PROMH]	0.0293705	0	0.00270536	0.00201911	0.00201478	0.00167984	0.00189304	0.000660066	0.00269346	0.00190265	0.00184087
1378		B4F0Y3	Aconitate hydratase B OS=Proteus mirabilis (strain HI4320) GN=acnB PE=3 SV=1 - [B4F0Y3_PROMH]	0	0	0	0	0	0	0	0	0	0	0	0	0	649	B4F0Y3	Aconitate hydratase B OS=Proteus mirabilis (strain HI4320) GN=acnB PE=3 SV=1 - [B4F0Y3_PROMH]	0.00280278	0.000600871	0	0.000236267	0.000281717	0	0.000677277	0	0	1.84237e-05	0.000176629	0.000346141	0.000213295	0.000252154	1587	679	1202	B4F0Y3	Aconitate hydratase B OS=Proteus mirabilis (strain HI4320) GN=acnB PE=3 SV=1 - [B4F0Y3_PROMH]	0.0291336	0	0.00368913	0.00336519	0.000503694	0.00316206	0	0.00808581	0.0019683	0.00132128	0.00217325
982	127	B4EYJ2	Single-stranded DNA-binding protein OS=Proteus mirabilis (strain HI4320) GN=ssb PE=3 SV=1 - [B4EYJ2_PROMH]	0.0189045	0	0	0	0	0.00258844	0.000618047	0	0.0130435	0.00133035	0.000968566	0.000355619	0	299	B4EYJ2	Single-stranded DNA-binding protein OS=Proteus mirabilis (strain HI4320) GN=ssb PE=3 SV=1 - [B4EYJ2_PROMH]	0.00807491	0.000300436	0.000680272	0.000118133	0.000939055	0.000493097	0.000451518	0.000913034	0.00114935	0.00114227	0.000756983	0	0.000521389	0.000609372	1106	196	848	B4EYJ2	Single-stranded DNA-binding protein OS=Proteus mirabilis (strain HI4320) GN=ssb PE=3 SV=1 - [B4EYJ2_PROMH]	0.0291252	0.00493827	0.00172159	0.00107686	0.000671592	0.000988142	0.00283956	0.000990099	0.00124314	0.000369959	0.00145735
272	255	B4EU57	Peptidylprolyl isomerase OS=Proteus mirabilis (strain HI4320) GN=ppiD PE=4 SV=1 - [B4EU57_PROMH]	0.00590416	0.00107991	0.00149589	0	0	0	0.00123609	0	0	0.00112029	0.00061636	0.000355619	0	134	B4EU57	Peptidylprolyl isomerase OS=Proteus mirabilis (strain HI4320) GN=ppiD PE=4 SV=1 - [B4EU57_PROMH]	0.0220404	0.00292925	0.00102041	0.0024808	0.00178421	0.000986193	0.00225759	0.00205433	0.00141206	0.00110542	0.00141304	0.00103842	0.00191966	0.001639	307	65	241	B4EU57	Peptidylprolyl isomerase OS=Proteus mirabilis (strain HI4320) GN=ppiD PE=4 SV=1 - [B4EU57_PROMH]	0.0289676	0.00246914	0.00270536	0.00215372	0.00251847	0.00256917	0.00141978	0.00363036	0.00165752	0.000422811	0.00166189
544	87	B4EVR3	Ribose-phosphate pyrophosphokinase OS=Proteus mirabilis (strain HI4320) GN=prsA PE=3 SV=1 - [B4EVR3_PROMH]	0.0271733	0.00431965	0.00224383	0	0	0	0	0.0021692	0.00217391	0.00168044	0.00167298	0.00391181	0.00900147	135	B4EVR3	Ribose-phosphate pyrophosphokinase OS=Proteus mirabilis (strain HI4320) GN=prsA PE=3 SV=1 - [B4EVR3_PROMH]	0.0208777	0.00187772	0.000680272	0.00189014	0.00197202	0.00147929	0.00316063	0.00205433	0.00105083	0.00180552	0.00105978	0.000346141	0.00196706	0.00153394	613	115	476	B4EVR3	Ribose-phosphate pyrophosphokinase OS=Proteus mirabilis (strain HI4320) GN=prsA PE=3 SV=1 - [B4EVR3_PROMH]	0.028957	0	0.00307427	0.00282676	0.00235057	0.00355731	0.0023663	0.00181518	0.00290065	0.000739919	0.00207098
1507		B4F1K7	30S ribosomal protein S11 OS=Proteus mirabilis (strain HI4320) GN=rpsK PE=3 SV=1 - [RS11_PROMH]	0	0	0	0	0	0	0	0	0	0	0	0	0	227	B4F1K7	30S ribosomal protein S11 OS=Proteus mirabilis (strain HI4320) GN=rpsK PE=3 SV=1 - [RS11_PROMH]	0.0160062	0.00105152	0.00102041	0.0010632	0.000751244	0.00147929	0.00135455	0.00182607	0.00121503	0.00123439	0.000933613	0.00242298	0.000687285	0.00096659	1728	193	1311	B4F1K7	30S ribosomal protein S11 OS=Proteus mirabilis (strain HI4320) GN=rpsK PE=3 SV=1 - [RS11_PROMH]	0.0279472	0.0037037	0.00184456	0.00201911	0.00218267	0.00118577	0.00189304	0.00214521	0.00217549	0.000634216	0.00158519
857	54	B4EXS1	DNA-binding protein OS=Proteus mirabilis (strain HI4320) GN=hns PE=3 SV=1 - [B4EXS1_PROMH]	0.0423507	0.00647948	0.00473697	0.0108844	0	0.00517688	0.000618047	0	0.00217391	0.00315082	0.00193713	0.00154101	0.00565208	63	B4EXS1	DNA-binding protein OS=Proteus mirabilis (strain HI4320) GN=hns PE=3 SV=1 - [B4EXS1_PROMH]	0.0449904	0.00150218	0.000680272	0.00484347	0.0050709	0.00295858	0.00327351	0.000456517	0.00361224	0.00359262	0.00476899	0.00969193	0.00222775	0.00231141	973	89	751	B4EXS1	DNA-binding protein OS=Proteus mirabilis (strain HI4320) GN=hns PE=3 SV=1 - [B4EXS1_PROMH]	0.0274493	0	0.000368913	0.0017499	0.00134318	0.0041502	0	0.000825083	0.00300425	0.00280112	0.00191757
932	138	B4EY66	NADP-dependent malic enzyme OS=Proteus mirabilis (strain HI4320) GN=maeB PE=4 SV=1 - [B4EY66_PROMH]	0.0170181	0	0	0.00544218	0	0	0.00123609	0	0	0.00315082	0.00361011	0.00106686	0.00251204	124	B4EY66	NADP-dependent malic enzyme OS=Proteus mirabilis (strain HI4320) GN=maeB PE=4 SV=1 - [B4EY66_PROMH]	0.020518	0.00157729	0.00136054	0.00271707	0.00244154	0	0.00158031	0.00182607	0.00154341	0.00206345	0.00196816	0	0.00180116	0.001639	1044	288	804	B4EY66	NADP-dependent malic enzyme OS=Proteus mirabilis (strain HI4320) GN=maeB PE=4 SV=1 - [B4EY66_PROMH]	0.0273454	0	0.00332022	0.00296137	0.00167898	0.00237154	0.00331283	0.00181518	0.00124314	0.00147984	0.00237779
692	372	B4EWM7	Superoxide dismutase OS=Proteus mirabilis (strain HI4320) GN=sodB PE=3 SV=1 - [B4EWM7_PROMH]	0.00222889	0	0	0	0	0	0	0	0	0.00126033	0.000968566	0	0	351	B4EWM7	Superoxide dismutase OS=Proteus mirabilis (strain HI4320) GN=sodB PE=3 SV=1 - [B4EWM7_PROMH]	0.00463372	7.51089e-05	0	0	0	0	0.00011288	0	0.00091948	0.000718523	0.000479423	0.000692281	0.000900581	0.000735449	779	400	602	B4EWM7	Superoxide dismutase OS=Proteus mirabilis (strain HI4320) GN=sodB PE=3 SV=1 - [B4EWM7_PROMH]	0.0272328	0	0.000491884	0.00107686	0.00352586	0.000494071	0	0	0.000103595	0.00470377	0.00184087
265	296	B4EU50	Putative lipoprotein OS=Proteus mirabilis (strain HI4320) GN=PMI0112 PE=4 SV=1 - [B4EU50_PROMH]	0.00406696	0	0.000747943	0	0	0	0	0.0010846	0	0.000910237	0.000968566	0.000355619	0	309	B4EU50	Putative lipoprotein OS=Proteus mirabilis (strain HI4320) GN=PMI0112 PE=4 SV=1 - [B4EU50_PROMH]	0.00955235	0.00112663	0.00170068	0.00129947	0.000657339	0	0.000677277	0.000456517	0.000886641	0.000423744	0.00045419	0	0.00092428	0.000945577	300	445	234	B4EU50	Putative lipoprotein OS=Proteus mirabilis (strain HI4320) GN=PMI0112 PE=4 SV=1 - [B4EU50_PROMH]	0.0271892	0.0037037	0.00172159	0.00282676	0.00184688	0.00177866	0.0023663	0.00115512	0.00124314	0.000739919	0.000715893
278	195	B4EU70	Multidrug efflux protein OS=Proteus mirabilis (strain HI4320) GN=acrA PE=3 SV=1 - [B4EU70_PROMH]	0.0101394	0	0.00448766	0	0	0	0	0.0010846	0	0.00203053	0.00123272	0.00130394	0	61	B4EU70	Multidrug efflux protein OS=Proteus mirabilis (strain HI4320) GN=acrA PE=3 SV=1 - [B4EU70_PROMH]	0.0475916	0.0050323	0.00102041	0.00484347	0.00554043	0.00641026	0.00428942	0.00319562	0.00407198	0.00163971	0.00388585	0.00138456	0.00310463	0.00317294	315	99	247	B4EU70	Multidrug efflux protein OS=Proteus mirabilis (strain HI4320) GN=acrA PE=3 SV=1 - [B4EU70_PROMH]	0.0269054	0	0.00159862	0.0017499	0.000503694	0.00118577	0.00141978	0.00181518	0.00217549	0.00079277	0.00258233
433	84	B4EV14	Leucine--tRNA ligase OS=Proteus mirabilis (strain HI4320) GN=leuS PE=3 SV=1 - [SYL_PROMH]	0.0283879	0.00431965	0.000747943	0	0.00345423	0	0.00247219	0.0010846	0.0108696	0.000630164	0.00105662	0.00165955	0.00209336	131	B4EV14	Leucine--tRNA ligase OS=Proteus mirabilis (strain HI4320) GN=leuS PE=3 SV=1 - [SYL_PROMH]	0.0208598	0.00240349	0.000340136	0.0024808	0.00215983	0.00147929	0.00169319	0.00159781	0.0012807	0.00116069	0.00227095	0.000692281	0.00168266	0.00161799	496	82	392	B4EV14	Leucine--tRNA ligase OS=Proteus mirabilis (strain HI4320) GN=leuS PE=3 SV=1 - [SYL_PROMH]	0.0268531	0.00123457	0.00245942	0.00309598	0.00251847	0.00256917	0.00189304	0.00264026	0.00248627	0.000528513	0.00115054
1492		B4F1J2	50S ribosomal protein L29 OS=Proteus mirabilis (strain HI4320) GN=rpmC PE=3 SV=1 - [RL29_PROMH]	0	0	0	0	0	0	0	0	0	0	0	0	0	179	B4F1J2	50S ribosomal protein L29 OS=Proteus mirabilis (strain HI4320) GN=rpmC PE=3 SV=1 - [RL29_PROMH]	0.0210567	0.00127685	0.00170068	0.00200827	0.00187811	0.00394477	0.00270911	0	0.00105083	0.000681676	0.00184199	0.00138456	0.00125607	0.00132381	1714	100	1297	B4F1J2	50S ribosomal protein L29 OS=Proteus mirabilis (strain HI4320) GN=rpmC PE=3 SV=1 - [RL29_PROMH]	0.0263404	0.0037037	0.00307427	0.00269215	0.00100739	0.00355731	0.00189304	0.00280528	0.00165752	0.000951324	0.000894866
1180	121	B4EZR5	Cysteine synthase OS=Proteus mirabilis (strain HI4320) GN=cysK PE=3 SV=1 - [B4EZR5_PROMH]	0.0194838	0	0	0	0	0	0	0	0	0.00455118	0.0063397	0.00545282	0.00314005	58	B4EZR5	Cysteine synthase OS=Proteus mirabilis (strain HI4320) GN=cysK PE=3 SV=1 - [B4EZR5_PROMH]	0.0290452	0.00150218	0.00204082	0.000472534	0.00122077	0	0.00135455	0.00251084	0.00436753	0.00338996	0.00492039	0	0.00329423	0.00397142	1367	101	1034	B4EZR5	Cysteine synthase OS=Proteus mirabilis (strain HI4320) GN=cysK PE=3 SV=1 - [B4EZR5_PROMH]	0.0261182	0	0.000122971	0.000269215	0.00083949	9.88142e-05	0	0	0.000103595	0.00449236	0.00278687
1425	59	B4F166	Glycerol kinase OS=Proteus mirabilis (strain HI4320) GN=glpK PE=3 SV=1 - [B4F166_PROMH]	0.0392819	0.00215983	0.00299177	0.00136054	0.00172712	0.00172563	0.00618047	0.00433839	0	0.00644167	0.00572334	0.00391181	0.00272137	91	B4F166	Glycerol kinase OS=Proteus mirabilis (strain HI4320) GN=glpK PE=3 SV=1 - [B4F166_PROMH]	0.0213162	0.00105152	0.000680272	0.001772	0.00140858	0	0.00158031	0.00182607	0.00210167	0.00195291	0.00282607	0	0.00391042	0.00220635	1637	267	1236	B4F166	Glycerol kinase OS=Proteus mirabilis (strain HI4320) GN=glpK PE=3 SV=1 - [B4F166_PROMH]	0.0252689	0	0.00172159	0.00215372	0.00134318	0.00187747	0.00189304	0.00049505	0.000932353	0.00126843	0.00158519
1643	93	B4F297	Inorganic pyrophosphatase OS=Proteus mirabilis (strain HI4320) GN=ppa PE=3 SV=1 - [B4F297_PROMH]	0.0249506	0.00215983	0.00124657	0	0	0	0.00185414	0.0010846	0.0130435	0.00273071	0.00140882	0.00142248	0	129	B4F297	Inorganic pyrophosphatase OS=Proteus mirabilis (strain HI4320) GN=ppa PE=3 SV=1 - [B4F297_PROMH]	0.0267591	0.0016524	0.00204082	0.00236267	0.00187811	0.000493097	0.00158031	0.00205433	0.00190464	0.00134493	0.0016149	0.00623053	0.00156417	0.00203824	1880	172	1439	B4F297	Inorganic pyrophosphatase OS=Proteus mirabilis (strain HI4320) GN=ppa PE=3 SV=1 - [B4F297_PROMH]	0.025188	0.00740741	0.00110674	0.00107686	0.00134318	0.00118577	0.000473261	0.000990099	0.000725163	0.00116273	0.000792596
1625	102	B4F271	Adenylosuccinate synthetase OS=Proteus mirabilis (strain HI4320) GN=purA PE=3 SV=1 - [PURA_PROMH]	0.0234082	0.00107991	0.00199452	0	0	0.00776531	0.00432633	0	0	0.000910237	0.000968566	0.000711238	0.00565208	203	B4F271	Adenylosuccinate synthetase OS=Proteus mirabilis (strain HI4320) GN=purA PE=3 SV=1 - [PURA_PROMH]	0.0155935	0.00195283	0.000680272	0.000945068	0.00159639	0.000986193	0.00180607	0	0.00114935	0.000589557	0.00123641	0.00207684	0.00120867	0.00136583	1863	117	1422	B4F271	Adenylosuccinate synthetase OS=Proteus mirabilis (strain HI4320) GN=purA PE=3 SV=1 - [PURA_PROMH]	0.0250159	0	0.00332022	0.00228833	0.00285426	0.00355731	0.00283956	0.00412541	0.00103595	0.000264257	0.00053692
1244	211	B4F015	Oligopeptidase A OS=Proteus mirabilis (strain HI4320) GN=prlC PE=3 SV=1 - [B4F015_PROMH]	0.0085672	0.00215983	0.00124657	0	0	0	0	0	0	0.00175046	0.00281765	0.000592698	0	105	B4F015	Oligopeptidase A OS=Proteus mirabilis (strain HI4320) GN=prlC PE=3 SV=1 - [B4F015_PROMH]	0.0280342	0.00210305	0.00408163	0.00118133	0.00262935	0.00394477	0.00237047	0.00136955	0.0014449	0.00187921	0.00269991	0	0.00260694	0.00172305	1428	229	1082	B4F015	Oligopeptidase A OS=Proteus mirabilis (strain HI4320) GN=prlC PE=3 SV=1 - [B4F015_PROMH]	0.0250095	0	0.00122971	0.00107686	0.00134318	0.0006917	0.00189304	0.000825083	0.000725163	0.00348819	0.00148292
1016	76	B4EYV1	50S ribosomal protein L10 OS=Proteus mirabilis (strain HI4320) GN=rplJ PE=3 SV=1 - [RL10_PROMH]	0.0310697	0.00431965	0.00299177	0	0	0.00431406	0.00432633	0.00542299	0.00434783	0.00133035	0.00140882	0.00260787	0	199	B4EYV1	50S ribosomal protein L10 OS=Proteus mirabilis (strain HI4320) GN=rplJ PE=3 SV=1 - [RL10_PROMH]	0.0214301	0.00112663	0.000680272	0.00165387	0.00178421	0.00394477	0.00180607	0.00114129	0.000623933	0.001087	0.00108501	0.00415369	0.00120867	0.00113469	1174	148	881	B4EYV1	50S ribosomal protein L10 OS=Proteus mirabilis (strain HI4320) GN=rplJ PE=3 SV=1 - [RL10_PROMH]	0.0249488	0.00246914	0.00147565	0.00161529	0.00100739	0.0020751	0.00189304	0.00247525	0.00186471	0.00132128	0.00184087
1530	395	B4F1N7	Putative thioredoxin OS=Proteus mirabilis (strain HI4320) GN=PMI2169 PE=4 SV=1 - [B4F1N7_PROMH]	0.00195358	0	0	0	0	0	0	0	0	0.0015404	0.000176103	0.000237079	0	161	B4F1N7	Putative thioredoxin OS=Proteus mirabilis (strain HI4320) GN=PMI2169 PE=4 SV=1 - [B4F1N7_PROMH]	0.0102698	0.000225327	0	0.0003544	0.000657339	0	0.000790157	0	0.00160909	0.00191606	0.00143827	0	0.00149307	0.00178609	1752	315	1330	B4F1N7	Putative thioredoxin OS=Proteus mirabilis (strain HI4320) GN=PMI2169 PE=4 SV=1 - [B4F1N7_PROMH]	0.0249311	0	0.000737826	0.000134608	0.000335796	0.000889328	0.000946522	0	0.00145033	0.00454521	0.00196871
1217	487	B4EZW3	Phosphoribosylformylglycinamidine synthase OS=Proteus mirabilis (strain HI4320) GN=purL PE=3 SV=1 - [B4EZW3_PROMH]	0.0011256	0	0.000249314	0	0	0	0	0	0	0.000700182	0.000176103	0	0	281	B4EZW3	Phosphoribosylformylglycinamidine synthase OS=Proteus mirabilis (strain HI4320) GN=purL PE=3 SV=1 - [B4EZW3_PROMH]	0.0110298	0.00187772	0.000680272	0.000826934	0.00112687	0.000986193	0.00214471	0	0.000164193	0.000479015	0.000403724	0	0.000995379	0.00134482	1402	238	1066	B4EZW3	Phosphoribosylformylglycinamidine synthase OS=Proteus mirabilis (strain HI4320) GN=purL PE=3 SV=1 - [B4EZW3_PROMH]	0.0248184	0	0.00233645	0.0017499	0.00117529	0.00187747	0.00331283	0.00379538	0.00331503	0.000898473	0.000767028
369	115	B4EUR3	Putative ABC transporter, substrate-binding protein OS=Proteus mirabilis (strain HI4320) GN=PMI0331 PE=4 SV=1 - [B4EUR3_PROMH]	0.0208626	0.00107991	0.000249314	0	0	0.00172563	0.00123609	0.0010846	0	0.00518135	0.00686801	0.00343765	0	38	B4EUR3	Putative ABC transporter, substrate-binding protein OS=Proteus mirabilis (strain HI4320) GN=PMI0331 PE=4 SV=1 - [B4EUR3_PROMH]	0.0535636	0.00555806	0.00238095	0.00720614	0.00385013	0.000493097	0.00530534	0.00114129	0.00472875	0.00587715	0.00489516	0.00276912	0.00303353	0.00632486	418	164	330	B4EUR3	Putative ABC transporter, substrate-binding protein OS=Proteus mirabilis (strain HI4320) GN=PMI0331 PE=4 SV=1 - [B4EUR3_PROMH]	0.0247916	0.00123457	0.000737826	0	0.00151108	0.000296443	0	0.000825083	0.000207189	0.00496802	0.00332379
1496	38	B4F1J6	50S ribosomal protein L5 OS=Proteus mirabilis (strain HI4320) GN=rplE PE=3 SV=1 - [RL5_PROMH]	0.0684476	0.00215983	0.00199452	0.0204082	0.0138169	0.0103538	0.00494438	0.00542299	0	0.000910237	0.000880514	0.00106686	0.00648943	202	B4F1J6	50S ribosomal protein L5 OS=Proteus mirabilis (strain HI4320) GN=rplE PE=3 SV=1 - [RL5_PROMH]	0.0176646	0.000901307	0	0.00118133	0.000939055	0.00295858	0.00101592	0.000913034	0.000820964	0.00136335	0.00116071	0.00415369	0.00118497	0.00107165	1718	111	1301	B4F1J6	50S ribosomal protein L5 OS=Proteus mirabilis (strain HI4320) GN=rplE PE=3 SV=1 - [RL5_PROMH]	0.0245008	0.00123457	0.00344319	0.0017499	0.00100739	0.00375494	0.0023663	0	0.00217549	0.000739919	0.00153406
313	192	B4EUD2	Pantothenate synthetase OS=Proteus mirabilis (strain HI4320) GN=panC PE=3 SV=1 - [PANC_PROMH]	0.0101929	0.00215983	0.000997258	0	0	0	0.00123609	0	0	0.00140036	0.00167298	0.00272641	0	194	B4EUD2	Pantothenate synthetase OS=Proteus mirabilis (strain HI4320) GN=panC PE=3 SV=1 - [PANC_PROMH]	0.0221844	0.00157729	0.00816327	0.00189014	0.00103296	0.000493097	0.00282199	0.00114129	0.000853803	0.000810642	0.000933613	0	0.000995379	0.0014709	356	173	277	B4EUD2	Pantothenate synthetase OS=Proteus mirabilis (strain HI4320) GN=panC PE=3 SV=1 - [PANC_PROMH]	0.024441	0.00123457	0.00122971	0.00269215	0.00251847	0.000790514	0.00378609	0.00132013	0.00165752	0.000528513	0.00135508
1391	71	B4F106	Cell division protein FtsZ OS=Proteus mirabilis (strain HI4320) GN=ftsZ PE=3 SV=1 - [B4F106_PROMH]	0.0332719	0.00107991	0	0	0.0103627	0.00431406	0.00370828	0.0032538	0.00434783	0.0023106	0.00176103	0.00213371	0	153	B4F106	Cell division protein FtsZ OS=Proteus mirabilis (strain HI4320) GN=ftsZ PE=3 SV=1 - [B4F106_PROMH]	0.0208068	0.00225327	0	0.00307147	0.00178421	0.00394477	0.00248335	0	0.0012807	0.000663252	0.0014635	0.000346141	0.00173006	0.00178609	1599	150	1211	B4F106	Cell division protein FtsZ OS=Proteus mirabilis (strain HI4320) GN=ftsZ PE=3 SV=1 - [B4F106_PROMH]	0.0241885	0	0.00159862	0.00188451	0.000503694	0.00217391	0.0023663	0.00330033	0.00258987	0.00169124	0.00145735
640	101	B4EWC5	Uridine phosphorylase OS=Proteus mirabilis (strain HI4320) GN=udp PE=3 SV=1 - [B4EWC5_PROMH]	0.0235301	0.00215983	0.00199452	0.00544218	0	0	0.00123609	0.0010846	0	0.00581151	0.00378621	0.00201517	0	89	B4EWC5	Uridine phosphorylase OS=Proteus mirabilis (strain HI4320) GN=udp PE=3 SV=1 - [B4EWC5_PROMH]	0.034004	0.00195283	0.00748299	0.00295334	0.00403794	0	0.00237047	0.00433691	0.00154341	0.00259774	0.00116071	0.000346141	0.00305723	0.00216432	719	74	554	B4EWC5	Uridine phosphorylase OS=Proteus mirabilis (strain HI4320) GN=udp PE=3 SV=1 - [B4EWC5_PROMH]	0.0240766	0	0.00209051	0.00228833	0.00218267	0.00167984	0.000473261	0	0.000725163	0.00258972	0.0018153
472	171	B4EVA1	L-asparaginase II OS=Proteus mirabilis (strain HI4320) GN=ansB PE=3 SV=1 - [B4EVA1_PROMH]	0.0125473	0	0.000249314	0	0	0	0	0	0	0.00322084	0.00299375	0.00189663	0.00418673	177	B4EVA1	L-asparaginase II OS=Proteus mirabilis (strain HI4320) GN=ansB PE=3 SV=1 - [B4EVA1_PROMH]	0.00892888	0.000525762	0	0.000118133	0.000281717	0	0.00011288	0	0.00131354	0.00186079	0.00184199	0	0.00125607	0.00161799	539	248	422	B4EVA1	L-asparaginase II OS=Proteus mirabilis (strain HI4320) GN=ansB PE=3 SV=1 - [B4EVA1_PROMH]	0.0238082	0	0.000245942	0.00201911	0.000671592	0.0006917	0	0	0.000621568	0.00248401	0.00483228
1721	180	B4F2L8	Anaerobic ribonucleoside-triphosphate reductase OS=Proteus mirabilis (strain HI4320) GN=nrdD PE=4 SV=1 - [B4F2L8_PROMH]	0.0113425	0	0.000498629	0.00408163	0	0.00258844	0.000618047	0.0021692	0	0.0007702	0.00061636	0	0	359	B4F2L8	Anaerobic ribonucleoside-triphosphate reductase OS=Proteus mirabilis (strain HI4320) GN=nrdD PE=4 SV=1 - [B4F2L8_PROMH]	0.00867761	0.00120174	0.00136054	0.000708801	0.00084515	0	0.00101592	0.00114129	0.000131354	0.000405321	0.000857914	0	0.000379192	0.000630385	1962	236	1508	B4F2L8	Anaerobic ribonucleoside-triphosphate reductase OS=Proteus mirabilis (strain HI4320) GN=nrdD PE=4 SV=1 - [B4F2L8_PROMH]	0.0238	0.00246914	0.00196754	0.00309598	0.00302216	0.0027668	0.00331283	0.000990099	0.00124314	0.000422811	0.00143179
1265	70	B4F057	Autonomous glycyl radical cofactor OS=Proteus mirabilis (strain HI4320) GN=grcA PE=3 SV=1 - [GRCA_PROMH]	0.034217	0	0.00149589	0.00544218	0	0	0.00370828	0.0021692	0	0.00448117	0.00422647	0.00829777	0.00439606	90	B4F057	Autonomous glycyl radical cofactor OS=Proteus mirabilis (strain HI4320) GN=grcA PE=3 SV=1 - [GRCA_PROMH]	0.0208552	0.000901307	0.000680272	0.00118133	0.000657339	0	0.00158031	0	0.00174044	0.00197133	0.00295223	0.00276912	0.00289134	0.00353015	1451	88	1098	B4F057	Autonomous glycyl radical cofactor OS=Proteus mirabilis (strain HI4320) GN=grcA PE=3 SV=1 - [GRCA_PROMH]	0.0237043	0	0.000983768	0.000269215	0.000671592	0.00108696	0.00189304	0.000660066	0.00186471	0.00126843	0.000843731
998	137	B4EYR8	Glucose-6-phosphate isomerase OS=Proteus mirabilis (strain HI4320) GN=pgi PE=3 SV=1 - [G6PI_PROMH]	0.0171415	0	0.00124657	0	0	0	0.000618047	0	0	0.00147038	0.00184908	0.00379327	0.00816412	112	B4EYR8	Glucose-6-phosphate isomerase OS=Proteus mirabilis (strain HI4320) GN=pgi PE=3 SV=1 - [G6PI_PROMH]	0.0198582	0.00135196	0.00238095	0.0014176	0.000563433	0.000986193	0.00180607	0	0.00259425	0.00211872	0.00181676	0.000346141	0.00222775	0.00224837	1155	38	864	B4EYR8	Glucose-6-phosphate isomerase OS=Proteus mirabilis (strain HI4320) GN=pgi PE=3 SV=1 - [G6PI_PROMH]	0.0234032	0	0.00135268	0.00161529	0.00201478	0.00128458	0	0.000330033	0.000621568	0.00248401	0.00155962
1324	173	B4F0M6	Lysine--tRNA ligase OS=Proteus mirabilis (strain HI4320) GN=lysS PE=3 SV=1 - [SYK_PROMH]	0.0122801	0.00107991	0	0	0	0.000862813	0	0.0010846	0.00217391	0.000840218	0.000440257	0.000355619	0.00544275	308	B4F0M6	Lysine--tRNA ligase OS=Proteus mirabilis (strain HI4320) GN=lysS PE=3 SV=1 - [SYK_PROMH]	0.0114546	0.000976416	0.000680272	0.00153574	0.00122077	0.00147929	0.00101592	0.00136955	0.000394063	0.000755371	0.000756983	0	0.000639886	0.000630385	1528	253	1161	B4F0M6	Lysine--tRNA ligase OS=Proteus mirabilis (strain HI4320) GN=lysS PE=3 SV=1 - [SYK_PROMH]	0.0232347	0.00123457	0.00282833	0.00228833	0.00285426	0.0020751	0.00141978	0.00247525	0.000932353	0.000158554	0.00120168
1557	39	B4F1U2	Branched-chain amino acid aminotransferase OS=Proteus mirabilis (strain HI4320) GN=ilvE PE=3 SV=1 - [B4F1U2_PROMH]	0.0645174	0.00431965	0.0124657	0.0204082	0.00690846	0	0.000618047	0.00433839	0	0.00112029	0.00184908	0.0011854	0.0113042	362	B4F1U2	Branched-chain amino acid aminotransferase OS=Proteus mirabilis (strain HI4320) GN=ilvE PE=3 SV=1 - [B4F1U2_PROMH]	0.0128044	0.00157729	0.00170068	0.0014176	0.00150249	0.00295858	0.00124168	0.000684775	6.56771e-05	0.00035005	0.000227095	0	0.000616187	0.000462282	1786	200	1360	B4F1U2	Branched-chain amino acid aminotransferase OS=Proteus mirabilis (strain HI4320) GN=ilvE PE=3 SV=1 - [B4F1U2_PROMH]	0.0229899	0	0.00184456	0.00309598	0.00218267	0.00217391	0.0023663	0.00280528	0.00186471	0.000528513	0.00104827
79	34	B4ESZ4	6-phosphogluconate dehydrogenase, decarboxylating OS=Proteus mirabilis (strain HI4320) GN=gnd PE=3 SV=1 - [B4ESZ4_PROMH]	0.0774156	0.00863931	0.00747943	0	0.00863558	0.0120794	0.00803461	0.00542299	0.00652174	0.00497129	0.00334595	0.00391181	0.00837346	45	B4ESZ4	6-phosphogluconate dehydrogenase, decarboxylating OS=Proteus mirabilis (strain HI4320) GN=gnd PE=3 SV=1 - [B4ESZ4_PROMH]	0.0668723	0.00360523	0.00544218	0.00567041	0.00460137	0.00739645	0.00474094	0.00639123	0.00305399	0.00287409	0.00418864	0.0107304	0.0044792	0.00369826	88	23	68	B4ESZ4	6-phosphogluconate dehydrogenase, decarboxylating OS=Proteus mirabilis (strain HI4320) GN=gnd PE=3 SV=1 - [B4ESZ4_PROMH]	0.0229668	0	0.00172159	0.000269215	0.000671592	0.00108696	0.000473261	0.00214521	0.00279706	0.00169124	0.00122724
270	97	B4EU55	Lon protease OS=Proteus mirabilis (strain HI4320) GN=lon PE=2 SV=1 - [B4EU55_PROMH]	0.0238281	0.00323974	0.00473697	0	0	0.00431406	0.00432633	0.0032538	0	0.000980255	0.00167298	0.00130394	0	128	B4EU55	Lon protease OS=Proteus mirabilis (strain HI4320) GN=lon PE=2 SV=1 - [B4EU55_PROMH]	0.0237029	0.00232838	0	0.00295334	0.00281717	0.00246548	0.00361215	0.00159781	0.0014449	0.00151074	0.00217002	0	0.00118497	0.00161799	305	251	239	B4EU55	Lon protease OS=Proteus mirabilis (strain HI4320) GN=lon PE=2 SV=1 - [B4EU55_PROMH]	0.0226968	0	0.00159862	0.00201911	0.00218267	0.00227273	0.00473261	0.0019802	0.00155392	0.000581365	0.00127838
1491	106	B4F1J1	50S ribosomal protein L16 OS=Proteus mirabilis (strain HI4320) GN=rplP PE=3 SV=1 - [RL16_PROMH]	0.0222384	0.00323974	0.00373972	0	0	0.00345125	0.00741656	0.0021692	0	0.000630164	0.000880514	0.000711238	0	214	B4F1J1	50S ribosomal protein L16 OS=Proteus mirabilis (strain HI4320) GN=rplP PE=3 SV=1 - [RL16_PROMH]	0.022737	0.00157729	0.00306122	0.000945068	0.00206592	0.00246548	0.00214471	0.00388039	0.000525417	0.00154759	0.000630819	0.00242298	0.000734684	0.000735449	1713	69	1296	B4F1J1	50S ribosomal protein L16 OS=Proteus mirabilis (strain HI4320) GN=rplP PE=3 SV=1 - [RL16_PROMH]	0.0226967	0.00123457	0.00209051	0.00269215	0.00251847	0.0020751	0.00189304	0.00330033	0.00134673	0.000581365	0.000588055
466	265	B4EV93	Serine--tRNA ligase OS=Proteus mirabilis (strain HI4320) GN=serS PE=3 SV=1 - [SYS_PROMH]	0.00543979	0.00107991	0.000747943	0	0	0	0.000618047	0.0010846	0	0.000910237	0.000880514	0.00011854	0	216	B4EV93	Serine--tRNA ligase OS=Proteus mirabilis (strain HI4320) GN=serS PE=3 SV=1 - [SYS_PROMH]	0.0200665	0.00225327	0.00340136	0.00189014	0.00140858	0.00147929	0.00270911	0.0027391	0.000492578	0.000939607	0.00105978	0	0.000853182	0.000840513	533	155	418	B4EV93	Serine--tRNA ligase OS=Proteus mirabilis (strain HI4320) GN=serS PE=3 SV=1 - [SYS_PROMH]	0.022679	0.0037037	0.00110674	0.00134608	0.00319006	0.00158103	0.00331283	0.00132013	0.00103595	0.000951324	0.000997136
1661	140	B4F2B8	Transcription termination/antitermination protein NusA OS=Proteus mirabilis (strain HI4320) GN=nusA PE=3 SV=1 - [B4F2B8_PROMH]	0.0164627	0.00215983	0.0017452	0	0.00345423	0.00172563	0.00432633	0.0010846	0	0.000910237	0.00105662	0	0	170	B4F2B8	Transcription termination/antitermination protein NusA OS=Proteus mirabilis (strain HI4320) GN=nusA PE=3 SV=1 - [B4F2B8_PROMH]	0.0194051	0.0017275	0	0.0028352	0.00244154	0.00394477	0.00237047	0	0.000985157	0.00114227	0.00166536	0	0.00094798	0.00134482	1898	199	1454	B4F2B8	Transcription termination/antitermination protein NusA OS=Proteus mirabilis (strain HI4320) GN=nusA PE=3 SV=1 - [B4F2B8_PROMH]	0.0222896	0	0.00209051	0.00121147	0.000671592	0.00286561	0.000946522	0.0019802	0.00186471	0.00211405	0.00120168
1306	119	B4F0E6	ATP synthase gamma chain OS=Proteus mirabilis (strain HI4320) GN=atpG PE=3 SV=1 - [ATPG_PROMH]	0.0200559	0	0.0034904	0	0.00345423	0.00517688	0.000618047	0.0032538	0	0.00203053	0.00132077	0.000711238	0	164	B4F0E6	ATP synthase gamma chain OS=Proteus mirabilis (strain HI4320) GN=atpG PE=3 SV=1 - [ATPG_PROMH]	0.0163224	0.00142707	0.00102041	0.0021264	0.00131468	0.000493097	0.00101592	0.00136955	0.00124787	0.0014002	0.0013878	0.000692281	0.00139827	0.00142887	1501	156	1140	B4F0E6	ATP synthase gamma chain OS=Proteus mirabilis (strain HI4320) GN=atpG PE=3 SV=1 - [ATPG_PROMH]	0.0222884	0	0.00233645	0.00282676	0.00369375	0.00237154	0.00189304	0.00214521	0.00207189	0.00153269	0.000792596
1183	194	B4EZR8	PTS family enzyme IIA component OS=Proteus mirabilis (strain HI4320) GN=crr PE=4 SV=1 - [B4EZR8_PROMH]	0.0101415	0	0	0	0	0	0	0	0	0.00322084	0.00299375	0.00225225	0.00167469	125	B4EZR8	PTS family enzyme IIA component OS=Proteus mirabilis (strain HI4320) GN=crr PE=4 SV=1 - [B4EZR8_PROMH]	0.0122268	0	0	0	0	0	0.00011288	0	0.00206883	0.00187921	0.00272514	0.00103842	0.00213295	0.00226938	1370	105	1037	B4EZR8	PTS family enzyme IIA component OS=Proteus mirabilis (strain HI4320) GN=crr PE=4 SV=1 - [B4EZR8_PROMH]	0.0221736	0	0	0	0	0	0	0	0	0.00417526	0.00235222
1086	153	B4EZ87	Dipeptide ABC transporter, substrate-binding protein OS=Proteus mirabilis (strain HI4320) GN=dppA PE=4 SV=1 - [B4EZ87_PROMH]	0.013995	0	0	0	0	0.00172563	0	0	0	0.00238062	0.00316985	0.00106686	0.00565208	342	B4EZ87	Dipeptide ABC transporter, substrate-binding protein OS=Proteus mirabilis (strain HI4320) GN=dppA PE=4 SV=1 - [B4EZ87_PROMH]	0.00549904	0.000375545	0	0.000708801	0.00084515	0	0.000225759	0	0.00068961	0.000976455	0.000605587	0	0.000189596	0.000882538	1258	223	942	B4EZ87	Dipeptide ABC transporter, substrate-binding protein OS=Proteus mirabilis (strain HI4320) GN=dppA PE=4 SV=1 - [B4EZ87_PROMH]	0.0220436	0	0.00221348	0.00215372	0.000335796	0.00286561	0	0.00148515	0.00186471	0.00269542	0.00368173
407	152	B4EUW7	50S ribosomal protein L19 OS=Proteus mirabilis (strain HI4320) GN=rplS PE=3 SV=1 - [RL19_PROMH]	0.0140027	0.00107991	0.00274246	0.00136054	0	0.00172563	0.00185414	0.0032538	0	0.00119031	0.000440257	0.000355619	0	205	B4EUW7	50S ribosomal protein L19 OS=Proteus mirabilis (strain HI4320) GN=rplS PE=3 SV=1 - [RL19_PROMH]	0.0177162	0.00135196	0.00136054	0.00129947	0.00103296	0.000986193	0.00135455	0.000913034	0.00118219	0.000829065	0.0015392	0.00380755	0.00111388	0.000945577	461	107	367	B4EUW7	50S ribosomal protein L19 OS=Proteus mirabilis (strain HI4320) GN=rplS PE=3 SV=1 - [RL19_PROMH]	0.021988	0	0.00270536	0.00148068	0.00184688	0.00365613	0.00189304	0.00214521	0.00145033	0.000581365	0.000920434
1204	229	B4EZU8	Cysteine desulfurase IscS OS=Proteus mirabilis (strain HI4320) GN=iscS PE=3 SV=1 - [ISCS_PROMH]	0.00768995	0	0.000249314	0	0	0.00345125	0	0	0	0.000210055	0.000528309	0.000948317	0.0023027	419	B4EZU8	Cysteine desulfurase IscS OS=Proteus mirabilis (strain HI4320) GN=iscS PE=3 SV=1 - [ISCS_PROMH]	0.00857944	0.00135196	0.000680272	0.000708801	0.00159639	0.00147929	0.00146743	0	9.85157e-05	0.00020266	0.000252328	0	0.000426591	0.000315192	1393	359	1057	B4EZU8	Cysteine desulfurase IscS OS=Proteus mirabilis (strain HI4320) GN=iscS PE=3 SV=1 - [ISCS_PROMH]	0.0219052	0	0.00405804	0.00201911	0.00201478	0.00266798	0.0023663	0.0029703	0.00217549	0.00121558	0.000818163
1447	111	B4F1A2	Acetoin(Diacetyl) reductase OS=Proteus mirabilis (strain HI4320) GN=budC PE=4 SV=1 - [B4F1A2_PROMH]	0.0217817	0.00107991	0.00249314	0	0	0.000862813	0.00123609	0.00650759	0	0.00189049	0.00237739	0.00533428	0	41	B4F1A2	Acetoin(Diacetyl) reductase OS=Proteus mirabilis (strain HI4320) GN=budC PE=4 SV=1 - [B4F1A2_PROMH]	0.0732079	0.00983927	0.00408163	0.00673361	0.012959	0.00690335	0.00835309	0.0082173	0.00223302	0.0035005	0.0015392	0	0.00372082	0.00512713	1661	71	1258	B4F1A2	Acetoin(Diacetyl) reductase OS=Proteus mirabilis (strain HI4320) GN=budC PE=4 SV=1 - [B4F1A2_PROMH]	0.021827	0	0.00147565	0.00121147	0.00134318	0.00177866	0.00189304	0.00264026	0.00238268	0.00105703	0.00191757
81	250	B4ESZ6	Probable alcohol dehydrogenase OS=Proteus mirabilis (strain HI4320) GN=PMI0657 PE=4 SV=1 - [B4ESZ6_PROMH]	0.00611872	0	0.00299177	0	0	0	0	0.0010846	0	0.000420109	0.000792463	0.000829777	0	260	B4ESZ6	Probable alcohol dehydrogenase OS=Proteus mirabilis (strain HI4320) GN=PMI0657 PE=4 SV=1 - [B4ESZ6_PROMH]	0.0180306	0.00202794	0.000340136	0.00165387	0.00300498	0.00394477	0.00293487	0	0.000525417	0.000460592	0.000580354	0.00103842	0.000426591	0.00109267	90	307	70	B4ESZ6	Probable alcohol dehydrogenase OS=Proteus mirabilis (strain HI4320) GN=PMI0657 PE=4 SV=1 - [B4ESZ6_PROMH]	0.0216984	0	0.00196754	0.000807646	0.000671592	0.00167984	0.000946522	0.000825083	0.00663006	0.00100418	0.000818163
384	424	B4EUT9	Na(+)-translocating NADH-quinone reductase subunit F OS=Proteus mirabilis (strain HI4320) GN=nqrF PE=3 SV=1 - [B4EUT9_PROMH]	0.00169317	0	0.000498629	0	0	0	0	0	0	0.000490127	0.000704411	0	0	411	B4EUT9	Na(+)-translocating NADH-quinone reductase subunit F OS=Proteus mirabilis (strain HI4320) GN=nqrF PE=3 SV=1 - [B4EUT9_PROMH]	0.0067633	0.00150218	0	0.0010632	0.000657339	0.000493097	0.00146743	0	9.85157e-05	0.000128966	0.000353259	0	0.00047399	0.00052532	436	409	345	B4EUT9	Na(+)-translocating NADH-quinone reductase subunit F OS=Proteus mirabilis (strain HI4320) GN=nqrF PE=3 SV=1 - [B4EUT9_PROMH]	0.0215573	0	0.00245942	0.00336519	0.00251847	0.00167984	0.00189304	0.00264026	0.00227908	0.000369959	0.00109941
1182	207	B4EZR7	Phosphoenolpyruvate-protein phosphotransferase OS=Proteus mirabilis (strain HI4320) GN=ptsI PE=3 SV=1 - [B4EZR7_PROMH]	0.00909168	0	0.00224383	0	0	0.000862813	0.00123609	0.0021692	0	0.000700182	0.00176103	0.00011854	0	97	B4EZR7	Phosphoenolpyruvate-protein phosphotransferase OS=Proteus mirabilis (strain HI4320) GN=ptsI PE=3 SV=1 - [B4EZR7_PROMH]	0.0255711	0.00277903	0.00272109	0.00118133	0.00234764	0.000986193	0.0038379	0.000456517	0.00154341	0.00182394	0.00232142	0.000346141	0.00291504	0.00231141	1369	26	1036	B4EZR7	Phosphoenolpyruvate-protein phosphotransferase OS=Proteus mirabilis (strain HI4320) GN=ptsI PE=3 SV=1 - [B4EZR7_PROMH]	0.0213666	0	0.00147565	0.000942253	0	0.00158103	0.000946522	0.00214521	0.00331503	0.00110988	0.00161076
1510	135	B4F1L0	50S ribosomal protein L17 OS=Proteus mirabilis (strain HI4320) GN=rplQ PE=3 SV=1 - [RL17_PROMH]	0.0180428	0.00323974	0	0.00952381	0	0.000862813	0.000618047	0.0021692	0	0.000420109	0.00061636	0.000592698	0	193	B4F1L0	50S ribosomal protein L17 OS=Proteus mirabilis (strain HI4320) GN=rplQ PE=3 SV=1 - [RL17_PROMH]	0.0172218	0.00112663	0.000340136	0.0014176	0.00150249	0.000986193	0.0011288	0.00136955	0.000788126	0.00206345	0.0014635	0.00380755	0.00045029	0.000777474	1731	152	1314	B4F1L0	50S ribosomal protein L17 OS=Proteus mirabilis (strain HI4320) GN=rplQ PE=3 SV=1 - [RL17_PROMH]	0.0212686	0.0037037	0.00147565	0.00148068	0.00134318	0.00148221	0.00189304	0.00115512	0.000932353	0.000317108	0.00130395
1782	324	P17086	Urease subunit alpha OS=Proteus mirabilis (strain HI4320) GN=ureC PE=1 SV=2 - [URE1_PROMH]	0.0031822	0	0	0	0	0.00172563	0	0	0	0.000840218	0.00061636	0	0	243	P17086	Urease subunit alpha OS=Proteus mirabilis (strain HI4320) GN=ureC PE=1 SV=2 - [URE1_PROMH]	0.0130124	0.00127685	0.00136054	0.000826934	0.00122077	0.000493097	0.00180607	0.00136955	0.00091948	0.00103173	0.000984078	0	0.00111388	0.000609372	2027	519	1561	P17086	Urease subunit alpha OS=Proteus mirabilis (strain HI4320) GN=ureC PE=1 SV=2 - [URE1_PROMH]	0.0212578	0	0.00110674	0.000942253	0.00100739	0.000790514	0.000946522	0.00049505	0.00207189	0.00163839	0.00112497
768	357	B4EX56	Phosphoenolpyruvate synthase OS=Proteus mirabilis (strain HI4320) GN=ppsA PE=3 SV=1 - [B4EX56_PROMH]	0.00246809	0	0	0	0	0	0	0	0	0.000910237	0.00132077	0.000237079	0	215	B4EX56	Phosphoenolpyruvate synthase OS=Proteus mirabilis (strain HI4320) GN=ppsA PE=3 SV=1 - [B4EX56_PROMH]	0.0101629	0.000525762	0	0.00118133	0.00131468	0.000493097	0.000790157	0	0.000591094	0.00106857	0.00171583	0	0.00113758	0.00134482	869	703	670	B4EX56	Phosphoenolpyruvate synthase OS=Proteus mirabilis (strain HI4320) GN=ppsA PE=3 SV=1 - [B4EX56_PROMH]	0.0212531	0	0.00196754	0.00161529	0.00201478	0.00237154	0.000946522	0.00165017	0.00124314	0.000687067	0.00337492
1080	224	B4EZ75	Glutathione reductase OS=Proteus mirabilis (strain HI4320) GN=gor PE=3 SV=1 - [B4EZ75_PROMH]	0.00781115	0.00107991	0.000498629	0	0	0.00172563	0.00123609	0	0	0.00133035	0.00158493	0.000355619	0	152	B4EZ75	Glutathione reductase OS=Proteus mirabilis (strain HI4320) GN=gor PE=3 SV=1 - [B4EZ75_PROMH]	0.0155919	0.0016524	0.00102041	0.00118133	0.000657339	0.000986193	0.00124168	0.000684775	0.00269276	0.00180552	0.000984078	0	0.00144567	0.00123976	1247	264	934	B4EZ75	Glutathione reductase OS=Proteus mirabilis (strain HI4320) GN=gor PE=3 SV=1 - [B4EZ75_PROMH]	0.0212066	0.00123457	0.00135268	0.000807646	0.00268637	0.000395257	0.00141978	0.000165017	0.000103595	0.0021669	0.00104827
1361	328	B4F0U8	DNA gyrase subunit B OS=Proteus mirabilis (strain HI4320) GN=gyrB PE=3 SV=1 - [B4F0U8_PROMH]	0.00308557	0	0.00149589	0	0	0	0	0	0	0.000560146	0.000792463	0.000237079	0	235	B4F0U8	DNA gyrase subunit B OS=Proteus mirabilis (strain HI4320) GN=gyrB PE=3 SV=1 - [B4F0U8_PROMH]	0.0134469	0.00150218	0	0.0010632	0.00112687	0.00197239	0.00169319	0.00136955	0.000361224	0.000718523	0.00136257	0	0.000995379	0.00128178	1565	182	1191	B4F0U8	DNA gyrase subunit B OS=Proteus mirabilis (strain HI4320) GN=gyrB PE=3 SV=1 - [B4F0U8_PROMH]	0.0211951	0	0.0029513	0.0017499	0.00151108	0.00247036	0	0.00264026	0.00227908	0.000634216	0.00168746
613	141	B4EW60	RNA polymerase sigma factor RpoD OS=Proteus mirabilis (strain HI4320) GN=rpoD PE=3 SV=1 - [B4EW60_PROMH]	0.0163136	0	0.00324109	0.00136054	0.00172712	0	0.00185414	0.0032538	0.00217391	0.00126033	0.000968566	0.000474158	0	251	B4EW60	RNA polymerase sigma factor RpoD OS=Proteus mirabilis (strain HI4320) GN=rpoD PE=3 SV=1 - [B4EW60_PROMH]	0.00855272	0.000751089	0.00136054	0.000236267	9.39055e-05	0	0.000451518	0.000228258	0.00124787	0.000958031	0.00123641	0	0.00123237	0.000756461	683	287	527	B4EW60	RNA polymerase sigma factor RpoD OS=Proteus mirabilis (strain HI4320) GN=rpoD PE=3 SV=1 - [B4EW60_PROMH]	0.0208601	0	0.00442696	0.000807646	0.00151108	0.00177866	0.00331283	0.00148515	0.00145033	0.000845621	0.00112497
1450	100	B4F1A5	S-adenosylmethionine synthase OS=Proteus mirabilis (strain HI4320) GN=metK PE=3 SV=1 - [METK_PROMH]	0.0236622	0.00107991	0.00548492	0	0	0.00431406	0.00123609	0.00542299	0	0.00273071	0.00149687	0.00189663	0	169	B4F1A5	S-adenosylmethionine synthase OS=Proteus mirabilis (strain HI4320) GN=metK PE=3 SV=1 - [METK_PROMH]	0.021716	0.00262881	0.00102041	0.0014176	0.00215983	0.00443787	0.00237047	0.00159781	0.00121503	0.000663252	0.00148873	0	0.00116128	0.00155495	1664	213	1261	B4F1A5	S-adenosylmethionine synthase OS=Proteus mirabilis (strain HI4320) GN=metK PE=3 SV=1 - [METK_PROMH]	0.0207971	0.00246914	0.000737826	0.00134608	0.00083949	0.0020751	0.0023663	0.00264026	0.00124314	0.000581365	0.000818163
1773	311	B4F2Y3	Putative secreted 5'-nucleotidase OS=Proteus mirabilis (strain HI4320) GN=PMI0047 PE=3 SV=1 - [B4F2Y3_PROMH]	0.00366608	0	0.000498629	0	0	0	0	0	0	0.000980255	0.000792463	0.0011854	0.000209336	319	B4F2Y3	Putative secreted 5'-nucleotidase OS=Proteus mirabilis (strain HI4320) GN=PMI0047 PE=3 SV=1 - [B4F2Y3_PROMH]	0.00690434	0.000751089	0.000680272	0.0003544	0.000469528	0.000493097	0.00011288	0	0.00111651	0.000792218	0.000605587	0	0.00106648	0.000462282	2015	311	1551	B4F2Y3	Putative secreted 5'-nucleotidase OS=Proteus mirabilis (strain HI4320) GN=PMI0047 PE=3 SV=1 - [B4F2Y3_PROMH]	0.020737	0.00246914	0.00135268	0.00121147	0.00083949	0	0	0.000660066	0.000414379	0.000528513	0.00120168
915	145	B4EY41	Gluconokinase OS=Proteus mirabilis (strain HI4320) GN=gntK PE=3 SV=1 - [B4EY41_PROMH]	0.0157414	0.00215983	0.000249314	0.00136054	0	0.00258844	0	0.00433839	0	0.00266069	0.00167298	0.000711238	0	350	B4EY41	Gluconokinase OS=Proteus mirabilis (strain HI4320) GN=gntK PE=3 SV=1 - [B4EY41_PROMH]	0.00697943	0.000525762	0	0.000590667	0.000563433	0.000986193	0.000903036	0	0.000328386	0.000571134	0.000428957	0.000346141	0.000853182	0.000882538	1026	503	790	B4EY41	Gluconokinase OS=Proteus mirabilis (strain HI4320) GN=gntK PE=3 SV=1 - [B4EY41_PROMH]	0.0207326	0	0.000983768	0.00121147	0.00285426	0.00118577	0.000946522	0	0.00134673	0.00243116	0.00104827
799	175	B4EXB5	Putative nickel/di-oligopepetide ABC transporter, substrate-binding protein OS=Proteus mirabilis (strain HI4320) GN=yntA PE=4 SV=1 - [B4EXB5_PROMH]	0.0117996	0	0	0	0	0	0	0	0	0.00427111	0.0059875	0.00154101	0	132	B4EXB5	Putative nickel/di-oligopepetide ABC transporter, substrate-binding protein OS=Proteus mirabilis (strain HI4320) GN=yntA PE=4 SV=1 - [B4EXB5_PROMH]	0.0117959	0.000525762	0	0.000118133	0.000751244	0	0	0	0.0018718	0.00156601	0.00242235	0.000346141	0.00196706	0.00222736	904	205	696	B4EXB5	Putative nickel/di-oligopepetide ABC transporter, substrate-binding protein OS=Proteus mirabilis (strain HI4320) GN=yntA PE=4 SV=1 - [B4EXB5_PROMH]	0.0206881	0	0.000245942	0.000134608	0.000167898	9.88142e-05	0	0	0.000207189	0.00438666	0.00281244
1114	62	B4EZE0	Phosphate acetyltransferase OS=Proteus mirabilis (strain HI4320) GN=pta PE=3 SV=1 - [B4EZE0_PROMH]	0.0374608	0.00107991	0.0069808	0	0.00345423	0.00862813	0.00803461	0.00542299	0	0.000910237	0.00140882	0.00154101	0	118	B4EZE0	Phosphate acetyltransferase OS=Proteus mirabilis (strain HI4320) GN=pta PE=3 SV=1 - [B4EZE0_PROMH]	0.0334147	0.00232838	0	0.003544	0.00187811	0.00887574	0.00711141	0.000456517	0.000853803	0.000718523	0.00174106	0.00138456	0.00189596	0.0026266	1291	57	971	B4EZE0	Phosphate acetyltransferase OS=Proteus mirabilis (strain HI4320) GN=pta PE=3 SV=1 - [B4EZE0_PROMH]	0.020656	0	0.00110674	0.00134608	0.000503694	0.00365613	0.000946522	0.00115512	0.00424738	0.00147984	0.00155962
924	253	B4EY55	Aerobic respiration control protein OS=Proteus mirabilis (strain HI4320) GN=arcA PE=4 SV=1 - [B4EY55_PROMH]	0.00597586	0	0	0	0.00172712	0.000862813	0.00123609	0	0	0.00112029	0.000792463	0.000237079	0	276	B4EY55	Aerobic respiration control protein OS=Proteus mirabilis (strain HI4320) GN=arcA PE=4 SV=1 - [B4EY55_PROMH]	0.0154962	0.00225327	0.00170068	0.00153574	0.00206592	0.000986193	0.00146743	0.000684775	0.000623933	0.000386897	0.00027756	0.0017307	0.000900581	0.000882538	1035	280	797	B4EY55	Aerobic respiration control protein OS=Proteus mirabilis (strain HI4320) GN=arcA PE=4 SV=1 - [B4EY55_PROMH]	0.0206035	0	0.00307427	0.00242294	0.00184688	0.00286561	0	0.00132013	0.00186471	0.00174409	0.000588055
682	416	B4EWL3	Enoyl-[acyl-carrier-protein] reductase [NADH] OS=Proteus mirabilis (strain HI4320) GN=fabI PE=3 SV=1 - [B4EWL3_PROMH]	0.00180344	0.00107991	0.000249314	0	0	0	0	0	0	0.000210055	0.000264154	0	0	171	B4EWL3	Enoyl-[acyl-carrier-protein] reductase [NADH] OS=Proteus mirabilis (strain HI4320) GN=fabI PE=3 SV=1 - [B4EWL3_PROMH]	0.0204096	0.00210305	0	0.00153574	0.00197202	0.00493097	0.00259623	0.00114129	0.00114935	0.00105015	0.00113547	0	0.00130347	0.00149191	769	234	592	B4EWL3	Enoyl-[acyl-carrier-protein] reductase [NADH] OS=Proteus mirabilis (strain HI4320) GN=fabI PE=3 SV=1 - [B4EWL3_PROMH]	0.0205488	0	0.00209051	0.00161529	0.00100739	0.00167984	0.000473261	0.00165017	0.0019683	0.00190265	0.00109941
1002	249	B4EYS4	6-phosphogluconate dehydratase OS=Proteus mirabilis (strain HI4320) GN=edd PE=3 SV=1 - [B4EYS4_PROMH]	0.00627974	0	0.000249314	0	0	0.00172563	0.000618047	0.0021692	0	0.000840218	0.000440257	0.000237079	0	286	B4EYS4	6-phosphogluconate dehydratase OS=Proteus mirabilis (strain HI4320) GN=edd PE=3 SV=1 - [B4EYS4_PROMH]	0.00827872	0.00105152	0	0.000945068	0.000657339	0	0.00180607	0	0.00022987	0.000405321	0.000883147	0	0.000829482	0.0014709	1160	233	869	B4EYS4	6-phosphogluconate dehydratase OS=Proteus mirabilis (strain HI4320) GN=edd PE=3 SV=1 - [B4EYS4_PROMH]	0.0199237	0	0.00122971	0.000807646	0.000167898	0.0020751	0.000946522	0.000825083	0.00362582	0.00253686	0.00158519
744	114	B4EX26	Biotin carboxylase OS=Proteus mirabilis (strain HI4320) GN=accC PE=4 SV=1 - [B4EX26_PROMH]	0.0212922	0.00215983	0.00249314	0	0.00518135	0.00345125	0.00247219	0.0010846	0	0.000980255	0.00132077	0.000474158	0.00167469	322	B4EX26	Biotin carboxylase OS=Proteus mirabilis (strain HI4320) GN=accC PE=4 SV=1 - [B4EX26_PROMH]	0.00800148	0.000901307	0	0.000708801	0.00103296	0.000493097	0.000903036	0.000456517	0.000656771	0.000515863	0.000933613	0	0.000853182	0.000546333	845	304	647	B4EX26	Biotin carboxylase OS=Proteus mirabilis (strain HI4320) GN=accC PE=4 SV=1 - [B4EX26_PROMH]	0.0199067	0.00123457	0.00196754	0.00255754	0.00218267	0.00227273	0.00189304	0.0029703	0.000932353	0.000317108	0.00053692
781	123	B4EX84	Universal stress protein OS=Proteus mirabilis (strain HI4320) GN=uspG1 PE=3 SV=1 - [B4EX84_PROMH]	0.0193221	0.00107991	0.000997258	0.00136054	0	0.00172563	0.00247219	0	0	0.00266069	0.00228934	0.0056899	0.00104668	201	B4EX84	Universal stress protein OS=Proteus mirabilis (strain HI4320) GN=uspG1 PE=3 SV=1 - [B4EX84_PROMH]	0.0115169	0.00120174	0	0.00153574	0.0016903	0	0.000790157	0.000456517	0.00121503	0.0014002	0.000857914	0	0.00106648	0.00130279	882	320	680	B4EX84	Universal stress protein OS=Proteus mirabilis (strain HI4320) GN=uspG1 PE=3 SV=1 - [B4EX84_PROMH]	0.0198908	0	0	0.00148068	0.00100739	0.00148221	0	0	0.00124314	0.00105703	0.00426979
627	53	B4EWA2	Phosphopentomutase OS=Proteus mirabilis (strain HI4320) GN=deoB PE=3 SV=1 - [DEOB_PROMH]	0.0426037	0.00539957	0.0052356	0	0	0	0.00309023	0.0032538	0	0.00441115	0.0090693	0.0062826	0.00586142	65	B4EWA2	Phosphopentomutase OS=Proteus mirabilis (strain HI4320) GN=deoB PE=3 SV=1 - [DEOB_PROMH]	0.0388029	0.00398077	0	0.00271707	0.00619777	0.00542406	0.00372503	0.000913034	0.00430185	0.0017871	0.00280084	0	0.00315203	0.00380332	703	102	542	B4EWA2	Phosphopentomutase OS=Proteus mirabilis (strain HI4320) GN=deoB PE=3 SV=1 - [DEOB_PROMH]	0.0197895	0	0.00282833	0.000807646	0.000671592	0.00237154	0.000473261	0.0029703	0.00238268	0.00132128	0.00140622
808	96	B4EXE3	10 kDa chaperonin OS=Proteus mirabilis (strain HI4320) GN=groS PE=3 SV=1 - [CH10_PROMH]	0.0239032	0.00323974	0.0017452	0	0.00345423	0	0	0	0.00434783	0.0023106	0.00264154	0.00616406	0	77	B4EXE3	10 kDa chaperonin OS=Proteus mirabilis (strain HI4320) GN=groS PE=3 SV=1 - [CH10_PROMH]	0.0255619	0.000450653	0.00102041	0.0010632	0.000469528	0	0.0011288	0.000684775	0.00318534	0.00353734	0.00254851	0.00519211	0.00350752	0.00277369	915	162	704	B4EXE3	10 kDa chaperonin OS=Proteus mirabilis (strain HI4320) GN=groS PE=3 SV=1 - [CH10_PROMH]	0.0196889	0	0	0.000134608	0.00167898	0.0013834	0	0	0.000414379	0.00338249	0.00250562
23		B4ESQ7	Succinate dehydrogenase flavoprotein subunit OS=Proteus mirabilis (strain HI4320) GN=sdhA PE=3 SV=1 - [B4ESQ7_PROMH]	0	0	0	0	0	0	0	0	0	0	0	0	0	772	B4ESQ7	Succinate dehydrogenase flavoprotein subunit OS=Proteus mirabilis (strain HI4320) GN=sdhA PE=3 SV=1 - [B4ESQ7_PROMH]	0.0015584	0.000450653	0	0.000236267	0.000469528	0	0	0	0.000164193	9.21184e-05	0.000100931	0	2.36995e-05	2.10128e-05	24	1345	21	B4ESQ7	Succinate dehydrogenase flavoprotein subunit OS=Proteus mirabilis (strain HI4320) GN=sdhA PE=3 SV=1 - [B4ESQ7_PROMH]	0.0193757	0	0.00405804	0.00296137	0.00319006	0.00217391	0	0.00264026	0.000414379	0.0019555	0.00148292
1656	189	B4F2B3	ATP-dependent zinc metalloprotease FtsH OS=Proteus mirabilis (strain HI4320) GN=ftsH PE=3 SV=1 - [B4F2B3_PROMH]	0.0104181	0	0.0017452	0	0.00345423	0	0.00185414	0	0	0.00119031	0.00193713	0.000237079	0	117	B4F2B3	ATP-dependent zinc metalloprotease FtsH OS=Proteus mirabilis (strain HI4320) GN=ftsH PE=3 SV=1 - [B4F2B3_PROMH]	0.0332004	0.00443143	0.00272109	0.00472534	0.0033806	0.00443787	0.00338639	0.0027391	0.000394063	0.000921184	0.0016906	0	0.00187226	0.00250053	1893	64	1451	B4F2B3	ATP-dependent zinc metalloprotease FtsH OS=Proteus mirabilis (strain HI4320) GN=ftsH PE=3 SV=1 - [B4F2B3_PROMH]	0.0191913	0	0.00209051	0.0017499	0.00134318	0.00256917	0.00189304	0.00346535	0.00217549	0.000581365	0.000971569
1473	471	B4F1G8	Argininosuccinate synthase OS=Proteus mirabilis (strain HI4320) GN=argG PE=3 SV=1 - [B4F1G8_PROMH]	0.00123996	0	0.000249314	0	0	0	0	0	0	0.000280073	0.000264154	0.000237079	0.000209336	274	B4F1G8	Argininosuccinate synthase OS=Proteus mirabilis (strain HI4320) GN=argG PE=3 SV=1 - [B4F1G8_PROMH]	0.0135082	0.00157729	0.000680272	0.003544	0.00244154	0.000986193	0.000564398	0.000456517	0.000886641	0.00106857	0.00090838	0	0.000142197	0.000252154	1692	216	1277	B4F1G8	Argininosuccinate synthase OS=Proteus mirabilis (strain HI4320) GN=argG PE=3 SV=1 - [B4F1G8_PROMH]	0.0190341	0	0.00184456	0.00215372	0.00151108	0.00316206	0	0.00148515	0.00341863	0.0018498	0.00150849
914	154	B4EY40	Low-affinity gluconate transporter OS=Proteus mirabilis (strain HI4320) GN=gntU PE=4 SV=1 - [B4EY40_PROMH]	0.0139826	0.00215983	0.000997258	0.00136054	0	0.00172563	0.00185414	0.0021692	0	0.00210055	0.00149687	0.00011854	0	282	B4EY40	Low-affinity gluconate transporter OS=Proteus mirabilis (strain HI4320) GN=gntU PE=4 SV=1 - [B4EY40_PROMH]	0.0158887	0.000976416	0.0037415	0.000118133	0.000187811	0.000986193	0.000564398	0.00296736	0.00190464	0.000423744	0.00073175	0.00207684	0.000663586	0.000546333	1025	319	789	B4EY40	Low-affinity gluconate transporter OS=Proteus mirabilis (strain HI4320) GN=gntU PE=4 SV=1 - [B4EY40_PROMH]	0.0188374	0.00246914	0.000614855	0.00121147	0.00117529	0.0006917	0.000946522	0.00132013	0.00134673	0.00110988	0.000281244
1771	125	B4F2Y1	2',3'-cyclic-nucleotide 2'-phosphodiesterase OS=Proteus mirabilis (strain HI4320) GN=cpdB PE=3 SV=1 - [B4F2Y1_PROMH]	0.0190697	0.00107991	0	0	0	0	0.000618047	0.0010846	0	0.00469122	0.00827683	0.00331911	0	98	B4F2Y1	2',3'-cyclic-nucleotide 2'-phosphodiesterase OS=Proteus mirabilis (strain HI4320) GN=cpdB PE=3 SV=1 - [B4F2Y1_PROMH]	0.0182172	0.00127685	0	0.000826934	0.00122077	0	0.000790157	0.000684775	0.00236438	0.00233981	0.00411294	0.000692281	0.00203816	0.00187014	2013	96	1549	B4F2Y1	2',3'-cyclic-nucleotide 2'-phosphodiesterase OS=Proteus mirabilis (strain HI4320) GN=cpdB PE=3 SV=1 - [B4F2Y1_PROMH]	0.0186078	0	0.00110674	0.000673038	0.000167898	0.000988142	0	0	0.000207189	0.00306538	0.00294027
1405	86	B4F132	ADP-L-glycero-D-manno-heptose-6-epimerase OS=Proteus mirabilis (strain HI4320) GN=hldD PE=3 SV=1 - [HLDD_PROMH]	0.0277575	0.00323974	0.000997258	0.00408163	0	0	0	0	0	0.00203053	0.00272959	0.00379327	0.0108855	150	B4F132	ADP-L-glycero-D-manno-heptose-6-epimerase OS=Proteus mirabilis (strain HI4320) GN=hldD PE=3 SV=1 - [HLDD_PROMH]	0.0218585	0.00270392	0.00238095	0.00307147	0.00375622	0.000986193	0.00270911	0	0.00134638	0.000994878	0.000782216	0	0.00163526	0.00149191	1618	138	1222	B4F132	ADP-L-glycero-D-manno-heptose-6-epimerase OS=Proteus mirabilis (strain HI4320) GN=hldD PE=3 SV=1 - [HLDD_PROMH]	0.0185448	0.00123457	0.00147565	0.000942253	0.000671592	0.00158103	0	0.000330033	0.00113954	0.00153269	0.00222438
994	48	B4EYR1	Cold shock-like protein OS=Proteus mirabilis (strain HI4320) GN=cspC PE=4 SV=1 - [B4EYR1_PROMH]	0.0509102	0	0	0	0	0	0	0	0.05	0.000910237	0	0	0	109	B4EYR1	Cold shock-like protein OS=Proteus mirabilis (strain HI4320) GN=cspC PE=4 SV=1 - [B4EYR1_PROMH]	0.0282452	0	0	0.000472534	0	0	0	0	0.00154341	0.00158444	0.00171583	0.0166147	0.00305723	0.00325699	1150	128	860	B4EYR1	Cold shock-like protein OS=Proteus mirabilis (strain HI4320) GN=cspC PE=4 SV=1 - [B4EYR1_PROMH]	0.0183181	0	0	0	0	0.0006917	0	0	0	0.00116273	0.00143179
201	212	B4ETP3	Aspartate--tRNA ligase OS=Proteus mirabilis (strain HI4320) GN=aspS PE=3 SV=1 - [SYD_PROMH]	0.00856504	0	0	0	0	0.00258844	0	0.00433839	0	0.000490127	0.000792463	0.000355619	0	291	B4ETP3	Aspartate--tRNA ligase OS=Proteus mirabilis (strain HI4320) GN=aspS PE=3 SV=1 - [SYD_PROMH]	0.010135	0.00157729	0	0.000590667	0.00131468	0.000493097	0.00158031	0	0.000492578	0.000515863	0.000883147	0.00103842	0.000829482	0.0008195	223	197	173	B4ETP3	Aspartate--tRNA ligase OS=Proteus mirabilis (strain HI4320) GN=aspS PE=3 SV=1 - [SYD_PROMH]	0.0181145	0	0.00196754	0.00215372	0.00285426	0.00197628	0.0023663	0.00181518	0.00124314	0.000528513	0.000843731
1729	243	B4F2M9	Valine--tRNA ligase OS=Proteus mirabilis (strain HI4320) GN=valS PE=3 SV=1 - [B4F2M9_PROMH]	0.00662941	0	0	0	0	0.000862813	0	0.0010846	0.00434783	7.00182e-05	0.000264154	0	0	292	B4F2M9	Valine--tRNA ligase OS=Proteus mirabilis (strain HI4320) GN=valS PE=3 SV=1 - [B4F2M9_PROMH]	0.0106332	0.00157729	0	0.0010632	0.00122077	0.00197239	0.0011288	0.000228258	0.000197031	0.000497439	0.000933613	0	0.000805783	0.00100862	1969	131	1514	B4F2M9	Valine--tRNA ligase OS=Proteus mirabilis (strain HI4320) GN=valS PE=3 SV=1 - [B4F2M9_PROMH]	0.0180786	0	0.00147565	0.00107686	0.000503694	0.00158103	0.00141978	0.00214521	0.00134673	0.00169124	0.00155962
1624	322	B4F269	Protein HflC OS=Proteus mirabilis (strain HI4320) GN=hflC PE=3 SV=1 - [B4F269_PROMH]	0.00322681	0	0.000249314	0	0	0	0	0	0	0.00147038	0.000440257	0.00106686	0	178	B4F269	Protein HflC OS=Proteus mirabilis (strain HI4320) GN=hflC PE=3 SV=1 - [B4F269_PROMH]	0.0138202	0.00112663	0.000340136	0.00118133	0.00084515	0.000493097	0.00101592	0.000684775	0.00295547	0.000810642	0.00090838	0.000346141	0.00206186	0.00105064	1862	209	1421	B4F269	Protein HflC OS=Proteus mirabilis (strain HI4320) GN=hflC PE=3 SV=1 - [B4F269_PROMH]	0.0180178	0	0.00147565	0.00161529	0.00100739	0.00187747	0.000473261	0.000825083	0.00134673	0.000634216	0.00178973
195	413	B4ETN4	Putative lipoprotein OS=Proteus mirabilis (strain HI4320) GN=PMI1102 PE=4 SV=1 - [B4ETN4_PROMH]	0.00181512	0	0.000498629	0	0	0	0	0	0	0.000490127	0.000352206	0.000474158	0	450	B4ETN4	Putative lipoprotein OS=Proteus mirabilis (strain HI4320) GN=PMI1102 PE=4 SV=1 - [B4ETN4_PROMH]	0.00530134	0.000751089	0	0.000945068	0.00084515	0.000493097	0.000677277	0	0.000328386	0.000368473	0.000100931	0	0.000497689	0.000294179	216	537	168	B4ETN4	Putative lipoprotein OS=Proteus mirabilis (strain HI4320) GN=PMI1102 PE=4 SV=1 - [B4ETN4_PROMH]	0.0178963	0.00246914	0.000860797	0.00148068	0.00167898	0.000592885	0.00378609	0.00115512	0.00113954	0.000739919	0.000767028
243	105	B4EU14	Putative preprotein translocase subunit OS=Proteus mirabilis (strain HI4320) GN=yajC PE=4 SV=1 - [B4EU14_PROMH]	0.0224832	0.00215983	0.00199452	0.00408163	0	0.00172563	0.00123609	0.0032538	0.00434783	0.00105027	0.000792463	0.00142248	0.000418673	158	B4EU14	Putative preprotein translocase subunit OS=Proteus mirabilis (strain HI4320) GN=yajC PE=4 SV=1 - [B4EU14_PROMH]	0.0145286	0.000450653	0.00102041	0.0014176	0.000751244	0.000493097	0.000677277	0.00136955	0.00164193	0.00250562	0.000681285	0.000692281	0.00158787	0.00123976	273	130	211	B4EU14	Putative preprotein translocase subunit OS=Proteus mirabilis (strain HI4320) GN=yajC PE=4 SV=1 - [B4EU14_PROMH]	0.0177219	0.0037037	0.000860797	0.00121147	0.00184688	0.000790514	0.00283956	0.00132013	0.000517974	0.000105703	0.000511352
351	168	B4EUK2	Fimbrial chaperone protein OS=Proteus mirabilis (strain HI4320) GN=mrpD PE=3 SV=1 - [B4EUK2_PROMH]	0.012852	0	0.000997258	0	0	0.00172563	0	0	0.00217391	0.00315082	0.0030818	0.00130394	0.000418673	137	B4EUK2	Fimbrial chaperone protein OS=Proteus mirabilis (strain HI4320) GN=mrpD PE=3 SV=1 - [B4EUK2_PROMH]	0.0118919	0.000901307	0	0	0.000281717	0.000493097	0.00011288	0	0.00433469	0.00267143	0.00105978	0	0.000545088	0.00149191	393	278	308	B4EUK2	Fimbrial chaperone protein OS=Proteus mirabilis (strain HI4320) GN=mrpD PE=3 SV=1 - [B4EUK2_PROMH]	0.0175917	0	0	0.000403823	0.000671592	0.000296443	0	0	0.000103595	0.0038053	0.00296584
1	563	B1VJ39	Bifunctional aspartokinase/homoserine dehydrogenase OS=Proteus mirabilis (strain HI4320) GN=thrA PE=4 SV=1 - [B1VJ39_PROMH]	0.000772315	0	0	0	0	0	0	0	0	0.000420109	0.000352206	0	0	463	B1VJ39	Bifunctional aspartokinase/homoserine dehydrogenase OS=Proteus mirabilis (strain HI4320) GN=thrA PE=4 SV=1 - [B1VJ39_PROMH]	0.00599875	0.00067598	0	0.000826934	0	0.00147929	0.000677277	0	0.000164193	0.000239508	0.000328026	0.000692281	0.00047399	0.000441269	1	179	1	B1VJ39	Bifunctional aspartokinase/homoserine dehydrogenase OS=Proteus mirabilis (strain HI4320) GN=thrA PE=4 SV=1 - [B1VJ39_PROMH]	0.0175634	0	0.00122971	0.000269215	0.000671592	0.00108696	0.000946522	0.00214521	0.00165752	0.000475662	0.0010227
976	150	B4EYI5	Quinone oxidoreductase OS=Proteus mirabilis (strain HI4320) GN=qor PE=4 SV=1 - [B4EYI5_PROMH]	0.0141087	0.00107991	0.000498629	0	0	0	0	0	0	0.00455118	0.00537114	0.00260787	0	106	B4EYI5	Quinone oxidoreductase OS=Proteus mirabilis (strain HI4320) GN=qor PE=4 SV=1 - [B4EYI5_PROMH]	0.0209366	0.00150218	0.00340136	0.00129947	0.00150249	0	0.000790157	0.000684775	0.00305399	0.00195291	0.00320456	0	0.00161157	0.00193318	1099	202	842	B4EYI5	Quinone oxidoreductase OS=Proteus mirabilis (strain HI4320) GN=qor PE=4 SV=1 - [B4EYI5_PROMH]	0.0175616	0	0	0.000403823	0.000503694	0.00108696	0	0	0.000310784	0.00243116	0.00161076
206	308	B4ETR2	D-lactate dehydrogenase OS=Proteus mirabilis (strain HI4320) GN=ldhA PE=3 SV=1 - [B4ETR2_PROMH]	0.00368489	0.00107991	0.000997258	0	0	0	0	0	0	0.000490127	0.000880514	0.000237079	0	366	B4ETR2	D-lactate dehydrogenase OS=Proteus mirabilis (strain HI4320) GN=ldhA PE=3 SV=1 - [B4ETR2_PROMH]	0.00567548	0.000375545	0.000680272	0.000118133	0.000281717	0	0.000225759	0.000913034	0.000755287	0.000884336	0.000681285	0	0.000402891	0.000357218	229	454	177	B4ETR2	D-lactate dehydrogenase OS=Proteus mirabilis (strain HI4320) GN=ldhA PE=3 SV=1 - [B4ETR2_PROMH]	0.0175419	0	0.00122971	0.00228833	0.00235057	0.00167984	0.00141978	0.000330033	0.00103595	0.000634216	0.00171303
329	339	B4EUF6	CTP synthase OS=Proteus mirabilis (strain HI4320) GN=pyrG PE=3 SV=1 - [PYRG_PROMH]	0.00290293	0	0.00149589	0	0	0.000862813	0	0	0	0.000280073	0.000264154	0	0	280	B4EUF6	CTP synthase OS=Proteus mirabilis (strain HI4320) GN=pyrG PE=3 SV=1 - [PYRG_PROMH]	0.0131119	0.00157729	0.00102041	0.000945068	0.00131468	0.00246548	0.00124168	0.000228258	0.000722448	0.000773794	0.000630819	0.000692281	0.000995379	0.000504308	369	132	287	B4EUF6	CTP synthase OS=Proteus mirabilis (strain HI4320) GN=pyrG PE=3 SV=1 - [PYRG_PROMH]	0.0175372	0	0.00282833	0.00107686	0.00134318	0.00128458	0.00141978	0.00165017	0.00227908	0.000475662	0.000409082
1109	177	B4EZD2	LysR-family transcriptional regulator OS=Proteus mirabilis (strain HI4320) GN=hexA PE=4 SV=1 - [B4EZD2_PROMH]	0.0116578	0.00107991	0.0017452	0	0	0	0.000618047	0	0	0.00168044	0.00123272	0.00237079	0.00293071	275	B4EZD2	LysR-family transcriptional regulator OS=Proteus mirabilis (strain HI4320) GN=hexA PE=4 SV=1 - [B4EZD2_PROMH]	0.00798445	0.00120174	0	0.000945068	0.00122077	0	0.000225759	0	0.00091948	0.000589557	0.000630819	0	0.00113758	0.00111368	1284	230	964	B4EZD2	LysR-family transcriptional regulator OS=Proteus mirabilis (strain HI4320) GN=hexA PE=4 SV=1 - [B4EZD2_PROMH]	0.0175363	0	0.000860797	0.000269215	0.000671592	0.0020751	0.000473261	0.000660066	0.00165752	0.00137413	0.00199427
753	445	B4EX36	Putative carbon-nitrogen hydrolase OS=Proteus mirabilis (strain HI4320) GN=PMI3637 PE=4 SV=1 - [B4EX36_PROMH]	0.001481	0	0.000498629	0	0	0	0	0	0	0.000630164	0.000352206	0	0	328	B4EX36	Putative carbon-nitrogen hydrolase OS=Proteus mirabilis (strain HI4320) GN=PMI3637 PE=4 SV=1 - [B4EX36_PROMH]	0.00735255	0.000901307	0.00102041	0.000708801	0.000375622	0	0.000790157	0	0.001018	0.000810642	0.000630819	0	0.000592487	0.000504308	853	422	655	B4EX36	Putative carbon-nitrogen hydrolase OS=Proteus mirabilis (strain HI4320) GN=PMI3637 PE=4 SV=1 - [B4EX36_PROMH]	0.0175201	0	0.00159862	0.00242294	0.00319006	0.00197628	0.000946522	0.0019802	0.00134673	0.000634216	0.000792596
1578	491	B4F1X1	Putative uroporphyrin-III C-methyltransferase OS=Proteus mirabilis (strain HI4320) GN=hemX PE=4 SV=1 - [B4F1X1_PROMH]	0.00110649	0	0	0	0	0	0	0	0	0.000490127	0.00061636	0	0	278	B4F1X1	Putative uroporphyrin-III C-methyltransferase OS=Proteus mirabilis (strain HI4320) GN=hemX PE=4 SV=1 - [B4F1X1_PROMH]	0.00850934	0.000826198	0.000340136	0.0010632	0.00112687	0	0.000451518	0.000456517	0.000558256	0.000313202	0.00045419	0	0.00146937	0.00144988	1809	178	1378	B4F1X1	Putative uroporphyrin-III C-methyltransferase OS=Proteus mirabilis (strain HI4320) GN=hemX PE=4 SV=1 - [B4F1X1_PROMH]	0.0174963	0	0.00122971	0.00148068	0.000671592	0.00167984	0.000473261	0.00132013	0.000828758	5.28513e-05	0.00127838
28	387	B4ESR2	Succinate--CoA ligase [ADP-forming] subunit alpha OS=Proteus mirabilis (strain HI4320) GN=sucD PE=3 SV=1 - [B4ESR2_PROMH]	0.00208571	0	0.000997258	0	0	0	0	0	0	0.000560146	0.000528309	0	0	338	B4ESR2	Succinate--CoA ligase [ADP-forming] subunit alpha OS=Proteus mirabilis (strain HI4320) GN=sucD PE=3 SV=1 - [B4ESR2_PROMH]	0.00913104	0.00202794	0.000340136	0.00153574	0.00103296	0	0.000451518	0.000913034	0.000295547	0.000460592	0.000378492	0.000346141	0.000592487	0.000756461	29	697	26	B4ESR2	Succinate--CoA ligase [ADP-forming] subunit alpha OS=Proteus mirabilis (strain HI4320) GN=sucD PE=3 SV=1 - [B4ESR2_PROMH]	0.01738	0.00246914	0.00233645	0.00255754	0.00184688	0	0.000473261	0.00148515	0.00103595	0.00163839	0.00132952
350	407	B4EUK1	Fimbrial outer membrane usher protein OS=Proteus mirabilis (strain HI4320) GN=mrpC PE=3 SV=1 - [B4EUK1_PROMH]	0.00185254	0	0.000498629	0	0	0	0	0	0	0.000910237	8.80514e-05	0.000355619	0	283	B4EUK1	Fimbrial outer membrane usher protein OS=Proteus mirabilis (strain HI4320) GN=mrpC PE=3 SV=1 - [B4EUK1_PROMH]	0.00891055	0.00277903	0.00102041	0	0.000281717	0	0	0	0.0027256	0.00090276	0.000176629	0.000346141	0.000236995	0.000441269	392	366	307	B4EUK1	Fimbrial outer membrane usher protein OS=Proteus mirabilis (strain HI4320) GN=mrpC PE=3 SV=1 - [B4EUK1_PROMH]	0.017281	0	0.00258239	0.00242294	0.00218267	0.000494071	0.00283956	0.00049505	0.000103595	0.000475662	0.00112497
683	408	B4EWL4	Glutathione S-transferase OS=Proteus mirabilis (strain HI4320) GN=gst PE=3 SV=1 - [B4EWL4_PROMH]	0.00185173	0	0	0	0	0	0	0	0	0.000910237	0.000704411	0.000237079	0	343	B4EWL4	Glutathione S-transferase OS=Proteus mirabilis (strain HI4320) GN=gst PE=3 SV=1 - [B4EWL4_PROMH]	0.00688158	0.000600871	0.000680272	0.0010632	0.000751244	0	0.000451518	0.000228258	0.000788126	0.00103173	0.000353259	0	0.000260694	0.00067241	770	490	593	B4EWL4	Glutathione S-transferase OS=Proteus mirabilis (strain HI4320) GN=gst PE=3 SV=1 - [B4EWL4_PROMH]	0.0172113	0.00123457	0.00233645	0.00148068	0.00117529	0.00118577	0.00189304	0.00132013	0.00124314	0.000634216	0.00145735
11	201	B4ESJ0	Glucosamine-6-phosphate deaminase OS=Proteus mirabilis (strain HI4320) GN=nagB PE=3 SV=1 - [NAGB_PROMH]	0.00923609	0.00215983	0.000997258	0	0	0.00258844	0	0	0	0.00175046	0.00105662	0.000474158	0.000209336	180	B4ESJ0	Glucosamine-6-phosphate deaminase OS=Proteus mirabilis (strain HI4320) GN=nagB PE=3 SV=1 - [NAGB_PROMH]	0.0188194	0.00262881	0.000680272	0.0024808	0.00225373	0.00147929	0.00259623	0.00114129	0.000853803	0.000607981	0.00100931	0	0.00165896	0.00142887	9	91	7	B4ESJ0	Glucosamine-6-phosphate deaminase OS=Proteus mirabilis (strain HI4320) GN=nagB PE=3 SV=1 - [NAGB_PROMH]	0.0171671	0	0.00122971	0.00134608	0.00117529	0.00197628	0.000473261	0.00165017	0.00258987	0.00126843	0.00135508
1320	312	B4F0I4	Putative chromate reductase (NADPH-dependent FMN reductase) OS=Proteus mirabilis (strain HI4320) GN=chrR PE=4 SV=1 - [B4F0I4_PROMH]	0.00348431	0	0	0	0	0	0	0	0	0.00133035	0.000968566	0.0011854	0	173	B4F0I4	Putative chromate reductase (NADPH-dependent FMN reductase) OS=Proteus mirabilis (strain HI4320) GN=chrR PE=4 SV=1 - [B4F0I4_PROMH]	0.0242094	0.00135196	0.0119048	0.00165387	0.000939055	0	0.00248335	0	0.000394063	0.000626405	0.000428957	0	0.00253585	0.00189115	1521	259	1158	B4F0I4	Putative chromate reductase (NADPH-dependent FMN reductase) OS=Proteus mirabilis (strain HI4320) GN=chrR PE=4 SV=1 - [B4F0I4_PROMH]	0.0171008	0	0.000983768	0.00201911	0.00251847	0.000494071	0	0	0.000828758	0.00295967	0.00227552
515	117	B4EVJ7	Putative heat shock protein OS=Proteus mirabilis (strain HI4320) GN=PMI0973 PE=3 SV=1 - [B4EVJ7_PROMH]	0.0205189	0	0	0	0	0	0	0	0	0.0046212	0.00167298	0.0142248	0	80	B4EVJ7	Putative heat shock protein OS=Proteus mirabilis (strain HI4320) GN=PMI0973 PE=3 SV=1 - [B4EVJ7_PROMH]	0.0186565	0.000150218	0	0.00307147	0.000281717	0	0.00011288	0	0.00361224	0.00289252	0.000176629	0	0.00348383	0.00487497	585	210	456	B4EVJ7	Putative heat shock protein OS=Proteus mirabilis (strain HI4320) GN=PMI0973 PE=3 SV=1 - [B4EVJ7_PROMH]	0.0169844	0	0.000245942	0.000269215	0.00251847	0.000197628	0	0	0	0.00126843	0.000690325
1286	564	B4F0A8	UDP-glucose 4-epimerase OS=Proteus mirabilis (strain HI4320) GN=galE PE=4 SV=1 - [B4F0A8_PROMH]	0.000772315	0	0	0	0	0	0	0	0	0.000420109	0.000352206	0	0	390	B4F0A8	UDP-glucose 4-epimerase OS=Proteus mirabilis (strain HI4320) GN=galE PE=4 SV=1 - [B4F0A8_PROMH]	0.0039379	0.000225327	0	0.000118133	0.000469528	0	0.000338639	0	0.000328386	0.000810642	0.000176629	0	0.00092428	0.000546333	1476	713	1119	B4F0A8	UDP-glucose 4-epimerase OS=Proteus mirabilis (strain HI4320) GN=galE PE=4 SV=1 - [B4F0A8_PROMH]	0.0168639	0	0.000368913	0.000269215	0.00117529	0.00108696	0.000473261	0.00049505	0.000828758	0.00301253	0.00117611
1676	92	B4F2D6	2,3,4,5-tetrahydropyridine-2,6-dicarboxylate N-succinyltransferase OS=Proteus mirabilis (strain HI4320) GN=dapD PE=3 SV=1 - [DAPD_PROMH]	0.0257037	0	0	0	0	0	0.00247219	0.0010846	0	0.00203053	0.00202518	0.00343765	0.0146535	224	B4F2D6	2,3,4,5-tetrahydropyridine-2,6-dicarboxylate N-succinyltransferase OS=Proteus mirabilis (strain HI4320) GN=dapD PE=3 SV=1 - [DAPD_PROMH]	0.00780823	0.000901307	0	0	9.39055e-05	0	0	0.000456517	0.00108367	0.000571134	0.0013121	0	0.00154047	0.00184913	1914	187	1469	B4F2D6	2,3,4,5-tetrahydropyridine-2,6-dicarboxylate N-succinyltransferase OS=Proteus mirabilis (strain HI4320) GN=dapD PE=3 SV=1 - [DAPD_PROMH]	0.0168177	0	0.000491884	0.000134608	0	0.000592885	0	0.000825083	0.00134673	0.0020612	0.00120168
1142	291	B4EZI4	Glutamine synthetase OS=Proteus mirabilis (strain HI4320) GN=glnA PE=3 SV=1 - [B4EZI4_PROMH]	0.00414841	0	0	0	0	0	0	0.0021692	0	0.000560146	0.000352206	0.00106686	0	277	B4EZI4	Glutamine synthetase OS=Proteus mirabilis (strain HI4320) GN=glnA PE=3 SV=1 - [B4EZI4_PROMH]	0.00885741	0.00112663	0.000340136	0.000472534	0.000281717	0	0.000451518	0.00182607	0.000820964	0.000939607	0.000933613	0	0.000782083	0.000882538	1323	207	999	B4EZI4	Glutamine synthetase OS=Proteus mirabilis (strain HI4320) GN=glnA PE=3 SV=1 - [B4EZI4_PROMH]	0.0167503	0	0.000491884	0.00053843	0.000167898	0.000296443	0.000946522	0.000660066	0.00300425	0.000739919	0.00222438
1438	318	B4F183	Phosphoenolpyruvate carboxylase OS=Proteus mirabilis (strain HI4320) GN=ppc PE=3 SV=1 - [CAPP_PROMH]	0.00329909	0	0.00149589	0	0	0	0	0	0	0.000980255	0.000704411	0.00011854	0	340	B4F183	Phosphoenolpyruvate carboxylase OS=Proteus mirabilis (strain HI4320) GN=ppc PE=3 SV=1 - [CAPP_PROMH]	0.00791362	0.00150218	0	0.000708801	0.000563433	0.000493097	0.000677277	0.000684775	0.000131354	0.000128966	0.00073175	0.000346141	0.000853182	0.00109267	1650	93	1247	B4F183	Phosphoenolpyruvate carboxylase OS=Proteus mirabilis (strain HI4320) GN=ppc PE=3 SV=1 - [CAPP_PROMH]	0.0166652	0	0.00147565	0.00121147	0	0.00187747	0.00141978	0.00181518	0.00186471	0.000158554	0.00074146
1749	605	B4F2U9	Threonine synthase OS=Proteus mirabilis (strain HI4320) GN=thrC PE=4 SV=1 - [B4F2U9_PROMH]	0.000623237	0	0	0	0	0	0	0	0	0.000210055	0.000176103	0.000237079	0	391	B4F2U9	Threonine synthase OS=Proteus mirabilis (strain HI4320) GN=thrC PE=4 SV=1 - [B4F2U9_PROMH]	0.00620074	0.00157729	0	0	0.000563433	0.000986193	0.000790157	0	9.85157e-05	0.000221084	0.000151397	0	0.00116128	0.000651397	1992	262	1532	B4F2U9	Threonine synthase OS=Proteus mirabilis (strain HI4320) GN=thrC PE=4 SV=1 - [B4F2U9_PROMH]	0.0165714	0	0.00122971	0.00053843	0.000167898	0.00158103	0.000946522	0.00132013	0.00455817	0.000528513	0.00107384
1410	191	B4F139	Protein-export protein SecB OS=Proteus mirabilis (strain HI4320) GN=secB PE=3 SV=1 - [SECB_PROMH]	0.0102595	0.00323974	0.00274246	0	0	0	0	0	0	0.00147038	0.00105662	0.00154101	0.000209336	192	B4F139	Protein-export protein SecB OS=Proteus mirabilis (strain HI4320) GN=secB PE=3 SV=1 - [SECB_PROMH]	0.0137561	0.00142707	0.00170068	0.00153574	0.000751244	0.000493097	0.00158031	0.000228258	0.000788126	0.000644828	0.000529888	0	0.00222775	0.00184913	1623	166	1227	B4F139	Protein-export protein SecB OS=Proteus mirabilis (strain HI4320) GN=secB PE=3 SV=1 - [SECB_PROMH]	0.0163993	0	0.000860797	0.0017499	0.00235057	0.00187747	0	0.000165017	0.000621568	0.00100418	0.00219881
1682	463	B4F2E5	Putative amino acid decarboxylase OS=Proteus mirabilis (strain HI4320) GN=PMI2297 PE=4 SV=1 - [B4F2E5_PROMH]	0.00134145	0	0	0	0	0	0	0	0	0.000840218	0.000264154	0.000237079	0	265	B4F2E5	Putative amino acid decarboxylase OS=Proteus mirabilis (strain HI4320) GN=PMI2297 PE=4 SV=1 - [B4F2E5_PROMH]	0.0194281	0.00187772	0.00442177	0.0021264	0.00187811	0.00197239	0.00248335	0.00159781	0.000591094	0.000405321	0.000630819	0	0.000497689	0.000945577	1921	291	1474	B4F2E5	Putative amino acid decarboxylase OS=Proteus mirabilis (strain HI4320) GN=PMI2297 PE=4 SV=1 - [B4F2E5_PROMH]	0.0162792	0.00123457	0.00196754	0.00188451	0.00201478	0.000790514	0.00141978	0.000990099	0.00124314	0.000475662	0.000562487
979	428	B4EYI8	Aminotransferase OS=Proteus mirabilis (strain HI4320) GN=tyrB PE=3 SV=1 - [B4EYI8_PROMH]	0.00162359	0	0	0	0	0	0	0	0	0.000560146	0.000352206	0.000711238	0	394	B4EYI8	Aminotransferase OS=Proteus mirabilis (strain HI4320) GN=tyrB PE=3 SV=1 - [B4EYI8_PROMH]	0.00514366	0.000976416	0	0.0003544	0.000469528	0	0.000564398	0.000228258	0.000492578	0.000165813	0.000529888	0	0.000710985	0.000651397	1102	261	845	B4EYI8	Aminotransferase OS=Proteus mirabilis (strain HI4320) GN=tyrB PE=3 SV=1 - [B4EYI8_PROMH]	0.0162594	0	0.00135268	0.000673038	0.00100739	0.00108696	0.000946522	0.00231023	0.00155392	0.000581365	0.00127838
941	221	B4EY80	Putative peroxiredoxin (Bacterioferritin comigratory protein) OS=Proteus mirabilis (strain HI4320) GN=bcp PE=4 SV=1 - [B4EY80_PROMH]	0.00807535	0	0	0	0	0	0	0	0	0.00420109	0.00387426	0	0	147	B4EY80	Putative peroxiredoxin (Bacterioferritin comigratory protein) OS=Proteus mirabilis (strain HI4320) GN=bcp PE=4 SV=1 - [B4EY80_PROMH]	0.00961448	0	0	0	0	0	0	0	0.0018718	0.00180552	0.00237188	0	0.00142197	0.00214331	1054	157	814	B4EY80	Putative peroxiredoxin (Bacterioferritin comigratory protein) OS=Proteus mirabilis (strain HI4320) GN=bcp PE=4 SV=1 - [B4EY80_PROMH]	0.016237	0	0	0	0	0	0	0.000165017	0.000517974	0.00258972	0.00204541
224	184	B4ETV2	Putative exported L-asparaginase OS=Proteus mirabilis (strain HI4320) GN=PMI1222 PE=4 SV=1 - [B4ETV2_PROMH]	0.0106841	0	0	0	0	0	0	0	0	0.00406106	0.00501893	0.0011854	0.000418673	443	B4ETV2	Putative exported L-asparaginase OS=Proteus mirabilis (strain HI4320) GN=PMI1222 PE=4 SV=1 - [B4ETV2_PROMH]	0.00278392	0.000150218	0	0.000118133	0.000187811	0	0	0	0.000558256	0.000626405	0.000504655	0	7.10985e-05	0.000567346	249	882	193	B4ETV2	Putative exported L-asparaginase OS=Proteus mirabilis (strain HI4320) GN=PMI1222 PE=4 SV=1 - [B4ETV2_PROMH]	0.0161974	0	0	0.00121147	0.00117529	0.00177866	0	0	0.000103595	0.000951324	0.00296584
972	251	B4EYH9	Putrescine-binding periplasmic protein OS=Proteus mirabilis (strain HI4320) GN=potD PE=3 SV=1 - [B4EYH9_PROMH]	0.0061057	0	0	0	0	0	0	0	0	0.00175046	0.00316985	0.0011854	0	94	B4EYH9	Putrescine-binding periplasmic protein OS=Proteus mirabilis (strain HI4320) GN=potD PE=3 SV=1 - [B4EYH9_PROMH]	0.0202708	0.000525762	0	0.000472534	0.00150249	0.00295858	0.000225759	0	0.00243005	0.00300306	0.00328026	0.0017307	0.00187226	0.00226938	1094	214	840	B4EYH9	Putrescine-binding periplasmic protein OS=Proteus mirabilis (strain HI4320) GN=potD PE=3 SV=1 - [B4EYH9_PROMH]	0.0161316	0	0	0	0	0	0	0	0	0.00348819	0.00155962
1227	206	B4EZY4	Putative N-acetylneuraminate lyase OS=Proteus mirabilis (strain HI4320) GN=PMI2973 PE=3 SV=1 - [B4EZY4_PROMH]	0.00916167	0.00107991	0.00149589	0	0	0	0	0	0	0.00245064	0.00140882	0.00272641	0	176	B4EZY4	Putative N-acetylneuraminate lyase OS=Proteus mirabilis (strain HI4320) GN=PMI2973 PE=3 SV=1 - [B4EZY4_PROMH]	0.0151373	0.00142707	0.00170068	0.00118133	0.00084515	0.000986193	0.0011288	0.000684775	0.00131354	0.000792218	0.0016149	0	0.00236995	0.00109267	1410	326	1072	B4EZY4	Putative N-acetylneuraminate lyase OS=Proteus mirabilis (strain HI4320) GN=PMI2973 PE=3 SV=1 - [B4EZY4_PROMH]	0.0160762	0	0.000368913	0.000807646	0.00201478	0.000296443	0	0.000165017	0.000207189	0.00153269	0.00148292
1301	310	B4F0E1	ATP synthase subunit a OS=Proteus mirabilis (strain HI4320) GN=atpB PE=3 SV=1 - [ATP6_PROMH]	0.0036719	0	0.000997258	0	0	0	0.00123609	0	0	0.000910237	0.000528309	0	0	475	B4F0E1	ATP synthase subunit a OS=Proteus mirabilis (strain HI4320) GN=atpB PE=3 SV=1 - [ATP6_PROMH]	0.00431287	0.000450653	0.000680272	0	0	0	0	0.00114129	0.000426901	0.000110542	0.000403724	0	0.000616187	0.000483295	1496	277	1136	B4F0E1	ATP synthase subunit a OS=Proteus mirabilis (strain HI4320) GN=atpB PE=3 SV=1 - [ATP6_PROMH]	0.0160424	0.00617284	0.00110674	0.00134608	0.00167898	0.000494071	0.000946522	0.00132013	0.000725163	0.000158554	0.00010227
1108	813	B4EZC8	NADH-quinone oxidoreductase subunit C/D OS=Proteus mirabilis (strain HI4320) GN=nuoC PE=3 SV=1 - [NUOCD_PROMH]	0.00015807	0	0	0	0	0	0	0	0	7.00182e-05	8.80514e-05	0	0	998	B4EZC8	NADH-quinone oxidoreductase subunit C/D OS=Proteus mirabilis (strain HI4320) GN=nuoC PE=3 SV=1 - [NUOCD_PROMH]	0.00104902	7.51089e-05	0	0	0	0	0.00011288	0.000684775	0	1.84237e-05	0	0	9.4798e-05	6.30385e-05	1281	513	962	B4EZC8	NADH-quinone oxidoreductase subunit C/D OS=Proteus mirabilis (strain HI4320) GN=nuoC PE=3 SV=1 - [NUOCD_PROMH]	0.015821	0.00123457	0.00282833	0.00242294	0.00117529	0.00118577	0.00189304	0.00231023	0.000414379	0	0.000409082
1314	236	B4F0H2	Universal stress protein OS=Proteus mirabilis (strain HI4320) GN=PMI1954 PE=3 SV=1 - [B4F0H2_PROMH]	0.00697733	0.00431965	0.000249314	0	0	0	0	0	0	0.00105027	0.000528309	0.000829777	0	422	B4F0H2	Universal stress protein OS=Proteus mirabilis (strain HI4320) GN=PMI1954 PE=3 SV=1 - [B4F0H2_PROMH]	0.00624597	0.000976416	0	0.00118133	0.00103296	0	0.00135455	0.000228258	0	0.000257931	7.56983e-05	0	0.000592487	0.000546333	1513	747	1151	B4F0H2	Universal stress protein OS=Proteus mirabilis (strain HI4320) GN=PMI1954 PE=3 SV=1 - [B4F0H2_PROMH]	0.0156987	0	0.000491884	0.00228833	0.00167898	0.000889328	0.00283956	0.00049505	0.000932353	0.000475662	0.00074146
1534	446	B4F1P1	Copper-transporting P-type ATPase OS=Proteus mirabilis (strain HI4320) GN=copA PE=3 SV=1 - [B4F1P1_PROMH]	0.00147461	0	0	0	0	0	0	0	0	0.0007702	0.000704411	0	0	210	B4F1P1	Copper-transporting P-type ATPase OS=Proteus mirabilis (strain HI4320) GN=copA PE=3 SV=1 - [B4F1P1_PROMH]	0.00793183	0.000225327	0	0.000472534	0.000281717	0	0.000225759	0	0.000820964	0.00119754	0.00194292	0	0.00177746	0.000987602	1756	433	1333	B4F1P1	Copper-transporting P-type ATPase OS=Proteus mirabilis (strain HI4320) GN=copA PE=3 SV=1 - [B4F1P1_PROMH]	0.0155118	0	0.000368913	0.000269215	0.000167898	0.00148221	0.000946522	0.000330033	0.0019683	0.00158554	0.0017386
437	628	B4EV21	Putative metal resistance protein OS=Proteus mirabilis (strain HI4320) GN=PMI0440 PE=4 SV=1 - [B4EV21_PROMH]	0.00054742	0	0.000249314	0	0	0	0	0	0	0.000210055	8.80514e-05	0	0	240	B4EV21	Putative metal resistance protein OS=Proteus mirabilis (strain HI4320) GN=PMI0440 PE=4 SV=1 - [B4EV21_PROMH]	0.0112086	0.00105152	0.00170068	0.000118133	0.000657339	0.000493097	0.00101592	0.000456517	0.00111651	0.000810642	0.000832681	0.000346141	0.00151677	0.00109267	501	244	396	B4EV21	Putative metal resistance protein OS=Proteus mirabilis (strain HI4320) GN=PMI0440 PE=4 SV=1 - [B4EV21_PROMH]	0.0154744	0.00246914	0.00159862	0.000807646	0.00083949	0.000395257	0.000946522	0.00115512	0.000725163	0.00126843	0.00107384
615	241	B4EW71	Tellurite resistance protein OS=Proteus mirabilis (strain HI4320) GN=terE PE=4 SV=1 - [B4EW71_PROMH]	0.00671158	0	0.00124657	0	0	0	0	0	0	0.00175046	0.00220129	0.00130394	0.000209336	83	B4EW71	Tellurite resistance protein OS=Proteus mirabilis (strain HI4320) GN=terE PE=4 SV=1 - [B4EW71_PROMH]	0.0293875	0.000976416	0.00612245	0.00271707	0.00178421	0	0.00158031	0.000913034	0.00361224	0.00403478	0.00272514	0.00207684	0.00118497	0.00166001	688	186	529	B4EW71	Tellurite resistance protein OS=Proteus mirabilis (strain HI4320) GN=terE PE=4 SV=1 - [B4EW71_PROMH]	0.0154577	0	0.000245942	0.00053843	0.00134318	0.000494071	0	0	0.000932353	0.00269542	0.00153406
180	69	B4ETK9	50S ribosomal protein L20 OS=Proteus mirabilis (strain HI4320) GN=rplT PE=3 SV=1 - [RL20_PROMH]	0.0350208	0	0.00249314	0.0122449	0.00690846	0.000862813	0.00185414	0.00542299	0.00217391	0.000350091	0.000352206	0.000474158	0.00188403	406	B4ETK9	50S ribosomal protein L20 OS=Proteus mirabilis (strain HI4320) GN=rplT PE=3 SV=1 - [RL20_PROMH]	0.00728719	0.000525762	0	0.000118133	0.000281717	0.000493097	0.000225759	0.00159781	0.000558256	0.000386897	0.000580354	0.0017307	0.000284394	0.000504308	199	313	154	B4ETK9	50S ribosomal protein L20 OS=Proteus mirabilis (strain HI4320) GN=rplT PE=3 SV=1 - [RL20_PROMH]	0.0153829	0.00123457	0.00110674	0.00161529	0.00151108	0.00148221	0.00189304	0.00313531	0.000725163	0.000158554	0.000434649
1630		B4F277	30S ribosomal protein S18 OS=Proteus mirabilis (strain HI4320) GN=rpsR PE=3 SV=1 - [RS18_PROMH]	0.0220936	0.00107991	0.000747943	0.00680272	0	0.00258844	0.00185414	0	0.00217391	0.000280073	0.000440257	0.000474158	0.00565208	269	B4F277	30S ribosomal protein S18 OS=Proteus mirabilis (strain HI4320) GN=rpsR PE=3 SV=1 - [RS18_PROMH]	0.0113015	0.00112663	0	0.000945068	0.00103296	0.00197239	0.00146743	0	0.000394063	0.00130808	0.000807449	0.000692281	0.00111388	0.000441269	1868	1557	1427	B4F277	30S ribosomal protein S18 OS=Proteus mirabilis (strain HI4320) GN=rpsR PE=3 SV=1 - [RS18_PROMH]	0.0153147	0	0.000737826	0.000942253	0.000335796	0.00128458	0	0.00165017	0.00113954	0.000528513	0.00158519
657	269	B4EWG2	Nitrite extrusion protein (MFS-family transporter) OS=Proteus mirabilis (strain HI4320) GN=narK PE=4 SV=1 - [B4EWG2_PROMH]	0.00526715	0.00107991	0.000747943	0	0	0	0.000618047	0.0010846	0	0.00112029	0.00061636	0	0	568	B4EWG2	Nitrite extrusion protein (MFS-family transporter) OS=Proteus mirabilis (strain HI4320) GN=narK PE=4 SV=1 - [B4EWG2_PROMH]	0.00288047	0.000600871	0.000680272	0	0	0	0.000338639	0	0.000295547	0.000110542	0.000252328	0	0.000308093	0.000294179	738	407	570	B4EWG2	Nitrite extrusion protein (MFS-family transporter) OS=Proteus mirabilis (strain HI4320) GN=narK PE=4 SV=1 - [B4EWG2_PROMH]	0.0153039	0.00123457	0.000737826	0.00228833	0.00167898	0.0006917	0.00473261	0.00049505	0.000725163	0.000317108	0.000281244
724	63	B4EWY9	Glycerophosphoryl diester phosphodiesterase OS=Proteus mirabilis (strain HI4320) GN=glpQ PE=4 SV=1 - [B4EWY9_PROMH]	0.0364987	0.00539957	0.000997258	0	0	0	0.00185414	0.0021692	0	0.00637166	0.0113586	0.00604552	0.0023027	99	B4EWY9	Glycerophosphoryl diester phosphodiesterase OS=Proteus mirabilis (strain HI4320) GN=glpQ PE=4 SV=1 - [B4EWY9_PROMH]	0.0162922	0.000450653	0	0.000945068	0.000939055	0	0.000564398	0.000456517	0.00246289	0.00246877	0.00363352	0	0.00130347	0.00306787	821	296	632	B4EWY9	Glycerophosphoryl diester phosphodiesterase OS=Proteus mirabilis (strain HI4320) GN=glpQ PE=4 SV=1 - [B4EWY9_PROMH]	0.0152679	0	0	0.000269215	0.000335796	0.000296443	0	0	0	0.00200835	0.00242892
1623	344	B4F268	HflK protein (Putative regulator of FtsH protease) OS=Proteus mirabilis (strain HI4320) GN=hflK PE=4 SV=1 - [B4F268_PROMH]	0.00280006	0	0	0	0	0	0	0	0	0.00147038	0.000792463	0.00011854	0.000418673	250	B4F268	HflK protein (Putative regulator of FtsH protease) OS=Proteus mirabilis (strain HI4320) GN=hflK PE=4 SV=1 - [B4F268_PROMH]	0.0200339	0.00247859	0.00306122	0.00189014	0.000751244	0.00690335	0.00101592	0	0.000985157	0.000423744	0.000706518	0	0.00120867	0.000609372	1861	221	1420	B4F268	HflK protein (Putative regulator of FtsH protease) OS=Proteus mirabilis (strain HI4320) GN=hflK PE=4 SV=1 - [B4F268_PROMH]	0.0152187	0	0.000860797	0.00215372	0.000671592	0.0013834	0.000473261	0.00132013	0.00290065	0.000211405	0.0010227
1174	134	B4EZQ7	Glutamate--tRNA ligase OS=Proteus mirabilis (strain HI4320) GN=gltX PE=3 SV=1 - [SYE_PROMH]	0.0180734	0	0.00124657	0	0.0103627	0.00431406	0.000618047	0	0	0.000140036	8.80514e-05	0.00130394	0	225	B4EZQ7	Glutamate--tRNA ligase OS=Proteus mirabilis (strain HI4320) GN=gltX PE=3 SV=1 - [SYE_PROMH]	0.0159726	0.00112663	0.000680272	0.00153574	0.00150249	0.00197239	0.00237047	0.00228258	0.000426901	0.001087	0.000933613	0	0.00125607	0.000798487	1361	323	1029	B4EZQ7	Glutamate--tRNA ligase OS=Proteus mirabilis (strain HI4320) GN=gltX PE=3 SV=1 - [SYE_PROMH]	0.0150561	0	0.00135268	0.00201911	0.00100739	0.00148221	0	0.00181518	0.00269346	0.000687067	0.00125281
817	306	B4EXJ7	Probable sigma(54) modulation protein OS=Proteus mirabilis (strain HI4320) GN=PMI3647 PE=4 SV=1 - [B4EXJ7_PROMH]	0.00372983	0	0.000249314	0	0	0	0.000618047	0	0	0.00189049	0.00061636	0.000355619	0	186	B4EXJ7	Probable sigma(54) modulation protein OS=Proteus mirabilis (strain HI4320) GN=PMI3647 PE=4 SV=1 - [B4EXJ7_PROMH]	0.00773557	7.51089e-05	0	0	0	0	0	0	0.00111651	0.0017134	0.00143827	0	0.00156417	0.00182812	922	390	710	B4EXJ7	Probable sigma(54) modulation protein OS=Proteus mirabilis (strain HI4320) GN=PMI3647 PE=4 SV=1 - [B4EXJ7_PROMH]	0.0150534	0	0.000122971	0.000134608	0	0	0	0	0	0.00343534	0.00107384
94	245	B4ET11	Serine transporter OS=Proteus mirabilis (strain HI4320) GN=sdaC PE=4 SV=1 - [B4ET11_PROMH]	0.00653797	0	0.00149589	0	0	0	0.00247219	0	0	0.00133035	0.000528309	0.000711238	0	279	B4ET11	Serine transporter OS=Proteus mirabilis (strain HI4320) GN=sdaC PE=4 SV=1 - [B4ET11_PROMH]	0.0117855	0.00105152	0.00136054	0	9.39055e-05	0.000493097	0.000225759	0.00296736	0.0012807	0.000368473	0.00143827	0.00103842	0.000710985	0.000756461	104	355	84	B4ET11	Serine transporter OS=Proteus mirabilis (strain HI4320) GN=sdaC PE=4 SV=1 - [B4ET11_PROMH]	0.0150498	0.00123457	0.00159862	0.00134608	0.00134318	0.000988142	0.00331283	0.00115512	0	0.00121558	0.000281244
1668	169	B4F2C5	ATP-dependent RNA helicase DeaD OS=Proteus mirabilis (strain HI4320) GN=deaD PE=3 SV=1 - [B4F2C5_PROMH]	0.0127431	0	0.000747943	0	0.00345423	0.00172563	0.00247219	0.0021692	0.00217391	0	0	0	0	297	B4F2C5	ATP-dependent RNA helicase DeaD OS=Proteus mirabilis (strain HI4320) GN=deaD PE=3 SV=1 - [B4F2C5_PROMH]	0.0130245	0.000826198	0.000340136	0.00118133	0.000939055	0.00493097	0.000451518	0.000684775	0.000492578	0.00020266	0.000782216	0	0.000995379	0.00119773	1905	180	1460	B4F2C5	ATP-dependent RNA helicase DeaD OS=Proteus mirabilis (strain HI4320) GN=deaD PE=3 SV=1 - [B4F2C5_PROMH]	0.0149926	0	0.00233645	0.000807646	0.000503694	0.00158103	0.00283956	0.00181518	0.00124314	0.000211405	0.000613622
626	143	B4EWA1	Purine nucleoside phosphorylase DeoD-type OS=Proteus mirabilis (strain HI4320) GN=deoD PE=3 SV=1 - [DEOD_PROMH]	0.0160717	0.00215983	0.000997258	0.00272109	0	0	0.000618047	0.0032538	0	0.00245064	0.00114467	0.00272641	0	151	B4EWA1	Purine nucleoside phosphorylase DeoD-type OS=Proteus mirabilis (strain HI4320) GN=deoD PE=3 SV=1 - [DEOD_PROMH]	0.0194824	0.00247859	0.00238095	0.0021264	0.00084515	0.000493097	0.00146743	0.0027391	0.000788126	0.00103173	0.000958845	0	0.00177746	0.00239546	702	160	541	B4EWA1	Purine nucleoside phosphorylase DeoD-type OS=Proteus mirabilis (strain HI4320) GN=deoD PE=3 SV=1 - [DEOD_PROMH]	0.0149902	0.00123457	0.00135268	0.000673038	0.00218267	0.000592885	0.000473261	0.00049505	0.000621568	0.00110988	0.000894866
1621		B4F266	RNA-binding protein Hfq OS=Proteus mirabilis (strain HI4320) GN=hfq PE=3 SV=1 - [HFQ_PROMH]	0	0	0	0	0	0	0	0	0	0	0	0	0	184	B4F266	RNA-binding protein Hfq OS=Proteus mirabilis (strain HI4320) GN=hfq PE=3 SV=1 - [HFQ_PROMH]	0.0102509	0.000225327	0.000680272	0.0003544	0.000375622	0.000493097	0.000338639	0.000228258	0.00174044	0.00175025	0.00126164	0	0.00118497	0.00161799	1859	191	1418	B4F266	RNA-binding protein Hfq OS=Proteus mirabilis (strain HI4320) GN=hfq PE=3 SV=1 - [HFQ_PROMH]	0.0149509	0	0.000491884	0.000403823	0.000335796	0.000592885	0	0.000660066	0.000621568	0.00153269	0.000562487
449	477	B4EV71	Glutamine--tRNA ligase OS=Proteus mirabilis (strain HI4320) GN=glnS PE=3 SV=1 - [SYQ_PROMH]	0.00120353	0	0	0	0	0	0	0	0	0.000350091	0.00061636	0.000237079	0	316	B4EV71	Glutamine--tRNA ligase OS=Proteus mirabilis (strain HI4320) GN=glnS PE=3 SV=1 - [SYQ_PROMH]	0.00716777	0.000751089	0.000340136	0.000236267	0.000563433	0.000493097	0.000564398	0.000456517	0.000656771	0.000939607	0.00100931	0	0.000568788	0.000588359	518	269	408	B4EV71	Glutamine--tRNA ligase OS=Proteus mirabilis (strain HI4320) GN=glnS PE=3 SV=1 - [SYQ_PROMH]	0.0149122	0	0.00135268	0.000942253	0.00151108	0.0006917	0.000946522	0.000990099	0.00165752	0.000422811	0.000843731
347	273	B4EUI6	Putative lipoprotein OS=Proteus mirabilis (strain HI4320) GN=PMI0250 PE=4 SV=1 - [B4EUI6_PROMH]	0.00507472	0	0.00124657	0	0	0	0.000618047	0.0010846	0	0.00112029	0.000440257	0.000355619	0.000209336	232	B4EUI6	Putative lipoprotein OS=Proteus mirabilis (strain HI4320) GN=PMI0250 PE=4 SV=1 - [B4EUI6_PROMH]	0.0151593	0.000525762	0.00272109	0.000708801	0.000187811	0.000986193	0.00011288	0.000913034	0.00151057	0.0014002	0.00113547	0.00346141	0.000592487	0.000903551	388	201	303	B4EUI6	Putative lipoprotein OS=Proteus mirabilis (strain HI4320) GN=PMI0250 PE=4 SV=1 - [B4EUI6_PROMH]	0.0146352	0	0.000860797	0.000403823	0	0.000494071	0.0023663	0.00115512	0.000310784	0.00354104	0.000562487
182	271	B4ETL1	Phenylalanine--tRNA ligase beta subunit OS=Proteus mirabilis (strain HI4320) GN=pheT PE=3 SV=1 - [B4ETL1_PROMH]	0.00512805	0	0.0017452	0	0	0	0.00185414	0	0	0.000560146	0.000968566	0	0	321	B4ETL1	Phenylalanine--tRNA ligase beta subunit OS=Proteus mirabilis (strain HI4320) GN=pheT PE=3 SV=1 - [B4ETL1_PROMH]	0.00985374	0.000976416	0	0.000708801	0.000657339	0.00197239	0.00135455	0.000228258	0.000295547	0.000368473	0.000832681	0.000692281	0.000758384	0.00100862	201	139	156	B4ETL1	Phenylalanine--tRNA ligase beta subunit OS=Proteus mirabilis (strain HI4320) GN=pheT PE=3 SV=1 - [B4ETL1_PROMH]	0.0146087	0	0.00209051	0.00053843	0.000335796	0.0013834	0.000473261	0.00165017	0.00227908	0	0.000869298
244	364	B4EU15	Protein translocase subunit SecD OS=Proteus mirabilis (strain HI4320) GN=secD PE=3 SV=1 - [B4EU15_PROMH]	0.00232545	0	0.000498629	0	0	0	0	0	0	0.0007702	0.00105662	0	0	255	B4EU15	Protein translocase subunit SecD OS=Proteus mirabilis (strain HI4320) GN=secD PE=3 SV=1 - [B4EU15_PROMH]	0.0105442	0.000826198	0	0.000708801	0.000469528	0.00197239	0.000451518	0.000684775	0.000853803	0.000736947	0.00136257	0.000346141	0.00156417	0.000567346	274	167	212	B4EU15	Protein translocase subunit SecD OS=Proteus mirabilis (strain HI4320) GN=secD PE=3 SV=1 - [B4EU15_PROMH]	0.014582	0	0.00110674	0.000942253	0.000503694	0.00128458	0.00189304	0.000825083	0.000725163	5.28513e-05	0.00104827
882	289	B4EXW0	Uncharacterized protein OS=Proteus mirabilis (strain HI4320) GN=PMI1527 PE=4 SV=1 - [B4EXW0_PROMH]	0.00417237	0	0.000249314	0	0	0	0	0	0	0.00161042	0.00105662	0	0.00125602	213	B4EXW0	Uncharacterized protein OS=Proteus mirabilis (strain HI4320) GN=PMI1527 PE=4 SV=1 - [B4EXW0_PROMH]	0.0178601	0.00142707	0.00136054	0.0024808	0.000563433	0	0.0038379	0.00365213	0.000558256	0.000405321	0.000756983	0	0.000758384	0.00205926	999	1032	770	B4EXW0	Uncharacterized protein OS=Proteus mirabilis (strain HI4320) GN=PMI1527 PE=4 SV=1 - [B4EXW0_PROMH]	0.014571	0	0.000614855	0.00309598	0.00285426	0.00108696	0	0.000990099	0	0.000528513	0.00107384
616	262	B4EW72	Tellurite resistance protein OS=Proteus mirabilis (strain HI4320) GN=terD PE=4 SV=1 - [B4EW72_PROMH]	0.00556153	0	0	0	0	0	0	0	0	0.00168044	0.00316985	0.000711238	0	123	B4EW72	Tellurite resistance protein OS=Proteus mirabilis (strain HI4320) GN=terD PE=4 SV=1 - [B4EW72_PROMH]	0.0146244	0.000375545	0.000340136	0.000236267	9.39055e-05	0	0	0	0.00380927	0.00235823	0.00204385	0.00207684	0.00177746	0.00151292	689	219	530	B4EW72	Tellurite resistance protein OS=Proteus mirabilis (strain HI4320) GN=terD PE=4 SV=1 - [B4EW72_PROMH]	0.0145266	0	0.000368913	0.000673038	0.000335796	0.000296443	0	0	0.000103595	0.00190265	0.00074146
1489	133	B4F1I9	50S ribosomal protein L22 OS=Proteus mirabilis (strain HI4320) GN=rplV PE=3 SV=1 - [RL22_PROMH]	0.0180957	0.00107991	0.00398903	0	0	0.00172563	0	0	0	0.000980255	0.000880514	0.00106686	0.00837346	183	B4F1I9	50S ribosomal protein L22 OS=Proteus mirabilis (strain HI4320) GN=rplV PE=3 SV=1 - [RL22_PROMH]	0.0244873	0.000150218	0	0.0014176	0.00103296	0.00197239	0.000225759	0.000684775	0.000886641	0.00130808	0.00121117	0.0128072	0.00144567	0.00134482	1711	206	1294	B4F1I9	50S ribosomal protein L22 OS=Proteus mirabilis (strain HI4320) GN=rplV PE=3 SV=1 - [RL22_PROMH]	0.014492	0	0.000368913	0.000269215	0.000167898	0.00108696	0	0.000660066	0.00124314	0.000687067	0.00176416
253	78	B4EU27	D-ribose ABC transporter, substrate-binding periplasmic protein OS=Proteus mirabilis (strain HI4320) GN=rbsB PE=4 SV=1 - [B4EU27_PROMH]	0.0303092	0.00107991	0	0	0	0	0	0	0	0.00686178	0.0124153	0.00723092	0.00272137	71	B4EU27	D-ribose ABC transporter, substrate-binding periplasmic protein OS=Proteus mirabilis (strain HI4320) GN=rbsB PE=4 SV=1 - [B4EU27_PROMH]	0.0174416	0	0	0	0	0	0	0	0.00334953	0.00407163	0.00497086	0	0.00154047	0.00350914	284	481	222	B4EU27	D-ribose ABC transporter, substrate-binding periplasmic protein OS=Proteus mirabilis (strain HI4320) GN=rbsB PE=4 SV=1 - [B4EU27_PROMH]	0.0144685	0	0	0	0	0	0	0	0	0.00354104	0.00222438
1456	222	B4F1C3	Aldehyde dehydrogenase OS=Proteus mirabilis (strain HI4320) GN=aldB PE=3 SV=1 - [B4F1C3_PROMH]	0.00796828	0	0.00224383	0	0	0.00172563	0.00123609	0	0	0.000910237	0.00149687	0.000355619	0	181	B4F1C3	Aldehyde dehydrogenase OS=Proteus mirabilis (strain HI4320) GN=aldB PE=3 SV=1 - [B4F1C3_PROMH]	0.0238612	0.00368034	0.00238095	0.00342587	0.00497699	0.000493097	0.00349927	0.00159781	0.000197031	0.000644828	0.000656052	0	0.00109018	0.00121874	1669	801	1266	B4F1C3	Aldehyde dehydrogenase OS=Proteus mirabilis (strain HI4320) GN=aldB PE=3 SV=1 - [B4F1C3_PROMH]	0.0144617	0.00493827	0.000737826	0.000403823	0.00117529	0.00128458	0.00141978	0.000165017	0.000414379	0.000475662	0.000997136
1165	232	B4EZN9	Putative exported protein OS=Proteus mirabilis (strain HI4320) GN=PMI2937 PE=4 SV=1 - [B4EZN9_PROMH]	0.00722253	0	0	0	0	0	0	0	0	0.00266069	0.0032579	0.00130394	0	273	B4EZN9	Putative exported protein OS=Proteus mirabilis (strain HI4320) GN=PMI2937 PE=4 SV=1 - [B4EZN9_PROMH]	0.00514979	0	0	0	0.000187811	0	0	0	0.000788126	0.00163971	0.000807449	0	0.000402891	0.00132381	1352	640	1020	B4EZN9	Putative exported protein OS=Proteus mirabilis (strain HI4320) GN=PMI2937 PE=4 SV=1 - [B4EZN9_PROMH]	0.0143444	0	0.000122971	0	0	0	0	0.000165017	0	0.0040167	0.00250562
570		B4EVW6	Putative aminotransferase OS=Proteus mirabilis (strain HI4320) GN=PMI1275 PE=4 SV=1 - [B4EVW6_PROMH]	0	0	0	0	0	0	0	0	0	0	0	0	0	317	B4EVW6	Putative aminotransferase OS=Proteus mirabilis (strain HI4320) GN=PMI1275 PE=4 SV=1 - [B4EVW6_PROMH]	0.00711436	0.000600871	0.000340136	0.000945068	9.39055e-05	0	0.000225759	0.00114129	0.000525417	0.000534286	0.000807449	0	0.00045029	0.00144988	636	1432	493	B4EVW6	Putative aminotransferase OS=Proteus mirabilis (strain HI4320) GN=PMI1275 PE=4 SV=1 - [B4EVW6_PROMH]	0.0141648	0.00123457	0.00110674	0.00134608	0.00083949	0.00128458	0.00141978	0.000165017	0.000621568	0.000475662	0.00104827
1606	226	B4F249	Proline--tRNA ligase OS=Proteus mirabilis (strain HI4320) GN=proS PE=3 SV=1 - [SYP_PROMH]	0.0077625	0	0.00199452	0	0	0	0.00309023	0.0010846	0	0.0007702	0.000704411	0.00011854	0	254	B4F249	Proline--tRNA ligase OS=Proteus mirabilis (strain HI4320) GN=proS PE=3 SV=1 - [SYP_PROMH]	0.0149775	0.00195283	0.000340136	0.00129947	0.00187811	0.00197239	0.00214471	0.000228258	0.000361224	0.000221084	0.000883147	0.00138456	0.00111388	0.00119773	1845	217	1407	B4F249	Proline--tRNA ligase OS=Proteus mirabilis (strain HI4320) GN=proS PE=3 SV=1 - [SYP_PROMH]	0.0141399	0	0.00147565	0.00201911	0.00167898	0.00227273	0.000473261	0.00148515	0.00103595	0.000369959	0.000920434
1778	199	B4F2Z2	2,5-diketo-D-gluconic acid reductase A OS=Proteus mirabilis (strain HI4320) GN=dkgA PE=4 SV=1 - [B4F2Z2_PROMH]	0.00981462	0	0	0	0	0	0	0	0	0.00315082	0.00484283	0.000355619	0.00146535	188	B4F2Z2	2,5-diketo-D-gluconic acid reductase A OS=Proteus mirabilis (strain HI4320) GN=dkgA PE=4 SV=1 - [B4F2Z2_PROMH]	0.00789636	7.51089e-05	0	0	0.000187811	0	0	0	0.00137922	0.00141862	0.00186723	0	0.00116128	0.0018071	2023	335	1558	B4F2Z2	2,5-diketo-D-gluconic acid reductase A OS=Proteus mirabilis (strain HI4320) GN=dkgA PE=4 SV=1 - [B4F2Z2_PROMH]	0.0140964	0	0	0	0.000167898	0	0	0	0	0.00317108	0.00232665
34	208	B4ESS4	Protein TolB OS=Proteus mirabilis (strain HI4320) GN=tolB PE=3 SV=1 - [B4ESS4_PROMH]	0.00900516	0	0	0	0	0	0	0	0	0.00322084	0.00554724	0.000237079	0	116	B4ESS4	Protein TolB OS=Proteus mirabilis (strain HI4320) GN=tolB PE=3 SV=1 - [B4ESS4_PROMH]	0.0133872	0	0	0	0	0.000493097	0.00011288	0	0.00338237	0.00245035	0.00317933	0.000346141	0.00127977	0.00214331	35	184	31	B4ESS4	Protein TolB OS=Proteus mirabilis (strain HI4320) GN=tolB PE=3 SV=1 - [B4ESS4_PROMH]	0.014037	0	0	0.000134608	0.000167898	0	0	0	0.000414379	0.0019555	0.00168746
177	358	B4ETK6	Threonine--tRNA ligase OS=Proteus mirabilis (strain HI4320) GN=thrS PE=3 SV=1 - [SYT_PROMH]	0.00241872	0	0.000747943	0	0	0	0.00123609	0	0	0.000140036	0.000176103	0.00011854	0	270	B4ETK6	Threonine--tRNA ligase OS=Proteus mirabilis (strain HI4320) GN=thrS PE=3 SV=1 - [SYT_PROMH]	0.0147073	0.00225327	0.000340136	0.00224454	0.00140858	0.000986193	0.00146743	0.00159781	0.000558256	0.000515863	0.00116071	0.00103842	0.000568788	0.000567346	196	183	152	B4ETK6	Threonine--tRNA ligase OS=Proteus mirabilis (strain HI4320) GN=thrS PE=3 SV=1 - [SYT_PROMH]	0.0140051	0	0.00135268	0.000942253	0.00100739	0.00148221	0.00141978	0.00247525	0.0019683	0.000158554	0.000434649
1267	302	B4F059	Protein GrpE OS=Proteus mirabilis (strain HI4320) GN=grpE PE=3 SV=1 - [GRPE_PROMH]	0.00384073	0	0.000997258	0	0	0.000862813	0	0	0	0.0015404	0.000440257	0	0	141	B4F059	Protein GrpE OS=Proteus mirabilis (strain HI4320) GN=grpE PE=3 SV=1 - [GRPE_PROMH]	0.0163702	0.00127685	0.00204082	0.000945068	0.00112687	0.000986193	0.0011288	0.000684775	0.00108367	0.00145547	0.000933613	0	0.00149307	0.00321496	1453	194	1100	B4F059	Protein GrpE OS=Proteus mirabilis (strain HI4320) GN=grpE PE=3 SV=1 - [GRPE_PROMH]	0.0139551	0	0.000491884	0.00134608	0.00218267	0.00128458	0.000473261	0	0.000828758	0.00110988	0.000920434
1722	170	B4F2L9	Putative endoribonuclease OS=Proteus mirabilis (strain HI4320) GN=tdcF PE=4 SV=1 - [B4F2L9_PROMH]	0.0126248	0.00107991	0.00149589	0.00136054	0	0.00258844	0	0	0	0.00203053	0.00246544	0.0011854	0.000418673	162	B4F2L9	Putative endoribonuclease OS=Proteus mirabilis (strain HI4320) GN=tdcF PE=4 SV=1 - [B4F2L9_PROMH]	0.00965871	0.00067598	0.000340136	0.000118133	0.000469528	0	0.000225759	0	0.000853803	0.00198976	0.00121117	0	0.00104278	0.00273167	1963	158	1509	B4F2L9	Putative endoribonuclease OS=Proteus mirabilis (strain HI4320) GN=tdcF PE=4 SV=1 - [B4F2L9_PROMH]	0.0139076	0	0.0029513	0.00053843	0.00083949	0.000988142	0.0023663	0.000165017	0.000207189	0.00237831	0.000562487
1570	432	B4F1W0	UDP-N-acetyl-D-mannosamine dehydrogenase OS=Proteus mirabilis (strain HI4320) GN=rffD PE=3 SV=1 - [B4F1W0_PROMH]	0.00159028	0	0.000747943	0	0	0	0	0	0	0.000490127	0.000352206	0	0	253	B4F1W0	UDP-N-acetyl-D-mannosamine dehydrogenase OS=Proteus mirabilis (strain HI4320) GN=rffD PE=3 SV=1 - [B4F1W0_PROMH]	0.0151121	0.00217816	0.00340136	0.001772	0.00178421	0.000986193	0.000677277	0.000456517	0.000426901	0.000276355	0.000933613	0	0.00104278	0.00117672	1800	245	1372	B4F1W0	UDP-N-acetyl-D-mannosamine dehydrogenase OS=Proteus mirabilis (strain HI4320) GN=rffD PE=3 SV=1 - [B4F1W0_PROMH]	0.0137975	0	0.00172159	0.00121147	0.00151108	0.0013834	0.000946522	0.0019802	0.00176111	0	0.000383514
1247	196	B4F019	Universal stress protein OS=Proteus mirabilis (strain HI4320) GN=uspA PE=3 SV=1 - [B4F019_PROMH]	0.00995554	0	0	0	0	0	0	0	0	0.00210055	0.00255349	0.00237079	0.00293071	204	B4F019	Universal stress protein OS=Proteus mirabilis (strain HI4320) GN=uspA PE=3 SV=1 - [B4F019_PROMH]	0.00741548	0.000150218	0	0	0.000187811	0	0.000225759	0	0.000985157	0.000994878	0.000807449	0	0.00137457	0.00268964	1431	356	1085	B4F019	Universal stress protein OS=Proteus mirabilis (strain HI4320) GN=uspA PE=3 SV=1 - [B4F019_PROMH]	0.0137857	0	0.000122971	0	0.000335796	0.000197628	0	0	0	0.00317108	0.0018153
1485	79	B4F1I5	50S ribosomal protein L4 OS=Proteus mirabilis (strain HI4320) GN=rplD PE=3 SV=1 - [RL4_PROMH]	0.0301721	0.00323974	0	0	0.0103627	0.00431406	0.00494438	0.0010846	0.00434783	0.000910237	0.000968566	0	0	248	B4F1I5	50S ribosomal protein L4 OS=Proteus mirabilis (strain HI4320) GN=rplD PE=3 SV=1 - [RL4_PROMH]	0.0189494	0.000751089	0	0.000708801	0.00131468	0.00394477	0.000903036	0.00182607	0.00141206	0.000423744	0.000883147	0.00484597	0.00113758	0.000798487	1707	176	1290	B4F1I5	50S ribosomal protein L4 OS=Proteus mirabilis (strain HI4320) GN=rplD PE=3 SV=1 - [RL4_PROMH]	0.0137348	0.00246914	0.00122971	0.00053843	0.000503694	0.000395257	0.00189304	0.00132013	0.000725163	0.000211405	0.000715893
846	90	B4EXP9	Putative membrane protein OS=Proteus mirabilis (strain HI4320) GN=PMI3699 PE=4 SV=1 - [B4EXP9_PROMH]	0.0264538	0.00431965	0.00573423	0.00272109	0.00172712	0.00431406	0.00494438	0	0	0.00133035	0.00061636	0.00011854	0.000628009	168	B4EXP9	Putative membrane protein OS=Proteus mirabilis (strain HI4320) GN=PMI3699 PE=4 SV=1 - [B4EXP9_PROMH]	0.0281735	0.00285414	0.00578231	0.0028352	0.00244154	0.00345168	0.00270911	0.000913034	0.00151057	0.000829065	0.00211955	0.0017307	0.00045029	0.000546333	958	232	738	B4EXP9	Putative membrane protein OS=Proteus mirabilis (strain HI4320) GN=PMI3699 PE=4 SV=1 - [B4EXP9_PROMH]	0.0137216	0.00246914	0.000737826	0.00228833	0.00184688	0.000889328	0.000946522	0.00148515	0.000932353	0.000317108	0.000255676
1629	110	B4F275	30S ribosomal protein S6 OS=Proteus mirabilis (strain HI4320) GN=rpsF PE=3 SV=1 - [RS6_PROMH]	0.02185	0.00215983	0	0.00680272	0	0.00172563	0	0	0.00217391	0.000700182	0.000968566	0.000829777	0.00648943	231	B4F275	30S ribosomal protein S6 OS=Proteus mirabilis (strain HI4320) GN=rpsF PE=3 SV=1 - [RS6_PROMH]	0.0193075	0.00142707	0	0.00165387	0.00084515	0.00246548	0.00214471	0	0.000952318	0.000865913	0.000984078	0.00623053	0.000876881	0.000861526	1867	136	1426	B4F275	30S ribosomal protein S6 OS=Proteus mirabilis (strain HI4320) GN=rpsF PE=3 SV=1 - [RS6_PROMH]	0.0137119	0	0.000983768	0.00161529	0.00117529	0.0020751	0.000473261	0.00049505	0.00165752	0.00121558	0.00074146
1304	242	B4F0E4	ATP synthase subunit delta OS=Proteus mirabilis (strain HI4320) GN=atpH PE=3 SV=1 - [ATPD_PROMH]	0.00666434	0	0.0017452	0	0	0	0	0	0.00217391	0.000910237	0.000440257	0.0011854	0.000209336	287	B4F0E4	ATP synthase subunit delta OS=Proteus mirabilis (strain HI4320) GN=atpH PE=3 SV=1 - [ATPD_PROMH]	0.00893032	0.00127685	0	0.001772	0.00112687	0	0.00101592	0	0.00045974	0.000386897	0.000706518	0	0.00111388	0.00107165	1499	237	1138	B4F0E4	ATP synthase subunit delta OS=Proteus mirabilis (strain HI4320) GN=atpH PE=3 SV=1 - [ATPD_PROMH]	0.0136438	0	0.000614855	0.000269215	0.00083949	0.000592885	0	0.000165017	0.00217549	0.00132128	0.00306811
116	142	B4ET41	Class B acid phosphatase OS=Proteus mirabilis (strain HI4320) GN=aphA PE=3 SV=1 - [APHA_PROMH]	0.0162447	0	0	0	0	0	0.00123609	0.0010846	0	0.0046212	0.00449062	0.00355619	0.00125602	122	B4ET41	Class B acid phosphatase OS=Proteus mirabilis (strain HI4320) GN=aphA PE=3 SV=1 - [APHA_PROMH]	0.0158038	0.000901307	0	0.000236267	0.000469528	0	0.000564398	0	0.00252857	0.00167655	0.00232142	0.00276912	0.00210925	0.00222736	127	118	102	B4ET41	Class B acid phosphatase OS=Proteus mirabilis (strain HI4320) GN=aphA PE=3 SV=1 - [APHA_PROMH]	0.0136016	0	0.000368913	0.000673038	0.000335796	0.000395257	0	0	0.000103595	0.00142699	0.00214768
1009	52	B4EYT5	DNA-binding protein HU-alpha (HU-2) OS=Proteus mirabilis (strain HI4320) GN=hupA PE=3 SV=1 - [B4EYT5_PROMH]	0.0448218	0.00971922	0.00199452	0.00136054	0.00172712	0.00258844	0.000618047	0.010846	0.00217391	0.00203053	0.00387426	0.00391181	0.00397739	113	B4EYT5	DNA-binding protein HU-alpha (HU-2) OS=Proteus mirabilis (strain HI4320) GN=hupA PE=3 SV=1 - [B4EYT5_PROMH]	0.0211257	7.51089e-05	0	0.000472534	0.000469528	0.00246548	0.000225759	0	0.00177328	0.00217399	0.00375968	0.00588439	0.00168266	0.00214331	1167	226	876	B4EYT5	DNA-binding protein HU-alpha (HU-2) OS=Proteus mirabilis (strain HI4320) GN=hupA PE=3 SV=1 - [B4EYT5_PROMH]	0.0135451	0	0.000491884	0.000134608	0.000671592	0.0013834	0.000473261	0.000330033	0.000932353	0.00163839	0.00140622
1358	846	B4F0U1	Membrane protein insertase YidC OS=Proteus mirabilis (strain HI4320) GN=yidC PE=3 SV=1 - [B4F0U1_PROMH]	0.00011854	0	0	0	0	0	0	0	0	0	0	0.00011854	0	345	B4F0U1	Membrane protein insertase YidC OS=Proteus mirabilis (strain HI4320) GN=yidC PE=3 SV=1 - [B4F0U1_PROMH]	0.00535447	0.000976416	0	0	0	0	0	0.000456517	0.000492578	0.00035005	0.000807449	0.000346141	0.00104278	0.000882538	1561	271	1188	B4F0U1	Membrane protein insertase YidC OS=Proteus mirabilis (strain HI4320) GN=yidC PE=3 SV=1 - [B4F0U1_PROMH]	0.0134788	0	0.000368913	0.00107686	0.000503694	0.000197628	0.000473261	0.000660066	0.000828758	0.000158554	0.000869298
10	283	B4ESI9	N-acetylglucosamine-6-phosphate deacetylase OS=Proteus mirabilis (strain HI4320) GN=nagA PE=3 SV=1 - [B4ESI9_PROMH]	0.00436751	0.00107991	0.000249314	0.00136054	0	0	0	0	0	0.000560146	0.000880514	0.000237079	0	336	B4ESI9	N-acetylglucosamine-6-phosphate deacetylase OS=Proteus mirabilis (strain HI4320) GN=nagA PE=3 SV=1 - [B4ESI9_PROMH]	0.0072445	0.000901307	0	0.000708801	0.00084515	0.000493097	0.000677277	0.000456517	0.000131354	0.000128966	0.000605587	0	0.00135087	0.000945577	8	279	6	B4ESI9	N-acetylglucosamine-6-phosphate deacetylase OS=Proteus mirabilis (strain HI4320) GN=nagA PE=3 SV=1 - [B4ESI9_PROMH]	0.013401	0	0.000737826	0.00121147	0.00235057	0.000988142	0.000473261	0.000660066	0.000621568	0.000898473	0.000690325
1429	234	B4F171	ATP-dependent protease ATPase subunit HslU OS=Proteus mirabilis (strain HI4320) GN=hslU PE=3 SV=1 - [HSLU_PROMH]	0.00703679	0	0	0	0	0	0.000618047	0.0021692	0	0.000700182	0.000704411	0.00284495	0	144	B4F171	ATP-dependent protease ATPase subunit HslU OS=Proteus mirabilis (strain HI4320) GN=hslU PE=3 SV=1 - [HSLU_PROMH]	0.0215022	0.00127685	0.00102041	0.0021264	0.00150249	0.000493097	0.00158031	0.000228258	0.00167477	0.00182394	0.00156443	0.00553825	0.00170636	0.00096659	1641	239	1240	B4F171	ATP-dependent protease ATPase subunit HslU OS=Proteus mirabilis (strain HI4320) GN=hslU PE=3 SV=1 - [HSLU_PROMH]	0.0133875	0	0.000860797	0.00053843	0.00083949	0.00118577	0	0.000990099	0.00124314	0.000528513	0.00109941
1150		B4EZJ8	Phosphate import ATP-binding protein PstB OS=Proteus mirabilis (strain HI4320) GN=pstB PE=3 SV=1 - [B4EZJ8_PROMH]	0	0	0	0	0	0	0	0	0	0	0	0	0	1133	B4EZJ8	Phosphate import ATP-binding protein PstB OS=Proteus mirabilis (strain HI4320) GN=pstB PE=3 SV=1 - [B4EZJ8_PROMH]	0.000457092	0	0	0.000236267	0	0	0.00011288	0	0	3.68473e-05	0	0	7.10985e-05	0	1332	997	1006	B4EZJ8	Phosphate import ATP-binding protein PstB OS=Proteus mirabilis (strain HI4320) GN=pstB PE=3 SV=1 - [B4EZJ8_PROMH]	0.0131973	0.00246914	0.00110674	0.000673038	0.00117529	0.0006917	0.000473261	0.00148515	0.00134673	5.28513e-05	0.000920434
1052	612	B4EZ31	Ribonucleoside-diphosphate reductase OS=Proteus mirabilis (strain HI4320) GN=nrdA PE=3 SV=1 - [B4EZ31_PROMH]	0.000599405	0	0.000249314	0	0	0	0	0	0	0.000350091	0	0	0	149	B4EZ31	Ribonucleoside-diphosphate reductase OS=Proteus mirabilis (strain HI4320) GN=nrdA PE=3 SV=1 - [B4EZ31_PROMH]	0.0208937	0.00240349	0.00170068	0.00189014	0.00206592	0	0.00191895	0.00388039	0.00170761	0.00121596	0.00181676	0	0.00132717	0.00096659	1217	113	907	B4EZ31	Ribonucleoside-diphosphate reductase OS=Proteus mirabilis (strain HI4320) GN=nrdA PE=3 SV=1 - [B4EZ31_PROMH]	0.0131655	0.00123457	0.000983768	0.000807646	0.00083949	0.00128458	0.000473261	0.00181518	0.00134673	5.28513e-05	0.000818163
681	151	B4EWK6	Phage shock protein A OS=Proteus mirabilis (strain HI4320) GN=pspA PE=4 SV=1 - [B4EWK6_PROMH]	0.0140074	0.00323974	0.00423834	0	0	0.000862813	0	0	0	0.00217056	0.000880514	0.00177809	0.000837346	236	B4EWK6	Phage shock protein A OS=Proteus mirabilis (strain HI4320) GN=pspA PE=4 SV=1 - [B4EWK6_PROMH]	0.0123991	0.000225327	0.00238095	0.00200827	0.0016903	0	0.000790157	0	0.00183896	0.00090276	0.000580354	0	0.000616187	0.00136583	765	301	590	B4EWK6	Phage shock protein A OS=Proteus mirabilis (strain HI4320) GN=pspA PE=4 SV=1 - [B4EWK6_PROMH]	0.0131344	0	0.000122971	0.000269215	0.00117529	0.00187747	0	0	0.00217549	0.00306538	0.000843731
1353		B4F0S3	Formate dehydrogenase-O beta subunit OS=Proteus mirabilis (strain HI4320) GN=fdoH PE=4 SV=1 - [B4F0S3_PROMH]	0	0	0	0	0	0	0	0	0	0	0	0	0	1664	B4F0S3	Formate dehydrogenase-O beta subunit OS=Proteus mirabilis (strain HI4320) GN=fdoH PE=4 SV=1 - [B4F0S3_PROMH]	0.00011288	0	0	0	0	0	0.00011288	0	0	0	0	0	0	0	1556	669	1185	B4F0S3	Formate dehydrogenase-O beta subunit OS=Proteus mirabilis (strain HI4320) GN=fdoH PE=4 SV=1 - [B4F0S3_PROMH]	0.0131175	0	0.000245942	0.00148068	0.00100739	0.000494071	0	0	0.00113954	0.000951324	0.000920434
289	136	B4EU85	Peptidase T OS=Proteus mirabilis (strain HI4320) GN=pepT PE=3 SV=1 - [B4EU85_PROMH]	0.0175707	0.00215983	0.0017452	0.00272109	0	0.000862813	0.00247219	0.0032538	0	0.00147038	0.00193713	0.000948317	0	238	B4EU85	Peptidase T OS=Proteus mirabilis (strain HI4320) GN=pepT PE=3 SV=1 - [B4EU85_PROMH]	0.0124508	0.00180261	0.00102041	0.000826934	0.00122077	0.000986193	0.00135455	0.000456517	0.000558256	0.000405321	0.00133734	0	0.00094798	0.00153394	327	168	255	B4EU85	Peptidase T OS=Proteus mirabilis (strain HI4320) GN=pepT PE=3 SV=1 - [B4EU85_PROMH]	0.0130419	0	0.000860797	0.000807646	0.000671592	0.00118577	0.0023663	0.000825083	0.000725163	0.000264257	0.00145735
716	300	B4EWX2	Putative exported protein OS=Proteus mirabilis (strain HI4320) GN=PMI2504 PE=4 SV=1 - [B4EWX2_PROMH]	0.00390263	0	0.000498629	0	0	0	0	0	0	0.00105027	0.00176103	0.000592698	0	334	B4EWX2	Putative exported protein OS=Proteus mirabilis (strain HI4320) GN=PMI2504 PE=4 SV=1 - [B4EWX2_PROMH]	0.00637457	0.000600871	0	0.000826934	0.000657339	0	0.0011288	0	0.00045974	0.00112384	0.000883147	0	0.000189596	0.000504308	810	489	623	B4EWX2	Putative exported protein OS=Proteus mirabilis (strain HI4320) GN=PMI2504 PE=4 SV=1 - [B4EWX2_PROMH]	0.0129609	0	0.000860797	0.000942253	0.00100739	0.00158103	0	0.00132013	0.000828758	0.00190265	0.00122724
72	213	B4ESY6	Methionine--tRNA ligase OS=Proteus mirabilis (strain HI4320) GN=metG PE=3 SV=1 - [SYM_PROMH]	0.00846149	0.00107991	0.00149589	0	0	0.00345125	0.00185414	0	0	0.000140036	0.000440257	0	0	327	B4ESY6	Methionine--tRNA ligase OS=Proteus mirabilis (strain HI4320) GN=metG PE=3 SV=1 - [SYM_PROMH]	0.00799328	0.00127685	0.000340136	0	0.000469528	0.000493097	0.000790157	0.000228258	0.00022987	0.000386897	0.000706518	0.00103842	0.00125607	0.000777474	81	161	62	B4ESY6	Methionine--tRNA ligase OS=Proteus mirabilis (strain HI4320) GN=metG PE=3 SV=1 - [SYM_PROMH]	0.012887	0	0.00172159	0	0.000335796	0.00118577	0.00141978	0.00165017	0.00186471	0.000105703	0.00053692
1448	285	B4F1A3	Agmatinase OS=Proteus mirabilis (strain HI4320) GN=speB PE=3 SV=1 - [SPEB_PROMH]	0.00430062	0.00215983	0	0	0	0	0	0	0	0.00105027	0.00061636	0.000474158	0	302	B4F1A3	Agmatinase OS=Proteus mirabilis (strain HI4320) GN=speB PE=3 SV=1 - [SPEB_PROMH]	0.0112429	0.00315457	0.00102041	0.00129947	0.00131468	0.000493097	0.000564398	0.000456517	0.00045974	0.00020266	0.000252328	0	0.000995379	0.00102963	1662	461	1259	B4F1A3	Agmatinase OS=Proteus mirabilis (strain HI4320) GN=speB PE=3 SV=1 - [SPEB_PROMH]	0.0128568	0	0.00122971	0.000807646	0	0.00108696	0.000946522	0.000990099	0.00103595	0.000634216	0.000690325
93	466	B4ET10	L-serine dehydratase OS=Proteus mirabilis (strain HI4320) GN=sdaB PE=4 SV=1 - [B4ET10_PROMH]	0.001308	0.00107991	0	0	0	0	0	0	0	0.000140036	8.80514e-05	0	0	668	B4ET10	L-serine dehydratase OS=Proteus mirabilis (strain HI4320) GN=sdaB PE=4 SV=1 - [B4ET10_PROMH]	0.00129056	0	0	0	9.39055e-05	0	0.000225759	0	0	0	0.000252328	0	0.000592487	0.000126077	103	870	83	B4ET10	L-serine dehydratase OS=Proteus mirabilis (strain HI4320) GN=sdaB PE=4 SV=1 - [B4ET10_PROMH]	0.0127008	0.00123457	0.000737826	0.00107686	0.00134318	0.0013834	0.000946522	0	0.000517974	0.000581365	0.00112497
1558	282	B4F1U3	Dihydroxy-acid dehydratase OS=Proteus mirabilis (strain HI4320) GN=ilvD PE=3 SV=1 - [ILVD_PROMH]	0.00438998	0	0.00373972	0	0	0	0	0	0	0	0.000176103	0.000474158	0	734	B4F1U3	Dihydroxy-acid dehydratase OS=Proteus mirabilis (strain HI4320) GN=ilvD PE=3 SV=1 - [ILVD_PROMH]	0.00268526	0.000826198	0	0	0.000375622	0.000986193	0.00011288	0	0	5.5271e-05	0.000176629	0	4.7399e-05	0.000105064	1787	388	1361	B4F1U3	Dihydroxy-acid dehydratase OS=Proteus mirabilis (strain HI4320) GN=ilvD PE=3 SV=1 - [ILVD_PROMH]	0.0126477	0	0.000737826	0.00148068	0.00117529	0.000889328	0.00141978	0.00181518	0.000414379	0.000581365	0.00155962
831	188	B4EXL9	50S ribosomal protein L13 OS=Proteus mirabilis (strain HI4320) GN=rplM PE=3 SV=1 - [RL13_PROMH]	0.0104558	0.00107991	0	0.00136054	0	0.00345125	0.00123609	0.0010846	0	0.0007702	0.000880514	0.000592698	0	228	B4EXL9	50S ribosomal protein L13 OS=Proteus mirabilis (strain HI4320) GN=rplM PE=3 SV=1 - [RL13_PROMH]	0.0202628	0.000600871	0.000340136	0.000826934	0.000939055	0.00197239	0.00101592	0.00159781	0.000853803	0.000534286	0.00133734	0.00796123	0.00123237	0.00105064	941	154	727	B4EXL9	50S ribosomal protein L13 OS=Proteus mirabilis (strain HI4320) GN=rplM PE=3 SV=1 - [RL13_PROMH]	0.0125459	0	0.000860797	0.00121147	0.00083949	0.00108696	0.00189304	0.00181518	0.00103595	0.000369959	0.000332379
1026	267	B4EYW7	Peptidyl-prolyl cis-trans isomerase OS=Proteus mirabilis (strain HI4320) GN=slyD PE=3 SV=1 - [B4EYW7_PROMH]	0.00533991	0.00215983	0.000997258	0	0	0	0.000618047	0	0	0.000420109	0.00114467	0	0	374	B4EYW7	Peptidyl-prolyl cis-trans isomerase OS=Proteus mirabilis (strain HI4320) GN=slyD PE=3 SV=1 - [B4EYW7_PROMH]	0.00598152	0.000826198	0	0.000945068	0.000751244	0.000493097	0.000564398	0	0.00022987	0.000663252	0.000328026	0	0.000402891	0.000777474	1186	357	891	B4EYW7	Peptidyl-prolyl cis-trans isomerase OS=Proteus mirabilis (strain HI4320) GN=slyD PE=3 SV=1 - [B4EYW7_PROMH]	0.0125302	0	0.000368913	0.000673038	0.000335796	0.000988142	0.000946522	0.000990099	0.000725163	0.00100418	0.000715893
71	305	B4ESY3	Cytidine deaminase OS=Proteus mirabilis (strain HI4320) GN=cdd PE=3 SV=1 - [CDD_PROMH]	0.00374694	0	0.000249314	0	0	0	0	0	0	0.000910237	0.00211323	0.000474158	0	423	B4ESY3	Cytidine deaminase OS=Proteus mirabilis (strain HI4320) GN=cdd PE=3 SV=1 - [CDD_PROMH]	0.00333315	0.000150218	0	0.000472534	0.000281717	0	0.00011288	0	0.000328386	0.000792218	0.000529888	0	0.000308093	0.000357218	80	330	61	B4ESY3	Cytidine deaminase OS=Proteus mirabilis (strain HI4320) GN=cdd PE=3 SV=1 - [CDD_PROMH]	0.0125131	0	0.000860797	0.00053843	0.000503694	0.000889328	0.000473261	0.00049505	0.0019683	0.00153269	0.000588055
1644	414	B4F298	Fructose-1,6-bisphosphatase class 1 OS=Proteus mirabilis (strain HI4320) GN=fbp PE=3 SV=1 - [F16PA_PROMH]	0.00180851	0	0.000249314	0	0	0	0	0	0	0.000560146	0.000880514	0.00011854	0	358	B4F298	Fructose-1,6-bisphosphatase class 1 OS=Proteus mirabilis (strain HI4320) GN=fbp PE=3 SV=1 - [F16PA_PROMH]	0.00840879	0.00142707	0.000680272	0.00118133	0.00084515	0	0.00203183	0	0.000164193	0.000405321	0.000353259	0	0.000710985	0.000609372	1881	290	1440	B4F298	Fructose-1,6-bisphosphatase class 1 OS=Proteus mirabilis (strain HI4320) GN=fbp PE=3 SV=1 - [F16PA_PROMH]	0.0124586	0	0.00135268	0	0.00117529	0.00256917	0	0.00148515	0.00217549	0.00116273	0.000664758
1018	179	B4EYV3	50S ribosomal protein L11 OS=Proteus mirabilis (strain HI4320) GN=rplK PE=3 SV=1 - [RL11_PROMH]	0.0114629	0	0.00274246	0	0.00345423	0.00258844	0	0.0010846	0	0.0007702	0.000704411	0.00011854	0	300	B4EYV3	50S ribosomal protein L11 OS=Proteus mirabilis (strain HI4320) GN=rplK PE=3 SV=1 - [RL11_PROMH]	0.0119712	0.000225327	0	0.00118133	0.0016903	0	0.000790157	0	0.00154341	0.000460592	0.000605587	0.00415369	0.000900581	0.000420256	1176	265	883	B4EYV3	50S ribosomal protein L11 OS=Proteus mirabilis (strain HI4320) GN=rplK PE=3 SV=1 - [RL11_PROMH]	0.0122768	0	0.00122971	0.000673038	0.000503694	0.00177866	0	0.000825083	0.00145033	0.00116273	0.00053692
1058	611	B4EZ40	1,4-dihydroxy-2-naphthoyl-CoA synthase OS=Proteus mirabilis (strain HI4320) GN=menB PE=3 SV=1 - [B4EZ40_PROMH]	0.000605203	0	0	0	0	0	0	0	0	0.000280073	8.80514e-05	0.000237079	0	459	B4EZ40	1,4-dihydroxy-2-naphthoyl-CoA synthase OS=Proteus mirabilis (strain HI4320) GN=menB PE=3 SV=1 - [B4EZ40_PROMH]	0.00760967	0.000901307	0.00170068	0.000708801	0.000751244	0.000493097	0.00135455	0.000456517	9.85157e-05	0.000239508	0.000353259	0	0.000236995	0.000315192	1224	442	914	B4EZ40	1,4-dihydroxy-2-naphthoyl-CoA synthase OS=Proteus mirabilis (strain HI4320) GN=menB PE=3 SV=1 - [B4EZ40_PROMH]	0.0122464	0.00123457	0.00122971	0.00134608	0.000503694	0.000592885	0.00141978	0.000990099	0.0019683	0.000369959	0.000767028
937	202	B4EY76	Phosphoribosylaminoimidazole-succinocarboxamide synthase OS=Proteus mirabilis (strain HI4320) GN=purC PE=3 SV=1 - [PUR7_PROMH]	0.00921801	0.00107991	0.00124657	0	0	0.00172563	0.00123609	0.0010846	0	0.00105027	0.00132077	0.000474158	0	242	B4EY76	Phosphoribosylaminoimidazole-succinocarboxamide synthase OS=Proteus mirabilis (strain HI4320) GN=purC PE=3 SV=1 - [PUR7_PROMH]	0.013519	0.00142707	0.00136054	0.00189014	0.00215983	0.000493097	0.00146743	0.000228258	0.000985157	0.000626405	0.00090838	0	0.00109018	0.000882538	1050	286	810	B4EY76	Phosphoribosylaminoimidazole-succinocarboxamide synthase OS=Proteus mirabilis (strain HI4320) GN=purC PE=3 SV=1 - [PUR7_PROMH]	0.0122188	0	0.00122971	0.00121147	0.000335796	0.00158103	0.000946522	0.00132013	0.00134673	0.000475662	0.000485784
1414	295	B4F145	UDP-glucose 6-dehydrogenase OS=Proteus mirabilis (strain HI4320) GN=ugd PE=3 SV=1 - [B4F145_PROMH]	0.00406858	0	0	0	0	0.00258844	0	0	0	0.000420109	0.000704411	0.000355619	0	136	B4F145	UDP-glucose 6-dehydrogenase OS=Proteus mirabilis (strain HI4320) GN=ugd PE=3 SV=1 - [B4F145_PROMH]	0.0221975	0.00202794	0.00136054	0.00118133	0.00150249	0.00295858	0.00327351	0.00228258	0.000623933	0.000718523	0.00148873	0	0.00267804	0.00210128	1628	124	1229	B4F145	UDP-glucose 6-dehydrogenase OS=Proteus mirabilis (strain HI4320) GN=ugd PE=3 SV=1 - [B4F145_PROMH]	0.0120922	0.00123457	0.00245942	0.00107686	0.000167898	0.000296443	0.000473261	0.000165017	0.00103595	0.000317108	0.00184087
405	176	B4EUW4	30S ribosomal protein S16 OS=Proteus mirabilis (strain HI4320) GN=rpsP PE=3 SV=1 - [RS16_PROMH]	0.0117472	0	0.000498629	0	0	0.00603969	0	0	0	0.000700182	0.000352206	0.00331911	0.000837346	230	B4EUW4	30S ribosomal protein S16 OS=Proteus mirabilis (strain HI4320) GN=rpsP PE=3 SV=1 - [RS16_PROMH]	0.0171482	0.000751089	0.00102041	0.00200827	0.00103296	0.00246548	0.000903036	0.000684775	0.00174044	0.00105015	0.00108501	0.00311526	0.000639886	0.000651397	458	204	365	B4EUW4	30S ribosomal protein S16 OS=Proteus mirabilis (strain HI4320) GN=rpsP PE=3 SV=1 - [RS16_PROMH]	0.0120004	0	0.00135268	0.000269215	0.000335796	0.00148221	0	0.00132013	0.000932353	0.000687067	0.00140622
547	352	B4EVS0	2-dehydro-3-deoxyphosphooctonate aldolase OS=Proteus mirabilis (strain HI4320) GN=kdsA PE=3 SV=1 - [KDSA_PROMH]	0.00260095	0	0.000498629	0.00136054	0	0	0	0	0	0.000210055	0.000176103	0.000355619	0	389	B4EVS0	2-dehydro-3-deoxyphosphooctonate aldolase OS=Proteus mirabilis (strain HI4320) GN=kdsA PE=3 SV=1 - [KDSA_PROMH]	0.00819636	0.00157729	0.00238095	0.000945068	0.000563433	0	0.000225759	0	0.000394063	0.000405321	0.000227095	0.000346141	0.000710985	0.000420256	616	303	479	B4EVS0	2-dehydro-3-deoxyphosphooctonate aldolase OS=Proteus mirabilis (strain HI4320) GN=kdsA PE=3 SV=1 - [KDSA_PROMH]	0.0119965	0	0.00122971	0.000403823	0.000671592	0.00118577	0.000473261	0.00148515	0.00145033	0.00079277	0.000588055
461	218	B4EV88	Thioredoxin reductase OS=Proteus mirabilis (strain HI4320) GN=trxB PE=3 SV=1 - [B4EV88_PROMH]	0.00818478	0.00107991	0.000997258	0	0	0	0	0	0	0.00203053	0.00246544	0.000355619	0.00125602	257	B4EV88	Thioredoxin reductase OS=Proteus mirabilis (strain HI4320) GN=trxB PE=3 SV=1 - [B4EV88_PROMH]	0.00945004	0.00105152	0.000680272	0.000826934	0.00084515	0.000493097	0.000451518	0.000228258	0.000853803	0.000718523	0.00103454	0	0.000900581	0.00136583	528	211	414	B4EV88	Thioredoxin reductase OS=Proteus mirabilis (strain HI4320) GN=trxB PE=3 SV=1 - [B4EV88_PROMH]	0.0119741	0	0.000491884	0.000403823	0.00083949	0.000790514	0	0.000165017	0.000621568	0.00126843	0.00132952
1483	66	B4F1I3	30S ribosomal protein S10 OS=Proteus mirabilis (strain HI4320) GN=rpsJ PE=3 SV=1 - [RS10_PROMH]	0.0354923	0.00215983	0.00224383	0	0.0189983	0.00258844	0.00309023	0	0.00434783	0.000560146	0.000792463	0.000711238	0	268	B4F1I3	30S ribosomal protein S10 OS=Proteus mirabilis (strain HI4320) GN=rpsJ PE=3 SV=1 - [RS10_PROMH]	0.0127418	0.000525762	0.00102041	0.000945068	0.00084515	0.000986193	0.000677277	0.000228258	0.00091948	0.00119754	0.000605587	0.00311526	0.00106648	0.000609372	1705	1546	1288	B4F1I3	30S ribosomal protein S10 OS=Proteus mirabilis (strain HI4320) GN=rpsJ PE=3 SV=1 - [RS10_PROMH]	0.0119575	0.00123457	0.000860797	0.000403823	0.000335796	0.00108696	0.000473261	0.000990099	0.000828758	0.000898473	0.000383514
379	204	B4EUT1	Phosphoheptose isomerase OS=Proteus mirabilis (strain HI4320) GN=gmhA PE=3 SV=1 - [GMHA_PROMH]	0.0091977	0.00107991	0	0	0	0	0	0	0	0.0015404	0.00211323	0.00237079	0.00209336	157	B4EUT1	Phosphoheptose isomerase OS=Proteus mirabilis (strain HI4320) GN=gmhA PE=3 SV=1 - [GMHA_PROMH]	0.0115451	0.000600871	0	0.000708801	0.000751244	0	0.00101592	0	0.00190464	0.00195291	0.0013878	0	0.00210925	0.00111368	430	339	339	B4EUT1	Phosphoheptose isomerase OS=Proteus mirabilis (strain HI4320) GN=gmhA PE=3 SV=1 - [GMHA_PROMH]	0.011759	0	0.000245942	0.000673038	0.000503694	0.0006917	0	0.000165017	0.000414379	0.00126843	0.00125281
1567	124	B4F1V5	Transcription termination factor Rho OS=Proteus mirabilis (strain HI4320) GN=rho PE=3 SV=1 - [B4F1V5_PROMH]	0.0191822	0	0.00299177	0.00680272	0	0.00431406	0.00432633	0	0	7.00182e-05	0.000440257	0.000237079	0	226	B4F1V5	Transcription termination factor Rho OS=Proteus mirabilis (strain HI4320) GN=rho PE=3 SV=1 - [B4F1V5_PROMH]	0.0136689	0.00157729	0.000340136	0.00165387	0.00178421	0.00147929	0.000903036	0.000684775	0.00091948	0.000921184	0.00090838	0.000346141	0.000995379	0.0011557	1796	198	1370	B4F1V5	Transcription termination factor Rho OS=Proteus mirabilis (strain HI4320) GN=rho PE=3 SV=1 - [B4F1V5_PROMH]	0.0117136	0	0.000860797	0.00188451	0.000335796	0.0020751	0	0.00165017	0.00113954	0.000422811	0.000715893
1257	260	B4F044	Pyridoxine 5'-phosphate synthase OS=Proteus mirabilis (strain HI4320) GN=pdxJ PE=3 SV=1 - [B4F044_PROMH]	0.00560115	0	0.000997258	0	0	0	0	0	0	0.00147038	0.00158493	0.000711238	0.000837346	222	B4F044	Pyridoxine 5'-phosphate synthase OS=Proteus mirabilis (strain HI4320) GN=pdxJ PE=3 SV=1 - [B4F044_PROMH]	0.00873293	0.00105152	0	0.000118133	0.000187811	0	0.000790157	0.000456517	0.00157625	0.00114227	0.000706518	0	0.00142197	0.00128178	1441	308	1090	B4F044	Pyridoxine 5'-phosphate synthase OS=Proteus mirabilis (strain HI4320) GN=pdxJ PE=3 SV=1 - [B4F044_PROMH]	0.0117035	0	0.000860797	0.000942253	0.00083949	0.000494071	0	0	0.000414379	0.00100418	0.000767028
1442	476	B4F191	Pyruvate dehydrogenase [cytochrome] OS=Proteus mirabilis (strain HI4320) GN=poxB PE=3 SV=1 - [B4F191_PROMH]	0.00121257	0	0	0	0	0	0	0	0	0.000420109	0.000792463	0	0	306	B4F191	Pyruvate dehydrogenase [cytochrome] OS=Proteus mirabilis (strain HI4320) GN=poxB PE=3 SV=1 - [B4F191_PROMH]	0.00814547	0.00135196	0	0.00118133	0.000563433	0	0.00146743	0	0.000328386	0.000331626	0.000958845	0	0.00118497	0.000777474	1654	460	1251	B4F191	Pyruvate dehydrogenase [cytochrome] OS=Proteus mirabilis (strain HI4320) GN=poxB PE=3 SV=1 - [B4F191_PROMH]	0.0116898	0	0.00196754	0.00121147	0.000335796	0.00108696	0	0.00132013	0.00227908	0.000581365	0.000920434
1151		B4EZJ9	Phosphate-specific transport system accessory protein PhoU OS=Proteus mirabilis (strain HI4320) GN=phoU PE=3 SV=1 - [B4EZJ9_PROMH]	0	0	0	0	0	0	0	0	0	0	0	0	0	1037	B4EZJ9	Phosphate-specific transport system accessory protein PhoU OS=Proteus mirabilis (strain HI4320) GN=phoU PE=3 SV=1 - [B4EZJ9_PROMH]	0.000245905	0	0	0	0	0	0	0	9.85157e-05	0.000147389	0	0	0	0	1333	1126	1007	B4EZJ9	Phosphate-specific transport system accessory protein PhoU OS=Proteus mirabilis (strain HI4320) GN=phoU PE=3 SV=1 - [B4EZJ9_PROMH]	0.011579	0	0.000983768	0.000942253	0.00100739	0.00148221	0.00189304	0.00115512	0.000828758	0.000369959	0.000460217
426	279	B4EUZ9	Putative cold shock protein OS=Proteus mirabilis (strain HI4320) GN=cspE PE=4 SV=1 - [B4EUZ9_PROMH]	0.00449526	0	0	0	0	0	0	0	0	0.000490127	0	0.000237079	0.00376806	211	B4EUZ9	Putative cold shock protein OS=Proteus mirabilis (strain HI4320) GN=cspE PE=4 SV=1 - [B4EUZ9_PROMH]	0.0118073	0	0	0.000236267	9.39055e-05	0	0	0	0.000820964	0.00198976	0.00100931	0.00519211	0.00154047	0.000924564	485	403	384	B4EUZ9	Putative cold shock protein OS=Proteus mirabilis (strain HI4320) GN=cspE PE=4 SV=1 - [B4EUZ9_PROMH]	0.0115283	0	0.000122971	0	0	0.000296443	0	0	0	0.00369959	0.00163633
1445	167	B4F195	3-isopropylmalate dehydrogenase OS=Proteus mirabilis (strain HI4320) GN=leuB PE=3 SV=1 - [B4F195_PROMH]	0.0128752	0	0.00324109	0	0	0	0	0.0021692	0	0.000280073	0.000264154	0.00189663	0.00502407	837	B4F195	3-isopropylmalate dehydrogenase OS=Proteus mirabilis (strain HI4320) GN=leuB PE=3 SV=1 - [B4F195_PROMH]	0.00290648	0.000375545	0	0.0003544	0.000187811	0.00147929	0.00011288	0.000228258	0	3.68473e-05	0	0	4.7399e-05	8.40513e-05	1657	541	1254	B4F195	3-isopropylmalate dehydrogenase OS=Proteus mirabilis (strain HI4320) GN=leuB PE=3 SV=1 - [B4F195_PROMH]	0.0114665	0	0.000983768	0.000807646	0.00100739	0.00108696	0.000946522	0.000990099	0.00103595	0.00079277	0.00109941
1362	225	B4F0U9	Aspartate-semialdehyde dehydrogenase OS=Proteus mirabilis (strain HI4320) GN=asd PE=3 SV=1 - [B4F0U9_PROMH]	0.00778492	0	0.000997258	0	0	0	0.00123609	0	0	0.00189049	0.00140882	0.00225225	0	206	B4F0U9	Aspartate-semialdehyde dehydrogenase OS=Proteus mirabilis (strain HI4320) GN=asd PE=3 SV=1 - [B4F0U9_PROMH]	0.0139476	0.00195283	0.000680272	0.0014176	0.0016903	0	0.0011288	0.00182607	0.000525417	0.000515863	0.000807449	0	0.00165896	0.00174406	1566	103	1192	B4F0U9	Aspartate-semialdehyde dehydrogenase OS=Proteus mirabilis (strain HI4320) GN=asd PE=3 SV=1 - [B4F0U9_PROMH]	0.0114427	0	0	0	0	0.000494071	0	0	0.000621568	0.00169124	0.00148292
685	438	B4EWL6	Tyrosine--tRNA ligase OS=Proteus mirabilis (strain HI4320) GN=tyrS PE=3 SV=1 - [B4EWL6_PROMH]	0.001563	0	0	0	0	0	0.000618047	0	0	0.000210055	0.00061636	0.00011854	0	237	B4EWL6	Tyrosine--tRNA ligase OS=Proteus mirabilis (strain HI4320) GN=tyrS PE=3 SV=1 - [B4EWL6_PROMH]	0.0137094	0.00225327	0	0.00189014	0.000939055	0.00197239	0.00191895	0	0.000262709	0.000626405	0.00113547	0.000346141	0.00139827	0.00096659	772	220	595	B4EWL6	Tyrosine--tRNA ligase OS=Proteus mirabilis (strain HI4320) GN=tyrS PE=3 SV=1 - [B4EWL6_PROMH]	0.0113568	0	0.000983768	0.00053843	0.000167898	0.000494071	0.000946522	0.0019802	0.00155392	0.000687067	0.0010227
1609	326	B4F254	Acetyl-coenzyme A carboxylase carboxyl transferase subunit alpha OS=Proteus mirabilis (strain HI4320) GN=accA PE=3 SV=1 - [B4F254_PROMH]	0.00310362	0	0.000498629	0	0	0.000862813	0	0	0	0.0007702	0.00061636	0.000355619	0	329	B4F254	Acetyl-coenzyme A carboxylase carboxyl transferase subunit alpha OS=Proteus mirabilis (strain HI4320) GN=accA PE=3 SV=1 - [B4F254_PROMH]	0.00923488	0.000901307	0.000340136	0.0010632	0.00159639	0.00147929	0.000903036	0	0.000295547	0.00055271	0.000580354	0	0.000829482	0.000693423	1849	195	1410	B4F254	Acetyl-coenzyme A carboxylase carboxyl transferase subunit alpha OS=Proteus mirabilis (strain HI4320) GN=accA PE=3 SV=1 - [B4F254_PROMH]	0.0113213	0	0.00135268	0.00107686	0.000335796	0.00118577	0	0.00181518	0.0019683	0.000528513	0.000920434
883	343	B4EXW2	Putative exported protein OS=Proteus mirabilis (strain HI4320) GN=PMI1529 PE=4 SV=1 - [B4EXW2_PROMH]	0.00282799	0	0	0	0	0	0	0	0	0.000420109	0.00228934	0.00011854	0	165	B4EXW2	Putative exported protein OS=Proteus mirabilis (strain HI4320) GN=PMI1529 PE=4 SV=1 - [B4EXW2_PROMH]	0.0135713	0	0	0	0	0	0	0	0.00151057	0.00211872	0.00164013	0.00553825	0.00120867	0.00155495	1000	511	771	B4EXW2	Putative exported protein OS=Proteus mirabilis (strain HI4320) GN=PMI1529 PE=4 SV=1 - [B4EXW2_PROMH]	0.0112182	0	0	0	0	0	0	0	0	0.00290682	0.000792596
1776	220	B4F2Y7	Biopolymer transport protein OS=Proteus mirabilis (strain HI4320) GN=exbB PE=3 SV=1 - [B4F2Y7_PROMH]	0.00808417	0	0.000498629	0	0	0.000862813	0.000618047	0	0	0.00161042	0.00105662	0.00343765	0	145	B4F2Y7	Biopolymer transport protein OS=Proteus mirabilis (strain HI4320) GN=exbB PE=3 SV=1 - [B4F2Y7_PROMH]	0.0289277	0.00225327	0.00510204	0.0014176	0.00262935	0.00197239	0.00180607	0.00479343	0.00246289	0.0017134	0.00113547	0.00207684	0.000829482	0.000735449	2019	116	1555	B4F2Y7	Biopolymer transport protein OS=Proteus mirabilis (strain HI4320) GN=exbB PE=3 SV=1 - [B4F2Y7_PROMH]	0.011172	0	0.000245942	0.000673038	0.000503694	0.000494071	0.000473261	0.000165017	0.000414379	0.000211405	0.00130395
1488	468	B4F1I8	30S ribosomal protein S19 OS=Proteus mirabilis (strain HI4320) GN=rpsS PE=3 SV=1 - [RS19_PROMH]	0.00128259	0	0	0	0	0	0	0	0	0.000490127	0.000792463	0	0	433	B4F1I8	30S ribosomal protein S19 OS=Proteus mirabilis (strain HI4320) GN=rpsS PE=3 SV=1 - [RS19_PROMH]	0.00849287	0.000375545	0	0	0	0	0.000225759	0	0.000426901	0.000257931	0.000378492	0.00588439	0.000355492	0.000588359	1710	341	1293	B4F1I8	30S ribosomal protein S19 OS=Proteus mirabilis (strain HI4320) GN=rpsS PE=3 SV=1 - [RS19_PROMH]	0.0111239	0.00123457	0.000983768	0.0017499	0.00235057	0.00128458	0	0.00148515	0.000621568	5.28513e-05	7.67028e-05
1196	572	B4EZT7	Nucleoside diphosphate kinase OS=Proteus mirabilis (strain HI4320) GN=ndk PE=3 SV=1 - [NDK_PROMH]	0.000741556	0	0.000249314	0	0	0	0	0	0	0.000140036	0.000352206	0	0	352	B4EZT7	Nucleoside diphosphate kinase OS=Proteus mirabilis (strain HI4320) GN=ndk PE=3 SV=1 - [NDK_PROMH]	0.0085792	0.000751089	0.00136054	0.000472534	0.000657339	0	0.000903036	0.00159781	0.000558256	0.000515863	0.000605587	0	0.000568788	0.000588359	1383	343	1048	B4EZT7	Nucleoside diphosphate kinase OS=Proteus mirabilis (strain HI4320) GN=ndk PE=3 SV=1 - [NDK_PROMH]	0.0110764	0.00246914	0.000491884	0.000807646	0.00117529	0.0006917	0	0.00049505	0	0.000951324	0.000664758
1566	103	B4F1V4	Thioredoxin OS=Proteus mirabilis (strain HI4320) GN=trxA PE=3 SV=1 - [B4F1V4_PROMH]	0.0232194	0	0.000498629	0	0	0	0	0	0.00869565	0.00217056	0.00176103	0.00486012	0.00523341	187	B4F1V4	Thioredoxin OS=Proteus mirabilis (strain HI4320) GN=trxA PE=3 SV=1 - [B4F1V4_PROMH]	0.0151476	0	0	0.000118133	0.000187811	0	0.000338639	0	0.00216735	0.00121596	0.00224572	0.00692281	0.000900581	0.00105064	1795	250	1369	B4F1V4	Thioredoxin OS=Proteus mirabilis (strain HI4320) GN=trxA PE=3 SV=1 - [B4F1V4_PROMH]	0.0109536	0	0.000245942	0	0	0	0	0.000165017	0.00113954	0.00147984	0.000971569
772	89	B4EX61	Hemin receptor OS=Proteus mirabilis (strain HI4320) GN=hmuR2 PE=3 SV=1 - [B4EX61_PROMH]	0.0268046	0.0075594	0.00423834	0	0	0	0.00123609	0	0	0.00364095	0.00361011	0.00651968	0	114	B4EX61	Hemin receptor OS=Proteus mirabilis (strain HI4320) GN=hmuR2 PE=3 SV=1 - [B4EX61_PROMH]	0.0302664	0.00360523	0.00442177	0.000826934	0.00328669	0.000493097	0.0011288	0.00730427	0.00203599	0.000958031	0.00227095	0	0.00208556	0.00184913	874	34	674	B4EX61	Hemin receptor OS=Proteus mirabilis (strain HI4320) GN=hmuR2 PE=3 SV=1 - [B4EX61_PROMH]	0.0108691	0	0	0	0.000167898	0	0	0	0	0	7.67028e-05
798	342	B4EXB1	Oligopeptide ABC transporter, oligopeptide-binding protein OS=Proteus mirabilis (strain HI4320) GN=oppA2 PE=4 SV=1 - [B4EXB1_PROMH]	0.00286329	0	0	0	0	0	0	0	0	0.00119031	0.00167298	0	0	261	B4EXB1	Oligopeptide ABC transporter, oligopeptide-binding protein OS=Proteus mirabilis (strain HI4320) GN=oppA2 PE=4 SV=1 - [B4EXB1_PROMH]	0.00693411	0.00135196	0	0.000236267	0.000187811	0	0	0	0.00131354	0.00145547	0.00100931	0	0.000308093	0.00107165	902	414	695	B4EXB1	Oligopeptide ABC transporter, oligopeptide-binding protein OS=Proteus mirabilis (strain HI4320) GN=oppA2 PE=4 SV=1 - [B4EXB1_PROMH]	0.0107312	0	0.000614855	0.000134608	0	9.88142e-05	0	0	0.000207189	0.00243116	0.00163633
1700	754	B4F2H9	LPS-assembly protein LptD OS=Proteus mirabilis (strain HI4320) GN=imp PE=3 SV=1 - [B4F2H9_PROMH]	0.000237079	0	0	0	0	0	0	0	0	0	0	0.000237079	0	331	B4F2H9	LPS-assembly protein LptD OS=Proteus mirabilis (strain HI4320) GN=imp PE=3 SV=1 - [B4F2H9_PROMH]	0.00792398	0.00142707	0.00136054	0.000590667	0.00084515	0	0.000451518	0	0.00068961	0.000313202	0.000681285	0	0.000829482	0.000735449	1940	327	1487	B4F2H9	LPS-assembly protein LptD OS=Proteus mirabilis (strain HI4320) GN=imp PE=3 SV=1 - [B4F2H9_PROMH]	0.0107081	0	0.000983768	0.00053843	0.00134318	0.000197628	0	0	0.000517974	0.000264257	0.000460217
1793	627	Q06206	Urease accessory protein UreG OS=Proteus mirabilis (strain HI4320) GN=ureG PE=1 SV=2 - [UREG_PROMH]	0.000553218	0	0	0	0	0	0	0	0	0.000140036	0.000176103	0.000237079	0	403	Q06206	Urease accessory protein UreG OS=Proteus mirabilis (strain HI4320) GN=ureG PE=1 SV=2 - [UREG_PROMH]	0.00483546	0.000450653	0	0.0010632	0.000469528	0	0.000451518	0	0.000394063	0.000589557	0.000580354	0	0.000521389	0.000315192	2038	651	1571	Q06206	Urease accessory protein UreG OS=Proteus mirabilis (strain HI4320) GN=ureG PE=1 SV=2 - [UREG_PROMH]	0.0106745	0	0.000737826	0.000403823	0.000503694	0.000494071	0.000946522	0.000330033	0.00103595	0.000898473	0.000460217
647	827	B4EWD8	Dipeptidase E OS=Proteus mirabilis (strain HI4320) GN=pepE PE=3 SV=1 - [B4EWD8_PROMH]	0.000140036	0	0	0	0	0	0	0	0	0.000140036	0	0	0	958	B4EWD8	Dipeptidase E OS=Proteus mirabilis (strain HI4320) GN=pepE PE=3 SV=1 - [B4EWD8_PROMH]	0.00104462	0.000150218	0.000340136	0.0003544	0	0	0	0	0	0	0	0	9.4798e-05	0.000105064	727	1189	560	B4EWD8	Dipeptidase E OS=Proteus mirabilis (strain HI4320) GN=pepE PE=3 SV=1 - [B4EWD8_PROMH]	0.0106046	0	0.00147565	0.00148068	0.00184688	0.000790514	0	0.000165017	0.000414379	0.00100418	0.00053692
946	443	B4EY88	Uracil phosphoribosyltransferase OS=Proteus mirabilis (strain HI4320) GN=upp PE=3 SV=1 - [UPP_PROMH]	0.00150434	0	0.000747943	0	0	0	0	0	0	0.000140036	0.00061636	0	0	356	B4EY88	Uracil phosphoribosyltransferase OS=Proteus mirabilis (strain HI4320) GN=upp PE=3 SV=1 - [UPP_PROMH]	0.0073933	0.000600871	0.000340136	0.000472534	0.000751244	0.000986193	0.00101592	0.000456517	0.000394063	0.000829065	0.000428957	0	0.000592487	0.00052532	1058	363	817	B4EY88	Uracil phosphoribosyltransferase OS=Proteus mirabilis (strain HI4320) GN=upp PE=3 SV=1 - [UPP_PROMH]	0.0105481	0	0.000737826	0.000942253	0.00100739	0.000988142	0	0.000165017	0.00113954	0.000739919	0.00074146
1388	210	B4F102	Protein translocase subunit SecA OS=Proteus mirabilis (strain HI4320) GN=secA PE=3 SV=1 - [SECA_PROMH]	0.00864408	0	0.000747943	0	0	0	0	0	0	0.000350091	0.00105662	0	0.00648943	262	B4F102	Protein translocase subunit SecA OS=Proteus mirabilis (strain HI4320) GN=secA PE=3 SV=1 - [SECA_PROMH]	0.00965423	0.000901307	0	0.000590667	0.000657339	0.000986193	0.00124168	0.000228258	0.000328386	0.000607981	0.00136257	0.000346141	0.00118497	0.00121874	1596	98	1208	B4F102	Protein translocase subunit SecA OS=Proteus mirabilis (strain HI4320) GN=secA PE=3 SV=1 - [SECA_PROMH]	0.0105476	0	0.000983768	0.000807646	0.000167898	0.000988142	0.000473261	0.000990099	0.00113954	0.000317108	0.000690325
1092	715	B4EZ95	Glycine--tRNA ligase beta subunit OS=Proteus mirabilis (strain HI4320) GN=glyS PE=3 SV=1 - [SYGB_PROMH]	0.000298106	0	0	0	0	0	0	0	0	0.000210055	8.80514e-05	0	0	344	B4EZ95	Glycine--tRNA ligase beta subunit OS=Proteus mirabilis (strain HI4320) GN=glyS PE=3 SV=1 - [SYGB_PROMH]	0.00716305	0.000976416	0	0.000236267	0.000469528	0.000493097	0.000790157	0.000684775	0.000164193	9.21184e-05	0.000883147	0.000346141	0.000829482	0.00119773	1262	177	946	B4EZ95	Glycine--tRNA ligase beta subunit OS=Proteus mirabilis (strain HI4320) GN=glyS PE=3 SV=1 - [SYGB_PROMH]	0.0105298	0	0.00110674	0.000403823	0.000167898	0.00167984	0.000473261	0.0019802	0.00186471	0.000528513	0.000409082
925	530	B4EY56	Uncharacterized protein OS=Proteus mirabilis (strain HI4320) GN=PMI1542 PE=4 SV=1 - [B4EY56_PROMH]	0.000872821	0	0	0	0	0	0	0	0	0.000490127	0.000264154	0.00011854	0	427	B4EY56	Uncharacterized protein OS=Proteus mirabilis (strain HI4320) GN=PMI1542 PE=4 SV=1 - [B4EY56_PROMH]	0.00506694	0.000525762	0.000340136	0.0003544	0.000657339	0	0.000903036	0.000228258	0.000623933	0.000626405	0.000428957	0	0.000189596	0.000189115	1036	324	798	B4EY56	Uncharacterized protein OS=Proteus mirabilis (strain HI4320) GN=PMI1542 PE=4 SV=1 - [B4EY56_PROMH]	0.0104616	0	0.000737826	0.00053843	0.000671592	0.000889328	0.0023663	0.000825083	0.000828758	0.000105703	0.00074146
853	711	B4EXR2	Nitrite reductase [NAD(P)H] large subunit OS=Proteus mirabilis (strain HI4320) GN=nirB PE=3 SV=1 - [B4EXR2_PROMH]	0.000307097	0	0	0	0	0	0	0	0	7.00182e-05	0	0.000237079	0	710	B4EXR2	Nitrite reductase [NAD(P)H] large subunit OS=Proteus mirabilis (strain HI4320) GN=nirB PE=3 SV=1 - [B4EXR2_PROMH]	0.00163362	0.000450653	0	0.000118133	0	0	0.000451518	0	0	5.5271e-05	0	0	0.00047399	8.40513e-05	969	482	747	B4EXR2	Nitrite reductase [NAD(P)H] large subunit OS=Proteus mirabilis (strain HI4320) GN=nirB PE=3 SV=1 - [B4EXR2_PROMH]	0.0104188	0	0.000491884	0	0.000167898	0.000494071	0.00141978	0	0.00217549	0.000317108	0.000690325
666	301	B4EWH9	Putative lipoprotein OS=Proteus mirabilis (strain HI4320) GN=PMI1349 PE=4 SV=1 - [B4EWH9_PROMH]	0.00388299	0	0.000249314	0	0	0	0.000618047	0	0	0.0007702	0.000704411	0.00154101	0	190	B4EWH9	Putative lipoprotein OS=Proteus mirabilis (strain HI4320) GN=PMI1349 PE=4 SV=1 - [B4EWH9_PROMH]	0.01286	0.00112663	0.00170068	0.000472534	0.00159639	0.000493097	0.000564398	0.000913034	0.000886641	0.00224769	0.000630819	0	0.00130347	0.000924564	746	334	577	B4EWH9	Putative lipoprotein OS=Proteus mirabilis (strain HI4320) GN=PMI1349 PE=4 SV=1 - [B4EWH9_PROMH]	0.0103972	0	0.000614855	0.000807646	0.00100739	0.000592885	0.000473261	0	0.000517974	0.000422811	0.00301698
183	259	B4ETL2	Integration host factor subunit alpha OS=Proteus mirabilis (strain HI4320) GN=ihfA PE=3 SV=1 - [IHFA_PROMH]	0.00565015	0	0	0.00136054	0	0.000862813	0	0	0	0.0015404	0.00105662	0.000829777	0	244	B4ETL2	Integration host factor subunit alpha OS=Proteus mirabilis (strain HI4320) GN=ihfA PE=3 SV=1 - [IHFA_PROMH]	0.00894145	0.000300436	0	0.000945068	0.00140858	0	0.000451518	0	0.00154341	0.00130808	0.00136257	0.000346141	0.000687285	0.000588359	202	309	157	B4ETL2	Integration host factor subunit alpha OS=Proteus mirabilis (strain HI4320) GN=ihfA PE=3 SV=1 - [IHFA_PROMH]	0.0102746	0	0.00122971	0.00161529	0	0.00227273	0	0.00115512	0.00113954	0.000898473	0.000894866
1420	454	B4F158	Probable short chain dehydrogenase OS=Proteus mirabilis (strain HI4320) GN=PMI3202 PE=4 SV=1 - [B4F158_PROMH]	0.00141358	0	0	0	0	0	0	0	0	0.000560146	0.00061636	0.000237079	0	200	B4F158	Probable short chain dehydrogenase OS=Proteus mirabilis (strain HI4320) GN=PMI3202 PE=4 SV=1 - [B4F158_PROMH]	0.0222647	0.00390566	0.00238095	0.00507974	0.00403794	0	0.00282199	0.000684775	0.000755287	0.000663252	0.00045419	0	0.000829482	0.000651397	1633	325	1232	B4F158	Probable short chain dehydrogenase OS=Proteus mirabilis (strain HI4320) GN=PMI3202 PE=4 SV=1 - [B4F158_PROMH]	0.010169	0	0.000737826	0.000942253	0.00100739	0.00128458	0	0	0.00134673	0.000951324	0.000588055
782	272	B4EX86	Universal stress protein OS=Proteus mirabilis (strain HI4320) GN=uspG2 PE=3 SV=1 - [B4EX86_PROMH]	0.00508365	0.00107991	0.000249314	0	0	0.000862813	0	0	0	0.00133035	0.000968566	0.000592698	0	290	B4EX86	Universal stress protein OS=Proteus mirabilis (strain HI4320) GN=uspG2 PE=3 SV=1 - [B4EX86_PROMH]	0.00776115	0.000450653	0.000340136	0.0010632	0.00103296	0	0.000677277	0	0.000952318	0.00090276	0.00108501	0	0.000521389	0.000735449	883	411	681	B4EX86	Universal stress protein OS=Proteus mirabilis (strain HI4320) GN=uspG2 PE=3 SV=1 - [B4EX86_PROMH]	0.0101654	0	0.000245942	0.000673038	0.00100739	0.000592885	0	0	0.000828758	0.0019555	0.00109941
1285	335	B4F0A7	Galactose-1-phosphate uridylyltransferase OS=Proteus mirabilis (strain HI4320) GN=galT PE=3 SV=1 - [B4F0A7_PROMH]	0.00295794	0	0.000249314	0	0	0	0	0	0	0.00112029	0.00123272	0.000355619	0	762	B4F0A7	Galactose-1-phosphate uridylyltransferase OS=Proteus mirabilis (strain HI4320) GN=galT PE=3 SV=1 - [B4F0A7_PROMH]	0.00152105	0.000300436	0	0.000236267	0.000187811	0	0.000338639	0	3.28386e-05	1.84237e-05	2.52328e-05	0	0.000213295	0.000168103	1475	905	1118	B4F0A7	Galactose-1-phosphate uridylyltransferase OS=Proteus mirabilis (strain HI4320) GN=galT PE=3 SV=1 - [B4F0A7_PROMH]	0.010114	0	0.000368913	0.000269215	0.00134318	0.00108696	0	0	0.000932353	0.000422811	0.00130395
507		B4EVF7	Uncharacterized protein OS=Proteus mirabilis (strain HI4320) GN=PMI0883 PE=4 SV=1 - [B4EVF7_PROMH]	0	0	0	0	0	0	0	0	0	0	0	0	0	429	B4EVF7	Uncharacterized protein OS=Proteus mirabilis (strain HI4320) GN=PMI0883 PE=4 SV=1 - [B4EVF7_PROMH]	0.00539773	0.000600871	0.000680272	0.0003544	0.00084515	0.000493097	0.000225759	0.000228258	0.000361224	0.000460592	0.00027756	0	0.00045029	0.000420256	575	533	448	B4EVF7	Uncharacterized protein OS=Proteus mirabilis (strain HI4320) GN=PMI0883 PE=4 SV=1 - [B4EVF7_PROMH]	0.010094	0	0.00184456	0.000807646	0.000335796	0.000889328	0.000473261	0.000330033	0.00113954	0.000422811	0.000920434
1449	284	B4F1A4	Biosynthetic arginine decarboxylase OS=Proteus mirabilis (strain HI4320) GN=speA PE=3 SV=1 - [SPEA_PROMH]	0.00435737	0	0	0	0.00172712	0	0.00247219	0	0	7.00182e-05	8.80514e-05	0	0	395	B4F1A4	Biosynthetic arginine decarboxylase OS=Proteus mirabilis (strain HI4320) GN=speA PE=3 SV=1 - [SPEA_PROMH]	0.00699708	0.000450653	0	0.000472534	0.000657339	0.00147929	0.000225759	0.000913034	0.000361224	0.000386897	0.000555121	0.000346141	0.000497689	0.000651397	1663	625	1260	B4F1A4	Biosynthetic arginine decarboxylase OS=Proteus mirabilis (strain HI4320) GN=speA PE=3 SV=1 - [SPEA_PROMH]	0.00999063	0	0.00110674	0.000807646	0.00167898	0.000889328	0.00283956	0.00132013	0	0.000211405	0.000332379
527	261	B4EVN0	Universal stress protein F OS=Proteus mirabilis (strain HI4320) GN=uspF PE=3 SV=1 - [B4EVN0_PROMH]	0.00558509	0	0	0	0	0.000862813	0.000618047	0	0	0.00196051	0.00202518	0.00011854	0	212	B4EVN0	Universal stress protein F OS=Proteus mirabilis (strain HI4320) GN=uspF PE=3 SV=1 - [B4EVN0_PROMH]	0.0172872	0.00225327	0.00102041	0.00401654	0.00366232	0	0.00259623	0	0.000328386	0.000681676	0.000252328	0	0.000710985	0.00176508	598	371	464	B4EVN0	Universal stress protein F OS=Proteus mirabilis (strain HI4320) GN=uspF PE=3 SV=1 - [B4EVN0_PROMH]	0.00983862	0	0.000737826	0.00121147	0.00083949	0.00148221	0	0	0.00248627	0.000528513	0.000664758
661		B4EWG6	Respiratory nitrate reductase 1 gamma chain OS=Proteus mirabilis (strain HI4320) GN=narI PE=4 SV=1 - [B4EWG6_PROMH]	0	0	0	0	0	0	0	0	0	0	0	0	0	1359	B4EWG6	Respiratory nitrate reductase 1 gamma chain OS=Proteus mirabilis (strain HI4320) GN=narI PE=4 SV=1 - [B4EWG6_PROMH]	0.000536753	0	0	0	0	0.000493097	0	0	0	1.84237e-05	2.52328e-05	0	0	0	742	1187	574	B4EWG6	Respiratory nitrate reductase 1 gamma chain OS=Proteus mirabilis (strain HI4320) GN=narI PE=4 SV=1 - [B4EWG6_PROMH]	0.00979528	0.00246914	0.00110674	0.00161529	0.00134318	0.00118577	0.000946522	0.000165017	0.000207189	0.000581365	0.00010227
722	390	B4EWY6	Succinate dehydrogenase iron-sulfur subunit OS=Proteus mirabilis (strain HI4320) GN=frdB PE=3 SV=1 - [B4EWY6_PROMH]	0.00201743	0	0	0	0	0.000862813	0	0.0010846	0	7.00182e-05	0	0	0	1030	B4EWY6	Succinate dehydrogenase iron-sulfur subunit OS=Proteus mirabilis (strain HI4320) GN=frdB PE=3 SV=1 - [B4EWY6_PROMH]	0.000223884	0	0	0	0	0	0	0	3.28386e-05	0.000165813	2.52328e-05	0	0	0	818	1172	630	B4EWY6	Succinate dehydrogenase iron-sulfur subunit OS=Proteus mirabilis (strain HI4320) GN=frdB PE=3 SV=1 - [B4EWY6_PROMH]	0.00976987	0	0.000860797	0.00121147	0.00117529	0.00158103	0.000946522	0.00049505	0.000725163	0.000845621	0.000613622
1498	319	B4F1J8	30S ribosomal protein S8 OS=Proteus mirabilis (strain HI4320) GN=rpsH PE=3 SV=1 - [RS8_PROMH]	0.00328318	0	0	0	0.00172712	0.000862813	0	0	0	0.000280073	0.000176103	0.000237079	0	245	B4F1J8	30S ribosomal protein S8 OS=Proteus mirabilis (strain HI4320) GN=rpsH PE=3 SV=1 - [RS8_PROMH]	0.0126917	0.000300436	0.000340136	0.000708801	0.000563433	0	0.000225759	0.000228258	0.00124787	0.00106857	0.00196816	0.00484597	0.000710985	0.000483295	1720	322	1303	B4F1J8	30S ribosomal protein S8 OS=Proteus mirabilis (strain HI4320) GN=rpsH PE=3 SV=1 - [RS8_PROMH]	0.00974645	0	0.000122971	0.000807646	0.000335796	0.000790514	0.000473261	0.000330033	0.000621568	0.000845621	0.000690325
1436	469	B4F180	Bifunctional aspartokinase/homoserine dehydrogenase II [includes: aspartokinase II and homoserine dehydrogenase II] OS=Proteus mirabilis (strain HI4320) GN=metL PE=4 SV=1 - [B4F180_PROMH]	0.00126748	0	0.000498629	0	0	0	0	0	0	0.000210055	0.000440257	0.00011854	0	439	B4F180	Bifunctional aspartokinase/homoserine dehydrogenase II [includes: aspartokinase II and homoserine dehydrogenase II] OS=Proteus mirabilis (strain HI4320) GN=metL PE=4 SV=1 - [B4F180_PROMH]	0.00289819	0.000225327	0	0.000118133	0.000281717	0	0	0	0.00022987	0.00035005	0.000328026	0	0.000734684	0.000630385	1647	252	1245	B4F180	Bifunctional aspartokinase/homoserine dehydrogenase II [includes: aspartokinase II and homoserine dehydrogenase II] OS=Proteus mirabilis (strain HI4320) GN=metL PE=4 SV=1 - [B4F180_PROMH]	0.00970004	0	0.00270536	0.000673038	0.000671592	0.000395257	0	0.000990099	0.000414379	0.000105703	0.000332379
675	266	B4EWJ8	Probable thiol peroxidase OS=Proteus mirabilis (strain HI4320) GN=tpx PE=3 SV=1 - [B4EWJ8_PROMH]	0.00543047	0	0.000498629	0	0	0	0	0	0	0.00210055	0.00140882	0.00142248	0	146	B4EWJ8	Probable thiol peroxidase OS=Proteus mirabilis (strain HI4320) GN=tpx PE=3 SV=1 - [B4EWJ8_PROMH]	0.0120394	0.00112663	0	0.000708801	0.000751244	0	0.000451518	0	0.00298831	0.00224769	0.00105978	0	0.00106648	0.001639	759	149	584	B4EWJ8	Probable thiol peroxidase OS=Proteus mirabilis (strain HI4320) GN=tpx PE=3 SV=1 - [B4EWJ8_PROMH]	0.00966064	0	0	0	0.000335796	0	0	0.000330033	0.000310784	0.00163839	0.00127838
1119	303	B4EZE5	PTS system EIIA component OS=Proteus mirabilis (strain HI4320) GN=PMI1777 PE=4 SV=1 - [B4EZE5_PROMH]	0.00383651	0	0	0	0	0	0	0	0	0.00133035	0.00132077	0.0011854	0	311	B4EZE5	PTS system EIIA component OS=Proteus mirabilis (strain HI4320) GN=PMI1777 PE=4 SV=1 - [B4EZE5_PROMH]	0.00448393	0	0	0	0	0	0	0	0.00045974	0.000792218	0.00100931	0	0.00125607	0.00096659	1296	358	976	B4EZE5	PTS system EIIA component OS=Proteus mirabilis (strain HI4320) GN=PMI1777 PE=4 SV=1 - [B4EZE5_PROMH]	0.0096116	0	0	0	0	0	0	0	0.000310784	0.00121558	0.000715893
725	398	B4EWZ0	Glycerol-3-phosphate transporter (MFS-family transporter) OS=Proteus mirabilis (strain HI4320) GN=glpT PE=4 SV=1 - [B4EWZ0_PROMH]	0.00192867	0	0	0	0	0	0	0	0	0.00140036	0.000528309	0	0	522	B4EWZ0	Glycerol-3-phosphate transporter (MFS-family transporter) OS=Proteus mirabilis (strain HI4320) GN=glpT PE=4 SV=1 - [B4EWZ0_PROMH]	0.00393817	0.000450653	0.00102041	0	0	0	0.00011288	0.000456517	0.000361224	0.000313202	0.00027756	0.000346141	0.000284394	0.000315192	822	417	633	B4EWZ0	Glycerol-3-phosphate transporter (MFS-family transporter) OS=Proteus mirabilis (strain HI4320) GN=glpT PE=4 SV=1 - [B4EWZ0_PROMH]	0.00956081	0.00123457	0.000614855	0.000807646	0.00151108	0.000296443	0.00141978	0	0.000207189	0.000211405	0.000204541
248	256	B4EU19	6,7-dimethyl-8-ribityllumazine synthase OS=Proteus mirabilis (strain HI4320) GN=ribH PE=3 SV=1 - [RISB_PROMH]	0.00590021	0	0.00124657	0	0	0.00258844	0	0	0	0.00112029	0.000352206	0.000592698	0	209	B4EU19	6,7-dimethyl-8-ribityllumazine synthase OS=Proteus mirabilis (strain HI4320) GN=ribH PE=3 SV=1 - [RISB_PROMH]	0.0130555	0.000150218	0.00170068	0.00165387	0.00140858	0	0.00158031	0.000684775	0.00167477	0.00130808	0.000706518	0	0.00094798	0.00123976	278	243	216	B4EU19	6,7-dimethyl-8-ribityllumazine synthase OS=Proteus mirabilis (strain HI4320) GN=ribH PE=3 SV=1 - [RISB_PROMH]	0.0095442	0	0.000368913	0.000807646	0.00083949	0.000395257	0	0.000165017	0.000207189	0.00280112	0.00109941
1716	579	B4F2L0	Putative lipid carrier protein OS=Proteus mirabilis (strain HI4320) GN=PMI3443 PE=4 SV=1 - [B4F2L0_PROMH]	0.000702297	0	0	0	0	0	0	0	0	0.000350091	0.000352206	0	0	869	B4F2L0	Putative lipid carrier protein OS=Proteus mirabilis (strain HI4320) GN=PMI3443 PE=4 SV=1 - [B4F2L0_PROMH]	0.00055204	0	0	0	0	0	0.00011288	0	0	1.84237e-05	0	0	0.000189596	0.000231141	1957	484	1503	B4F2L0	Putative lipid carrier protein OS=Proteus mirabilis (strain HI4320) GN=PMI3443 PE=4 SV=1 - [B4F2L0_PROMH]	0.00950495	0	0.000614855	0.000807646	0.00100739	0.0006917	0.00473261	0.000660066	0.000207189	0.000211405	2.55676e-05
1444		B4F194	2-isopropylmalate synthase OS=Proteus mirabilis (strain HI4320) GN=leuA PE=3 SV=1 - [LEU1_PROMH]	0	0	0	0	0	0	0	0	0	0	0	0	0	1388	B4F194	2-isopropylmalate synthase OS=Proteus mirabilis (strain HI4320) GN=leuA PE=3 SV=1 - [LEU1_PROMH]	0.000225327	0.000225327	0	0	0	0	0	0	0	0	0	0	0	0	1656	518	1253	B4F194	2-isopropylmalate synthase OS=Proteus mirabilis (strain HI4320) GN=leuA PE=3 SV=1 - [LEU1_PROMH]	0.00943706	0	0.00172159	0.000269215	0	0.00158103	0	0.000660066	0.000621568	0.000581365	0.00074146
652	323	B4EWE3	Xaa-Pro dipeptidase OS=Proteus mirabilis (strain HI4320) GN=pepQ PE=3 SV=1 - [PEPQ_PROMH]	0.00319524	0	0	0	0	0	0	0	0	0.00119031	0.00105662	0.000948317	0	305	B4EWE3	Xaa-Pro dipeptidase OS=Proteus mirabilis (strain HI4320) GN=pepQ PE=3 SV=1 - [PEPQ_PROMH]	0.00530614	0.000525762	0	0	0	0	0.000338639	0	0.000853803	0.000884336	0.000681285	0	0.000971679	0.00105064	732	295	565	B4EWE3	Xaa-Pro dipeptidase OS=Proteus mirabilis (strain HI4320) GN=pepQ PE=3 SV=1 - [PEPQ_PROMH]	0.00937771	0	0.000737826	0	0	0.000592885	0	0.000825083	0	0.00121558	0.00122724
17	619	B4ESN8	Phosphoglucomutase OS=Proteus mirabilis (strain HI4320) GN=pgm PE=3 SV=1 - [B4ESN8_PROMH]	0.000574715	0	0	0	0	0	0	0	0	0.000280073	0.000176103	0.00011854	0	472	B4ESN8	Phosphoglucomutase OS=Proteus mirabilis (strain HI4320) GN=pgm PE=3 SV=1 - [B4ESN8_PROMH]	0.00324795	0.000300436	0	0.0003544	0.000375622	0	0.000338639	0	0.000328386	0.000589557	0.000353259	0	0.000355492	0.000252154	16	376	14	B4ESN8	Phosphoglucomutase OS=Proteus mirabilis (strain HI4320) GN=pgm PE=3 SV=1 - [B4ESN8_PROMH]	0.00931625	0	0.000983768	0.000807646	0.000335796	0.000889328	0.00189304	0.00049505	0.00103595	0.000422811	0.000409082
628	347	B4EWA3	Thymidine phosphorylase OS=Proteus mirabilis (strain HI4320) GN=deoA PE=3 SV=1 - [TYPH_PROMH]	0.00270639	0	0	0	0	0	0	0	0	0.000630164	0.000792463	0.000237079	0.00104668	298	B4EWA3	Thymidine phosphorylase OS=Proteus mirabilis (strain HI4320) GN=deoA PE=3 SV=1 - [TYPH_PROMH]	0.00719031	0.000525762	0	0.00118133	0.00084515	0	0.000564398	0	0.000755287	0.000718523	0.00108501	0	0.000758384	0.000756461	704	272	543	B4EWA3	Thymidine phosphorylase OS=Proteus mirabilis (strain HI4320) GN=deoA PE=3 SV=1 - [TYPH_PROMH]	0.0092748	0	0.00135268	0.000403823	0.00100739	0.00118577	0.000473261	0.000990099	0.000414379	0.000634216	0.000664758
1315	228	B4F0H3	Ecotin OS=Proteus mirabilis (strain HI4320) GN=eco PE=3 SV=1 - [B4F0H3_PROMH]	0.0076917	0	0.000498629	0	0	0.00258844	0.000618047	0.0032538	0	0.000350091	0.000264154	0.00011854	0	627	B4F0H3	Ecotin OS=Proteus mirabilis (strain HI4320) GN=eco PE=3 SV=1 - [B4F0H3_PROMH]	0.003337	0.000525762	0	0.000236267	0.000375622	0	0.000225759	0.00114129	0.000328386	3.68473e-05	0.000151397	0	0.000189596	0.000126077	1514	687	1152	B4F0H3	Ecotin OS=Proteus mirabilis (strain HI4320) GN=eco PE=3 SV=1 - [B4F0H3_PROMH]	0.00918359	0.0037037	0.000245942	0.000673038	0.00083949	9.88142e-05	0.000946522	0.000990099	0.000310784	0	0.000153406
1784	606	P17088	Urease subunit gamma OS=Proteus mirabilis (strain HI4320) GN=ureA PE=1 SV=2 - [URE3_PROMH]	0.000623237	0	0	0	0	0	0	0	0	0.000210055	0.000176103	0.000237079	0	466	P17088	Urease subunit gamma OS=Proteus mirabilis (strain HI4320) GN=ureA PE=1 SV=2 - [URE3_PROMH]	0.00381919	0	0.000680272	0.0003544	0.000187811	0	0.00011288	0	0.000558256	0.00055271	0.000479423	0.000346141	0.000379192	0.000168103	2029	775	1563	P17088	Urease subunit gamma OS=Proteus mirabilis (strain HI4320) GN=ureA PE=1 SV=2 - [URE3_PROMH]	0.00909609	0.00123457	0.000368913	0.00053843	0.000335796	9.88142e-05	0	0.000165017	0.000310784	0.000898473	0.00053692
1377	315	B4F0Y1	Putative mechanosensitive ion channel protein OS=Proteus mirabilis (strain HI4320) GN=PMI2038 PE=4 SV=1 - [B4F0Y1_PROMH]	0.00337446	0	0.000997258	0	0	0	0	0	0	0.00105027	0.000880514	0.000237079	0.000209336	324	B4F0Y1	Putative mechanosensitive ion channel protein OS=Proteus mirabilis (strain HI4320) GN=PMI2038 PE=4 SV=1 - [B4F0Y1_PROMH]	0.00713378	0.000525762	0.00170068	0.000118133	9.39055e-05	0	0	0.000913034	0.000656771	0.00114227	0.000555121	0	0.000734684	0.000693423	1586	185	1201	B4F0Y1	Putative mechanosensitive ion channel protein OS=Proteus mirabilis (strain HI4320) GN=PMI2038 PE=4 SV=1 - [B4F0Y1_PROMH]	0.0090654	0.00123457	0.000614855	0.000807646	0.000671592	0.000296443	0.00141978	0.00049505	0.000207189	5.28513e-05	0.00053692
1523	336	B4F1M7	Peptidyl-prolyl cis-trans isomerase OS=Proteus mirabilis (strain HI4320) GN=ppiB PE=3 SV=1 - [B4F1M7_PROMH]	0.00295227	0	0.000249314	0	0	0	0	0	0	0.000840218	0.000440257	0.00142248	0	368	B4F1M7	Peptidyl-prolyl cis-trans isomerase OS=Proteus mirabilis (strain HI4320) GN=ppiB PE=3 SV=1 - [B4F1M7_PROMH]	0.00395578	7.51089e-05	0	0	0.000187811	0	0.000564398	0	0.000426901	0.000479015	0.000227095	0	0.000734684	0.00126077	1745	312	1325	B4F1M7	Peptidyl-prolyl cis-trans isomerase OS=Proteus mirabilis (strain HI4320) GN=ppiB PE=3 SV=1 - [B4F1M7_PROMH]	0.00901439	0	0	0	0	9.88142e-05	0	0	0.000621568	0.00190265	0.00112497
1073	277	B4EZ68	Thiol:disulfide interchange protein OS=Proteus mirabilis (strain HI4320) GN=dsbA PE=1 SV=1 - [B4EZ68_PROMH]	0.00471761	0	0	0	0	0	0	0	0	0.00147038	0.00149687	0.00154101	0.000209336	119	B4EZ68	Thiol:disulfide interchange protein OS=Proteus mirabilis (strain HI4320) GN=dsbA PE=1 SV=1 - [B4EZ68_PROMH]	0.0143784	0	0	0	0	0	0	0	0.0041705	0.00200818	0.00529888	0.0017307	0.000497689	0.00067241	1241	372	928	B4EZ68	Thiol:disulfide interchange protein OS=Proteus mirabilis (strain HI4320) GN=dsbA PE=1 SV=1 - [B4EZ68_PROMH]	0.0089993	0	0	0	0.000167898	0	0	0	0	0.00163839	0.000690325
561	197	B4EVV6	Site-determining protein OS=Proteus mirabilis (strain HI4320) GN=minD PE=3 SV=1 - [B4EVV6_PROMH]	0.00992891	0	0	0	0	0	0.00370828	0.0021692	0	0.00252066	0.00105662	0.000474158	0	263	B4EVV6	Site-determining protein OS=Proteus mirabilis (strain HI4320) GN=minD PE=3 SV=1 - [B4EVV6_PROMH]	0.0114019	0.000826198	0.000340136	0.0014176	0.00187811	0	0.0011288	0.000684775	0.00131354	0.000736947	0.000681285	0.000692281	0.00111388	0.000588359	627	318	486	B4EVV6	Site-determining protein OS=Proteus mirabilis (strain HI4320) GN=minD PE=3 SV=1 - [B4EVV6_PROMH]	0.0089852	0	0.000368913	0.000269215	0.000335796	0.00118577	0.000473261	0.000990099	0.000932353	0.000369959	0.000434649
1104	561	B4EZC1	GTP-binding protein OS=Proteus mirabilis (strain HI4320) GN=typA PE=4 SV=1 - [B4EZC1_PROMH]	0.000776117	0	0	0	0	0	0.000618047	0	0	7.00182e-05	8.80514e-05	0	0	383	B4EZC1	GTP-binding protein OS=Proteus mirabilis (strain HI4320) GN=typA PE=4 SV=1 - [B4EZC1_PROMH]	0.00952348	0.000976416	0.000680272	0.000590667	0.000563433	0.000986193	0.00135455	0.00114129	0.000394063	0.000257931	0.00045419	0.00103842	0.000497689	0.000588359	1275	382	956	B4EZC1	GTP-binding protein OS=Proteus mirabilis (strain HI4320) GN=typA PE=4 SV=1 - [B4EZC1_PROMH]	0.00893414	0	0.00184456	0.00053843	0	0.000988142	0.000473261	0.000825083	0.000621568	0.000317108	0.000690325
1139	330	B4EZH6	Uncharacterized protein OS=Proteus mirabilis (strain HI4320) GN=PMI1809 PE=4 SV=1 - [B4EZH6_PROMH]	0.00302299	0	0	0	0	0	0.000618047	0	0	0.00105027	0.000880514	0.000474158	0	418	B4EZH6	Uncharacterized protein OS=Proteus mirabilis (strain HI4320) GN=PMI1809 PE=4 SV=1 - [B4EZH6_PROMH]	0.00374961	0.000150218	0	0	0	0.000493097	0	0	0.000656771	0.000184237	0.000353259	0.000346141	0.00120867	0.000357218	1319	597	996	B4EZH6	Uncharacterized protein OS=Proteus mirabilis (strain HI4320) GN=PMI1809 PE=4 SV=1 - [B4EZH6_PROMH]	0.00890073	0	0.000491884	0.000134608	0.000335796	0.000197628	0.00141978	0.000660066	0.000932353	0.00110988	0.000664758
1650	404	B4F2A7	50S ribosomal protein L27 OS=Proteus mirabilis (strain HI4320) GN=rpmA PE=3 SV=1 - [RL27_PROMH]	0.00188764	0	0.000498629	0	0	0.000862813	0	0	0	0.000350091	0.000176103	0	0	620	B4F2A7	50S ribosomal protein L27 OS=Proteus mirabilis (strain HI4320) GN=rpmA PE=3 SV=1 - [RL27_PROMH]	0.00384059	7.51089e-05	0	0.000118133	0.00112687	0.000986193	0.000564398	0.000228258	0.000197031	1.84237e-05	5.04655e-05	0	0.000118497	0.000357218	1887	331	1446	B4F2A7	50S ribosomal protein L27 OS=Proteus mirabilis (strain HI4320) GN=rpmA PE=3 SV=1 - [RL27_PROMH]	0.00883755	0	0.000491884	0.000403823	0.000335796	0.00316206	0.000946522	0.000165017	0.000414379	5.28513e-05	5.11352e-05
509	576	B4EVG0	Adenylosuccinate lyase OS=Proteus mirabilis (strain HI4320) GN=purB PE=3 SV=1 - [B4EVG0_PROMH]	0.000716061	0	0	0	0	0	0	0	0	0	8.80514e-05	0	0.000628009	379	B4EVG0	Adenylosuccinate lyase OS=Proteus mirabilis (strain HI4320) GN=purB PE=3 SV=1 - [B4EVG0_PROMH]	0.00524066	0.000450653	0	0.000118133	0.000187811	0.000493097	0.000903036	0.000228258	0.000656771	0.000681676	0.000656052	0	0.000402891	0.000462282	577	429	450	B4EVG0	Adenylosuccinate lyase OS=Proteus mirabilis (strain HI4320) GN=purB PE=3 SV=1 - [B4EVG0_PROMH]	0.00879826	0	0.000737826	0.000673038	0.00100739	0.000889328	0	0.00049505	0.000207189	0.000739919	0.00063919
225	621	B4ETV3	HlyD-family secretion protein OS=Proteus mirabilis (strain HI4320) GN=PMI1223 PE=4 SV=1 - [B4ETV3_PROMH]	0.00056226	0	0	0	0	0	0	0	0	0.000210055	0.000352206	0	0	728	B4ETV3	HlyD-family secretion protein OS=Proteus mirabilis (strain HI4320) GN=PMI1223 PE=4 SV=1 - [B4ETV3_PROMH]	0.00221758	0.000751089	0	0.0003544	0.000657339	0	0.00011288	0	0.000131354	7.36947e-05	0	0	9.4798e-05	4.20256e-05	250	1390	194	B4ETV3	HlyD-family secretion protein OS=Proteus mirabilis (strain HI4320) GN=PMI1223 PE=4 SV=1 - [B4ETV3_PROMH]	0.00879147	0	0.000614855	0.00134608	0.000167898	0.0006917	0.000946522	0.000660066	0.000621568	0.000211405	0.00143179
156	431	B4ETC9	3-oxoacyl-[acyl-carrier protein] reductase OS=Proteus mirabilis (strain HI4320) GN=fabG PE=4 SV=1 - [B4ETC9_PROMH]	0.00159558	0	0.000997258	0	0	0	0	0	0	7.00182e-05	0.000528309	0	0	428	B4ETC9	3-oxoacyl-[acyl-carrier protein] reductase OS=Proteus mirabilis (strain HI4320) GN=fabG PE=4 SV=1 - [B4ETC9_PROMH]	0.00278991	7.51089e-05	0	0	9.39055e-05	0	0.00011288	0	0.000262709	0.000276355	0.000328026	0	0.000758384	0.000882538	172	338	133	B4ETC9	3-oxoacyl-[acyl-carrier protein] reductase OS=Proteus mirabilis (strain HI4320) GN=fabG PE=4 SV=1 - [B4ETC9_PROMH]	0.0087724	0	0.000122971	0.000403823	0.00100739	0.000592885	0	0.000165017	0.000207189	0.00169124	0.000792596
748		B4EX30	Rod shape-determining protein OS=Proteus mirabilis (strain HI4320) GN=mreB PE=4 SV=1 - [B4EX30_PROMH]	0	0	0	0	0	0	0	0	0	0	0	0	0	294	B4EX30	Rod shape-determining protein OS=Proteus mirabilis (strain HI4320) GN=mreB PE=4 SV=1 - [B4EX30_PROMH]	0.010347	0.000901307	0	0.000945068	0.00131468	0.00147929	0.00101592	0	0.000623933	0.000829065	0.000857914	0.00103842	0.000710985	0.000630385	849	231	651	B4EX30	Rod shape-determining protein OS=Proteus mirabilis (strain HI4320) GN=mreB PE=4 SV=1 - [B4EX30_PROMH]	0.00877184	0	0.000245942	0.00053843	0.000335796	0.000790514	0.0023663	0.00049505	0.000725163	0.000158554	0.00053692
190	613	B4ETM6	Putative 2-hydroxyacid dehydrogenase OS=Proteus mirabilis (strain HI4320) GN=PMI1094 PE=4 SV=1 - [B4ETM6_PROMH]	0.000596212	0	0	0	0	0	0	0	0	0.000420109	0.000176103	0	0	547	B4ETM6	Putative 2-hydroxyacid dehydrogenase OS=Proteus mirabilis (strain HI4320) GN=PMI1094 PE=4 SV=1 - [B4ETM6_PROMH]	0.00175754	0.000225327	0	0.000118133	0	0	0	0	9.85157e-05	0.000313202	0.000227095	0	0.000165896	0.000609372	211	914	165	B4ETM6	Putative 2-hydroxyacid dehydrogenase OS=Proteus mirabilis (strain HI4320) GN=PMI1094 PE=4 SV=1 - [B4ETM6_PROMH]	0.00875405	0	0.000245942	0.00053843	0.000671592	0.000889328	0	0	0	0.00174409	0.00127838
411	682	B4EUX3	Outer membrane protein assembly factor BamD OS=Proteus mirabilis (strain HI4320) GN=bamD PE=3 SV=1 - [B4EUX3_PROMH]	0.000350091	0	0	0	0	0	0	0	0	0.000350091	0	0	0	333	B4EUX3	Outer membrane protein assembly factor BamD OS=Proteus mirabilis (strain HI4320) GN=bamD PE=3 SV=1 - [B4EUX3_PROMH]	0.0110319	0.00120174	0.000680272	0.00118133	0.00131468	0.00147929	0.00135455	0.00114129	0.000492578	0.000110542	0.000302793	0	0.000995379	0.000777474	465	268	370	B4EUX3	Outer membrane protein assembly factor BamD OS=Proteus mirabilis (strain HI4320) GN=bamD PE=3 SV=1 - [B4EUX3_PROMH]	0.00871106	0	0.00110674	0.00148068	0.000335796	0.000592885	0	0.000990099	0.00103595	0.000158554	0.000230108
214	292	B4ETT3	Fumarate and nitrate reduction regulatory protein OS=Proteus mirabilis (strain HI4320) GN=fnr PE=4 SV=1 - [B4ETT3_PROMH]	0.00414678	0.00215983	0.000498629	0	0	0	0	0	0	0.000210055	0.000176103	0.000474158	0.000628009	487	B4ETT3	Fumarate and nitrate reduction regulatory protein OS=Proteus mirabilis (strain HI4320) GN=fnr PE=4 SV=1 - [B4ETT3_PROMH]	0.00827551	0.000976416	0.00170068	0.000826934	0.000563433	0	0.000564398	0.0027391	3.28386e-05	0.000257931	0.000100931	0	0.000260694	0.000252154	239	361	184	B4ETT3	Fumarate and nitrate reduction regulatory protein OS=Proteus mirabilis (strain HI4320) GN=fnr PE=4 SV=1 - [B4ETT3_PROMH]	0.0086825	0	0.000860797	0.00107686	0.00083949	0.00128458	0.000946522	0.00148515	0.000932353	0.000158554	0.000204541
733	337	B4EX04	Signal recognition particle receptor FtsY OS=Proteus mirabilis (strain HI4320) GN=ftsY PE=3 SV=1 - [B4EX04_PROMH]	0.00293964	0	0	0	0.00172712	0	0	0	0	0.000210055	0.000528309	0.000474158	0	533	B4EX04	Signal recognition particle receptor FtsY OS=Proteus mirabilis (strain HI4320) GN=ftsY PE=3 SV=1 - [B4EX04_PROMH]	0.00460528	0.000450653	0	0.000472534	0.000375622	0	0.000451518	0.000228258	0.000361224	0.000165813	0.000252328	0.00138456	0.000189596	0.000273167	832	548	640	B4EX04	Signal recognition particle receptor FtsY OS=Proteus mirabilis (strain HI4320) GN=ftsY PE=3 SV=1 - [B4EX04_PROMH]	0.00866403	0	0.000860797	0.00148068	0.000335796	0.00118577	0	0.000825083	0.00113954	0.000581365	0.000204541
1130	257	B4EZG2	3-oxoacyl-[acyl-carrier-protein] synthase I OS=Proteus mirabilis (strain HI4320) GN=fabB PE=3 SV=1 - [B4EZG2_PROMH]	0.00589975	0.00215983	0.000249314	0	0	0	0.00123609	0	0	0.000280073	0.00114467	0.000829777	0	310	B4EZG2	3-oxoacyl-[acyl-carrier-protein] synthase I OS=Proteus mirabilis (strain HI4320) GN=fabB PE=3 SV=1 - [B4EZG2_PROMH]	0.0110127	0.00120174	0	0.00129947	0.000469528	0.00246548	0.000564398	0.000456517	0.00068961	0.000792218	0.000933613	0.00103842	0.00045029	0.000651397	1309	255	988	B4EZG2	3-oxoacyl-[acyl-carrier-protein] synthase I OS=Proteus mirabilis (strain HI4320) GN=fabB PE=3 SV=1 - [B4EZG2_PROMH]	0.00858992	0	0.000491884	0.000269215	0.000167898	0.00128458	0.000473261	0.000330033	0.00217549	0.000422811	0.000306811
172	83	B4ETJ9	Iron ABC transporter, periplasmic substrate-binding protein OS=Proteus mirabilis (strain HI4320) GN=sitA PE=3 SV=1 - [B4ETJ9_PROMH]	0.0291772	0.00107991	0	0	0	0	0	0	0	0.00560146	0.00757242	0.0130394	0.00188403	93	B4ETJ9	Iron ABC transporter, periplasmic substrate-binding protein OS=Proteus mirabilis (strain HI4320) GN=sitA PE=3 SV=1 - [B4ETJ9_PROMH]	0.0145623	0	0	0	0	0	0.00011288	0	0.00321818	0.00197133	0.00239711	0	0.00289134	0.00397142	194	47	150	B4ETJ9	Iron ABC transporter, periplasmic substrate-binding protein OS=Proteus mirabilis (strain HI4320) GN=sitA PE=3 SV=1 - [B4ETJ9_PROMH]	0.00858594	0	0	0	0	0	0	0	0	0.000158554	0.000920434
367	436	B4EUR0	Uncharacterized protein OS=Proteus mirabilis (strain HI4320) GN=PMI0328 PE=4 SV=1 - [B4EUR0_PROMH]	0.00156608	0	0	0	0	0	0	0	0	0.0007702	0.000440257	0.000355619	0	435	B4EUR0	Uncharacterized protein OS=Proteus mirabilis (strain HI4320) GN=PMI0328 PE=4 SV=1 - [B4EUR0_PROMH]	0.0054504	0.000150218	0.00102041	0.000590667	0.000563433	0.000493097	0.000677277	0	0.000426901	0.000607981	0.000378492	0	0.000331793	0.000210128	415	473	327	B4EUR0	Uncharacterized protein OS=Proteus mirabilis (strain HI4320) GN=PMI0328 PE=4 SV=1 - [B4EUR0_PROMH]	0.00855021	0.00123457	0.000491884	0.000134608	0.000335796	0.000494071	0.000473261	0.000165017	0.000207189	0.000634216	0.00063919
542		B4EVR0	Ribosome-binding ATPase YchF OS=Proteus mirabilis (strain HI4320) GN=engD PE=3 SV=1 - [B4EVR0_PROMH]	0	0	0	0	0	0	0	0	0	0	0	0	0	430	B4EVR0	Ribosome-binding ATPase YchF OS=Proteus mirabilis (strain HI4320) GN=engD PE=3 SV=1 - [B4EVR0_PROMH]	0.0061977	0.00067598	0	0.000236267	0.00084515	0.00147929	0.00124168	0	0.000164193	0.000368473	0.000353259	0	0.000308093	0.00052532	611	299	475	B4EVR0	Ribosome-binding ATPase YchF OS=Proteus mirabilis (strain HI4320) GN=engD PE=3 SV=1 - [B4EVR0_PROMH]	0.0085399	0	0.000983768	0.000134608	0	0.00128458	0	0.00132013	0.000621568	0.000422811	0.000690325
997	467	B4EYR5	Glycerol-3-phosphate acyltransferase OS=Proteus mirabilis (strain HI4320) GN=plsB PE=3 SV=1 - [PLSB_PROMH]	0.00128578	0	0.000249314	0	0	0	0	0	0	0.000420109	0.00061636	0	0	647	B4EYR5	Glycerol-3-phosphate acyltransferase OS=Proteus mirabilis (strain HI4320) GN=plsB PE=3 SV=1 - [PLSB_PROMH]	0.00139247	0.000300436	0	0	0	0	0.00011288	0	0	9.21184e-05	0.000227095	0	0.000260694	0.000399244	1153	449	863	B4EYR5	Glycerol-3-phosphate acyltransferase OS=Proteus mirabilis (strain HI4320) GN=plsB PE=3 SV=1 - [PLSB_PROMH]	0.00850596	0	0.000368913	0.00107686	0.00184688	0.000790514	0.00141978	0.000825083	0.000725163	5.28513e-05	0.000204541
1344	656	B4F0Q4	Putative exported protein OS=Proteus mirabilis (strain HI4320) GN=PMI2036 PE=4 SV=1 - [B4F0Q4_PROMH]	0.000413182	0	0	0	0	0	0	0	0	0	0.000176103	0.000237079	0	320	B4F0Q4	Putative exported protein OS=Proteus mirabilis (strain HI4320) GN=PMI2036 PE=4 SV=1 - [B4F0Q4_PROMH]	0.00565524	0.000976416	0	0.000118133	0.000281717	0	0	0	0.00183896	0.000976455	0.000656052	0	0.00045029	0.000357218	1546	600	1177	B4F0Q4	Putative exported protein OS=Proteus mirabilis (strain HI4320) GN=PMI2036 PE=4 SV=1 - [B4F0Q4_PROMH]	0.00848275	0	0.000491884	0.000134608	0.000167898	9.88142e-05	0	0	0.000725163	0.00100418	0.000460217
1186	935	B4EZS4	Uncharacterized protein OS=Proteus mirabilis (strain HI4320) GN=PMI1836 PE=4 SV=1 - [B4EZS4_PROMH]	7.00182e-05	0	0	0	0	0	0	0	0	7.00182e-05	0	0	0	583	B4EZS4	Uncharacterized protein OS=Proteus mirabilis (strain HI4320) GN=PMI1836 PE=4 SV=1 - [B4EZS4_PROMH]	0.00141684	0	0	0	0	0	0	0	0.000197031	0.000239508	0.000201862	0	0.000379192	0.000399244	1373	784	1039	B4EZS4	Uncharacterized protein OS=Proteus mirabilis (strain HI4320) GN=PMI1836 PE=4 SV=1 - [B4EZS4_PROMH]	0.00844604	0	0	0.000269215	0	0.000197628	0	0	0.000621568	0.000951324	0.000920434
420	368	B4EUY8	MarR-family transcriptional regulator OS=Proteus mirabilis (strain HI4320) GN=emrR PE=4 SV=1 - [B4EUY8_PROMH]	0.00226491	0	0	0	0	0	0	0	0	0.000910237	0.000880514	0.000474158	0	246	B4EUY8	MarR-family transcriptional regulator OS=Proteus mirabilis (strain HI4320) GN=emrR PE=4 SV=1 - [B4EUY8_PROMH]	0.0103492	0.000525762	0.00102041	0.000945068	0.000657339	0.000493097	0.00135455	0.000228258	0.00108367	0.00130808	0.0015392	0	0.000521389	0.00067241	474	374	377	B4EUY8	MarR-family transcriptional regulator OS=Proteus mirabilis (strain HI4320) GN=emrR PE=4 SV=1 - [B4EUY8_PROMH]	0.00844485	0	0.000368913	0.000403823	0.000671592	0.000197628	0	0.000165017	0.000207189	0.00110988	0.00074146
554	386	B4EVU4	Glucose-6-phosphate 1-dehydrogenase OS=Proteus mirabilis (strain HI4320) GN=zwf PE=3 SV=1 - [B4EVU4_PROMH]	0.00211013	0	0.00149589	0	0	0	0	0	0	0.000350091	0.000264154	0	0	296	B4EVU4	Glucose-6-phosphate 1-dehydrogenase OS=Proteus mirabilis (strain HI4320) GN=zwf PE=3 SV=1 - [B4EVU4_PROMH]	0.014188	0.00157729	0.00340136	0.000236267	0.000657339	0.00147929	0.00225759	0.00159781	0.000262709	0.000847489	0.000656052	0	0.000521389	0.000693423	620	263	481	B4EVU4	Glucose-6-phosphate 1-dehydrogenase OS=Proteus mirabilis (strain HI4320) GN=zwf PE=3 SV=1 - [B4EVU4_PROMH]	0.00832458	0.00123457	0.000860797	0.00121147	0.00117529	0.000395257	0.000473261	0.000825083	0.000517974	0.000264257	0.000153406
171	95	B4ETJ8	Iron ABC transporter, ATP-binding protein OS=Proteus mirabilis (strain HI4320) GN=sitB PE=4 SV=1 - [B4ETJ8_PROMH]	0.0239352	0.00215983	0.00199452	0.00272109	0	0.00258844	0.000618047	0.0021692	0.00217391	0.00364095	0.0029057	0.00296349	0	148	B4ETJ8	Iron ABC transporter, ATP-binding protein OS=Proteus mirabilis (strain HI4320) GN=sitB PE=4 SV=1 - [B4ETJ8_PROMH]	0.0158693	0.00210305	0.000680272	0.0024808	0.00112687	0.000493097	0.000451518	0.000456517	0.00193748	0.00163971	0.00128687	0	0.00239365	0.0008195	193	59	149	B4ETJ8	Iron ABC transporter, ATP-binding protein OS=Proteus mirabilis (strain HI4320) GN=sitB PE=4 SV=1 - [B4ETJ8_PROMH]	0.00832095	0	0.000368913	0.00053843	0.000503694	0.000494071	0.00189304	0.000330033	0.000207189	0	0.000588055
585		B4EW11	Aconitate hydratase OS=Proteus mirabilis (strain HI4320) GN=acnA PE=3 SV=1 - [B4EW11_PROMH]	0	0	0	0	0	0	0	0	0	0	0	0	0	1229	B4EW11	Aconitate hydratase OS=Proteus mirabilis (strain HI4320) GN=acnA PE=3 SV=1 - [B4EW11_PROMH]	0.000221316	0.000150218	0	0	0	0	0	0	0	0	0	0	7.10985e-05	0	654	1093	505	B4EW11	Aconitate hydratase OS=Proteus mirabilis (strain HI4320) GN=acnA PE=3 SV=1 - [B4EW11_PROMH]	0.00831269	0	0.000983768	0.00053843	0.000335796	0.00158103	0	0.00115512	0.000932353	0.00110988	0.000715893
939	240	B4EY78	4-hydroxy-tetrahydrodipicolinate synthase OS=Proteus mirabilis (strain HI4320) GN=dapA PE=3 SV=1 - [B4EY78_PROMH]	0.00676183	0	0.000249314	0	0	0	0.000618047	0.0032538	0	0.000490127	0.00132077	0.000829777	0	454	B4EY78	4-hydroxy-tetrahydrodipicolinate synthase OS=Proteus mirabilis (strain HI4320) GN=dapA PE=3 SV=1 - [B4EY78_PROMH]	0.00559026	0.000525762	0.00102041	0.0003544	0.000281717	0.000493097	0.000225759	0.000913034	0.000328386	0.000460592	0.00027756	0	0.000142197	0.000567346	1052	498	812	B4EY78	4-hydroxy-tetrahydrodipicolinate synthase OS=Proteus mirabilis (strain HI4320) GN=dapA PE=3 SV=1 - [B4EY78_PROMH]	0.00827044	0	0.000491884	0.000807646	0.00083949	0.000494071	0	0	0.000207189	0.00137413	0.000843731
930	309	B4EY63	Protease II (Oligopeptidase B) OS=Proteus mirabilis (strain HI4320) GN=ptrB PE=4 SV=1 - [B4EY63_PROMH]	0.00367854	0	0	0	0	0	0	0	0	0.00168044	0.00176103	0.000237079	0	111	B4EY63	Protease II (Oligopeptidase B) OS=Proteus mirabilis (strain HI4320) GN=ptrB PE=4 SV=1 - [B4EY63_PROMH]	0.0172518	0.00112663	0.00136054	0.000472534	0.00122077	0	0.00101592	0.000684775	0.00183896	0.00206345	0.00295223	0	0.00239365	0.00212229	1042	134	803	B4EY63	Protease II (Oligopeptidase B) OS=Proteus mirabilis (strain HI4320) GN=ptrB PE=4 SV=1 - [B4EY63_PROMH]	0.0082429	0	0	0	0	9.88142e-05	0	0	0	0.000687067	0.00138065
965		B4EYC1	L-serine deaminase 1 (L-serine deaminase 1) OS=Proteus mirabilis (strain HI4320) GN=sdaA PE=4 SV=1 - [B4EYC1_PROMH]	0	0	0	0	0	0	0	0	0	0	0	0	0	516	B4EYC1	L-serine deaminase 1 (L-serine deaminase 1) OS=Proteus mirabilis (strain HI4320) GN=sdaA PE=4 SV=1 - [B4EYC1_PROMH]	0.00374038	0.000375545	0	0.000472534	0.000469528	0.000493097	0.000451518	0	0.000361224	0.000276355	0.000403724	0	0.000331793	0.000105064	1078	760	831	B4EYC1	L-serine deaminase 1 (L-serine deaminase 1) OS=Proteus mirabilis (strain HI4320) GN=sdaA PE=4 SV=1 - [B4EYC1_PROMH]	0.00823887	0	0.000737826	0.00107686	0.000335796	0.00148221	0	0.000660066	0.000932353	0.000158554	0.00053692
1106		B4EZC5	NADH-quinone oxidoreductase OS=Proteus mirabilis (strain HI4320) GN=nuoG PE=3 SV=1 - [B4EZC5_PROMH]	0	0	0	0	0	0	0	0	0	0	0	0	0	1639	B4EZC5	NADH-quinone oxidoreductase OS=Proteus mirabilis (strain HI4320) GN=nuoG PE=3 SV=1 - [B4EZC5_PROMH]	0.00011288	0	0	0	0	0	0.00011288	0	0	0	0	0	0	0	1278	865	959	B4EZC5	NADH-quinone oxidoreductase OS=Proteus mirabilis (strain HI4320) GN=nuoG PE=3 SV=1 - [B4EZC5_PROMH]	0.00822879	0	0.00221348	0.000673038	0.000167898	0.00118577	0	0.00132013	0.000932353	0	0.00053692
1539	238	B4F1Q0	O-antigen chain length determinant OS=Proteus mirabilis (strain HI4320) GN=wzz PE=4 SV=1 - [B4F1Q0_PROMH]	0.00686218	0.00107991	0.00124657	0	0	0	0.00247219	0.0010846	0	0.000420109	0.000440257	0.00011854	0	410	B4F1Q0	O-antigen chain length determinant OS=Proteus mirabilis (strain HI4320) GN=wzz PE=4 SV=1 - [B4F1Q0_PROMH]	0.0096129	0.00120174	0.000680272	0.000236267	0.000939055	0.00197239	0.000903036	0.00205433	0.00022987	0.00020266	0.00045419	0	0.000402891	0.000336205	1761	222	1338	B4F1Q0	O-antigen chain length determinant OS=Proteus mirabilis (strain HI4320) GN=wzz PE=4 SV=1 - [B4F1Q0_PROMH]	0.00821846	0	0.000614855	0.00134608	0.000671592	0.000889328	0.000946522	0.00049505	0.000932353	0	0.000792596
629	239	B4EWA4	Deoxyribose-phosphate aldolase OS=Proteus mirabilis (strain HI4320) GN=deoC PE=3 SV=1 - [DEOC_PROMH]	0.00676225	0.00107991	0.000249314	0	0	0	0	0	0	0.00189049	0.00140882	0.00213371	0	167	B4EWA4	Deoxyribose-phosphate aldolase OS=Proteus mirabilis (strain HI4320) GN=deoC PE=3 SV=1 - [DEOC_PROMH]	0.0118505	0.000600871	0.00102041	0.000826934	0.000375622	0	0.000677277	0.000456517	0.00197031	0.00154759	0.00073175	0	0.00210925	0.00153394	705	240	544	B4EWA4	Deoxyribose-phosphate aldolase OS=Proteus mirabilis (strain HI4320) GN=deoC PE=3 SV=1 - [DEOC_PROMH]	0.00821609	0	0	0	0.000335796	0	0	0	0	0.0020612	0.00138065
506	807	B4EVF6	Peptidase T OS=Proteus mirabilis (strain HI4320) GN=pepT PE=3 SV=1 - [B4EVF6_PROMH]	0.00015807	0	0	0	0	0	0	0	0	7.00182e-05	8.80514e-05	0	0	873	B4EVF6	Peptidase T OS=Proteus mirabilis (strain HI4320) GN=pepT PE=3 SV=1 - [B4EVF6_PROMH]	0.00105967	0.000375545	0	0	9.39055e-05	0	0.000338639	0	0	1.84237e-05	2.52328e-05	0	0.000165896	4.20256e-05	574	638	447	B4EVF6	Peptidase T OS=Proteus mirabilis (strain HI4320) GN=pepT PE=3 SV=1 - [B4EVF6_PROMH]	0.00818556	0	0.000491884	0.00161529	0.00100739	0.000494071	0	0.000165017	0.000932353	0.000369959	0.000664758
158	698	B4ETD1	3-oxoacyl-[acyl-carrier-protein] synthase 2 OS=Proteus mirabilis (strain HI4320) GN=fabF PE=3 SV=1 - [B4ETD1_PROMH]	0.000325131	0	0	0	0	0	0	0	0	0	8.80514e-05	0.000237079	0	388	B4ETD1	3-oxoacyl-[acyl-carrier-protein] synthase 2 OS=Proteus mirabilis (strain HI4320) GN=fabF PE=3 SV=1 - [B4ETD1_PROMH]	0.00708192	0.000600871	0.000340136	0.000708801	0	0.00197239	0.00101592	0	0.00022987	0.000681676	0.000580354	0	0.000426591	0.00052532	174	337	135	B4ETD1	3-oxoacyl-[acyl-carrier-protein] synthase 2 OS=Proteus mirabilis (strain HI4320) GN=fabF PE=3 SV=1 - [B4ETD1_PROMH]	0.00813885	0	0	0.000403823	0.000335796	0.000790514	0	0	0.000932353	0.00110988	0.000434649
1421	334	B4F159	ATP-dependent 6-phosphofructokinase OS=Proteus mirabilis (strain HI4320) GN=pfkA PE=3 SV=1 - [B4F159_PROMH]	0.00295816	0	0	0	0	0	0.000618047	0.0010846	0	0.000490127	0.000528309	0.000237079	0	304	B4F159	ATP-dependent 6-phosphofructokinase OS=Proteus mirabilis (strain HI4320) GN=pfkA PE=3 SV=1 - [B4F159_PROMH]	0.0072748	0.00157729	0	0.000708801	0.000563433	0	0.000338639	0.000228258	0.000853803	0.000921184	0.000555121	0	0.000876881	0.000651397	1634	125	1233	B4F159	ATP-dependent 6-phosphofructokinase OS=Proteus mirabilis (strain HI4320) GN=pfkA PE=3 SV=1 - [B4F159_PROMH]	0.00800834	0	0.00135268	0	0.00100739	0	0.000946522	0	0.00103595	0.000634216	0.000434649
1053		B4EZ32	Ribonucleoside-diphosphate reductase 1, beta subunit OS=Proteus mirabilis (strain HI4320) GN=nrdB PE=4 SV=1 - [B4EZ32_PROMH]	0	0	0	0	0	0	0	0	0	0	0	0	0	312	B4EZ32	Ribonucleoside-diphosphate reductase 1, beta subunit OS=Proteus mirabilis (strain HI4320) GN=nrdB PE=4 SV=1 - [B4EZ32_PROMH]	0.0101641	0.00157729	0.00170068	0.000945068	0.000657339	0.000493097	0.00101592	0.000684775	0.000197031	0.000755371	0.000504655	0	0.000687285	0.000945577	1218	298	908	B4EZ32	Ribonucleoside-diphosphate reductase 1, beta subunit OS=Proteus mirabilis (strain HI4320) GN=nrdB PE=4 SV=1 - [B4EZ32_PROMH]	0.00796882	0	0.000860797	0	0.00083949	0.000494071	0.000946522	0.00165017	0.000621568	0.000739919	0.000255676
1427	338	B4F168	Cell division protein ZapB OS=Proteus mirabilis (strain HI4320) GN=zapB PE=3 SV=1 - [ZAPB_PROMH]	0.00292904	0	0.000498629	0	0	0	0	0	0	0.000910237	0.000264154	0	0.00125602	223	B4F168	Cell division protein ZapB OS=Proteus mirabilis (strain HI4320) GN=zapB PE=3 SV=1 - [ZAPB_PROMH]	0.0101772	0.000150218	0	0.00129947	0.000563433	0	0.000903036	0	0.00200315	0.00121596	0.0015392	0.00103842	0.000497689	0.00096659	1638	181	1237	B4F168	Cell division protein ZapB OS=Proteus mirabilis (strain HI4320) GN=zapB PE=3 SV=1 - [ZAPB_PROMH]	0.00791919	0	0	0.00053843	0.000503694	0.0006917	0	0	0.000103595	0.000898473	0.000946001
1627	507	B4F273	Ribonuclease R OS=Proteus mirabilis (strain HI4320) GN=rnr PE=3 SV=1 - [B4F273_PROMH]	0.00100013	0	0.000249314	0	0	0	0	0	0	0.000280073	0.000352206	0.00011854	0	371	B4F273	Ribonuclease R OS=Proteus mirabilis (strain HI4320) GN=rnr PE=3 SV=1 - [B4F273_PROMH]	0.00642871	0.000901307	0.000680272	0.000708801	0.000375622	0	0.000338639	0.000684775	0.000492578	0.000368473	0.000857914	0	0.00047399	0.000546333	1865	501	1424	B4F273	Ribonuclease R OS=Proteus mirabilis (strain HI4320) GN=rnr PE=3 SV=1 - [B4F273_PROMH]	0.00791507	0.00123457	0.000983768	0.00107686	0.00100739	0.0006917	0	0.000660066	0.000310784	0.000422811	0.00053692
1340	313	B4F0P9	D-3-phosphoglycerate dehydrogenase OS=Proteus mirabilis (strain HI4320) GN=serA PE=3 SV=1 - [B4F0P9_PROMH]	0.00344338	0	0	0	0	0	0	0	0	0.000490127	0.00105662	0.00189663	0	330	B4F0P9	D-3-phosphoglycerate dehydrogenase OS=Proteus mirabilis (strain HI4320) GN=serA PE=3 SV=1 - [B4F0P9_PROMH]	0.00667743	0.000976416	0.000340136	0.000826934	0.000563433	0	0.000677277	0	0.000328386	0.000589557	0.000428957	0	0.00104278	0.000903551	1543	61	1174	B4F0P9	D-3-phosphoglycerate dehydrogenase OS=Proteus mirabilis (strain HI4320) GN=serA PE=3 SV=1 - [B4F0P9_PROMH]	0.00790853	0	0.000491884	0.000134608	0.000167898	0.000790514	0	0.000990099	0.000828758	0.000845621	0.00063919
1163	91	B4EZN2	Glycerol-3-phosphate dehydrogenase OS=Proteus mirabilis (strain HI4320) GN=glpD PE=3 SV=1 - [B4EZN2_PROMH]	0.0261381	0.00647948	0.00498629	0	0	0.000862813	0.000618047	0.0032538	0	0.00252066	0.00220129	0.00521574	0	208	B4EZN2	Glycerol-3-phosphate dehydrogenase OS=Proteus mirabilis (strain HI4320) GN=glpD PE=3 SV=1 - [B4EZN2_PROMH]	0.0140232	0.00120174	0.00102041	0.000236267	0.000657339	0.000493097	0.0011288	0.00319562	0.00131354	0.000423744	0.0016149	0	0.00135087	0.00138685	1349	81	1018	B4EZN2	Glycerol-3-phosphate dehydrogenase OS=Proteus mirabilis (strain HI4320) GN=glpD PE=3 SV=1 - [B4EZN2_PROMH]	0.00785515	0	0.000368913	0.000403823	0.000671592	0	0	0	0	5.28513e-05	0.000613622
1331	392	B4F0N7	Glycine dehydrogenase (decarboxylating) OS=Proteus mirabilis (strain HI4320) GN=gcvP PE=3 SV=1 - [GCSP_PROMH]	0.00199869	0	0	0	0	0	0	0	0	0.00147038	0.000528309	0	0	174	B4F0N7	Glycine dehydrogenase (decarboxylating) OS=Proteus mirabilis (strain HI4320) GN=gcvP PE=3 SV=1 - [GCSP_PROMH]	0.015345	0.00225327	0.000340136	0.00236267	0.00206592	0	0.00124168	0.00114129	0.00045974	0.00119754	0.00116071	0	0.000663586	0.0024585	1535	739	1166	B4F0N7	Glycine dehydrogenase (decarboxylating) OS=Proteus mirabilis (strain HI4320) GN=gcvP PE=3 SV=1 - [GCSP_PROMH]	0.00774278	0	0.00147565	0.000673038	0.000671592	0.000592885	0	0.0019802	0.000103595	0.000105703	0.000767028
1522	452	B4F1M6	Cysteine--tRNA ligase OS=Proteus mirabilis (strain HI4320) GN=cysS PE=3 SV=1 - [SYC_PROMH]	0.00144804	0.00107991	0	0	0	0	0	0	0	0.000280073	8.80514e-05	0	0	405	B4F1M6	Cysteine--tRNA ligase OS=Proteus mirabilis (strain HI4320) GN=cysS PE=3 SV=1 - [SYC_PROMH]	0.00430573	7.51089e-05	0.000340136	0.000236267	9.39055e-05	0.000493097	0.000338639	0	0.000623933	0.000423744	0.000428957	0	0.000663586	0.000588359	1744	466	1324	B4F1M6	Cysteine--tRNA ligase OS=Proteus mirabilis (strain HI4320) GN=cysS PE=3 SV=1 - [SYC_PROMH]	0.0076814	0	0.000368913	0.000403823	0.000503694	0.000296443	0	0	0.000207189	0.000634216	0.000409082
1476	531	B4F1H1	Soluble pyridine nucleotide transhydrogenase OS=Proteus mirabilis (strain HI4320) GN=sthA PE=3 SV=1 - [STHA_PROMH]	0.000872821	0	0	0	0	0	0	0	0	0.000490127	0.000264154	0.00011854	0	593	B4F1H1	Soluble pyridine nucleotide transhydrogenase OS=Proteus mirabilis (strain HI4320) GN=sthA PE=3 SV=1 - [STHA_PROMH]	0.00190219	0.000450653	0	0.000236267	9.39055e-05	0	0	0	0.000131354	0.000294779	0.000227095	0	0.000236995	0.000231141	1695	826	1280	B4F1H1	Soluble pyridine nucleotide transhydrogenase OS=Proteus mirabilis (strain HI4320) GN=sthA PE=3 SV=1 - [STHA_PROMH]	0.00765294	0	0.000614855	0.000269215	0.000335796	0.000494071	0	0.000825083	0.000310784	0.000264257	0.00125281
1701	427	B4F2I0	Chaperone SurA OS=Proteus mirabilis (strain HI4320) GN=surA PE=3 SV=1 - [B4F2I0_PROMH]	0.00164118	0	0.000498629	0	0	0	0	0	0	0.000350091	0.000792463	0	0	239	B4F2I0	Chaperone SurA OS=Proteus mirabilis (strain HI4320) GN=surA PE=3 SV=1 - [B4F2I0_PROMH]	0.00783488	0.000525762	0	0.0003544	0.000657339	0.000493097	0.00011288	0	0.000886641	0.000994878	0.000933613	0	0.00109018	0.00178609	1941	353	1488	B4F2I0	Chaperone SurA OS=Proteus mirabilis (strain HI4320) GN=surA PE=3 SV=1 - [B4F2I0_PROMH]	0.00760145	0	0	0	0.000167898	0	0	0	0	0.00174409	0.00120168
587	131	B4EW24	Superoxide dismutase [Cu-Zn] OS=Proteus mirabilis (strain HI4320) GN=sodC PE=3 SV=1 - [B4EW24_PROMH]	0.0182025	0	0	0	0	0	0	0	0	0.0030808	0.00933345	0.00474158	0.00104668	102	B4EW24	Superoxide dismutase [Cu-Zn] OS=Proteus mirabilis (strain HI4320) GN=sodC PE=3 SV=1 - [B4EW24_PROMH]	0.0151957	0	0	0	0	0	0	0	0.00397347	0.00237665	0.00401201	0.00138456	0.00113758	0.00231141	657	235	507	B4EW24	Superoxide dismutase [Cu-Zn] OS=Proteus mirabilis (strain HI4320) GN=sodC PE=3 SV=1 - [B4EW24_PROMH]	0.00753619	0	0	0	0	0	0	0	0	0.00174409	0.00138065
279	270	B4EU72	Putative cytoplasmic sulphur reductase OS=Proteus mirabilis (strain HI4320) GN=PMI0134 PE=4 SV=1 - [B4EU72_PROMH]	0.00512879	0	0	0	0	0	0	0	0	0.00147038	0.00246544	0.000355619	0.000837346	361	B4EU72	Putative cytoplasmic sulphur reductase OS=Proteus mirabilis (strain HI4320) GN=PMI0134 PE=4 SV=1 - [B4EU72_PROMH]	0.00485629	0.000375545	0	0.0003544	0.000375622	0	0.000564398	0	0.000722448	0.000442168	0.000504655	0	0.000592487	0.000924564	316	401	248	B4EU72	Putative cytoplasmic sulphur reductase OS=Proteus mirabilis (strain HI4320) GN=PMI0134 PE=4 SV=1 - [B4EU72_PROMH]	0.0075059	0	0	0	0	0	0	0	0	0.00116273	0.000792596
181	172	B4ETL0	Phenylalanine--tRNA ligase alpha subunit OS=Proteus mirabilis (strain HI4320) GN=pheS PE=3 SV=1 - [SYFA_PROMH]	0.0123797	0	0	0.00952381	0	0	0	0	0	0.000140036	0.000176103	0.000237079	0.0023027	367	B4ETL0	Phenylalanine--tRNA ligase alpha subunit OS=Proteus mirabilis (strain HI4320) GN=pheS PE=3 SV=1 - [SYFA_PROMH]	0.00681175	0.000225327	0	0.000236267	0.000563433	0.000986193	0.000451518	0.000228258	0.000886641	0.000497439	0.000706518	0.00103842	0.000592487	0.000399244	200	305	155	B4ETL0	Phenylalanine--tRNA ligase alpha subunit OS=Proteus mirabilis (strain HI4320) GN=pheS PE=3 SV=1 - [SYFA_PROMH]	0.00748242	0.00123457	0.000614855	0.000673038	0	0.000889328	0	0.000660066	0.000103595	0.000369959	0.000511352
269	280	B4EU54	ATP-dependent Clp protease ATP-binding subunit ClpX OS=Proteus mirabilis (strain HI4320) GN=clpX PE=3 SV=1 - [CLPX_PROMH]	0.00445294	0.00107991	0	0	0	0	0.00123609	0.0010846	0	0.000490127	8.80514e-05	0.000474158	0	295	B4EU54	ATP-dependent Clp protease ATP-binding subunit ClpX OS=Proteus mirabilis (strain HI4320) GN=clpX PE=3 SV=1 - [CLPX_PROMH]	0.00923147	0.000826198	0	0.000826934	0.00159639	0.000986193	0.000790157	0.000456517	0.000525417	0.000607981	0.00116071	0	0.000971679	0.000483295	304	321	238	B4EU54	ATP-dependent Clp protease ATP-binding subunit ClpX OS=Proteus mirabilis (strain HI4320) GN=clpX PE=3 SV=1 - [CLPX_PROMH]	0.00747346	0	0.000983768	0.000403823	0.000335796	0.0006917	0.00141978	0.000825083	0.000828758	0.000317108	0.000357946
1472		B4F1G7	Acetylglutamate kinase OS=Proteus mirabilis (strain HI4320) GN=argB PE=3 SV=1 - [ARGB_PROMH]	0	0	0	0	0	0	0	0	0	0	0	0	0	480	B4F1G7	Acetylglutamate kinase OS=Proteus mirabilis (strain HI4320) GN=argB PE=3 SV=1 - [ARGB_PROMH]	0.00514576	0.000525762	0	0.0010632	0.00084515	0.000986193	0.000338639	0	0.000164193	0.00055271	7.56983e-05	0	0.000236995	0.000357218	1691	667	1276	B4F1G7	Acetylglutamate kinase OS=Proteus mirabilis (strain HI4320) GN=argB PE=3 SV=1 - [ARGB_PROMH]	0.00742418	0	0.000491884	0.000403823	0.000167898	0.000197628	0	0	0.00165752	0.0019555	0.00074146
1541	187	B4F1Q2	Adenylate kinase OS=Proteus mirabilis (strain HI4320) GN=adk PE=3 SV=1 - [KAD_PROMH]	0.0105182	0.00107991	0	0.00408163	0	0.000862813	0	0	0	7.00182e-05	0	0.000237079	0.00418673	377	B4F1Q2	Adenylate kinase OS=Proteus mirabilis (strain HI4320) GN=adk PE=3 SV=1 - [KAD_PROMH]	0.00464979	0	0	0	0	0.00147929	0	0	0.000328386	0.000626405	0.000605587	0	0.00104278	0.000567346	1763	260	1340	B4F1Q2	Adenylate kinase OS=Proteus mirabilis (strain HI4320) GN=adk PE=3 SV=1 - [KAD_PROMH]	0.00733623	0.00123457	0	0	0	0	0	0.000165017	0.000207189	0.00158554	0.000511352
1739	299	B4F2T3	30S ribosomal protein S20 OS=Proteus mirabilis (strain HI4320) GN=rpsT PE=3 SV=1 - [RS20_PROMH]	0.00390298	0.00107991	0	0	0	0.00172563	0	0	0	0.000420109	0.000440257	0.000237079	0	288	B4F2T3	30S ribosomal protein S20 OS=Proteus mirabilis (strain HI4320) GN=rpsT PE=3 SV=1 - [RS20_PROMH]	0.0118068	0.000525762	0	0.001772	0.000939055	0.000986193	0.000903036	0	0.000952318	0.000663252	0.000756983	0.00276912	0.000971679	0.000567346	1981	306	1523	B4F2T3	30S ribosomal protein S20 OS=Proteus mirabilis (strain HI4320) GN=rpsT PE=3 SV=1 - [RS20_PROMH]	0.00731654	0	0.000860797	0.00053843	0	0.000988142	0.00141978	0.000990099	0.000725163	0.000158554	0.000332379
1746		B4F2U1	Carbamoyl-phosphate synthase large chain OS=Proteus mirabilis (strain HI4320) GN=carB PE=3 SV=1 - [B4F2U1_PROMH]	0	0	0	0	0	0	0	0	0	0	0	0	0	264	B4F2U1	Carbamoyl-phosphate synthase large chain OS=Proteus mirabilis (strain HI4320) GN=carB PE=3 SV=1 - [B4F2U1_PROMH]	0.00766823	0.00067598	0	0.00153574	0.000469528	0	0.000225759	0	0.000426901	0.00110542	0.000958845	0	0.00130347	0.00096659	1989	300	1530	B4F2U1	Carbamoyl-phosphate synthase large chain OS=Proteus mirabilis (strain HI4320) GN=carB PE=3 SV=1 - [B4F2U1_PROMH]	0.00723367	0	0.000368913	0.000134608	0.000167898	0.00167984	0	0.000990099	0.000103595	0.000422811	0.000971569
1758		B4F2V9	Putative Na+/H+ antiporter OS=Proteus mirabilis (strain HI4320) GN=PMI1274 PE=4 SV=1 - [B4F2V9_PROMH]	0	0	0	0	0	0	0	0	0	0	0	0	0	497	B4F2V9	Putative Na+/H+ antiporter OS=Proteus mirabilis (strain HI4320) GN=PMI1274 PE=4 SV=1 - [B4F2V9_PROMH]	0.00407584	0.000450653	0.000340136	0	0	0	0	0.00159781	0.000361224	0.000386897	0.000428957	0	0.000236995	0.000273167	2001	1099	1539	B4F2V9	Putative Na+/H+ antiporter OS=Proteus mirabilis (strain HI4320) GN=PMI1274 PE=4 SV=1 - [B4F2V9_PROMH]	0.00716564	0	0.000491884	0.000673038	0.000503694	0.000494071	0.000946522	0.000330033	0.000103595	0	0.00120168
623	304	B4EW90	PTS-dependent dihydroxyacetone kinase, dihydroxyacetone-binding subunit OS=Proteus mirabilis (strain HI4320) GN=dhaK PE=4 SV=1 - [B4EW90_PROMH]	0.00381782	0	0.000747943	0	0	0	0	0	0	0.00119031	0.00176103	0.00011854	0	289	B4EW90	PTS-dependent dihydroxyacetone kinase, dihydroxyacetone-binding subunit OS=Proteus mirabilis (strain HI4320) GN=dhaK PE=4 SV=1 - [B4EW90_PROMH]	0.0115035	0.00150218	0.00340136	0.000945068	0.00140858	0	0.000677277	0.000228258	0.000131354	0.000460592	0.000403724	0	0.000853182	0.00149191	696	725	537	B4EW90	PTS-dependent dihydroxyacetone kinase, dihydroxyacetone-binding subunit OS=Proteus mirabilis (strain HI4320) GN=dhaK PE=4 SV=1 - [B4EW90_PROMH]	0.00708245	0	0.000737826	0.00107686	0.000335796	0.000494071	0	0	0	0.000739919	0.000818163
1763	417	B4F2W7	Xylulose kinase OS=Proteus mirabilis (strain HI4320) GN=xylB PE=3 SV=1 - [B4F2W7_PROMH]	0.00175257	0	0	0	0	0	0	0	0	0.00140036	0.000352206	0	0	441	B4F2W7	Xylulose kinase OS=Proteus mirabilis (strain HI4320) GN=xylB PE=3 SV=1 - [B4F2W7_PROMH]	0.00476108	0.00127685	0	0.00129947	0.000281717	0	0.000225759	0	3.28386e-05	0.000147389	0.000479423	0	0.00045029	0.000567346	2004	1292	1541	B4F2W7	Xylulose kinase OS=Proteus mirabilis (strain HI4320) GN=xylB PE=3 SV=1 - [B4F2W7_PROMH]	0.00703181	0	0.00135268	0.000807646	0.000167898	0.00158103	0.000473261	0.000990099	0.000517974	5.28513e-05	0.00063919
1294	60	B4F0C0	Superoxide dismutase OS=Proteus mirabilis (strain HI4320) GN=sodA PE=3 SV=1 - [B4F0C0_PROMH]	0.0392499	0.0075594	0.00199452	0.00272109	0	0	0.00123609	0	0.0195652	0.00196051	0.00255349	0.00165955	0	234	B4F0C0	Superoxide dismutase OS=Proteus mirabilis (strain HI4320) GN=sodA PE=3 SV=1 - [B4F0C0_PROMH]	0.0149575	0.00105152	0.00170068	0.000472534	0.000469528	0.00147929	0.000677277	0.00136955	0.00124787	0.000994878	0.00118594	0.00242298	0.000876881	0.00100862	1486	476	1128	B4F0C0	Superoxide dismutase OS=Proteus mirabilis (strain HI4320) GN=sodA PE=3 SV=1 - [B4F0C0_PROMH]	0.00688585	0	0	0	0.00151108	0	0	0	0	0.000898473	0.000894866
1369	275	B4F0W9	50S ribosomal protein L28 OS=Proteus mirabilis (strain HI4320) GN=rpmB PE=3 SV=1 - [RL28_PROMH]	0.00506646	0.00107991	0.000498629	0	0	0.00172563	0.00123609	0	0	0.000350091	0.000176103	0	0	507	B4F0W9	50S ribosomal protein L28 OS=Proteus mirabilis (strain HI4320) GN=rpmB PE=3 SV=1 - [RL28_PROMH]	0.00518811	0.000375545	0	0.000590667	0.000563433	0.000493097	0.000790157	0	0.000426901	0.000331626	0.000252328	0.00103842	9.4798e-05	0.000231141	1575	404	1197	B4F0W9	50S ribosomal protein L28 OS=Proteus mirabilis (strain HI4320) GN=rpmB PE=3 SV=1 - [RL28_PROMH]	0.00681393	0.00123457	0.000491884	0.000269215	0.00117529	0.0006917	0.000946522	0.000825083	0.000517974	0	5.11352e-05
1128	244	B4EZF8	Putative aspartate-semialdehyde dehydrogenase OS=Proteus mirabilis (strain HI4320) GN=usg PE=3 SV=1 - [B4EZF8_PROMH]	0.00662896	0	0.000498629	0	0	0.00258844	0.00247219	0	0	0.000420109	0.000440257	0	0.000209336	436	B4EZF8	Putative aspartate-semialdehyde dehydrogenase OS=Proteus mirabilis (strain HI4320) GN=usg PE=3 SV=1 - [B4EZF8_PROMH]	0.00679852	0.00067598	0.000340136	0.000590667	0.000563433	0.00197239	0.000338639	0.000456517	0.000426901	0.000165813	0.000176629	0	0.000545088	0.000546333	1307	282	986	B4EZF8	Putative aspartate-semialdehyde dehydrogenase OS=Proteus mirabilis (strain HI4320) GN=usg PE=3 SV=1 - [B4EZF8_PROMH]	0.0068055	0	0.000983768	0.00053843	0.000335796	0.00118577	0	0.00132013	0.000725163	0.000158554	0.00010227
1124		B4EZF1	Amidophosphoribosyltransferase OS=Proteus mirabilis (strain HI4320) GN=purF PE=3 SV=1 - [B4EZF1_PROMH]	0	0	0	0	0	0	0	0	0	0	0	0	0	666	B4EZF1	Amidophosphoribosyltransferase OS=Proteus mirabilis (strain HI4320) GN=purF PE=3 SV=1 - [B4EZF1_PROMH]	0.00137064	0.000300436	0	0	0.000187811	0	0	0	6.56771e-05	0.000165813	0.00027756	0	0.000142197	0.000231141	1301	676	981	B4EZF1	Amidophosphoribosyltransferase OS=Proteus mirabilis (strain HI4320) GN=purF PE=3 SV=1 - [B4EZF1_PROMH]	0.0067991	0	0.000737826	0.000807646	0.000335796	0.000889328	0.000473261	0.00132013	0.000207189	0.000634216	0.000332379
1457	317	B4F1C6	Putative tellurite resistance protein OS=Proteus mirabilis (strain HI4320) GN=PMI2116 PE=4 SV=1 - [B4F1C6_PROMH]	0.00334076	0	0	0	0	0	0	0	0	0.0007702	0.000792463	0.00177809	0	369	B4F1C6	Putative tellurite resistance protein OS=Proteus mirabilis (strain HI4320) GN=PMI2116 PE=4 SV=1 - [B4F1C6_PROMH]	0.00411737	0.000375545	0	0	0.000375622	0	0	0	0.00118219	0.000423744	0.000227095	0	0.000734684	0.000798487	1670	381	1267	B4F1C6	Putative tellurite resistance protein OS=Proteus mirabilis (strain HI4320) GN=PMI2116 PE=4 SV=1 - [B4F1C6_PROMH]	0.00677623	0	0.00147565	0.000134608	0.000503694	0.000790514	0	0	0.00113954	0.000211405	0.000588055
221		B4ETU4	Alkyl hydroperoxide reductase subunit F OS=Proteus mirabilis (strain HI4320) GN=ahpF PE=3 SV=1 - [B4ETU4_PROMH]	0	0	0	0	0	0	0	0	0	0	0	0	0	189	B4ETU4	Alkyl hydroperoxide reductase subunit F OS=Proteus mirabilis (strain HI4320) GN=ahpF PE=3 SV=1 - [B4ETU4_PROMH]	0.0198389	0.00127685	0.00102041	0.00224454	0.00253545	0.00246548	0.00158031	0.00319562	0.000820964	0.0014002	0.00100931	0.000346141	0.00101908	0.000924564	245	328	190	B4ETU4	Alkyl hydroperoxide reductase subunit F OS=Proteus mirabilis (strain HI4320) GN=ahpF PE=3 SV=1 - [B4ETU4_PROMH]	0.00677492	0	0	0.000134608	0.000167898	0.000296443	0.000473261	0.000165017	0.000932353	0.000845621	0.000613622
1175		B4EZQ8	Putative short-chain dehydrogenase OS=Proteus mirabilis (strain HI4320) GN=PMI1819 PE=4 SV=1 - [B4EZQ8_PROMH]	0	0	0	0	0	0	0	0	0	0	0	0	0	1377	B4EZQ8	Putative short-chain dehydrogenase OS=Proteus mirabilis (strain HI4320) GN=PMI1819 PE=4 SV=1 - [B4EZQ8_PROMH]	6.84118e-05	0	0	0	0	0	0	0	0	0	0	0	4.7399e-05	2.10128e-05	1362	1052	1030	B4EZQ8	Putative short-chain dehydrogenase OS=Proteus mirabilis (strain HI4320) GN=PMI1819 PE=4 SV=1 - [B4EZQ8_PROMH]	0.00672645	0	0.000245942	0.000807646	0.000167898	0.000197628	0	0.000330033	0.000310784	0.000369959	0.000332379
1261	706	B4F049	Elongation factor 4 OS=Proteus mirabilis (strain HI4320) GN=lepA PE=3 SV=1 - [LEPA_PROMH]	0.000316139	0	0	0	0	0	0	0	0	0.000140036	0.000176103	0	0	478	B4F049	Elongation factor 4 OS=Proteus mirabilis (strain HI4320) GN=lepA PE=3 SV=1 - [LEPA_PROMH]	0.00373366	0.000751089	0	0	0.000563433	0	0.000451518	0.000228258	0.000262709	0.000165813	0.00027756	0	0.000402891	0.000630385	1446	289	1094	B4F049	Elongation factor 4 OS=Proteus mirabilis (strain HI4320) GN=lepA PE=3 SV=1 - [LEPA_PROMH]	0.00671216	0	0.00135268	0.000403823	0.000167898	0.000790514	0.000946522	0.00049505	0.000621568	0	0.000409082
178	182	B4ETK7	Translation initiation factor IF-3 OS=Proteus mirabilis (strain HI4320) GN=infC PE=3 SV=1 - [IF3_PROMH]	0.0110546	0	0.000997258	0	0.00345423	0.00258844	0.00185414	0.0010846	0	7.00182e-05	0.000176103	0.000829777	0	442	B4ETK7	Translation initiation factor IF-3 OS=Proteus mirabilis (strain HI4320) GN=infC PE=3 SV=1 - [IF3_PROMH]	0.00695304	0.000450653	0	0.000826934	0.00103296	0.00197239	0.0011288	0	0.00022987	0.000239508	0.000201862	0	0.000260694	0.000609372	197	227	153	B4ETK7	Translation initiation factor IF-3 OS=Proteus mirabilis (strain HI4320) GN=infC PE=3 SV=1 - [IF3_PROMH]	0.00666142	0	0.000737826	0.000673038	0.000335796	0.000790514	0.000946522	0.000660066	0.000725163	0.000475662	0.000281244
1500	223	B4F1K0	50S ribosomal protein L18 OS=Proteus mirabilis (strain HI4320) GN=rplR PE=3 SV=1 - [RL18_PROMH]	0.00793184	0	0	0.00408163	0.00172712	0	0.000618047	0	0	0.000560146	0.000352206	0.000592698	0	415	B4F1K0	50S ribosomal protein L18 OS=Proteus mirabilis (strain HI4320) GN=rplR PE=3 SV=1 - [RL18_PROMH]	0.00735335	7.51089e-05	0	0.0003544	0.00122077	0.000493097	0.000225759	0	0.00068961	0.000221084	0.000428957	0.00276912	0.000308093	0.000567346	1722	350	1305	B4F1K0	50S ribosomal protein L18 OS=Proteus mirabilis (strain HI4320) GN=rplR PE=3 SV=1 - [RL18_PROMH]	0.00658496	0	0.000122971	0	0	0.0013834	0	0.000165017	0.000828758	0.000369959	0.000178973
66	641	B4ESX7	Molybdopterin biosynthesis protein OS=Proteus mirabilis (strain HI4320) GN=moeA PE=4 SV=1 - [B4ESX7_PROMH]	0.000474209	0	0	0	0	0	0	0	0	0.000210055	0.000264154	0	0	537	B4ESX7	Molybdopterin biosynthesis protein OS=Proteus mirabilis (strain HI4320) GN=moeA PE=4 SV=1 - [B4ESX7_PROMH]	0.00217022	0.000150218	0	0	0	0	0.000564398	0	6.56771e-05	0.000331626	0.000227095	0	0.00047399	0.000357218	76	499	58	B4ESX7	Molybdopterin biosynthesis protein OS=Proteus mirabilis (strain HI4320) GN=moeA PE=4 SV=1 - [B4ESX7_PROMH]	0.00658307	0	0.000245942	0.000134608	0.000167898	0.000395257	0	0.000165017	0.000517974	0.00126843	0.000690325
764	314	B4EX49	Probable ATP-binding component of cysteine desulfurase (Putative ATP-dependent transporter) OS=Proteus mirabilis (strain HI4320) GN=sufC PE=4 SV=1 - [B4EX49_PROMH]	0.00337602	0.00107991	0.000997258	0	0	0	0.000618047	0	0	0.000210055	0.000352206	0.00011854	0	258	B4EX49	Probable ATP-binding component of cysteine desulfurase (Putative ATP-dependent transporter) OS=Proteus mirabilis (strain HI4320) GN=sufC PE=4 SV=1 - [B4EX49_PROMH]	0.0149218	0.00157729	0.000340136	0.000945068	0.00234764	0.00295858	0.00124168	0.00159781	0.000591094	0.000534286	0.000630819	0	0.00142197	0.000735449	864	458	665	B4EX49	Probable ATP-binding component of cysteine desulfurase (Putative ATP-dependent transporter) OS=Proteus mirabilis (strain HI4320) GN=sufC PE=4 SV=1 - [B4EX49_PROMH]	0.00650649	0	0.000860797	0.000673038	0.000671592	0.000197628	0.000946522	0.00049505	0.000207189	0.000422811	0.000562487
610		B4EW58	30S ribosomal protein S21 OS=Proteus mirabilis (strain HI4320) GN=rpsU PE=3 SV=1 - [RS21_PROMH]	0	0	0	0	0	0	0	0	0	0	0	0	0	489	B4EW58	30S ribosomal protein S21 OS=Proteus mirabilis (strain HI4320) GN=rpsU PE=3 SV=1 - [RS21_PROMH]	0.00561856	0.000225327	0	0.000472534	0.000657339	0.00147929	0.000903036	0	0.000394063	0.000331626	0.00045419	0.000346141	0.000165896	0.000189115	681	1436	525	B4EW58	30S ribosomal protein S21 OS=Proteus mirabilis (strain HI4320) GN=rpsU PE=3 SV=1 - [RS21_PROMH]	0.00649701	0	0.000491884	0.000807646	0.000167898	0.00118577	0.00141978	0.00115512	0.000414379	0	0.000230108
1482		B4F1I2	Bacterioferritin OS=Proteus mirabilis (strain HI4320) GN=bfr PE=3 SV=1 - [B4F1I2_PROMH]	0	0	0	0	0	0	0	0	0	0	0	0	0	1389	B4F1I2	Bacterioferritin OS=Proteus mirabilis (strain HI4320) GN=bfr PE=3 SV=1 - [B4F1I2_PROMH]	6.30385e-05	0	0	0	0	0	0	0	0	0	0	0	0	6.30385e-05	1704	1254	1287	B4F1I2	Bacterioferritin OS=Proteus mirabilis (strain HI4320) GN=bfr PE=3 SV=1 - [B4F1I2_PROMH]	0.00648169	0	0.000245942	0.00201911	0.000167898	0.000592885	0	0	0.000725163	0.000158554	0.000178973
1078	126	B4EZ73	Putative endoribonuclease OS=Proteus mirabilis (strain HI4320) GN=PMI2833 PE=4 SV=1 - [B4EZ73_PROMH]	0.0189824	0	0.000498629	0	0	0	0	0	0.0130435	0.0007702	0.00431452	0.000355619	0	64	B4EZ73	Putative endoribonuclease OS=Proteus mirabilis (strain HI4320) GN=PMI2833 PE=4 SV=1 - [B4EZ73_PROMH]	0.0242789	0.00067598	0	0.000118133	0.00150249	0	0.000451518	0	0.00430185	0.00287409	0.00418864	0.00207684	0.00184856	0.00624081	1245	85	932	B4EZ73	Putative endoribonuclease OS=Proteus mirabilis (strain HI4320) GN=PMI2833 PE=4 SV=1 - [B4EZ73_PROMH]	0.00644994	0	0.000491884	0	0.000335796	0	0	0.000660066	0	0.00116273	0.000715893
811	298	B4EXE6	Anaerobic C4-dicarboxylate transporter OS=Proteus mirabilis (strain HI4320) GN=dcuA PE=3 SV=1 - [B4EXE6_PROMH]	0.00391619	0.00107991	0	0	0	0	0	0.0010846	0	0.000140036	0	0.000355619	0.00125602	608	B4EXE6	Anaerobic C4-dicarboxylate transporter OS=Proteus mirabilis (strain HI4320) GN=dcuA PE=3 SV=1 - [B4EXE6_PROMH]	0.00373067	0.000375545	0.00102041	0	0	0	0.000225759	0.00114129	0.000295547	0.000221084	0.00027756	0	4.7399e-05	0.000126077	918	683	707	B4EXE6	Anaerobic C4-dicarboxylate transporter OS=Proteus mirabilis (strain HI4320) GN=dcuA PE=3 SV=1 - [B4EXE6_PROMH]	0.00639034	0	0.000368913	0.000942253	0.00083949	0.000296443	0.000946522	0.000825083	0.000517974	0	0.000255676
295		B4EU97	Putative copper efflux oxidase OS=Proteus mirabilis (strain HI4320) GN=cueO PE=4 SV=1 - [B4EU97_PROMH]	0	0	0	0	0	0	0	0	0	0	0	0	0	1088	B4EU97	Putative copper efflux oxidase OS=Proteus mirabilis (strain HI4320) GN=cueO PE=4 SV=1 - [B4EU97_PROMH]	0.000181445	0	0	0	0	0	0	0	0	7.36947e-05	0	0	2.36995e-05	8.40513e-05	334	1348	259	B4EU97	Putative copper efflux oxidase OS=Proteus mirabilis (strain HI4320) GN=cueO PE=4 SV=1 - [B4EU97_PROMH]	0.00635324	0	0.000860797	0.000269215	0.000167898	0.000988142	0	0.000165017	0.000207189	0.00110988	0.00053692
391	353	B4EUU7	Xanthine phosphoribosyltransferase OS=Proteus mirabilis (strain HI4320) GN=gpt PE=3 SV=1 - [XGPT_PROMH]	0.00259828	0	0.000747943	0	0	0	0.00123609	0	0	0.000350091	0.000264154	0	0	572	B4EUU7	Xanthine phosphoribosyltransferase OS=Proteus mirabilis (strain HI4320) GN=gpt PE=3 SV=1 - [XGPT_PROMH]	0.00511429	0.000600871	0.00102041	0.000826934	0.000563433	0.000493097	0.000677277	0.000228258	3.28386e-05	0.000110542	5.04655e-05	0	0.000236995	0.000273167	443	426	352	B4EUU7	Xanthine phosphoribosyltransferase OS=Proteus mirabilis (strain HI4320) GN=gpt PE=3 SV=1 - [XGPT_PROMH]	0.00631326	0	0.000491884	0.000403823	0.00218267	0.0006917	0	0.000165017	0.000414379	0.000158554	0.000204541
691		B4EWM4	Glutaredoxin OS=Proteus mirabilis (strain HI4320) GN=PMI1394 PE=3 SV=1 - [B4EWM4_PROMH]	0	0	0	0	0	0	0	0	0	0	0	0	0	715	B4EWM4	Glutaredoxin OS=Proteus mirabilis (strain HI4320) GN=PMI1394 PE=3 SV=1 - [B4EWM4_PROMH]	0.001515	0	0	0	0.000187811	0.000493097	0.00011288	0	6.56771e-05	0.00020266	5.04655e-05	0	0.000213295	0.000189115	778	439	601	B4EWM4	Glutaredoxin OS=Proteus mirabilis (strain HI4320) GN=PMI1394 PE=3 SV=1 - [B4EWM4_PROMH]	0.0062995	0	0.000245942	0.000134608	0.000167898	0.000494071	0.00189304	0.00049505	0.000828758	0.000211405	0.000178973
918	483	B4EY49	Soluble lytic murein transglycosylase OS=Proteus mirabilis (strain HI4320) GN=slt PE=4 SV=1 - [B4EY49_PROMH]	0.00117439	0	0	0	0	0	0	0	0	0.000910237	0.000264154	0	0	247	B4EY49	Soluble lytic murein transglycosylase OS=Proteus mirabilis (strain HI4320) GN=slt PE=4 SV=1 - [B4EY49_PROMH]	0.00842588	0.00127685	0	0.000590667	0.000657339	0	0.00101592	0	0.000558256	0.0010133	0.000807449	0	0.00116128	0.00134482	1029	190	792	B4EY49	Soluble lytic murein transglycosylase OS=Proteus mirabilis (strain HI4320) GN=slt PE=4 SV=1 - [B4EY49_PROMH]	0.00629185	0	0	0.000134608	0	0.000296443	0	0	0.000414379	0.000951324	0.000588055
401	453	B4EUV9	Glutamate--cysteine ligase OS=Proteus mirabilis (strain HI4320) GN=gshA PE=3 SV=1 - [GSH1_PROMH]	0.00142815	0	0	0	0	0	0	0	0	0.000280073	0.000792463	0.000355619	0	355	B4EUV9	Glutamate--cysteine ligase OS=Proteus mirabilis (strain HI4320) GN=gshA PE=3 SV=1 - [GSH1_PROMH]	0.00386493	0.000225327	0	0	0	0	0	0	0.000656771	0.000718523	0.00123641	0	0.000355492	0.00067241	454	329	361	B4EUV9	Glutamate--cysteine ligase OS=Proteus mirabilis (strain HI4320) GN=gshA PE=3 SV=1 - [GSH1_PROMH]	0.00626253	0	0	0	0	0	0	0.000165017	0	0.000581365	0.000843731
603	745	B4EW46	Bifunctional protein HldE OS=Proteus mirabilis (strain HI4320) GN=hldE PE=3 SV=1 - [HLDE_PROMH]	0.000246121	0	0	0	0	0	0	0	0	7.00182e-05	0.000176103	0	0	723	B4EW46	Bifunctional protein HldE OS=Proteus mirabilis (strain HI4320) GN=hldE PE=3 SV=1 - [HLDE_PROMH]	0.0013316	0	0	0.000118133	0.000281717	0	0.000225759	0	0.000131354	5.5271e-05	0.000151397	0	9.4798e-05	0.000273167	674	641	520	B4EW46	Bifunctional protein HldE OS=Proteus mirabilis (strain HI4320) GN=hldE PE=3 SV=1 - [HLDE_PROMH]	0.00622903	0	0.000491884	0.00053843	0	0.00118577	0	0.000825083	0.00134673	0.000264257	0.000178973
598		B4EW39	Putative glutathionylspermidine synthase OS=Proteus mirabilis (strain HI4320) GN=PMI2351 PE=4 SV=1 - [B4EW39_PROMH]	0	0	0	0	0	0	0	0	0	0	0	0	0	708	B4EW39	Putative glutathionylspermidine synthase OS=Proteus mirabilis (strain HI4320) GN=PMI2351 PE=4 SV=1 - [B4EW39_PROMH]	0.00170826	0.000375545	0	0.000472534	0	0	0.000225759	0	0.000131354	0.000110542	5.04655e-05	0	0.000236995	0.000105064	669	763	517	B4EW39	Putative glutathionylspermidine synthase OS=Proteus mirabilis (strain HI4320) GN=PMI2351 PE=4 SV=1 - [B4EW39_PROMH]	0.00612229	0	0.000983768	0	0	0.000197628	0	0	0.000414379	0.000581365	0.000562487
91	505	B4ET08	Penicillin-binding protein (D-alanyl-D-alanine carboxypeptidase) OS=Proteus mirabilis (strain HI4320) GN=dacC PE=3 SV=1 - [B4ET08_PROMH]	0.00103988	0	0	0	0	0	0	0	0	0.000420109	0.000264154	0.000355619	0	409	B4ET08	Penicillin-binding protein (D-alanyl-D-alanine carboxypeptidase) OS=Proteus mirabilis (strain HI4320) GN=dacC PE=3 SV=1 - [B4ET08_PROMH]	0.00445971	0.000976416	0	0.000118133	0.000281717	0	0.000225759	0.000456517	0.000492578	0.000386897	0.000832681	0	0.000331793	0.000357218	101	212	81	B4ET08	Penicillin-binding protein (D-alanyl-D-alanine carboxypeptidase) OS=Proteus mirabilis (strain HI4320) GN=dacC PE=3 SV=1 - [B4ET08_PROMH]	0.00602528	0	0.000737826	0.000942253	0.00083949	0.000592885	0	0.000330033	0.00124314	5.28513e-05	0.000460217
871		B4EXT9	MltA-interacting protein OS=Proteus mirabilis (strain HI4320) GN=mipA PE=4 SV=1 - [B4EXT9_PROMH]	0	0	0	0	0	0	0	0	0	0	0	0	0	349	B4EXT9	MltA-interacting protein OS=Proteus mirabilis (strain HI4320) GN=mipA PE=4 SV=1 - [B4EXT9_PROMH]	0.0130591	0.000826198	0.00306122	0.000945068	0.00112687	0.00197239	0.000338639	0.000228258	0.00105083	0.000313202	0.000353259	0.0017307	0.000545088	0.000567346	985	446	762	B4EXT9	MltA-interacting protein OS=Proteus mirabilis (strain HI4320) GN=mipA PE=4 SV=1 - [B4EXT9_PROMH]	0.0059911	0	0	0.00053843	0.000671592	0.000197628	0	0.000660066	0.000207189	0.000105703	0.000281244
359	231	B4EUM2	Putative amidohydrolase/metallopeptidase OS=Proteus mirabilis (strain HI4320) GN=PMI0287 PE=4 SV=1 - [B4EUM2_PROMH]	0.00728743	0.00215983	0.000498629	0	0	0	0	0	0	0.00133035	0.00211323	0.0011854	0	491	B4EUM2	Putative amidohydrolase/metallopeptidase OS=Proteus mirabilis (strain HI4320) GN=PMI0287 PE=4 SV=1 - [B4EUM2_PROMH]	0.00403829	0.000450653	0	0.00129947	0.00084515	0	0.00011288	0	0.00022987	0.000442168	0.000227095	0	9.4798e-05	0.000336205	405	580	318	B4EUM2	Putative amidohydrolase/metallopeptidase OS=Proteus mirabilis (strain HI4320) GN=PMI0287 PE=4 SV=1 - [B4EUM2_PROMH]	0.00598183	0	0.000245942	0.000269215	0.000671592	0.0006917	0	0.000165017	0.000517974	0.000845621	0.0010227
1069	351	B4EZ63	Peptidyl-prolyl cis-trans isomerase OS=Proteus mirabilis (strain HI4320) GN=ppiA PE=3 SV=1 - [B4EZ63_PROMH]	0.00262139	0	0	0	0	0	0	0	0	0.000420109	0.00220129	0	0	323	B4EZ63	Peptidyl-prolyl cis-trans isomerase OS=Proteus mirabilis (strain HI4320) GN=ppiA PE=3 SV=1 - [B4EZ63_PROMH]	0.00430696	0	0	0	0	0	0	0	0.000886641	0.001087	0.00090838	0	0.000521389	0.000903551	1237	436	924	B4EZ63	Peptidyl-prolyl cis-trans isomerase OS=Proteus mirabilis (strain HI4320) GN=ppiA PE=3 SV=1 - [B4EZ63_PROMH]	0.00597448	0	0	0	0	0	0	0	0	0.0019555	0.00063919
211	160	B4ETT0	NAD(P) transhydrogenase subunit alpha OS=Proteus mirabilis (strain HI4320) GN=pntA PE=3 SV=1 - [B4ETT0_PROMH]	0.0137076	0	0.00398903	0	0	0	0.00185414	0	0	0.00140036	0.00105662	0.000592698	0.00481474	348	B4ETT0	NAD(P) transhydrogenase subunit alpha OS=Proteus mirabilis (strain HI4320) GN=pntA PE=3 SV=1 - [B4ETT0_PROMH]	0.00636074	0.000751089	0	0.000236267	0.000563433	0.000493097	0.0011288	0	0.000164193	0.000147389	0.00100931	0	0.000900581	0.00096659	236	95	181	B4ETT0	NAD(P) transhydrogenase subunit alpha OS=Proteus mirabilis (strain HI4320) GN=pntA PE=3 SV=1 - [B4ETT0_PROMH]	0.00595965	0	0.000368913	0	0	0.000494071	0	0.000330033	0.00217549	0.000581365	0.000690325
1693	290	B4F2F8	Protease III OS=Proteus mirabilis (strain HI4320) GN=ptrA PE=3 SV=1 - [B4F2F8_PROMH]	0.00416683	0	0.000498629	0	0	0	0	0	0	0.00126033	0.00228934	0.00011854	0	42	B4F2F8	Protease III OS=Proteus mirabilis (strain HI4320) GN=ptrA PE=3 SV=1 - [B4F2F8_PROMH]	0.0480266	0.00518251	0.000340136	0.00366214	0.00403794	0.00542406	0.00361215	0.00136955	0.00446604	0.0045138	0.00741844	0.00138456	0.00163526	0.00498004	1930	122	1480	B4F2F8	Protease III OS=Proteus mirabilis (strain HI4320) GN=ptrA PE=3 SV=1 - [B4F2F8_PROMH]	0.0058911	0	0.000122971	0	0	0	0	0	0	0.00079277	0.00107384
1269	485	B4F062	Outer membrane protein assembly factor BamE OS=Proteus mirabilis (strain HI4320) GN=smpA PE=3 SV=1 - [B4F062_PROMH]	0.00116378	0	0.000249314	0	0	0	0	0	0	0.000210055	0.000704411	0	0	528	B4F062	Outer membrane protein assembly factor BamE OS=Proteus mirabilis (strain HI4320) GN=smpA PE=3 SV=1 - [B4F062_PROMH]	0.0061657	0.000600871	0	0.0003544	0.000375622	0.00147929	0.000790157	0.00159781	0	0	0	0	0.000379192	0.000588359	1456	418	1102	B4F062	Outer membrane protein assembly factor BamE OS=Proteus mirabilis (strain HI4320) GN=smpA PE=3 SV=1 - [B4F062_PROMH]	0.00579317	0	0.000245942	0.00053843	0	0.000197628	0.00141978	0.000825083	0.000725163	0	0.000690325
451	340	B4EV74	Ferric uptake regulation protein OS=Proteus mirabilis (strain HI4320) GN=fur PE=3 SV=1 - [B4EV74_PROMH]	0.00288709	0	0	0.00136054	0	0	0	0	0	0.000700182	0.000352206	0.000474158	0	249	B4EV74	Ferric uptake regulation protein OS=Proteus mirabilis (strain HI4320) GN=fur PE=3 SV=1 - [B4EV74_PROMH]	0.00995789	0.00067598	0	0.0010632	0.00272326	0	0.000790157	0.000228258	0.00091948	0.00134493	0.00073175	0	0.000829482	0.000651397	519	276	409	B4EV74	Ferric uptake regulation protein OS=Proteus mirabilis (strain HI4320) GN=fur PE=3 SV=1 - [B4EV74_PROMH]	0.00571651	0	0.000245942	0	0	0.000889328	0	0.000165017	0.000414379	0.000211405	0.000690325
1079	874	B4EZ74	Amino acid deaminase OS=Proteus mirabilis (strain HI4320) GN=aad PE=4 SV=1 - [B4EZ74_PROMH]	8.80514e-05	0	0	0	0	0	0	0	0	0	8.80514e-05	0	0	301	B4EZ74	Amino acid deaminase OS=Proteus mirabilis (strain HI4320) GN=aad PE=4 SV=1 - [B4EZ74_PROMH]	0.0108358	0.00157729	0.00136054	0.00129947	0.00187811	0	0.00146743	0	0.00091948	0.000644828	0.000681285	0	0.000545088	0.000462282	1246	469	933	B4EZ74	Amino acid deaminase OS=Proteus mirabilis (strain HI4320) GN=aad PE=4 SV=1 - [B4EZ74_PROMH]	0.00567587	0	0.000614855	0.000269215	0.000671592	0.000296443	0	0.0029703	0	5.28513e-05	0.000153406
1486		B4F1I6	50S ribosomal protein L23 OS=Proteus mirabilis (strain HI4320) GN=rplW PE=3 SV=1 - [RL23_PROMH]	0	0	0	0	0	0	0	0	0	0	0	0	0	376	B4F1I6	50S ribosomal protein L23 OS=Proteus mirabilis (strain HI4320) GN=rplW PE=3 SV=1 - [RL23_PROMH]	0.00594578	0	0	0.000826934	0.00140858	0	0.00124168	0	0.000164193	0.000184237	0.000403724	0	0.000497689	0.00121874	1708	241	1291	B4F1I6	50S ribosomal protein L23 OS=Proteus mirabilis (strain HI4320) GN=rplW PE=3 SV=1 - [RL23_PROMH]	0.00566291	0	0	0	0	0.000790514	0	0.000165017	0.000725163	0.00132128	7.67028e-05
841	506	B4EXP2	Putative lipoprotein OS=Proteus mirabilis (strain HI4320) GN=PMI3692 PE=4 SV=1 - [B4EXP2_PROMH]	0.00103381	0	0.000498629	0	0	0	0	0	0	0.000210055	8.80514e-05	0.000237079	0	413	B4EXP2	Putative lipoprotein OS=Proteus mirabilis (strain HI4320) GN=PMI3692 PE=4 SV=1 - [B4EXP2_PROMH]	0.00714161	0.00105152	0.000340136	0.000472534	0.000375622	0.00147929	0.00158031	0	0.000328386	0.000257931	0.000100931	0	0.000734684	0.000420256	954	317	735	B4EXP2	Putative lipoprotein OS=Proteus mirabilis (strain HI4320) GN=PMI3692 PE=4 SV=1 - [B4EXP2_PROMH]	0.00565092	0	0.000860797	0.00053843	0.000671592	0.000395257	0.000946522	0.00049505	0.000207189	0	0.000178973
1207	237	B4EZV1	Inositol-1-monophosphatase OS=Proteus mirabilis (strain HI4320) GN=suhB PE=4 SV=1 - [B4EZV1_PROMH]	0.00689993	0.00107991	0.000498629	0	0.00518135	0	0	0	0	0.000140036	0	0	0	505	B4EZV1	Inositol-1-monophosphatase OS=Proteus mirabilis (strain HI4320) GN=suhB PE=4 SV=1 - [B4EZV1_PROMH]	0.00408185	0.000600871	0	0.000236267	0.000563433	0.000493097	0.000790157	0	0.000197031	0.00020266	0.00027756	0	0.000426591	0.000294179	1396	507	1060	B4EZV1	Inositol-1-monophosphatase OS=Proteus mirabilis (strain HI4320) GN=suhB PE=4 SV=1 - [B4EZV1_PROMH]	0.00559524	0	0.000860797	0.000269215	0.000335796	0.000790514	0	0.00132013	0.000621568	0.000475662	0.000383514
1418	288	B4F155	Two component system response regulator OS=Proteus mirabilis (strain HI4320) GN=cpxR PE=4 SV=1 - [B4F155_PROMH]	0.00417422	0	0.000249314	0	0	0	0	0	0	0.000350091	0.00061636	0.000237079	0.00272137	365	B4F155	Two component system response regulator OS=Proteus mirabilis (strain HI4320) GN=cpxR PE=4 SV=1 - [B4F155_PROMH]	0.00453642	0.000375545	0	0.0003544	0.000563433	0	0.00011288	0	0.000656771	0.000755371	0.000605587	0	0.000545088	0.000567346	1631	472	1230	B4F155	Two component system response regulator OS=Proteus mirabilis (strain HI4320) GN=cpxR PE=4 SV=1 - [B4F155_PROMH]	0.00549011	0	0.000368913	0.000403823	0.000167898	0.000395257	0	0	0.000310784	0.000898473	0.000664758
848	917	B4EXQ1	Serine/threonine transporter SstT OS=Proteus mirabilis (strain HI4320) GN=sstT PE=3 SV=1 - [SSTT_PROMH]	7.00182e-05	0	0	0	0	0	0	0	0	7.00182e-05	0	0	0	923	B4EXQ1	Serine/threonine transporter SstT OS=Proteus mirabilis (strain HI4320) GN=sstT PE=3 SV=1 - [SSTT_PROMH]	0.00111279	0.000450653	0	0	0	0	0	0.000456517	0	0	5.04655e-05	0	7.10985e-05	8.40513e-05	960	496	739	B4EXQ1	Serine/threonine transporter SstT OS=Proteus mirabilis (strain HI4320) GN=sstT PE=3 SV=1 - [SSTT_PROMH]	0.00546571	0.00123457	0.000491884	0.000403823	0	0.000296443	0	0.00231023	0	0	0
404	640	B4EUW3	Signal recognition particle protein OS=Proteus mirabilis (strain HI4320) GN=ffh PE=3 SV=1 - [B4EUW3_PROMH]	0.0004832	0	0	0	0	0	0	0	0	7.00182e-05	0.000176103	0.000237079	0	412	B4EUW3	Signal recognition particle protein OS=Proteus mirabilis (strain HI4320) GN=ffh PE=3 SV=1 - [B4EUW3_PROMH]	0.00395589	0.000225327	0	0.0003544	9.39055e-05	0.000493097	0.000338639	0	0.00045974	0.000773794	0.00045419	0	0.000426591	0.000336205	457	434	364	B4EUW3	Signal recognition particle protein OS=Proteus mirabilis (strain HI4320) GN=ffh PE=3 SV=1 - [B4EUW3_PROMH]	0.00546017	0	0.000491884	0	0	0.0006917	0	0	0.000103595	0.000951324	0.000588055
827	278	B4EXL1	UDP-N-acetylglucosamine 1-carboxyvinyltransferase OS=Proteus mirabilis (strain HI4320) GN=murA PE=3 SV=1 - [MURA_PROMH]	0.00460016	0	0.000997258	0.00272109	0	0	0	0	0	0.000350091	0.000176103	0.000355619	0	575	B4EXL1	UDP-N-acetylglucosamine 1-carboxyvinyltransferase OS=Proteus mirabilis (strain HI4320) GN=murA PE=3 SV=1 - [MURA_PROMH]	0.00317656	0.000600871	0.000340136	0.000236267	0.000751244	0	0.000225759	0	0.000197031	0.000110542	0.000201862	0	0.000260694	0.000252154	935	310	722	B4EXL1	UDP-N-acetylglucosamine 1-carboxyvinyltransferase OS=Proteus mirabilis (strain HI4320) GN=murA PE=3 SV=1 - [MURA_PROMH]	0.005449	0	0.000614855	0.00053843	0.000335796	0.000395257	0.000473261	0.00049505	0.000517974	0.000105703	0.000230108
786	915	B4EX90	Delta-aminolevulinic acid dehydratase OS=Proteus mirabilis (strain HI4320) GN=hemB PE=3 SV=1 - [B4EX90_PROMH]	7.00182e-05	0	0	0	0	0	0	0	0	7.00182e-05	0	0	0	717	B4EX90	Delta-aminolevulinic acid dehydratase OS=Proteus mirabilis (strain HI4320) GN=hemB PE=3 SV=1 - [B4EX90_PROMH]	0.00171717	7.51089e-05	0	0.000236267	9.39055e-05	0.000493097	0.00011288	0	3.28386e-05	1.84237e-05	0.000126164	0	0.000213295	0.000315192	887	895	684	B4EX90	Delta-aminolevulinic acid dehydratase OS=Proteus mirabilis (strain HI4320) GN=hemB PE=3 SV=1 - [B4EX90_PROMH]	0.00540315	0	0.000245942	0.00134608	0.00083949	0.000592885	0	0.000825083	0.000310784	0.000211405	0.000409082
839	622	B4EXN9	Putative phospholipid-binding lipoprotein OS=Proteus mirabilis (strain HI4320) GN=PMI3689 PE=4 SV=1 - [B4EXN9_PROMH]	0.00056226	0	0	0	0	0	0	0	0	0.000210055	0.000352206	0	0	285	B4EXN9	Putative phospholipid-binding lipoprotein OS=Proteus mirabilis (strain HI4320) GN=PMI3689 PE=4 SV=1 - [B4EXN9_PROMH]	0.00646588	0.000450653	0	0.000472534	0.000375622	0	0.000225759	0	0.00183896	0.000865913	0.000504655	0	0.00137457	0.000357218	951	427	734	B4EXN9	Putative phospholipid-binding lipoprotein OS=Proteus mirabilis (strain HI4320) GN=PMI3689 PE=4 SV=1 - [B4EXN9_PROMH]	0.00538649	0	0	0	0	9.88142e-05	0	0	0.000517974	0.000687067	0.000434649
660		B4EWG5	Respiratory nitrate reductase 1 delta chain OS=Proteus mirabilis (strain HI4320) GN=narJ PE=4 SV=1 - [B4EWG5_PROMH]	0	0	0	0	0	0	0	0	0	0	0	0	0	1029	B4EWG5	Respiratory nitrate reductase 1 delta chain OS=Proteus mirabilis (strain HI4320) GN=narJ PE=4 SV=1 - [B4EWG5_PROMH]	0.000255321	0	0	0	0	0	0	0	0	0	0	0	0.000213295	4.20256e-05	741	1121	573	B4EWG5	Respiratory nitrate reductase 1 delta chain OS=Proteus mirabilis (strain HI4320) GN=narJ PE=4 SV=1 - [B4EWG5_PROMH]	0.00538448	0	0	0	0	9.88142e-05	0	0	0.000414379	0.00126843	0.00074146
794		B4EXA6	Oligopeptide ABC transporter, ATP-binding protein OS=Proteus mirabilis (strain HI4320) GN=oppF PE=3 SV=1 - [B4EXA6_PROMH]	0	0	0	0	0	0	0	0	0	0	0	0	0	1452	B4EXA6	Oligopeptide ABC transporter, ATP-binding protein OS=Proteus mirabilis (strain HI4320) GN=oppF PE=3 SV=1 - [B4EXA6_PROMH]	0.000367153	0	0	0	0	0	0	0	0	0	0	0.000346141	0	2.10128e-05	897	1255	690	B4EXA6	Oligopeptide ABC transporter, ATP-binding protein OS=Proteus mirabilis (strain HI4320) GN=oppF PE=3 SV=1 - [B4EXA6_PROMH]	0.00536843	0	0.000614855	0.00053843	0.000503694	0.0006917	0.000473261	0.000825083	0.000621568	5.28513e-05	0.000306811
1283	489	B4F0A5	Aldose 1-epimerase OS=Proteus mirabilis (strain HI4320) GN=galM PE=3 SV=1 - [B4F0A5_PROMH]	0.00111894	0	0	0	0	0	0	0	0	0.000560146	0.000440257	0.00011854	0	768	B4F0A5	Aldose 1-epimerase OS=Proteus mirabilis (strain HI4320) GN=galM PE=3 SV=1 - [B4F0A5_PROMH]	0.000760654	7.51089e-05	0	0	0	0	0	0	0.00022987	0.00020266	5.04655e-05	0	0.000118497	8.40513e-05	1473	971	1116	B4F0A5	Aldose 1-epimerase OS=Proteus mirabilis (strain HI4320) GN=galM PE=3 SV=1 - [B4F0A5_PROMH]	0.00533148	0	0.000122971	0	0	0.000197628	0	0	0.000310784	0.000422811	0.000997136
166		B4ETJ0	Protease HtpX OS=Proteus mirabilis (strain HI4320) GN=htpX PE=3 SV=1 - [HTPX_PROMH]	0	0	0	0	0	0	0	0	0	0	0	0	0	600	B4ETJ0	Protease HtpX OS=Proteus mirabilis (strain HI4320) GN=htpX PE=3 SV=1 - [HTPX_PROMH]	0.00153524	0.000150218	0	0	0	0	0	0	0.000394063	5.5271e-05	0.000151397	0	0.000616187	0.000168103	186	645	143	B4ETJ0	Protease HtpX OS=Proteus mirabilis (strain HI4320) GN=htpX PE=3 SV=1 - [HTPX_PROMH]	0.00532844	0	0	0	0	0	0	0	0	0.000264257	0.000153406
1495	122	B4F1J5	50S ribosomal protein L24 OS=Proteus mirabilis (strain HI4320) GN=rplX PE=3 SV=1 - [RL24_PROMH]	0.0193664	0	0	0.00816327	0.00863558	0.000862813	0	0	0	0.000140036	0.00061636	0.000948317	0	396	B4F1J5	50S ribosomal protein L24 OS=Proteus mirabilis (strain HI4320) GN=rplX PE=3 SV=1 - [RL24_PROMH]	0.00679356	7.51089e-05	0	0.00118133	0.00131468	0.00147929	0.000564398	0	0.000164193	0.000423744	0.000353259	0	0.000165896	0.00107165	1717	224	1300	B4F1J5	50S ribosomal protein L24 OS=Proteus mirabilis (strain HI4320) GN=rplX PE=3 SV=1 - [RL24_PROMH]	0.0053042	0	0	0.000269215	0	0.00108696	0	0.000825083	0.000207189	0.000687067	0.000230108
96	462	B4ET14	Glutaredoxin OS=Proteus mirabilis (strain HI4320) GN=grxA PE=4 SV=1 - [B4ET14_PROMH]	0.00135391	0	0	0	0	0	0	0	0	0.000910237	8.80514e-05	0.000355619	0	313	B4ET14	Glutaredoxin OS=Proteus mirabilis (strain HI4320) GN=grxA PE=4 SV=1 - [B4ET14_PROMH]	0.00488167	0	0	0	0	0	0	0	0.000820964	0.000681676	0.000933613	0.000346141	0.00127977	0.0008195	106	391	86	B4ET14	Glutaredoxin OS=Proteus mirabilis (strain HI4320) GN=grxA PE=4 SV=1 - [B4ET14_PROMH]	0.00529062	0	0	0	0	0	0	0	0	0.00137413	0.00053692
45	349	B4ESU1	6-phosphogluconolactonase OS=Proteus mirabilis (strain HI4320) GN=pgl PE=4 SV=1 - [B4ESU1_PROMH]	0.00264202	0	0	0	0	0	0	0	0	0.00105027	0.000880514	0.000711238	0	455	B4ESU1	6-phosphogluconolactonase OS=Proteus mirabilis (strain HI4320) GN=pgl PE=4 SV=1 - [B4ESU1_PROMH]	0.00240805	0	0	0	0	0	0	0	0.000558256	0.00035005	0.000479423	0	0.00047399	0.000546333	50	493	41	B4ESU1	6-phosphogluconolactonase OS=Proteus mirabilis (strain HI4320) GN=pgl PE=4 SV=1 - [B4ESU1_PROMH]	0.00527732	0	0	0	0.000167898	0	0	0	0	0.00100418	0.000792596
212	286	B4ETT1	NAD(P) transhydrogenase subunit beta OS=Proteus mirabilis (strain HI4320) GN=pntB PE=3 SV=1 - [B4ETT1_PROMH]	0.00429812	0	0	0	0	0	0	0	0	0.000840218	0.000968566	0.00248933	0	499	B4ETT1	NAD(P) transhydrogenase subunit beta OS=Proteus mirabilis (strain HI4320) GN=pntB PE=3 SV=1 - [B4ETT1_PROMH]	0.0038299	0.000600871	0	0	9.39055e-05	0.000493097	0.000225759	0.000913034	0	0.000294779	0.00027756	0	0.000426591	0.000504308	237	170	182	B4ETT1	NAD(P) transhydrogenase subunit beta OS=Proteus mirabilis (strain HI4320) GN=pntB PE=3 SV=1 - [B4ETT1_PROMH]	0.00525926	0	0.000122971	0.000134608	0.00100739	9.88142e-05	0	0.000165017	0.000414379	0	0.00053692
432	756	B4EV13	LPS-assembly lipoprotein LptE OS=Proteus mirabilis (strain HI4320) GN=rlpB PE=3 SV=1 - [B4EV13_PROMH]	0.000228088	0	0	0	0	0	0	0	0	0.000140036	8.80514e-05	0	0	488	B4EV13	LPS-assembly lipoprotein LptE OS=Proteus mirabilis (strain HI4320) GN=rlpB PE=3 SV=1 - [B4EV13_PROMH]	0.00699989	0.000450653	0.00170068	0.000472534	0.000657339	0.000986193	0.000451518	0.000913034	0.000262709	0.000239508	0.000302793	0	0.000331793	0.000231141	495	398	391	B4EV13	LPS-assembly lipoprotein LptE OS=Proteus mirabilis (strain HI4320) GN=rlpB PE=3 SV=1 - [B4EV13_PROMH]	0.005254	0	0.000491884	0.00053843	0.000503694	0.000296443	0.000473261	0	0.000414379	0.000369959	0.000460217
625	513	B4EW92	PTS-dependent dihydroxyacetone kinase, phosphotransferase subunit [includes: phosphocarrier protein Hpr and phosphotransferase enzyme IIa component] OS=Proteus mirabilis (strain HI4320) GN=dhaM PE=3 SV=1 - [B4EW92_PROMH]	0.000984484	0	0	0	0	0	0	0	0	0.000280073	0.000704411	0	0	416	B4EW92	PTS-dependent dihydroxyacetone kinase, phosphotransferase subunit [includes: phosphocarrier protein Hpr and phosphotransferase enzyme IIa component] OS=Proteus mirabilis (strain HI4320) GN=dhaM PE=3 SV=1 - [B4EW92_PROMH]	0.00481541	0.00112663	0	0	0.000281717	0	0.00146743	0	0.000164193	0.000313202	0.000428957	0	0.000402891	0.000630385	698	779	539	B4EW92	PTS-dependent dihydroxyacetone kinase, phosphotransferase subunit [includes: phosphocarrier protein Hpr and phosphotransferase enzyme IIa component] OS=Proteus mirabilis (strain HI4320) GN=dhaM PE=3 SV=1 - [B4EW92_PROMH]	0.0052418	0	0.00122971	0.000403823	0	0.000296443	0	0.000165017	0.000414379	0.000687067	0.000460217
1531	634	B4F1N8	Putative membrane protein OS=Proteus mirabilis (strain HI4320) GN=PMI2170 PE=4 SV=1 - [B4F1N8_PROMH]	0.000526194	0	0	0	0	0	0	0	0	0.000350091	0.000176103	0	0	357	B4F1N8	Putative membrane protein OS=Proteus mirabilis (strain HI4320) GN=PMI2170 PE=4 SV=1 - [B4F1N8_PROMH]	0.00729697	0.000976416	0.00136054	0.000472534	0.00084515	0	0.000677277	0	0.000820964	0.000497439	0.000504655	0	0.000805783	0.000336205	1753	342	1331	B4F1N8	Putative membrane protein OS=Proteus mirabilis (strain HI4320) GN=PMI2170 PE=4 SV=1 - [B4F1N8_PROMH]	0.00523548	0	0.000368913	0.000403823	0.00100739	0.000395257	0.000473261	0.000660066	0.000207189	0.000105703	0.000230108
1658	434	B4F2B5	Phosphoglucosamine mutase OS=Proteus mirabilis (strain HI4320) GN=glmM PE=3 SV=1 - [GLMM_PROMH]	0.00157458	0	0.000498629	0	0	0	0	0	0	0.000280073	0.000440257	0.000355619	0	661	B4F2B5	Phosphoglucosamine mutase OS=Proteus mirabilis (strain HI4320) GN=glmM PE=3 SV=1 - [GLMM_PROMH]	0.00284587	0.000525762	0.000340136	0.0003544	0.000375622	0	0.000338639	0.000228258	0.000131354	3.68473e-05	0.000201862	0	0.000165896	0.00014709	1895	562	1452	B4F2B5	Phosphoglucosamine mutase OS=Proteus mirabilis (strain HI4320) GN=glmM PE=3 SV=1 - [GLMM_PROMH]	0.00520341	0	0.00147565	0.000942253	0.000335796	0.000395257	0	0.00049505	0.000207189	5.28513e-05	0.000383514
402	297	B4EUW0	S-ribosylhomocysteine lyase OS=Proteus mirabilis (strain HI4320) GN=luxS PE=3 SV=1 - [LUXS_PROMH]	0.00396031	0	0.000249314	0	0	0	0	0	0	0.000700182	0.00123272	0.00177809	0	456	B4EUW0	S-ribosylhomocysteine lyase OS=Proteus mirabilis (strain HI4320) GN=luxS PE=3 SV=1 - [LUXS_PROMH]	0.00351558	0.000375545	0.000340136	0.000236267	9.39055e-05	0	0.000338639	0	0.000492578	0.00020266	0.000428957	0	0.000355492	0.000651397	455	352	362	B4EUW0	S-ribosylhomocysteine lyase OS=Proteus mirabilis (strain HI4320) GN=luxS PE=3 SV=1 - [LUXS_PROMH]	0.00519957	0	0	0	0	0	0	0	0	0.00079277	0.00063919
1653	541	B4F2B0	Transcription elongation factor GreA OS=Proteus mirabilis (strain HI4320) GN=greA PE=3 SV=1 - [B4F2B0_PROMH]	0.000860366	0	0	0	0	0	0	0	0	0.000420109	0.000440257	0	0	318	B4F2B0	Transcription elongation factor GreA OS=Proteus mirabilis (strain HI4320) GN=greA PE=3 SV=1 - [B4F2B0_PROMH]	0.00431488	0	0	0	0	0	0	0	0.000788126	0.00136335	0.000782216	0	0.000876881	0.000504308	1890	346	1448	B4F2B0	Transcription elongation factor GreA OS=Proteus mirabilis (strain HI4320) GN=greA PE=3 SV=1 - [B4F2B0_PROMH]	0.00516661	0	0	0	0	0	0	0	0	0.00116273	0.000485784
1635	529	B4F285	Peptidyl-prolyl cis-trans isomerase OS=Proteus mirabilis (strain HI4320) GN=fklB PE=3 SV=1 - [B4F285_PROMH]	0.000880514	0	0	0	0	0	0	0	0	0	0.000880514	0	0	378	B4F285	Peptidyl-prolyl cis-trans isomerase OS=Proteus mirabilis (strain HI4320) GN=fklB PE=3 SV=1 - [B4F285_PROMH]	0.00628535	0.000300436	0	0.000118133	0.000375622	0.00147929	0.000338639	0.000684775	0.00091948	0.000718523	0.000479423	0	0.000639886	0.000231141	1873	392	1432	B4F285	Peptidyl-prolyl cis-trans isomerase OS=Proteus mirabilis (strain HI4320) GN=fklB PE=3 SV=1 - [B4F285_PROMH]	0.00516467	0	0.000122971	0.00053843	0.000671592	0.000197628	0	0	0	0.000475662	0.000409082
262	366	B4EU40	UPF0234 protein PMI0103 OS=Proteus mirabilis (strain HI4320) GN=PMI0103 PE=3 SV=1 - [Y103_PROMH]	0.00228088	0	0	0	0	0	0	0	0	0.00140036	0.000880514	0	0	339	B4EU40	UPF0234 protein PMI0103 OS=Proteus mirabilis (strain HI4320) GN=PMI0103 PE=3 SV=1 - [Y103_PROMH]	0.00422239	0	0	0	0	0	0	0	0.000525417	0.00105015	0.00113547	0.000346141	0.000639886	0.00052532	295	345	230	B4EU40	UPF0234 protein PMI0103 OS=Proteus mirabilis (strain HI4320) GN=PMI0103 PE=3 SV=1 - [Y103_PROMH]	0.0051594	0	0	0	0	0	0	0	0	0.00147984	0.000971569
1006	521	B4EYT0	Putative glycerol dehydrogenase OS=Proteus mirabilis (strain HI4320) GN=PMI2766 PE=4 SV=1 - [B4EYT0_PROMH]	0.000933578	0	0.000249314	0	0	0	0	0	0	0.000420109	0.000264154	0	0	266	B4EYT0	Putative glycerol dehydrogenase OS=Proteus mirabilis (strain HI4320) GN=PMI2766 PE=4 SV=1 - [B4EYT0_PROMH]	0.00994509	0.00157729	0	0.000945068	0.000375622	0.000986193	0.00158031	0.000228258	0.000591094	0.000681676	0.000353259	0	0.00092428	0.00170204	1164	143	873	B4EYT0	Putative glycerol dehydrogenase OS=Proteus mirabilis (strain HI4320) GN=PMI2766 PE=4 SV=1 - [B4EYT0_PROMH]	0.00509745	0	0	0	0	0.000395257	0	0.000330033	0.000310784	0.00100418	0.000409082
1670	566	B4F2D0	Ribosome-recycling factor OS=Proteus mirabilis (strain HI4320) GN=frr PE=3 SV=1 - [RRF_PROMH]	0.0007702	0	0	0	0	0	0	0	0	0.0007702	0	0	0	252	B4F2D0	Ribosome-recycling factor OS=Proteus mirabilis (strain HI4320) GN=frr PE=3 SV=1 - [RRF_PROMH]	0.00574139	0	0	0	0	0	0	0	0.00091948	0.00147389	0.00174106	0	0.000829482	0.000777474	1908	377	1463	B4F2D0	Ribosome-recycling factor OS=Proteus mirabilis (strain HI4320) GN=frr PE=3 SV=1 - [RRF_PROMH]	0.00506921	0	0	0	0	0	0	0	0	0.00121558	0.000715893
1010	747	B4EYT8	Uroporphyrinogen decarboxylase OS=Proteus mirabilis (strain HI4320) GN=hemE PE=3 SV=1 - [DCUP_PROMH]	0.000246121	0	0	0	0	0	0	0	0	7.00182e-05	0.000176103	0	0	671	B4EYT8	Uroporphyrinogen decarboxylase OS=Proteus mirabilis (strain HI4320) GN=hemE PE=3 SV=1 - [DCUP_PROMH]	0.00152639	7.51089e-05	0	0.0003544	0.000187811	0	0.00011288	0	0	0.000128966	7.56983e-05	0	0.000213295	0.000378231	1169	421	877	B4EYT8	Uroporphyrinogen decarboxylase OS=Proteus mirabilis (strain HI4320) GN=hemE PE=3 SV=1 - [DCUP_PROMH]	0.00506914	0	0.000983768	0.00053843	0.000503694	0.0006917	0	0.000330033	0.000621568	0.000105703	0.00010227
309	596	B4EUC4	D-serine dehydratase OS=Proteus mirabilis (strain HI4320) GN=dsdA PE=3 SV=1 - [B4EUC4_PROMH]	0.000644733	0	0	0	0	0	0	0	0	0.000350091	0.000176103	0.00011854	0	508	B4EUC4	D-serine dehydratase OS=Proteus mirabilis (strain HI4320) GN=dsdA PE=3 SV=1 - [B4EUC4_PROMH]	0.00268723	0.000525762	0	0.000118133	0.000563433	0	0	0	9.85157e-05	0.000405321	0.000353259	0	0.000118497	0.000504308	351	524	272	B4EUC4	D-serine dehydratase OS=Proteus mirabilis (strain HI4320) GN=dsdA PE=3 SV=1 - [B4EUC4_PROMH]	0.00504481	0	0.000614855	0.000403823	0.00083949	0.000592885	0	0.000165017	0.000621568	0.000317108	0.000434649
762	219	B4EX47	Cysteine desulfurase OS=Proteus mirabilis (strain HI4320) GN=sufS PE=3 SV=1 - [B4EX47_PROMH]	0.00816491	0.00215983	0.000997258	0	0	0	0.000618047	0	0	0.00168044	0.00176103	0.000948317	0	233	B4EX47	Cysteine desulfurase OS=Proteus mirabilis (strain HI4320) GN=sufS PE=3 SV=1 - [B4EX47_PROMH]	0.0121442	0.000826198	0.00170068	0.0014176	0.000657339	0.000493097	0.00124168	0.000456517	0.0012807	0.000829065	0.000832681	0	0.00104278	0.00136583	862	348	663	B4EX47	Cysteine desulfurase OS=Proteus mirabilis (strain HI4320) GN=sufS PE=3 SV=1 - [B4EX47_PROMH]	0.00500958	0	0.000368913	0.000269215	0.000335796	9.88142e-05	0.000473261	0	0.000103595	0.000422811	0.000485784
746	486	B4EX28	3-dehydroquinate dehydratase OS=Proteus mirabilis (strain HI4320) GN=aroQ PE=3 SV=1 - [AROQ_PROMH]	0.00114597	0	0	0	0	0	0	0	0	0.000350091	0.000440257	0.000355619	0	624	B4EX28	3-dehydroquinate dehydratase OS=Proteus mirabilis (strain HI4320) GN=aroQ PE=3 SV=1 - [AROQ_PROMH]	0.00120989	0	0	0	0	0	0	0	0.000328386	0.000239508	5.04655e-05	0	0.000213295	0.000378231	847	758	649	B4EX28	3-dehydroquinate dehydratase OS=Proteus mirabilis (strain HI4320) GN=aroQ PE=3 SV=1 - [AROQ_PROMH]	0.00499522	0	0	0	0	0	0	0	0	0.000687067	0.000383514
970	455	B4EYH1	O-acetylhomoserine sulfhydrylase OS=Proteus mirabilis (strain HI4320) GN=cysD PE=3 SV=1 - [B4EYH1_PROMH]	0.00140779	0	0.000249314	0	0	0	0	0	0	0.000630164	0.000528309	0	0	546	B4EYH1	O-acetylhomoserine sulfhydrylase OS=Proteus mirabilis (strain HI4320) GN=cysD PE=3 SV=1 - [B4EYH1_PROMH]	0.00311993	0.000300436	0	0.000236267	0.000375622	0	0.000225759	0.000684775	0.000295547	0.000221084	0.000201862	0	0.000284394	0.000294179	1090	242	836	B4EYH1	O-acetylhomoserine sulfhydrylase OS=Proteus mirabilis (strain HI4320) GN=cysD PE=3 SV=1 - [B4EYH1_PROMH]	0.00499216	0	0.000491884	0.000134608	0.000503694	0.000395257	0	0.000990099	0	0.000528513	0.000869298
1565		B4F1V3	ATP-dependent RNA helicase RhlB OS=Proteus mirabilis (strain HI4320) GN=rhlB PE=3 SV=1 - [RHLB_PROMH]	0	0	0	0	0	0	0	0	0	0	0	0	0	520	B4F1V3	ATP-dependent RNA helicase RhlB OS=Proteus mirabilis (strain HI4320) GN=rhlB PE=3 SV=1 - [RHLB_PROMH]	0.00396279	0.000600871	0	0.000472534	0.00084515	0.000493097	0.000225759	0	0.000197031	0.000110542	0.000252328	0	0.00045029	0.000315192	1794	386	1368	B4F1V3	ATP-dependent RNA helicase RhlB OS=Proteus mirabilis (strain HI4320) GN=rhlB PE=3 SV=1 - [RHLB_PROMH]	0.00491986	0	0.000245942	0.000403823	0	0.000296443	0	0.000330033	0.00103595	5.28513e-05	0.000843731
1786	821	P17090	Urease accessory protein UreE OS=Proteus mirabilis (strain HI4320) GN=ureE PE=3 SV=1 - [UREE_PROMH]	0.00015807	0	0	0	0	0	0	0	0	7.00182e-05	8.80514e-05	0	0	521	P17090	Urease accessory protein UreE OS=Proteus mirabilis (strain HI4320) GN=ureE PE=3 SV=1 - [UREE_PROMH]	0.00306789	0.000375545	0	0.000236267	0.000657339	0	0.000338639	0	9.85157e-05	0.000276355	0.000706518	0	0.000189596	0.000189115	2031	650	1565	P17090	Urease accessory protein UreE OS=Proteus mirabilis (strain HI4320) GN=ureE PE=3 SV=1 - [UREE_PROMH]	0.00489588	0	0	0.000269215	0	0.000494071	0	0.000330033	0.000725163	0.000211405	0.000511352
73	396	B4ESY7	Iron-sulfur cluster carrier protein OS=Proteus mirabilis (strain HI4320) GN=PMI0648 PE=3 SV=1 - [B4ESY7_PROMH]	0.00194174	0	0.000498629	0	0	0.000862813	0	0	0	0.000140036	0.000440257	0	0	695	B4ESY7	Iron-sulfur cluster carrier protein OS=Proteus mirabilis (strain HI4320) GN=PMI0648 PE=3 SV=1 - [B4ESY7_PROMH]	0.0024432	0.000525762	0	0.0003544	0.000375622	0	0.000790157	0	3.28386e-05	5.5271e-05	2.52328e-05	0	9.4798e-05	0.000189115	82	544	63	B4ESY7	Iron-sulfur cluster carrier protein OS=Proteus mirabilis (strain HI4320) GN=PMI0648 PE=3 SV=1 - [B4ESY7_PROMH]	0.00486261	0	0.000983768	0.000673038	0	0.000889328	0	0.000330033	0.00113954	5.28513e-05	0.000255676
232	458	B4ETX3	D-alanine--D-alanine ligase OS=Proteus mirabilis (strain HI4320) GN=ddl PE=3 SV=1 - [DDL_PROMH]	0.00136799	0	0.000498629	0	0	0	0	0	0	0.000280073	0.000352206	0.000237079	0	611	B4ETX3	D-alanine--D-alanine ligase OS=Proteus mirabilis (strain HI4320) GN=ddl PE=3 SV=1 - [DDL_PROMH]	0.00323049	0.000225327	0.000680272	0.000236267	0	0.000493097	0.000338639	0.000228258	0.00022987	7.36947e-05	0.000328026	0	0.000165896	0.000231141	258	444	201	B4ETX3	D-alanine--D-alanine ligase OS=Proteus mirabilis (strain HI4320) GN=ddl PE=3 SV=1 - [DDL_PROMH]	0.00483083	0	0.000614855	0.000269215	0.000503694	0.000395257	0	0.000330033	0.000414379	0.000158554	0.000357946
618	657	B4EW74	Tellurite resistance protein OS=Proteus mirabilis (strain HI4320) GN=terB PE=4 SV=1 - [B4EW74_PROMH]	0.000407384	0	0.000249314	0	0	0	0	0	0	7.00182e-05	8.80514e-05	0	0	353	B4EW74	Tellurite resistance protein OS=Proteus mirabilis (strain HI4320) GN=terB PE=4 SV=1 - [B4EW74_PROMH]	0.0088463	0.000300436	0.00238095	0.000945068	0.000751244	0	0.000790157	0.000456517	0.00174044	0.000644828	0.000302793	0	0.000260694	0.000273167	691	462	532	B4EW74	Tellurite resistance protein OS=Proteus mirabilis (strain HI4320) GN=terB PE=4 SV=1 - [B4EW74_PROMH]	0.00482991	0	0.000245942	0.000269215	0.000335796	0.000197628	0	0	0.000517974	0.00137413	0.000230108
1463	444	B4F1E3	4-deoxy-L-threo-5-hexosulose-uronate ketol-isomerase OS=Proteus mirabilis (strain HI4320) GN=kduI PE=3 SV=1 - [B4F1E3_PROMH]	0.00148738	0	0.000997258	0	0	0	0	0	0	0.000490127	0	0	0	945	B4F1E3	4-deoxy-L-threo-5-hexosulose-uronate ketol-isomerase OS=Proteus mirabilis (strain HI4320) GN=kduI PE=3 SV=1 - [B4F1E3_PROMH]	0.000418878	7.51089e-05	0	0	0	0	0	0	9.85157e-05	0.000147389	5.04655e-05	0	4.7399e-05	0	1678	994	1271	B4F1E3	4-deoxy-L-threo-5-hexosulose-uronate ketol-isomerase OS=Proteus mirabilis (strain HI4320) GN=kduI PE=3 SV=1 - [B4F1E3_PROMH]	0.00482981	0	0.000245942	0.000673038	0.000503694	0.000395257	0	0	0	0.00110988	0.000613622
1677	548	B4F2D7	UPF0325 protein PMI2289 OS=Proteus mirabilis (strain HI4320) GN=PMI2289 PE=3 SV=1 - [Y2289_PROMH]	0.000835406	0	0	0	0	0	0	0	0	7.00182e-05	0.000528309	0.000237079	0	385	B4F2D7	UPF0325 protein PMI2289 OS=Proteus mirabilis (strain HI4320) GN=PMI2289 PE=3 SV=1 - [Y2289_PROMH]	0.00600448	0.000150218	0	0.000590667	0.000939055	0.000986193	0.00011288	0	0.000886641	0.000755371	0.000656052	0.000346141	0.000308093	0.000273167	1915	470	1470	B4F2D7	UPF0325 protein PMI2289 OS=Proteus mirabilis (strain HI4320) GN=PMI2289 PE=3 SV=1 - [Y2289_PROMH]	0.00479803	0	0	0.000134608	0	0.000197628	0.000946522	0	0.000621568	0.000475662	0.000485784
1607	951	B4F250	Putative copper homeostasis lipoprotein OS=Proteus mirabilis (strain HI4320) GN=cutF PE=4 SV=1 - [B4F250_PROMH]	7.00182e-05	0	0	0	0	0	0	0	0	7.00182e-05	0	0	0	660	B4F250	Putative copper homeostasis lipoprotein OS=Proteus mirabilis (strain HI4320) GN=cutF PE=4 SV=1 - [B4F250_PROMH]	0.00244477	0.00067598	0.000340136	0.000472534	0	0	0.000225759	0	0.000131354	3.68473e-05	7.56983e-05	0	0.000213295	0.000273167	1846	424	1408	B4F250	Putative copper homeostasis lipoprotein OS=Proteus mirabilis (strain HI4320) GN=cutF PE=4 SV=1 - [B4F250_PROMH]	0.00475975	0	0.000368913	0.000403823	0.000335796	9.88142e-05	0.000473261	0.000330033	0.000621568	0	0
525	592	B4EVM7	Probable phosphatase PMI1003 OS=Proteus mirabilis (strain HI4320) GN=PMI1003 PE=3 SV=1 - [Y1003_PROMH]	0.000650312	0	0	0	0	0	0	0	0	0.000210055	0.000440257	0	0	618	B4EVM7	Probable phosphatase PMI1003 OS=Proteus mirabilis (strain HI4320) GN=PMI1003 PE=3 SV=1 - [Y1003_PROMH]	0.00118282	0	0	0	0	0	0	0	0.000197031	0.000165813	0	0	0.000189596	0.000630385	596	354	462	B4EVM7	Probable phosphatase PMI1003 OS=Proteus mirabilis (strain HI4320) GN=PMI1003 PE=3 SV=1 - [Y1003_PROMH]	0.00475668	0	0	0	0	0	0	0	0	0.00121558	0.000434649
785	683	B4EX89	Putative exported protein OS=Proteus mirabilis (strain HI4320) GN=PMI1454 PE=4 SV=1 - [B4EX89_PROMH]	0.000350091	0	0	0	0	0	0	0	0	0.000350091	0	0	0	398	B4EX89	Putative exported protein OS=Proteus mirabilis (strain HI4320) GN=PMI1454 PE=4 SV=1 - [B4EX89_PROMH]	0.00500885	0	0	0	0	0	0	0	0.000656771	0.000534286	0.000681285	0.00207684	0.00045029	0.000609372	886	486	683	B4EX89	Putative exported protein OS=Proteus mirabilis (strain HI4320) GN=PMI1454 PE=4 SV=1 - [B4EX89_PROMH]	0.00475514	0	0	0	0	0	0	0	0	0.00100418	0.000460217
1430	652	B4F172	ATP-dependent protease subunit HslV OS=Proteus mirabilis (strain HI4320) GN=hslV PE=3 SV=1 - [HSLV_PROMH]	0.000419391	0	0	0	0	0	0	0	0	0.000210055	0	0	0.000209336	400	B4F172	ATP-dependent protease subunit HslV OS=Proteus mirabilis (strain HI4320) GN=hslV PE=3 SV=1 - [HSLV_PROMH]	0.00585144	0.000300436	0.00102041	0.0003544	0.000375622	0	0.000451518	0.000684775	0.000985157	0.000479015	0.000353259	0	0.000426591	0.000420256	1642	399	1241	B4F172	ATP-dependent protease subunit HslV OS=Proteus mirabilis (strain HI4320) GN=hslV PE=3 SV=1 - [HSLV_PROMH]	0.00474009	0	0.000491884	0.00053843	0.000503694	0.000296443	0	0.000660066	0.000103595	0.000528513	0.000255676
1291	439	B4F0B4	Ribulose-phosphate 3-epimerase OS=Proteus mirabilis (strain HI4320) GN=rpe PE=3 SV=1 - [B4F0B4_PROMH]	0.00156266	0	0	0	0	0	0	0	0	0.0007702	0.000792463	0	0	303	B4F0B4	Ribulose-phosphate 3-epimerase OS=Proteus mirabilis (strain HI4320) GN=rpe PE=3 SV=1 - [B4F0B4_PROMH]	0.00579567	0.000300436	0	0.000236267	9.39055e-05	0	0.000451518	0	0.00174044	0.000976455	0.00073175	0	0.000592487	0.00067241	1482	435	1124	B4F0B4	Ribulose-phosphate 3-epimerase OS=Proteus mirabilis (strain HI4320) GN=rpe PE=3 SV=1 - [B4F0B4_PROMH]	0.00473307	0	0.000491884	0.000269215	0.000503694	0.000296443	0	0	0	0.000687067	0.000153406
1288	522	B4F0B0	Shikimate kinase 1 OS=Proteus mirabilis (strain HI4320) GN=aroK PE=3 SV=1 - [B4F0B0_PROMH]	0.00092827	0	0	0	0	0	0	0	0	0.000840218	8.80514e-05	0	0	387	B4F0B0	Shikimate kinase 1 OS=Proteus mirabilis (strain HI4320) GN=aroK PE=3 SV=1 - [B4F0B0_PROMH]	0.00308768	0	0	0	0	0	0	0	0.000295547	0.000626405	0.00045419	0	0.000639886	0.00107165	1478	351	1121	B4F0B0	Shikimate kinase 1 OS=Proteus mirabilis (strain HI4320) GN=aroK PE=3 SV=1 - [B4F0B0_PROMH]	0.00462415	0	0	0	0	0.000197628	0	0	0	0.00142699	0.000767028
1626	820	B4F272	HTH-type transcriptional repressor NsrR OS=Proteus mirabilis (strain HI4320) GN=nsrR PE=3 SV=1 - [NSRR_PROMH]	0.00015807	0	0	0	0	0	0	0	0	7.00182e-05	8.80514e-05	0	0	1142	B4F272	HTH-type transcriptional repressor NsrR OS=Proteus mirabilis (strain HI4320) GN=nsrR PE=3 SV=1 - [NSRR_PROMH]	0.000178849	0	0	0	0	0	0	0	0	0	0	0	9.4798e-05	8.40513e-05	1864	705	1423	B4F272	HTH-type transcriptional repressor NsrR OS=Proteus mirabilis (strain HI4320) GN=nsrR PE=3 SV=1 - [NSRR_PROMH]	0.00460847	0	0.000614855	0.00107686	0.000671592	0.000790514	0	0	0.000207189	5.28513e-05	5.11352e-05
18	496	B4ESP6	GTP cyclohydrolase 1 type 2 homolog OS=Proteus mirabilis (strain HI4320) GN=PMI0556 PE=3 SV=1 - [B4ESP6_PROMH]	0.00108499	0	0	0	0	0	0	0	0	0.000350091	0.00061636	0.00011854	0	712	B4ESP6	GTP cyclohydrolase 1 type 2 homolog OS=Proteus mirabilis (strain HI4320) GN=PMI0556 PE=3 SV=1 - [B4ESP6_PROMH]	0.00131585	0.000150218	0	0.000236267	0.000187811	0	0.00011288	0	0	0.000184237	0	0	0.000213295	0.000231141	18	285	16	B4ESP6	GTP cyclohydrolase 1 type 2 homolog OS=Proteus mirabilis (strain HI4320) GN=PMI0556 PE=3 SV=1 - [B4ESP6_PROMH]	0.0045709	0	0.000737826	0.000134608	0.000335796	0.000197628	0	0.00049505	0.000414379	0.000528513	0.000230108
149		B4ETC0	Ribonuclease E OS=Proteus mirabilis (strain HI4320) GN=rne PE=3 SV=1 - [B4ETC0_PROMH]	0	0	0	0	0	0	0	0	0	0	0	0	0	424	B4ETC0	Ribonuclease E OS=Proteus mirabilis (strain HI4320) GN=rne PE=3 SV=1 - [B4ETC0_PROMH]	0.00595731	0.00067598	0	0.0003544	0.00112687	0	0.000338639	0.000913034	0.000131354	0.000165813	0.000504655	0.000692281	0.000402891	0.000651397	166	281	128	B4ETC0	Ribonuclease E OS=Proteus mirabilis (strain HI4320) GN=rne PE=3 SV=1 - [B4ETC0_PROMH]	0.00455149	0	0.000860797	0.000134608	0.000503694	0.000889328	0	0.000165017	0.000517974	5.28513e-05	0.000281244
61		B4ESW9	LysR-family transcriptional regulator OS=Proteus mirabilis (strain HI4320) GN=PMI0629 PE=4 SV=1 - [B4ESW9_PROMH]	0	0	0	0	0	0	0	0	0	0	0	0	0	658	B4ESW9	LysR-family transcriptional regulator OS=Proteus mirabilis (strain HI4320) GN=PMI0629 PE=4 SV=1 - [B4ESW9_PROMH]	0.00138464	0	0.000340136	0	0	0	0	0	0	0	0	0	0.000687285	0.000357218	70	506	54	B4ESW9	LysR-family transcriptional regulator OS=Proteus mirabilis (strain HI4320) GN=PMI0629 PE=4 SV=1 - [B4ESW9_PROMH]	0.00450774	0	0	0	0	0	0	0	0.000932353	0	0.000997136
1755	411	B4F2V6	Chaperone protein DnaJ OS=Proteus mirabilis (strain HI4320) GN=dnaJ PE=3 SV=1 - [DNAJ_PROMH]	0.00182129	0	0.00124657	0	0	0	0	0	0	0.000280073	0.000176103	0.00011854	0	397	B4F2V6	Chaperone protein DnaJ OS=Proteus mirabilis (strain HI4320) GN=dnaJ PE=3 SV=1 - [DNAJ_PROMH]	0.00572521	0.000751089	0.00102041	0	9.39055e-05	0	0.000790157	0.000456517	0.000722448	0.000589557	0.000580354	0	0.000426591	0.000294179	1998	316	1537	B4F2V6	Chaperone protein DnaJ OS=Proteus mirabilis (strain HI4320) GN=dnaJ PE=3 SV=1 - [DNAJ_PROMH]	0.00450627	0	0.000491884	0	0.000167898	0.000296443	0.000473261	0	0.000621568	0.000211405	0.000178973
1191	649	B4EZT1	Putative membrane protein OS=Proteus mirabilis (strain HI4320) GN=PMI1843 PE=4 SV=1 - [B4EZT1_PROMH]	0.000434679	0	0	0	0	0	0	0	0	0.000140036	0.000176103	0.00011854	0	470	B4EZT1	Putative membrane protein OS=Proteus mirabilis (strain HI4320) GN=PMI1843 PE=4 SV=1 - [B4EZT1_PROMH]	0.00444933	0.000450653	0	0.0003544	0.000187811	0.000986193	0.000564398	0	0.000426901	0.000386897	0.000252328	0	0.000734684	0.000105064	1378	302	1043	B4EZT1	Putative membrane protein OS=Proteus mirabilis (strain HI4320) GN=PMI1843 PE=4 SV=1 - [B4EZT1_PROMH]	0.00444433	0	0.00122971	0.000269215	0	0.000494071	0.000473261	0.000165017	0.000517974	0.000264257	0.000332379
1545		B4F1Q7	Invertase OS=Proteus mirabilis (strain HI4320) GN=cscA PE=3 SV=1 - [B4F1Q7_PROMH]	0	0	0	0	0	0	0	0	0	0	0	0	0	804	B4F1Q7	Invertase OS=Proteus mirabilis (strain HI4320) GN=cscA PE=3 SV=1 - [B4F1Q7_PROMH]	0.00171164	0.000525762	0	0	0.000751244	0	0.000225759	0	0	3.68473e-05	0.000100931	0	7.10985e-05	0	1767	624	1344	B4F1Q7	Invertase OS=Proteus mirabilis (strain HI4320) GN=cscA PE=3 SV=1 - [B4F1Q7_PROMH]	0.00440546	0	0.000983768	0.000403823	0	0.000296443	0	0.000165017	0.000414379	0.000845621	0.000204541
118	409	B4ET44	Metallo-beta-lactamase superfamily protein OS=Proteus mirabilis (strain HI4320) GN=PMI0732 PE=4 SV=1 - [B4ET44_PROMH]	0.00182682	0	0	0	0	0	0	0	0	0.0007702	0.00105662	0	0	467	B4ET44	Metallo-beta-lactamase superfamily protein OS=Proteus mirabilis (strain HI4320) GN=PMI0732 PE=4 SV=1 - [B4ET44_PROMH]	0.00245953	0.000150218	0	0	0	0	0	0	0.000558256	0.000386897	0.000580354	0	0.000426591	0.000357218	128	531	103	B4ET44	Metallo-beta-lactamase superfamily protein OS=Proteus mirabilis (strain HI4320) GN=PMI0732 PE=4 SV=1 - [B4ET44_PROMH]	0.00440333	0	0.000122971	0	0.000167898	0	0	0	0	0.000898473	0.000409082
557	465	B4EVV2	Putative lipoprotein OS=Proteus mirabilis (strain HI4320) GN=PMI1165 PE=4 SV=1 - [B4EVV2_PROMH]	0.00131649	0	0	0	0	0	0	0	0	0.000490127	0.000352206	0.000474158	0	579	B4EVV2	Putative lipoprotein OS=Proteus mirabilis (strain HI4320) GN=PMI1165 PE=4 SV=1 - [B4EVV2_PROMH]	0.00202461	0.000225327	0.000340136	0.000118133	0	0	0	0	0.000295547	0.000239508	0.000151397	0	0.000213295	0.000441269	623	611	484	B4EVV2	Putative lipoprotein OS=Proteus mirabilis (strain HI4320) GN=PMI1165 PE=4 SV=1 - [B4EVV2_PROMH]	0.00436871	0	0.000368913	0.000807646	0.000671592	0	0.000946522	0.000165017	0.000207189	5.28513e-05	0.000127838
442		B4EV28	tRNA-2-methylthio-N(6)-dimethylallyladenosine synthase OS=Proteus mirabilis (strain HI4320) GN=miaB PE=3 SV=1 - [MIAB_PROMH]	0	0	0	0	0	0	0	0	0	0	0	0	0	1429	B4EV28	tRNA-2-methylthio-N(6)-dimethylallyladenosine synthase OS=Proteus mirabilis (strain HI4320) GN=miaB PE=3 SV=1 - [MIAB_PROMH]	4.7399e-05	0	0	0	0	0	0	0	0	0	0	0	4.7399e-05	0	506	780	398	B4EV28	tRNA-2-methylthio-N(6)-dimethylallyladenosine synthase OS=Proteus mirabilis (strain HI4320) GN=miaB PE=3 SV=1 - [MIAB_PROMH]	0.00436741	0	0.000245942	0.000269215	0	0.000494071	0	0.000165017	0.000414379	0.000317108	0.000485784
457	549	B4EV83	ATP-dependent Clp protease ATP-binding subunit OS=Proteus mirabilis (strain HI4320) GN=clpA PE=3 SV=1 - [B4EV83_PROMH]	0.000832801	0	0.000498629	0	0	0	0	0	0	7.00182e-05	0.000264154	0	0	544	B4EV83	ATP-dependent Clp protease ATP-binding subunit OS=Proteus mirabilis (strain HI4320) GN=clpA PE=3 SV=1 - [B4EV83_PROMH]	0.00209834	0.000225327	0	0.000236267	0	0	0.00011288	0	0.000164193	3.68473e-05	0.000378492	0	0.000545088	0.000399244	524	274	412	B4EV83	ATP-dependent Clp protease ATP-binding subunit OS=Proteus mirabilis (strain HI4320) GN=clpA PE=3 SV=1 - [B4EV83_PROMH]	0.00436218	0	0.000368913	0.000134608	0	0.000790514	0	0	0.000414379	0.000105703	0.000357946
85		B4ET01	Histidine biosynthesis bifunctional protein HisB OS=Proteus mirabilis (strain HI4320) GN=hisB PE=3 SV=1 - [B4ET01_PROMH]	0	0	0	0	0	0	0	0	0	0	0	0	0	916	B4ET01	Histidine biosynthesis bifunctional protein HisB OS=Proteus mirabilis (strain HI4320) GN=hisB PE=3 SV=1 - [B4ET01_PROMH]	0.000546094	7.51089e-05	0	0.000118133	0	0	0	0	6.56771e-05	3.68473e-05	5.04655e-05	0	9.4798e-05	0.000105064	95	728	75	B4ET01	Histidine biosynthesis bifunctional protein HisB OS=Proteus mirabilis (strain HI4320) GN=hisB PE=3 SV=1 - [B4ET01_PROMH]	0.00435015	0	0.000491884	0.000269215	0.000671592	0.0006917	0	0.00181518	0.000207189	0	0.00010227
385	616	B4EUU0	FAD:protein FMN transferase OS=Proteus mirabilis (strain HI4320) GN=apbE PE=3 SV=1 - [B4EUU0_PROMH]	0.000583707	0	0	0	0	0	0	0	0	0.000140036	8.80514e-05	0.000355619	0	794	B4EUU0	FAD:protein FMN transferase OS=Proteus mirabilis (strain HI4320) GN=apbE PE=3 SV=1 - [B4EUU0_PROMH]	0.001635	0.000375545	0.000340136	0	0	0	0	0.000456517	6.56771e-05	0	0.000126164	0	0.000165896	0.000105064	437	539	346	B4EUU0	FAD:protein FMN transferase OS=Proteus mirabilis (strain HI4320) GN=apbE PE=3 SV=1 - [B4EUU0_PROMH]	0.00434345	0	0.000491884	0.000269215	0.000167898	0.000494071	0	0	0.000310784	0.000105703	0.000434649
210	516	B4ETS9	Putative exported protein OS=Proteus mirabilis (strain HI4320) GN=PMI1199 PE=4 SV=1 - [B4ETS9_PROMH]	0.000969644	0	0.000249314	0	0	0	0	0	0	0.000280073	0.000440257	0	0	197	B4ETS9	Putative exported protein OS=Proteus mirabilis (strain HI4320) GN=PMI1199 PE=4 SV=1 - [B4ETS9_PROMH]	0.00933296	0.000300436	0	0.000236267	0.000939055	0	0.00011288	0	0.00177328	0.00173183	0.00156443	0.000692281	0.000805783	0.00117672	235	347	180	B4ETS9	Putative exported protein OS=Proteus mirabilis (strain HI4320) GN=PMI1199 PE=4 SV=1 - [B4ETS9_PROMH]	0.00431111	0	0	0	0	9.88142e-05	0	0	0	0.00105703	0.000664758
1260	645	B4F048	Signal peptidase I OS=Proteus mirabilis (strain HI4320) GN=lepB PE=3 SV=1 - [B4F048_PROMH]	0.000456176	0	0	0	0	0	0	0	0	0.000280073	0.000176103	0	0	474	B4F048	Signal peptidase I OS=Proteus mirabilis (strain HI4320) GN=lepB PE=3 SV=1 - [B4F048_PROMH]	0.00338266	0.000450653	0	0.000236267	0.000375622	0	0.000338639	0	0.000558256	0.000331626	0.000252328	0	0.000545088	0.000294179	1445	367	1093	B4F048	Signal peptidase I OS=Proteus mirabilis (strain HI4320) GN=lepB PE=3 SV=1 - [B4F048_PROMH]	0.00430069	0	0.000614855	0.000134608	0.000503694	0.000296443	0.000473261	0	0.000725163	0	0.000485784
920	546	B4EY51	Non-canonical purine NTP phosphatase OS=Proteus mirabilis (strain HI4320) GN=PMI3715 PE=3 SV=1 - [NCPP_PROMH]	0.000841615	0	0	0	0	0	0	0	0	0.000280073	0.000352206	0	0.000209336	515	B4EY51	Non-canonical purine NTP phosphatase OS=Proteus mirabilis (strain HI4320) GN=PMI3715 PE=3 SV=1 - [NCPP_PROMH]	0.00187076	0.000150218	0	0	0	0	0	0	9.85157e-05	0.000368473	0.000328026	0	0.000379192	0.000546333	1031	415	794	B4EY51	Non-canonical purine NTP phosphatase OS=Proteus mirabilis (strain HI4320) GN=PMI3715 PE=3 SV=1 - [NCPP_PROMH]	0.00422751	0	0	0	0	0	0	0	0	0.000845621	0.000562487
371	389	B4EUR6	Putative membrane protein OS=Proteus mirabilis (strain HI4320) GN=PMI0334 PE=4 SV=1 - [B4EUR6_PROMH]	0.00206129	0	0	0	0.00172712	0	0	0	0	7.00182e-05	0.000264154	0	0	832	B4EUR6	Putative membrane protein OS=Proteus mirabilis (strain HI4320) GN=PMI0334 PE=4 SV=1 - [B4EUR6_PROMH]	0.00102706	0.000300436	0.000340136	0	0	0	0	0	0	3.68473e-05	0	0	0.000118497	0.000231141	421	1214	332	B4EUR6	Putative membrane protein OS=Proteus mirabilis (strain HI4320) GN=PMI0334 PE=4 SV=1 - [B4EUR6_PROMH]	0.00422675	0.00123457	0.000491884	0.000673038	0.000167898	0.000197628	0	0.000330033	0.000621568	0	0
529	332	B4EVN2	Putative copper resistance protein OS=Proteus mirabilis (strain HI4320) GN=PMI1008 PE=4 SV=1 - [B4EVN2_PROMH]	0.00298389	0	0	0	0	0	0	0	0	0.000630164	0.00176103	0.000592698	0	139	B4EVN2	Putative copper resistance protein OS=Proteus mirabilis (strain HI4320) GN=PMI1008 PE=4 SV=1 - [B4EVN2_PROMH]	0.00946103	0	0	0	0	0	0	0	0.0014449	0.00291094	0.000984078	0	0.00206186	0.00205926	600	463	466	B4EVN2	Putative copper resistance protein OS=Proteus mirabilis (strain HI4320) GN=PMI1008 PE=4 SV=1 - [B4EVN2_PROMH]	0.00422498	0	0	0	0	0	0	0	0	0.000687067	0.00053692
257		B4EU31	1-deoxy-D-xylulose-5-phosphate synthase OS=Proteus mirabilis (strain HI4320) GN=dxs PE=3 SV=1 - [DXS_PROMH]	0	0	0	0	0	0	0	0	0	0	0	0	0	681	B4EU31	1-deoxy-D-xylulose-5-phosphate synthase OS=Proteus mirabilis (strain HI4320) GN=dxs PE=3 SV=1 - [DXS_PROMH]	0.00164416	0.000225327	0.000340136	0.000118133	9.39055e-05	0	0.00011288	0	0	0.00020266	0.000151397	0	0.000189596	0.000210128	288	619	225	B4EU31	1-deoxy-D-xylulose-5-phosphate synthase OS=Proteus mirabilis (strain HI4320) GN=dxs PE=3 SV=1 - [DXS_PROMH]	0.00421166	0	0.000491884	0.000807646	0.000335796	0.000592885	0	0.00049505	0.000414379	0.000105703	0.000383514
829	584	B4EXL7	Putative membrane protein OS=Proteus mirabilis (strain HI4320) GN=PMI3667 PE=4 SV=1 - [B4EXL7_PROMH]	0.000684263	0	0	0	0	0	0	0	0	0.000420109	0.000264154	0	0	271	B4EXL7	Putative membrane protein OS=Proteus mirabilis (strain HI4320) GN=PMI3667 PE=4 SV=1 - [B4EXL7_PROMH]	0.00889782	0.00112663	0	0.0010632	0.000657339	0	0.000677277	0	0.00134638	0.000865913	0.000958845	0.000692281	0.000900581	0.000609372	939	257	725	B4EXL7	Putative membrane protein OS=Proteus mirabilis (strain HI4320) GN=PMI3667 PE=4 SV=1 - [B4EXL7_PROMH]	0.00420988	0	0.000122971	0.000269215	0	0.000197628	0.000473261	0	0.000414379	0.000158554	0.000409082
1007		B4EYT2	Bifunctional purine biosynthesis protein PurH OS=Proteus mirabilis (strain HI4320) GN=purH PE=3 SV=1 - [PUR9_PROMH]	0	0	0	0	0	0	0	0	0	0	0	0	0	759	B4EYT2	Bifunctional purine biosynthesis protein PurH OS=Proteus mirabilis (strain HI4320) GN=purH PE=3 SV=1 - [PUR9_PROMH]	0.000731576	0	0	0	0	0	0	0	9.85157e-05	3.68473e-05	0.000201862	0	0.000142197	0.000252154	1165	579	874	B4EYT2	Bifunctional purine biosynthesis protein PurH OS=Proteus mirabilis (strain HI4320) GN=purH PE=3 SV=1 - [PUR9_PROMH]	0.00420529	0	0	0.000673038	0	0.000395257	0	0.00115512	0.000725163	0.000475662	0.000332379
12	209	B4ESJ1	N-acetylglucosamine-specific PTS system, EIICBA component OS=Proteus mirabilis (strain HI4320) GN=nagE PE=4 SV=1 - [B4ESJ1_PROMH]	0.00898963	0	0.00124657	0	0	0	0.00123609	0	0	0.00294076	0.00202518	0.00154101	0	175	B4ESJ1	N-acetylglucosamine-specific PTS system, EIICBA component OS=Proteus mirabilis (strain HI4320) GN=nagE PE=4 SV=1 - [B4ESJ1_PROMH]	0.0106408	0.000976416	0.000340136	0.000472534	0.000563433	0	0.000225759	0.000456517	0.00114935	0.00145547	0.00194292	0	0.00139827	0.00166001	10	284	8	B4ESJ1	N-acetylglucosamine-specific PTS system, EIICBA component OS=Proteus mirabilis (strain HI4320) GN=nagE PE=4 SV=1 - [B4ESJ1_PROMH]	0.00419443	0	0	0.000269215	0.000671592	0.000197628	0.000473261	0.000330033	0	0	0.00010227
1401		B4F121	Putative fructose repressor (Catabolite repressor/activator) (LacI-family transcriptional regulator) OS=Proteus mirabilis (strain HI4320) GN=fruR PE=4 SV=1 - [B4F121_PROMH]	0	0	0	0	0	0	0	0	0	0	0	0	0	673	B4F121	Putative fructose repressor (Catabolite repressor/activator) (LacI-family transcriptional regulator) OS=Proteus mirabilis (strain HI4320) GN=fruR PE=4 SV=1 - [B4F121_PROMH]	0.00265955	0.000225327	0	0.000590667	0.000469528	0	0.000790157	0	0.000164193	9.21184e-05	0.000151397	0	7.10985e-05	0.000105064	1609	523	1219	B4F121	Putative fructose repressor (Catabolite repressor/activator) (LacI-family transcriptional regulator) OS=Proteus mirabilis (strain HI4320) GN=fruR PE=4 SV=1 - [B4F121_PROMH]	0.00418744	0	0.000368913	0.00053843	0	0.000592885	0	0.000825083	0.000932353	0.000158554	5.11352e-05
1048		B4EZ27	Transcriptional regulatory protein RcsB OS=Proteus mirabilis (strain HI4320) GN=rcsB PE=3 SV=1 - [B4EZ27_PROMH]	0	0	0	0	0	0	0	0	0	0	0	0	0	563	B4EZ27	Transcriptional regulatory protein RcsB OS=Proteus mirabilis (strain HI4320) GN=rcsB PE=3 SV=1 - [B4EZ27_PROMH]	0.00320765	0.000375545	0	0.000826934	0.000657339	0	0.000338639	0	0.000131354	0.000165813	0.000201862	0	0.000236995	0.000273167	1213	384	905	B4EZ27	Transcriptional regulatory protein RcsB OS=Proteus mirabilis (strain HI4320) GN=rcsB PE=3 SV=1 - [B4EZ27_PROMH]	0.00416079	0	0.000368913	0.000269215	0	0.000592885	0	0.000660066	0.000621568	0.000528513	0.000230108
632		B4EWB0	Peptide chain release factor 3 OS=Proteus mirabilis (strain HI4320) GN=prfC PE=3 SV=1 - [RF3_PROMH]	0	0	0	0	0	0	0	0	0	0	0	0	0	903	B4EWB0	Peptide chain release factor 3 OS=Proteus mirabilis (strain HI4320) GN=prfC PE=3 SV=1 - [RF3_PROMH]	0.000675601	7.51089e-05	0	0	0	0	0	0.000228258	6.56771e-05	1.84237e-05	2.52328e-05	0	9.4798e-05	0.000168103	709	612	547	B4EWB0	Peptide chain release factor 3 OS=Proteus mirabilis (strain HI4320) GN=prfC PE=3 SV=1 - [RF3_PROMH]	0.00415171	0.00123457	0.000860797	0.000403823	0.000335796	0.0006917	0	0.000165017	0.000103595	0	5.11352e-05
124		B4ET60	Uncharacterized protein OS=Proteus mirabilis (strain HI4320) GN=PMI0748 PE=4 SV=1 - [B4ET60_PROMH]	0	0	0	0	0	0	0	0	0	0	0	0	0	453	B4ET60	Uncharacterized protein OS=Proteus mirabilis (strain HI4320) GN=PMI0748 PE=4 SV=1 - [B4ET60_PROMH]	0.00717652	0.000375545	0.000340136	0	0	0	0.000564398	0.000228258	0.000131354	3.68473e-05	0.000176629	0.00380755	0.00113758	0.000378231	135	791	107	B4ET60	Uncharacterized protein OS=Proteus mirabilis (strain HI4320) GN=PMI0748 PE=4 SV=1 - [B4ET60_PROMH]	0.00412739	0	0	0	0	0	0	0	0	0	0.000178973
1679		B4F2E0	Glucose-specific PTS system, EIIBC component OS=Proteus mirabilis (strain HI4320) GN=ptsG PE=4 SV=1 - [B4F2E0_PROMH]	0	0	0	0	0	0	0	0	0	0	0	0	0	530	B4F2E0	Glucose-specific PTS system, EIIBC component OS=Proteus mirabilis (strain HI4320) GN=ptsG PE=4 SV=1 - [B4F2E0_PROMH]	0.00358991	0.000826198	0.000340136	0	0	0.000493097	0.00011288	0.000456517	0.000197031	0.000239508	0.00027756	0	0.000331793	0.000315192	1918	56	1471	B4F2E0	Glucose-specific PTS system, EIIBC component OS=Proteus mirabilis (strain HI4320) GN=ptsG PE=4 SV=1 - [B4F2E0_PROMH]	0.00407037	0	0.000245942	0.000807646	0.000167898	0.000197628	0.000946522	0	0.000310784	0	0.000281244
662	828	B4EWG7	Putative oxidase OS=Proteus mirabilis (strain HI4320) GN=PMI3575 PE=3 SV=1 - [B4EWG7_PROMH]	0.000140036	0	0	0	0	0	0	0	0	0.000140036	0	0	0	1127	B4EWG7	Putative oxidase OS=Proteus mirabilis (strain HI4320) GN=PMI3575 PE=3 SV=1 - [B4EWG7_PROMH]	0.000640186	0	0	0	0	0.000493097	0	0	0	0	0	0	0	0.00014709	743	1086	575	B4EWG7	Putative lactate oxidase OS=Proteus mirabilis (strain HI4320) GN=PMI3575 PE=3 SV=1 - [B4EWG7_PROMH]	0.00406702	0	0	0	0	9.88142e-05	0	0	0.000103595	0.00142699	0.00166189
1157	556	B4EZM2	Ferrous iron transport protein A OS=Proteus mirabilis (strain HI4320) GN=feoA PE=4 SV=1 - [B4EZM2_PROMH]	0.000793761	0	0	0	0	0	0	0	0	0.000350091	8.80514e-05	0.000355619	0	1038	B4EZM2	Ferrous iron transport protein A OS=Proteus mirabilis (strain HI4320) GN=feoA PE=4 SV=1 - [B4EZM2_PROMH]	0.000297311	0	0	0	0	0	0	0	9.85157e-05	0	0.000151397	0	4.7399e-05	0	1342	845	1011	B4EZM2	Ferrous iron transport protein A OS=Proteus mirabilis (strain HI4320) GN=feoA PE=4 SV=1 - [B4EZM2_PROMH]	0.00405255	0	0	0	0	9.88142e-05	0	0	0.000414379	0.000475662	0.000511352
36	327	B4ESS6	Putative exported protein OS=Proteus mirabilis (strain HI4320) GN=PMI0586 PE=4 SV=1 - [B4ESS6_PROMH]	0.00310329	0	0.000498629	0	0	0	0	0	0	0.000840218	0.00140882	0.000355619	0	484	B4ESS6	Putative exported protein OS=Proteus mirabilis (strain HI4320) GN=PMI0586 PE=4 SV=1 - [B4ESS6_PROMH]	0.00373071	7.51089e-05	0.000680272	0.000236267	0	0	0.000564398	0.000228258	0.000623933	0.000386897	0.000378492	0	9.4798e-05	0.000462282	37	364	33	B4ESS6	Putative exported protein OS=Proteus mirabilis (strain HI4320) GN=PMI0586 PE=4 SV=1 - [B4ESS6_PROMH]	0.00405095	0	0	0.000134608	0	9.88142e-05	0	0	0.000207189	0.000369959	0.000383514
417	860	B4EUY2	Putative tRNA/rRNA methyltransferase OS=Proteus mirabilis (strain HI4320) GN=PMI0401 PE=3 SV=1 - [B4EUY2_PROMH]	8.80514e-05	0	0	0	0	0	0	0	0	0	8.80514e-05	0	0	531	B4EUY2	Putative tRNA/rRNA methyltransferase OS=Proteus mirabilis (strain HI4320) GN=PMI0401 PE=3 SV=1 - [B4EUY2_PROMH]	0.00294094	0.000525762	0	0.0003544	0.000187811	0	0.000564398	0	0.000164193	0.00020266	0.000302793	0	0.000260694	0.000378231	471	525	375	B4EUY2	Putative tRNA/rRNA methyltransferase OS=Proteus mirabilis (strain HI4320) GN=PMI0401 PE=3 SV=1 - [B4EUY2_PROMH]	0.00401524	0	0.000737826	0.000673038	0.000671592	9.88142e-05	0.000946522	0.00049505	0	0	0.000204541
689	367	B4EWM2	Lactoylglutathione lyase OS=Proteus mirabilis (strain HI4320) GN=gloA PE=3 SV=1 - [B4EWM2_PROMH]	0.0022739	0	0	0	0	0	0	0	0	0.0007702	0.000792463	0.000711238	0	370	B4EWM2	Lactoylglutathione lyase OS=Proteus mirabilis (strain HI4320) GN=gloA PE=3 SV=1 - [B4EWM2_PROMH]	0.00343477	0	0	0	0	0	0	0	0.000886641	0.000865913	0.000832681	0	0.00045029	0.000399244	776	430	599	B4EWM2	Lactoylglutathione lyase OS=Proteus mirabilis (strain HI4320) GN=gloA PE=3 SV=1 - [B4EWM2_PROMH]	0.00399793	0	0.000122971	0.000134608	0.000335796	0	0	0	0.000103595	0.000739919	0.000255676
320	437	B4EUE0	Penicillin-binding protein 1B OS=Proteus mirabilis (strain HI4320) GN=mrcB PE=3 SV=1 - [B4EUE0_PROMH]	0.00156506	0	0	0	0	0.000862813	0	0	0	0.000140036	8.80514e-05	0.000474158	0	527	B4EUE0	Penicillin-binding protein 1B OS=Proteus mirabilis (strain HI4320) GN=mrcB PE=3 SV=1 - [B4EUE0_PROMH]	0.00304995	0.000525762	0	0	0.000281717	0	0	0.000684775	0.000361224	0.000110542	0.000328026	0	0.000568788	0.000189115	362	453	281	B4EUE0	Penicillin-binding protein 1B OS=Proteus mirabilis (strain HI4320) GN=mrcB PE=3 SV=1 - [B4EUE0_PROMH]	0.00398159	0	0.000122971	0.000403823	0.000503694	9.88142e-05	0.000473261	0	0.000103595	5.28513e-05	0.000306811
355	492	B4EUK6	Fimbrial adhesin OS=Proteus mirabilis (strain HI4320) GN=mrpH PE=4 SV=1 - [B4EUK6_PROMH]	0.00110091	0	0	0	0	0	0	0	0	0.000630164	0.000352206	0.00011854	0	477	B4EUK6	Fimbrial adhesin OS=Proteus mirabilis (strain HI4320) GN=mrpH PE=4 SV=1 - [B4EUK6_PROMH]	0.00272494	0.000375545	0	0	0	0	0	0	0.00137922	0.000663252	0.000201862	0	0	0.000105064	397	610	312	B4EUK6	Fimbrial adhesin OS=Proteus mirabilis (strain HI4320) GN=mrpH PE=4 SV=1 - [B4EUK6_PROMH]	0.00397892	0	0	0	0	0	0	0	0	0.000317108	0.000613622
826	193	B4EXK8	Putative toluene tolerance protein OS=Proteus mirabilis (strain HI4320) GN=PMI3658 PE=4 SV=1 - [B4EXK8_PROMH]	0.0101837	0	0	0	0	0	0	0	0	0.00224058	0.00660386	0.000711238	0.000628009	272	B4EXK8	Putative toluene tolerance protein OS=Proteus mirabilis (strain HI4320) GN=PMI3658 PE=4 SV=1 - [B4EXK8_PROMH]	0.00578994	0	0	0	0	0	0	0	0.00118219	0.00090276	0.00176629	0.000346141	0.000331793	0.00126077	932	292	720	B4EXK8	Putative toluene tolerance protein OS=Proteus mirabilis (strain HI4320) GN=PMI3658 PE=4 SV=1 - [B4EXK8_PROMH]	0.00394947	0	0	0	0	0	0	0	0	0.000845621	0.000613622
1194	518	B4EZT4	Putative DNA-binding protein OS=Proteus mirabilis (strain HI4320) GN=PMI1846 PE=4 SV=1 - [B4EZT4_PROMH]	0.000966451	0	0	0	0	0	0	0	0	0.000350091	0.00061636	0	0	347	B4EZT4	Putative DNA-binding protein OS=Proteus mirabilis (strain HI4320) GN=PMI1846 PE=4 SV=1 - [B4EZT4_PROMH]	0.00480592	0.000225327	0	0.000236267	0.000469528	0	0.000225759	0	0.00068961	0.000700099	0.00111024	0	0.000497689	0.000651397	1381	383	1046	B4EZT4	Putative DNA-binding protein OS=Proteus mirabilis (strain HI4320) GN=PMI1846 PE=4 SV=1 - [B4EZT4_PROMH]	0.00393946	0	0	0	0	0.000197628	0	0	0.000310784	5.28513e-05	0.00063919
327	426	B4EUF3	GTP pyrophosphokinase OS=Proteus mirabilis (strain HI4320) GN=relA PE=3 SV=1 - [B4EUF3_PROMH]	0.00165602	0	0.000249314	0	0	0	0	0	0	0.000350091	0.00105662	0	0	665	B4EUF3	GTP pyrophosphokinase OS=Proteus mirabilis (strain HI4320) GN=relA PE=3 SV=1 - [B4EUF3_PROMH]	0.00114184	0	0	0	9.39055e-05	0	0	0	0.000131354	9.21184e-05	0.000403724	0	0.000189596	0.000231141	368	530	286	B4EUF3	GTP pyrophosphokinase OS=Proteus mirabilis (strain HI4320) GN=relA PE=3 SV=1 - [B4EUF3_PROMH]	0.00392133	0	0.000614855	0.000807646	0.000335796	9.88142e-05	0	0.00115512	0.000103595	5.28513e-05	0.00010227
609		B4EW57	tRNA N6-adenosine threonylcarbamoyltransferase OS=Proteus mirabilis (strain HI4320) GN=tsaD PE=3 SV=1 - [TSAD_PROMH]	0	0	0	0	0	0	0	0	0	0	0	0	0	875	B4EW57	tRNA N6-adenosine threonylcarbamoyltransferase OS=Proteus mirabilis (strain HI4320) GN=tsaD PE=3 SV=1 - [TSAD_PROMH]	0.00054604	0	0	0	0	0	0.00011288	0	6.56771e-05	5.5271e-05	7.56983e-05	0	4.7399e-05	0.000189115	680	527	524	B4EW57	tRNA N6-adenosine threonylcarbamoyltransferase OS=Proteus mirabilis (strain HI4320) GN=tsaD PE=3 SV=1 - [TSAD_PROMH]	0.0038632	0	0.000368913	0.000269215	0.000167898	0.000790514	0	0.00049505	0.000414379	5.28513e-05	0.000255676
1696		B4F2G7	Prolipoprotein diacylglyceryl transferase OS=Proteus mirabilis (strain HI4320) GN=lgt PE=3 SV=1 - [LGT_PROMH]	0	0	0	0	0	0	0	0	0	0	0	0	0	791	B4F2G7	Prolipoprotein diacylglyceryl transferase OS=Proteus mirabilis (strain HI4320) GN=lgt PE=3 SV=1 - [LGT_PROMH]	0.00116057	0.000150218	0	0	0	0	0	0.000456517	3.28386e-05	1.84237e-05	0.000176629	0	9.4798e-05	0.000231141	1934	722	1483	B4F2G7	Prolipoprotein diacylglyceryl transferase OS=Proteus mirabilis (strain HI4320) GN=lgt PE=3 SV=1 - [LGT_PROMH]	0.00384592	0	0.000860797	0.000403823	0.000671592	0.000395257	0.000946522	0.00049505	0	0	0
1341	478	B4F0Q0	Ribose-5-phosphate isomerase A OS=Proteus mirabilis (strain HI4320) GN=rpiA PE=3 SV=1 - [RPIA_PROMH]	0.00119795	0	0	0	0	0	0	0	0	0.000490127	0.000352206	0.000355619	0	535	B4F0Q0	Ribose-5-phosphate isomerase A OS=Proteus mirabilis (strain HI4320) GN=rpiA PE=3 SV=1 - [RPIA_PROMH]	0.00168939	0	0	0	0	0	0.00011288	0	6.56771e-05	0.000534286	0.000353259	0	0.000308093	0.000315192	1544	517	1175	B4F0Q0	Ribose-5-phosphate isomerase A OS=Proteus mirabilis (strain HI4320) GN=rpiA PE=3 SV=1 - [RPIA_PROMH]	0.0038455	0	0.000122971	0	0.000167898	9.88142e-05	0	0	0	0.00126843	0.000460217
325	755	B4EUF0	5'-methylthioadenosine/S-adenosylhomocysteine nucleosidase OS=Proteus mirabilis (strain HI4320) GN=mtnN PE=3 SV=1 - [MTNN_PROMH]	0.000228088	0	0	0	0	0	0	0	0	0.000140036	8.80514e-05	0	0	848	B4EUF0	5'-methylthioadenosine/S-adenosylhomocysteine nucleosidase OS=Proteus mirabilis (strain HI4320) GN=mtnN PE=3 SV=1 - [MTNN_PROMH]	0.00165316	0.000150218	0	0.000118133	0	0.000986193	0	0	6.56771e-05	1.84237e-05	2.52328e-05	0	0.000142197	0.00014709	366	931	284	B4EUF0	5'-methylthioadenosine/S-adenosylhomocysteine nucleosidase OS=Proteus mirabilis (strain HI4320) GN=mtnN PE=3 SV=1 - [MTNN_PROMH]	0.00378615	0	0.000491884	0.000403823	0.000671592	0.000592885	0	0	0.000103595	5.28513e-05	0.000485784
314	858	B4EUD3	3-methyl-2-oxobutanoate hydroxymethyltransferase OS=Proteus mirabilis (strain HI4320) GN=panB PE=3 SV=1 - [PANB_PROMH]	8.80514e-05	0	0	0	0	0	0	0	0	0	8.80514e-05	0	0	749	B4EUD3	3-methyl-2-oxobutanoate hydroxymethyltransferase OS=Proteus mirabilis (strain HI4320) GN=panB PE=3 SV=1 - [PANB_PROMH]	0.00202971	0.000300436	0	0.000236267	0.000563433	0	0.000338639	0.000228258	0	0	0.000126164	0	4.7399e-05	0.000189115	357	413	278	B4EUD3	3-methyl-2-oxobutanoate hydroxymethyltransferase OS=Proteus mirabilis (strain HI4320) GN=panB PE=3 SV=1 - [PANB_PROMH]	0.00377296	0	0.000122971	0.000942253	0	0.000395257	0	0.000165017	0.000414379	0.000211405	0.000332379
1110	594	B4EZD3	Putative aminotransferase OS=Proteus mirabilis (strain HI4320) GN=PMI1765 PE=4 SV=1 - [B4EZD3_PROMH]	0.000650312	0	0	0	0	0	0	0	0	0.000210055	0.000440257	0	0	525	B4EZD3	Putative aminotransferase OS=Proteus mirabilis (strain HI4320) GN=PMI1765 PE=4 SV=1 - [B4EZD3_PROMH]	0.0021055	0.000225327	0	0	0	0	0	0.000228258	9.85157e-05	0.000147389	0.000328026	0	0.000426591	0.000651397	1285	504	965	B4EZD3	Putative aminotransferase OS=Proteus mirabilis (strain HI4320) GN=PMI1765 PE=4 SV=1 - [B4EZD3_PROMH]	0.0037601	0	0.000737826	0.00053843	0.000335796	0.000197628	0	0.000330033	0	0	0.000460217
791	644	B4EX98	Putative aminotransferase OS=Proteus mirabilis (strain HI4320) GN=PMI1463 PE=4 SV=1 - [B4EX98_PROMH]	0.000456176	0	0	0	0	0	0	0	0	0.000280073	0.000176103	0	0	445	B4EX98	Putative aminotransferase OS=Proteus mirabilis (strain HI4320) GN=PMI1463 PE=4 SV=1 - [B4EX98_PROMH]	0.00419445	0.000300436	0.00102041	0.000236267	0.000657339	0	0	0	0.00045974	0.000792218	0.000252328	0	0.000118497	0.000357218	892	627	689	B4EX98	Putative aminotransferase OS=Proteus mirabilis (strain HI4320) GN=PMI1463 PE=4 SV=1 - [B4EX98_PROMH]	0.00375577	0	0.000122971	0.00053843	0.000671592	0.000395257	0	0	0	0.000422811	0.00074146
1614	233	B4F259	3-hydroxyacyl-[acyl-carrier-protein] dehydratase FabZ OS=Proteus mirabilis (strain HI4320) GN=fabZ PE=3 SV=1 - [FABZ_PROMH]	0.00718635	0	0.00149589	0	0	0.00345125	0	0.0021692	0	7.00182e-05	0	0	0	594	B4F259	3-hydroxyacyl-[acyl-carrier-protein] dehydratase FabZ OS=Proteus mirabilis (strain HI4320) GN=fabZ PE=3 SV=1 - [FABZ_PROMH]	0.00495768	0.000600871	0.000680272	0.0003544	0.000187811	0.000986193	0.00011288	0.000456517	0.000131354	5.5271e-05	0.000302793	0.000692281	0.000165896	0.000231141	1853	375	1412	B4F259	3-hydroxyacyl-[acyl-carrier-protein] dehydratase FabZ OS=Proteus mirabilis (strain HI4320) GN=fabZ PE=3 SV=1 - [FABZ_PROMH]	0.00371096	0	0.000245942	0.00053843	0.000335796	0.000494071	0.000473261	0.000825083	0.000310784	0	0
1634	838	B4F284	Succinate-semialdehyde dehydrogenase OS=Proteus mirabilis (strain HI4320) GN=gabD PE=3 SV=1 - [B4F284_PROMH]	0.000140036	0	0	0	0	0	0	0	0	0.000140036	0	0	0	629	B4F284	Succinate-semialdehyde dehydrogenase OS=Proteus mirabilis (strain HI4320) GN=gabD PE=3 SV=1 - [B4F284_PROMH]	0.00205997	0.000150218	0	0.000590667	0	0	0.000338639	0	0.000197031	0.000165813	0.000252328	0	7.10985e-05	0.000294179	1872	556	1431	B4F284	Succinate-semialdehyde dehydrogenase OS=Proteus mirabilis (strain HI4320) GN=gabD PE=3 SV=1 - [B4F284_PROMH]	0.00370282	0	0.000245942	0.000403823	0	0.000197628	0	0	0.000207189	0.000158554	0.000383514
985	481	B4EYK1	Bifunctional protein PutA OS=Proteus mirabilis (strain HI4320) GN=putA PE=3 SV=1 - [B4EYK1_PROMH]	0.00117862	0	0	0	0	0	0	0	0	0.000210055	0.000968566	0	0	414	B4EYK1	Bifunctional protein PutA OS=Proteus mirabilis (strain HI4320) GN=putA PE=3 SV=1 - [B4EYK1_PROMH]	0.00347293	0.000751089	0	0.000118133	0.000187811	0	0	0	0.000295547	0.000423744	0.00090838	0	9.4798e-05	0.000693423	1113	1323	853	B4EYK1	Bifunctional protein PutA OS=Proteus mirabilis (strain HI4320) GN=putA PE=3 SV=1 - [B4EYK1_PROMH]	0.00369895	0	0.000737826	0.000673038	0.000335796	0.000296443	0	0.000330033	0	5.28513e-05	0.00109941
1475	601	B4F1H0	Hydrogen peroxide-inducible genes activator (LysR-family transcriptional regulator) OS=Proteus mirabilis (strain HI4320) GN=oxyR PE=4 SV=1 - [B4F1H0_PROMH]	0.000629446	0	0	0	0	0	0	0	0	0.000420109	0	0	0.000209336	557	B4F1H0	Hydrogen peroxide-inducible genes activator (LysR-family transcriptional regulator) OS=Proteus mirabilis (strain HI4320) GN=oxyR PE=4 SV=1 - [B4F1H0_PROMH]	0.00242453	0.000225327	0	0.000236267	0.000281717	0	0.00011288	0.000228258	0.000328386	0.000294779	0.000201862	0	9.4798e-05	0.000420256	1694	555	1279	B4F1H0	Hydrogen peroxide-inducible genes activator (LysR-family transcriptional regulator) OS=Proteus mirabilis (strain HI4320) GN=oxyR PE=4 SV=1 - [B4F1H0_PROMH]	0.00369823	0	0.000368913	0.000134608	0.000335796	0.000592885	0	0.000660066	0.000517974	0	0.000281244
499	614	B4EVE8	UPF0227 protein PMI0874 OS=Proteus mirabilis (strain HI4320) GN=PMI0874 PE=3 SV=1 - [B4EVE8_PROMH]	0.000596212	0	0	0	0	0	0	0	0	0.000420109	0.000176103	0	0	706	B4EVE8	UPF0227 protein PMI0874 OS=Proteus mirabilis (strain HI4320) GN=PMI0874 PE=3 SV=1 - [B4EVE8_PROMH]	0.00121427	0.000375545	0	0	9.39055e-05	0	0	0	9.85157e-05	1.84237e-05	7.56983e-05	0	0.000236995	0.000315192	567	899	443	B4EVE8	UPF0227 protein PMI0874 OS=Proteus mirabilis (strain HI4320) GN=PMI0874 PE=3 SV=1 - [B4EVE8_PROMH]	0.00369822	0	0.000737826	0.000673038	0.000503694	0.000197628	0	0	0.000621568	0	0.00010227
528	903	B4EVN1	Ferritin OS=Proteus mirabilis (strain HI4320) GN=ftnA PE=3 SV=1 - [B4EVN1_PROMH]	7.00182e-05	0	0	0	0	0	0	0	0	7.00182e-05	0	0	0	953	B4EVN1	Ferritin OS=Proteus mirabilis (strain HI4320) GN=ftnA PE=3 SV=1 - [B4EVN1_PROMH]	0.000348591	0	0	0	0	0	0	0	0.000131354	0.000128966	2.52328e-05	0	0	6.30385e-05	599	1154	465	B4EVN1	Ferritin OS=Proteus mirabilis (strain HI4320) GN=ftnA PE=3 SV=1 - [B4EVN1_PROMH]	0.00369706	0.00123457	0.000122971	0.000403823	0.000671592	0.000494071	0	0	0	0.000105703	0.000153406
1030	365	B4EYX5	Dihydroorotase OS=Proteus mirabilis (strain HI4320) GN=pyrC PE=3 SV=1 - [B4EYX5_PROMH]	0.00229198	0	0	0	0	0	0	0	0	0.000910237	0.00114467	0.000237079	0	360	B4EYX5	Dihydroorotase OS=Proteus mirabilis (strain HI4320) GN=pyrC PE=3 SV=1 - [B4EYX5_PROMH]	0.00399102	0.000225327	0	0	0	0	0	0.000228258	0.000788126	0.000644828	0.000857914	0	0.000616187	0.000630385	1191	349	893	B4EYX5	Dihydroorotase OS=Proteus mirabilis (strain HI4320) GN=pyrC PE=3 SV=1 - [B4EYX5_PROMH]	0.00369308	0	0	0	0	0	0	0	0	0.000264257	0.000664758
1189	355	B4EZS9	GTPase Der OS=Proteus mirabilis (strain HI4320) GN=der PE=3 SV=1 - [DER_PROMH]	0.00257001	0	0.000249314	0	0	0	0.00123609	0.0010846	0	0	0	0	0	606	B4EZS9	GTPase Der OS=Proteus mirabilis (strain HI4320) GN=der PE=3 SV=1 - [DER_PROMH]	0.00257801	7.51089e-05	0.000340136	0	0.000281717	0	0.00011288	0.000684775	6.56771e-05	0.000221084	0.000504655	0	0.000165896	0.000126077	1376	629	1041	B4EZS9	GTPase Der OS=Proteus mirabilis (strain HI4320) GN=der PE=3 SV=1 - [DER_PROMH]	0.00368585	0	0.000368913	0.000403823	0.000503694	0.000395257	0	0.000660066	0.000621568	0.000105703	7.67028e-05
620		B4EW76	Putative tellurite resistance protein OS=Proteus mirabilis (strain HI4320) GN=terZ PE=4 SV=1 - [B4EW76_PROMH]	0	0	0	0	0	0	0	0	0	0	0	0	0	670	B4EW76	Putative tellurite resistance protein OS=Proteus mirabilis (strain HI4320) GN=terZ PE=4 SV=1 - [B4EW76_PROMH]	0.0047146	0.000525762	0.00272109	0.000945068	0	0	0	0	0.000197031	9.21184e-05	7.56983e-05	0	9.4798e-05	6.30385e-05	693	639	534	B4EW76	Putative tellurite resistance protein OS=Proteus mirabilis (strain HI4320) GN=terZ PE=4 SV=1 - [B4EW76_PROMH]	0.00368365	0	0.000122971	0.000134608	0	9.88142e-05	0	0	0.000621568	0.000898473	0.00107384
103	316	B4ET24	Phosphoserine aminotransferase OS=Proteus mirabilis (strain HI4320) GN=serC PE=3 SV=1 - [SERC_PROMH]	0.00336252	0	0.000249314	0	0	0	0.000618047	0	0	0.000910237	0.00158493	0	0	315	B4ET24	Phosphoserine aminotransferase OS=Proteus mirabilis (strain HI4320) GN=serC PE=3 SV=1 - [SERC_PROMH]	0.00852533	0.00135196	0.000340136	0.000472534	0.000751244	0.000986193	0.000790157	0.000456517	0.00045974	0.000405321	0.000479423	0	0.000687285	0.00134482	111	175	90	B4ET24	Phosphoserine aminotransferase OS=Proteus mirabilis (strain HI4320) GN=serC PE=3 SV=1 - [SERC_PROMH]	0.00367408	0	0.000245942	0.00053843	0.000503694	0.000592885	0	0	0.000517974	0.000422811	0.000230108
321	479	B4EUE1	Glutamate-1-semialdehyde 2,1-aminomutase OS=Proteus mirabilis (strain HI4320) GN=hemL PE=3 SV=1 - [GSA_PROMH]	0.00119027	0	0	0	0	0	0	0	0	0.000210055	0.000352206	0	0.000628009	529	B4EUE1	Glutamate-1-semialdehyde 2,1-aminomutase OS=Proteus mirabilis (strain HI4320) GN=hemL PE=3 SV=1 - [GSA_PROMH]	0.00323353	0.000300436	0	0.000236267	0.000657339	0	0.000338639	0	0.000164193	0.000165813	0.00045419	0.000346141	0.000213295	0.000357218	363	475	282	B4EUE1	Glutamate-1-semialdehyde 2,1-aminomutase OS=Proteus mirabilis (strain HI4320) GN=hemL PE=3 SV=1 - [GSA_PROMH]	0.0036063	0	0.000737826	0.000134608	0	0.000592885	0	0.00049505	0.000725163	0.000317108	0.000255676
819	442	B4EXJ9	Putative ABC transporter ATP-binding protein OS=Proteus mirabilis (strain HI4320) GN=PMI3649 PE=4 SV=1 - [B4EXJ9_PROMH]	0.00150603	0	0.000747943	0	0	0	0.000618047	0	0	0.000140036	0	0	0	555	B4EXJ9	Putative ABC transporter ATP-binding protein OS=Proteus mirabilis (strain HI4320) GN=PMI3649 PE=4 SV=1 - [B4EXJ9_PROMH]	0.00469761	0.000525762	0.000680272	0.000708801	0.000751244	0.000493097	0.00011288	0.000456517	0.000197031	9.21184e-05	0.000151397	0	0.000213295	0.000315192	924	459	712	B4EXJ9	Putative ABC transporter ATP-binding protein OS=Proteus mirabilis (strain HI4320) GN=PMI3649 PE=4 SV=1 - [B4EXJ9_PROMH]	0.00358522	0	0.000491884	0.000134608	0.000503694	0.000790514	0	0.000330033	0.000621568	0	0.00010227
1118		B4EZE4	PTS system EIIB component OS=Proteus mirabilis (strain HI4320) GN=PMI1776 PE=4 SV=1 - [B4EZE4_PROMH]	0	0	0	0	0	0	0	0	0	0	0	0	0	335	B4EZE4	PTS system EIIB component OS=Proteus mirabilis (strain HI4320) GN=PMI1776 PE=4 SV=1 - [B4EZE4_PROMH]	0.00397321	0	0	0	0	0	0	0	0.000558256	0.000663252	0.000302793	0	0.00139827	0.00105064	1295	406	975	B4EZE4	PTS system EIIB component OS=Proteus mirabilis (strain HI4320) GN=PMI1776 PE=4 SV=1 - [B4EZE4_PROMH]	0.00356161	0	0	0	0	0	0	0	0	0.00121558	0.000485784
778	425	B4EX72	Putative iron utilization protein OS=Proteus mirabilis (strain HI4320) GN=PMI1437 PE=4 SV=1 - [B4EX72_PROMH]	0.00166528	0	0	0	0	0	0	0	0	0.000490127	0.00105662	0.00011854	0	407	B4EX72	Putative iron utilization protein OS=Proteus mirabilis (strain HI4320) GN=PMI1437 PE=4 SV=1 - [B4EX72_PROMH]	0.00296091	0	0	0	9.39055e-05	0	0	0	0.000492578	0.00055271	0.00100931	0	0.000308093	0.000504308	879	675	677	B4EX72	Putative iron utilization protein OS=Proteus mirabilis (strain HI4320) GN=PMI1437 PE=4 SV=1 - [B4EX72_PROMH]	0.00354366	0	0	0	0.000671592	0	0	0	0	0.000105703	0.000460217
1293	570	B4F0B6	Tryptophan--tRNA ligase OS=Proteus mirabilis (strain HI4320) GN=trpS PE=3 SV=1 - [B4F0B6_PROMH]	0.000750818	0	0	0	0	0	0	0	0	0.000280073	0.000352206	0.00011854	0	392	B4F0B6	Tryptophan--tRNA ligase OS=Proteus mirabilis (strain HI4320) GN=trpS PE=3 SV=1 - [B4F0B6_PROMH]	0.00582761	0.000300436	0	0.000472534	0.00084515	0.000493097	0.000677277	0.000456517	0.000328386	0.000331626	0.000630819	0	0.000829482	0.000462282	1484	467	1126	B4F0B6	Tryptophan--tRNA ligase OS=Proteus mirabilis (strain HI4320) GN=trpS PE=3 SV=1 - [B4F0B6_PROMH]	0.00353496	0	0.000860797	0.000134608	0.000167898	0.000395257	0	0	0.000310784	0.000264257	0.000485784
1637	589	B4F287	Putative exported protein OS=Proteus mirabilis (strain HI4320) GN=PMI3386 PE=4 SV=1 - [B4F287_PROMH]	0.000653725	0	0	0	0	0	0	0	0	0.000210055	8.80514e-05	0.000355619	0	372	B4F287	Putative exported protein OS=Proteus mirabilis (strain HI4320) GN=PMI3386 PE=4 SV=1 - [B4F287_PROMH]	0.00347816	7.51089e-05	0	0	0	0	0	0	0.000722448	0.000497439	0.000857914	0	0.000568788	0.000756461	1875	450	1434	B4F287	Putative exported protein OS=Proteus mirabilis (strain HI4320) GN=PMI3386 PE=4 SV=1 - [B4F287_PROMH]	0.00352989	0	0	0	0	0	0	0	0	0.000634216	0.000306811
1105		B4EZC4	NADH-quinone oxidoreductase subunit H OS=Proteus mirabilis (strain HI4320) GN=nuoH PE=3 SV=1 - [NUOH_PROMH]	0	0	0	0	0	0	0	0	0	0	0	0	0	1162	B4EZC4	NADH-quinone oxidoreductase subunit H OS=Proteus mirabilis (strain HI4320) GN=nuoH PE=3 SV=1 - [NUOH_PROMH]	0.00125892	0.000225327	0	0	0	0.000986193	0	0	0	0	0	0	4.7399e-05	0	1277	709	958	B4EZC4	NADH-quinone oxidoreductase subunit H OS=Proteus mirabilis (strain HI4320) GN=nuoH PE=3 SV=1 - [NUOH_PROMH]	0.00347903	0	0.000737826	0.000134608	0.000503694	0.000395257	0.000946522	0.000330033	0.000207189	0	0
1295		B4F0C1	Acetyl-coenzyme A synthetase OS=Proteus mirabilis (strain HI4320) GN=acs PE=3 SV=1 - [B4F0C1_PROMH]	0	0	0	0	0	0	0	0	0	0	0	0	0	1001	B4F0C1	Acetyl-coenzyme A synthetase OS=Proteus mirabilis (strain HI4320) GN=acs PE=3 SV=1 - [B4F0C1_PROMH]	0.000821853	0.000525762	0	0.000118133	9.39055e-05	0	0	0	0	0	0	0	0	8.40513e-05	1487	1527	1129	B4F0C1	Acetyl-coenzyme A synthetase OS=Proteus mirabilis (strain HI4320) GN=acs PE=3 SV=1 - [B4F0C1_PROMH]	0.00347831	0	0.000614855	0	0	0.000197628	0	0.00264026	0	0	2.55676e-05
1646		B4F2A0	Arginine repressor OS=Proteus mirabilis (strain HI4320) GN=argR PE=3 SV=1 - [ARGR_PROMH]	0	0	0	0	0	0	0	0	0	0	0	0	0	637	B4F2A0	Arginine repressor OS=Proteus mirabilis (strain HI4320) GN=argR PE=3 SV=1 - [ARGR_PROMH]	0.00130289	0	0	0	0	0	0.00011288	0	0.000328386	0.000294779	0.00027756	0	0.000142197	0.00014709	1883	704	1442	B4F2A0	Arginine repressor OS=Proteus mirabilis (strain HI4320) GN=argR PE=3 SV=1 - [ARGR_PROMH]	0.00346562	0	0.000491884	0.000269215	0.000335796	0.000296443	0.000473261	0	0.000103595	0.000105703	5.11352e-05
643	595	B4EWD1	Probable protein kinase UbiB OS=Proteus mirabilis (strain HI4320) GN=ubiB PE=3 SV=1 - [B4EWD1_PROMH]	0.000646761	0	0	0	0	0	0	0	0	0.000140036	8.80514e-05	0	0.000418673	833	B4EWD1	Probable protein kinase UbiB OS=Proteus mirabilis (strain HI4320) GN=ubiB PE=3 SV=1 - [B4EWD1_PROMH]	0.00101319	0.000375545	0	0	0	0	0	0.000228258	9.85157e-05	3.68473e-05	5.04655e-05	0	0.000118497	0.000105064	724	768	557	B4EWD1	Probable protein kinase UbiB OS=Proteus mirabilis (strain HI4320) GN=ubiB PE=3 SV=1 - [B4EWD1_PROMH]	0.00346111	0	0.000737826	0.00053843	0.000167898	0.000296443	0	0.000825083	0	0	2.55676e-05
1577	949	B4F1X0	Putative porphyrin biosynthesis protein OS=Proteus mirabilis (strain HI4320) GN=hemY PE=4 SV=1 - [B4F1X0_PROMH]	7.00182e-05	0	0	0	0	0	0	0	0	7.00182e-05	0	0	0	421	B4F1X0	Putative porphyrin biosynthesis protein OS=Proteus mirabilis (strain HI4320) GN=hemY PE=4 SV=1 - [B4F1X0_PROMH]	0.00341004	0.000225327	0	0.000118133	0	0.000493097	0	0	0.000426901	0.000331626	0.000302793	0	0.000734684	0.000777474	1808	380	1377	B4F1X0	Putative porphyrin biosynthesis protein OS=Proteus mirabilis (strain HI4320) GN=hemY PE=4 SV=1 - [B4F1X0_PROMH]	0.00345888	0	0.000122971	0	0.000167898	9.88142e-05	0	0	0.000103595	0.000581365	0.000894866
1147	814	B4EZJ3	Osmolarity transcriptional regulator (Two-component system response regulator) OS=Proteus mirabilis (strain HI4320) GN=ompR PE=4 SV=1 - [B4EZJ3_PROMH]	0.00015807	0	0	0	0	0	0	0	0	7.00182e-05	8.80514e-05	0	0	534	B4EZJ3	Osmolarity transcriptional regulator (Two-component system response regulator) OS=Proteus mirabilis (strain HI4320) GN=ompR PE=4 SV=1 - [B4EZJ3_PROMH]	0.00341692	0.000300436	0	0.0003544	0.00103296	0	0.000451518	0	0.000328386	0.000128966	0.000201862	0	0.00045029	0.000168103	1329	871	1003	B4EZJ3	Osmolarity transcriptional regulator (Two-component system response regulator) OS=Proteus mirabilis (strain HI4320) GN=ompR PE=4 SV=1 - [B4EZJ3_PROMH]	0.00343381	0	0.000491884	0.000403823	0.000167898	0.000395257	0	0.000165017	0.000414379	0.000317108	0.000230108
1497	348	B4F1J7	30S ribosomal protein S14 OS=Proteus mirabilis (strain HI4320) GN=rpsN PE=3 SV=1 - [RS14_PROMH]	0.00265981	0	0	0	0	0.00172563	0.000618047	0	0	0.000140036	0.000176103	0	0	479	B4F1J7	30S ribosomal protein S14 OS=Proteus mirabilis (strain HI4320) GN=rpsN PE=3 SV=1 - [RS14_PROMH]	0.00605393	0.000300436	0	0.0003544	0.000375622	0.000493097	0.000338639	0	0.000295547	0.00020266	0.000201862	0.00242298	0.000900581	0.000168103	1719	550	1302	B4F1J7	30S ribosomal protein S14 OS=Proteus mirabilis (strain HI4320) GN=rpsN PE=3 SV=1 - [RS14_PROMH]	0.00342299	0	0	0	0	0.000296443	0	0.00049505	0.000207189	0	0.000178973
1221	494	B4EZX1	Putative iron ABC transporter, ATP-binding protein OS=Proteus mirabilis (strain HI4320) GN=PMI2960 PE=4 SV=1 - [B4EZX1_PROMH]	0.00108845	0	0	0	0	0	0	0	0	0.000560146	0.000528309	0	0	420	B4EZX1	Putative iron ABC transporter, ATP-binding protein OS=Proteus mirabilis (strain HI4320) GN=PMI2960 PE=4 SV=1 - [B4EZX1_PROMH]	0.00450925	0.000976416	0	0.000472534	0.000469528	0	0.000451518	0	0.000492578	0.000313202	0.000428957	0	0.000379192	0.00052532	1406	440	1070	B4EZX1	Putative iron ABC transporter, ATP-binding protein OS=Proteus mirabilis (strain HI4320) GN=PMI2960 PE=4 SV=1 - [B4EZX1_PROMH]	0.00342263	0	0.000245942	0.000134608	0.000335796	9.88142e-05	0	0	0.000103595	0	0.000204541
1602	502	B4F244	Methionine import ATP-binding protein MetN OS=Proteus mirabilis (strain HI4320) GN=metN PE=3 SV=1 - [B4F244_PROMH]	0.00106089	0	0.000498629	0	0	0	0	0	0	0.000210055	0.000352206	0	0	805	B4F244	Methionine import ATP-binding protein MetN OS=Proteus mirabilis (strain HI4320) GN=metN PE=3 SV=1 - [B4F244_PROMH]	0.00087844	0.000150218	0	0.000118133	0	0	0.00011288	0	0	0	0	0	0.000308093	0.000189115	1841	283	1403	B4F244	Methionine import ATP-binding protein MetN OS=Proteus mirabilis (strain HI4320) GN=metN PE=3 SV=1 - [B4F244_PROMH]	0.0034183	0	0.000860797	0	0	0.000592885	0	0.000330033	0.00134673	0.000105703	0
1309	632	B4F0E9	Bifunctional protein GlmU OS=Proteus mirabilis (strain HI4320) GN=glmU PE=3 SV=1 - [GLMU_PROMH]	0.000544227	0	0	0	0	0	0	0	0	0.000280073	0.000264154	0	0	510	B4F0E9	Bifunctional protein GlmU OS=Proteus mirabilis (strain HI4320) GN=glmU PE=3 SV=1 - [GLMU_PROMH]	0.00304593	0.000375545	0	0	0	0	0.000451518	0.000456517	0.000492578	0.000257931	0.000580354	0	0.000284394	0.00014709	1504	437	1143	B4F0E9	Bifunctional protein GlmU OS=Proteus mirabilis (strain HI4320) GN=glmU PE=3 SV=1 - [GLMU_PROMH]	0.00340586	0	0.000368913	0	0	0.000395257	0	0	0.000207189	0.000264257	0.000230108
1705	681	B4F2I5	Dihydrofolate reductase OS=Proteus mirabilis (strain HI4320) GN=folA PE=3 SV=1 - [B4F2I5_PROMH]	0.000352206	0	0	0	0	0	0	0	0	0	0.000352206	0	0	496	B4F2I5	Dihydrofolate reductase OS=Proteus mirabilis (strain HI4320) GN=folA PE=3 SV=1 - [B4F2I5_PROMH]	0.00187837	0	0	0	0	0	0	0	0.000197031	0.000571134	0.000353259	0	0.000189596	0.000567346	1946	698	1492	B4F2I5	Dihydrofolate reductase OS=Proteus mirabilis (strain HI4320) GN=folA PE=3 SV=1 - [B4F2I5_PROMH]	0.00339392	0	0.000122971	0	0	0	0	0	0	0.000687067	0.000357946
1117	643	B4EZE3	Putative PTS system EIIC component OS=Proteus mirabilis (strain HI4320) GN=PMI1775 PE=4 SV=1 - [B4EZE3_PROMH]	0.000465167	0	0	0	0	0	0	0	0	0.000140036	8.80514e-05	0.000237079	0	852	B4EZE3	Putative PTS system EIIC component OS=Proteus mirabilis (strain HI4320) GN=PMI1775 PE=4 SV=1 - [B4EZE3_PROMH]	0.000520564	0	0	0	0	0	0	0	6.56771e-05	1.84237e-05	0.000126164	0	0.000142197	0.000168103	1294	711	974	B4EZE3	Putative PTS system EIIC component OS=Proteus mirabilis (strain HI4320) GN=PMI1775 PE=4 SV=1 - [B4EZE3_PROMH]	0.00334299	0.00123457	0.000122971	0.000134608	0.000335796	0.000197628	0	0.000165017	0	0	0.000255676
392	626	B4EUU8	Putative esterase OS=Proteus mirabilis (strain HI4320) GN=yafA PE=3 SV=1 - [B4EUU8_PROMH]	0.000553218	0	0	0	0	0	0	0	0	0.000140036	0.000176103	0.000237079	0	977	B4EUU8	Putative esterase OS=Proteus mirabilis (strain HI4320) GN=yafA PE=3 SV=1 - [B4EUU8_PROMH]	0.00142327	0.000225327	0.00102041	0	0	0	0	0	3.28386e-05	5.5271e-05	0	0	4.7399e-05	4.20256e-05	444	686	353	B4EUU8	Putative esterase OS=Proteus mirabilis (strain HI4320) GN=yafA PE=3 SV=1 - [B4EUU8_PROMH]	0.00331802	0	0.000368913	0.000134608	0	0.000296443	0.00141978	0.000165017	0.000310784	0.000317108	0
624	663	B4EW91	PTS-dependent dihydroxyacetone kinase, ADP-binding subunit OS=Proteus mirabilis (strain HI4320) GN=dhaL PE=4 SV=1 - [B4EW91_PROMH]	0.000395149	0	0	0	0	0	0	0	0	7.00182e-05	8.80514e-05	0.000237079	0	381	B4EW91	PTS-dependent dihydroxyacetone kinase, ADP-binding subunit OS=Proteus mirabilis (strain HI4320) GN=dhaL PE=4 SV=1 - [B4EW91_PROMH]	0.00622162	0.000976416	0	0.000945068	0.00103296	0	0.000790157	0.000228258	0.000131354	0.000386897	0.000428957	0	0.000545088	0.000756461	697	960	538	B4EW91	PTS-dependent dihydroxyacetone kinase, ADP-binding subunit OS=Proteus mirabilis (strain HI4320) GN=dhaL PE=4 SV=1 - [B4EW91_PROMH]	0.00328844	0	0.000614855	0.00053843	0.000167898	0.0006917	0	0	0.000207189	0.000211405	0.000357946
1336	294	B4F0P2	Xaa-proline aminopeptidase OS=Proteus mirabilis (strain HI4320) GN=pepP PE=4 SV=1 - [B4F0P2_PROMH]	0.00409474	0	0	0	0	0	0.000618047	0.0021692	0	0.000630164	0.000440257	0.000237079	0	364	B4F0P2	Xaa-proline aminopeptidase OS=Proteus mirabilis (strain HI4320) GN=pepP PE=4 SV=1 - [B4F0P2_PROMH]	0.00541299	0.000300436	0.000340136	0.000590667	0.000469528	0	0	0.000684775	0.00045974	0.000644828	0.000555121	0	0.000758384	0.000609372	1540	419	1171	B4F0P2	Xaa-proline aminopeptidase OS=Proteus mirabilis (strain HI4320) GN=pepP PE=4 SV=1 - [B4F0P2_PROMH]	0.00326683	0	0.000122971	0.000134608	0	0.000296443	0	0.000660066	0.000207189	0.000158554	0.000332379
382	571	B4EUT5	Na(+)-translocating NADH-quinone reductase subunit B OS=Proteus mirabilis (strain HI4320) GN=nqrB PE=3 SV=1 - [B4EUT5_PROMH]	0.000741776	0	0	0	0	0	0	0	0	0.000210055	0.000176103	0.000355619	0	786	B4EUT5	Na(+)-translocating NADH-quinone reductase subunit B OS=Proteus mirabilis (strain HI4320) GN=nqrB PE=3 SV=1 - [B4EUT5_PROMH]	0.00143063	0.000225327	0	0	0	0	0	0.000684775	0.000131354	0.000110542	0.000126164	0	4.7399e-05	0.000105064	433	1061	342	B4EUT5	Na(+)-translocating NADH-quinone reductase subunit B OS=Proteus mirabilis (strain HI4320) GN=nqrB PE=3 SV=1 - [B4EUT5_PROMH]	0.00323793	0	0.000368913	0.000403823	0.000335796	0	0.000946522	0.000330033	0	0	7.67028e-05
1512	350	B4F1L3	Large-conductance mechanosensitive channel OS=Proteus mirabilis (strain HI4320) GN=mscL PE=3 SV=1 - [MSCL_PROMH]	0.00263815	0	0.000249314	0	0	0	0	0	0	0.000490127	0.000176103	0.00130394	0.000418673	386	B4F1L3	Large-conductance mechanosensitive channel OS=Proteus mirabilis (strain HI4320) GN=mscL PE=3 SV=1 - [MSCL_PROMH]	0.00912882	0.000600871	0.00170068	0.000708801	0.000657339	0.000493097	0.000564398	0.00182607	0.00118219	0.000497439	0.000656052	0	9.4798e-05	0.00014709	1733	228	1316	B4F1L3	Large-conductance mechanosensitive channel OS=Proteus mirabilis (strain HI4320) GN=mscL PE=3 SV=1 - [MSCL_PROMH]	0.00323302	0	0.000122971	0.000269215	0.000167898	0	0	0	0.000310784	0	0.000332379
1193	875	B4EZT3	4-hydroxy-3-methylbut-2-en-1-yl diphosphate synthase (flavodoxin) OS=Proteus mirabilis (strain HI4320) GN=ispG PE=3 SV=1 - [ISPG_PROMH]	8.80514e-05	0	0	0	0	0	0	0	0	0	8.80514e-05	0	0	1039	B4EZT3	4-hydroxy-3-methylbut-2-en-1-yl diphosphate synthase (flavodoxin) OS=Proteus mirabilis (strain HI4320) GN=ispG PE=3 SV=1 - [ISPG_PROMH]	0.000716177	0	0	0	0	0.000493097	0	0	0	5.5271e-05	7.56983e-05	0	7.10985e-05	2.10128e-05	1380	726	1045	B4EZT3	4-hydroxy-3-methylbut-2-en-1-yl diphosphate synthase (flavodoxin) OS=Proteus mirabilis (strain HI4320) GN=ispG PE=3 SV=1 - [ISPG_PROMH]	0.00322626	0	0.000122971	0	0.000167898	9.88142e-05	0	0.000165017	0.000517974	0.000158554	0.000357946
59		B4ESW6	Putative cystathionine beta-lyase OS=Proteus mirabilis (strain HI4320) GN=metC PE=3 SV=1 - [B4ESW6_PROMH]	0	0	0	0	0	0	0	0	0	0	0	0	0	498	B4ESW6	Putative cystathionine beta-lyase OS=Proteus mirabilis (strain HI4320) GN=metC PE=3 SV=1 - [B4ESW6_PROMH]	0.00403746	0.00120174	0	0.000945068	0	0	0.000451518	0.000228258	0	0	7.56983e-05	0	0.000189596	0.000945577	67	1320	52	B4ESW6	Putative cystathionine beta-lyase OS=Proteus mirabilis (strain HI4320) GN=metC PE=3 SV=1 - [B4ESW6_PROMH]	0.00322114	0	0.000245942	0.000807646	0.000671592	0.000494071	0	0.000165017	0.000103595	0	0.000306811
30	599	B4ESR4	Cytochrome D ubiquinol oxidase subunit II OS=Proteus mirabilis (strain HI4320) GN=cydB PE=4 SV=1 - [B4ESR4_PROMH]	0.000630164	0	0	0	0	0	0	0	0	0.000630164	0	0	0	755	B4ESR4	Cytochrome D ubiquinol oxidase subunit II OS=Proteus mirabilis (strain HI4320) GN=cydB PE=4 SV=1 - [B4ESR4_PROMH]	0.00299988	0.000225327	0.00136054	0	0	0	0	0.000913034	0.000164193	9.21184e-05	0.000126164	0	0.000118497	0	31	620	28	B4ESR4	Cytochrome D ubiquinol oxidase subunit II OS=Proteus mirabilis (strain HI4320) GN=cydB PE=4 SV=1 - [B4ESR4_PROMH]	0.00321152	0	0.000245942	0.00053843	0.00083949	9.88142e-05	0.000946522	0.000165017	0	0	0.000153406
202	701	B4ETP5	Probable transcriptional regulatory protein PMI1113 OS=Proteus mirabilis (strain HI4320) GN=PMI1113 PE=3 SV=1 - [Y1113_PROMH]	0.000316139	0	0	0	0	0	0	0	0	0.000140036	0.000176103	0	0	596	B4ETP5	Probable transcriptional regulatory protein PMI1113 OS=Proteus mirabilis (strain HI4320) GN=PMI1113 PE=3 SV=1 - [Y1113_PROMH]	0.00240576	0.000150218	0	0.0003544	0.000281717	0.000493097	0	0	0.00022987	0.000165813	0.000126164	0	0.000142197	0.000462282	224	672	174	B4ETP5	Probable transcriptional regulatory protein PMI1113 OS=Proteus mirabilis (strain HI4320) GN=PMI1113 PE=3 SV=1 - [Y1113_PROMH]	0.00311516	0.00123457	0	0	0	0.000296443	0	0.000330033	0.000103595	0.000158554	0.000255676
1160	406	B4EZM8	Fe/S biogenesis protein NfuA OS=Proteus mirabilis (strain HI4320) GN=nfuA PE=3 SV=1 - [NFUA_PROMH]	0.00186976	0	0	0	0	0	0	0	0	0.000840218	0.000792463	0.000237079	0	402	B4EZM8	Fe/S biogenesis protein NfuA OS=Proteus mirabilis (strain HI4320) GN=nfuA PE=3 SV=1 - [NFUA_PROMH]	0.00339211	0.000150218	0	0.000118133	9.39055e-05	0	0.00011288	0	0.00068961	0.000589557	0.000580354	0	0.000616187	0.000441269	1346	443	1015	B4EZM8	Fe/S biogenesis protein NfuA OS=Proteus mirabilis (strain HI4320) GN=nfuA PE=3 SV=1 - [NFUA_PROMH]	0.00310832	0	0.000122971	0.000134608	0.000167898	0.000296443	0	0	0.000103595	0.000211405	0.000460217
1595	672	B4F222	Lipoprotein OS=Proteus mirabilis (strain HI4320) GN=nlpD PE=4 SV=1 - [B4F222_PROMH]	0.000367406	0	0	0	0	0	0	0	0	7.00182e-05	8.80514e-05	0	0.000209336	346	B4F222	Lipoprotein OS=Proteus mirabilis (strain HI4320) GN=nlpD PE=4 SV=1 - [B4F222_PROMH]	0.00519364	0.000225327	0	0	0	0	0.000451518	0	0.00114935	0.00090276	0.000933613	0.000692281	0.000355492	0.000483295	1831	379	1395	B4F222	Lipoprotein OS=Proteus mirabilis (strain HI4320) GN=nlpD PE=4 SV=1 - [B4F222_PROMH]	0.00310207	0	0	0.000134608	0	0	0	0	0.000414379	0.000528513	0.000690325
88	532	B4ET04	ATP phosphoribosyltransferase OS=Proteus mirabilis (strain HI4320) GN=hisG PE=3 SV=1 - [HIS1_PROMH]	0.000872551	0	0.000249314	0	0	0	0	0	0	0.000210055	0.000176103	0.000237079	0	740	B4ET04	ATP phosphoribosyltransferase OS=Proteus mirabilis (strain HI4320) GN=hisG PE=3 SV=1 - [HIS1_PROMH]	0.00175831	0.000450653	0	0.000472534	0.000375622	0	0	0	0.000131354	5.5271e-05	7.56983e-05	0	7.10985e-05	0.000126077	98	497	78	B4ET04	ATP phosphoribosyltransferase OS=Proteus mirabilis (strain HI4320) GN=hisG PE=3 SV=1 - [HIS1_PROMH]	0.00309592	0	0.000245942	0	0	0.000197628	0	0.000825083	0.000725163	0.000105703	0.000357946
1177	834	B4EZR2	DNA ligase OS=Proteus mirabilis (strain HI4320) GN=ligA PE=3 SV=1 - [DNLJ_PROMH]	0.000140036	0	0	0	0	0	0	0	0	0.000140036	0	0	0	570	B4EZR2	DNA ligase OS=Proteus mirabilis (strain HI4320) GN=ligA PE=3 SV=1 - [DNLJ_PROMH]	0.0025371	0.000150218	0	0.000118133	0.000375622	0	0.000225759	0	0.000164193	0.000165813	0.00045419	0.000346141	0.00047399	6.30385e-05	1364	534	1032	B4EZR2	DNA ligase OS=Proteus mirabilis (strain HI4320) GN=ligA PE=3 SV=1 - [DNLJ_PROMH]	0.00306912	0	0.000368913	0.000134608	0	0.000395257	0	0	0.000310784	0.000475662	0.000281244
139	583	B4ET93	50S ribosomal protein L25 OS=Proteus mirabilis (strain HI4320) GN=rplY PE=3 SV=1 - [RL25_PROMH]	0.000686378	0	0	0	0	0	0	0	0	7.00182e-05	0.00061636	0	0	408	B4ET93	50S ribosomal protein L25 OS=Proteus mirabilis (strain HI4320) GN=rplY PE=3 SV=1 - [RL25_PROMH]	0.00337156	0	0	0.0003544	0.000563433	0	0	0	3.28386e-05	0.000497439	0.000580354	0	0.000355492	0.000987602	150	275	117	B4ET93	50S ribosomal protein L25 OS=Proteus mirabilis (strain HI4320) GN=rplY PE=3 SV=1 - [RL25_PROMH]	0.0030457	0	0	0	0	0.000889328	0	0	0.000103595	0.00142699	0.000178973
1072		B4EZ66	DNA polymerase I OS=Proteus mirabilis (strain HI4320) GN=polA PE=3 SV=1 - [B4EZ66_PROMH]	0	0	0	0	0	0	0	0	0	0	0	0	0	417	B4EZ66	DNA polymerase I OS=Proteus mirabilis (strain HI4320) GN=polA PE=3 SV=1 - [B4EZ66_PROMH]	0.00609129	0.000751089	0.000680272	0.000590667	9.39055e-05	0.00147929	0.000451518	0	9.85157e-05	0.000257931	0.000378492	0	0.000616187	0.000693423	1240	396	927	B4EZ66	DNA polymerase I OS=Proteus mirabilis (strain HI4320) GN=polA PE=3 SV=1 - [B4EZ66_PROMH]	0.00301763	0	0	0	0	0.000197628	0	0.000660066	0.000310784	0.000369959	0.000460217
268	333	B4EU53	ATP-dependent Clp protease proteolytic subunit OS=Proteus mirabilis (strain HI4320) GN=clpP PE=3 SV=1 - [CLPP_PROMH]	0.00295898	0.00107991	0.000997258	0	0	0	0	0	0	0.000350091	0.000176103	0.000355619	0	332	B4EU53	ATP-dependent Clp protease proteolytic subunit OS=Proteus mirabilis (strain HI4320) GN=clpP PE=3 SV=1 - [CLPP_PROMH]	0.00714937	7.51089e-05	0	0.000118133	0.000375622	0	0.000338639	0.0027391	0.00045974	0.000644828	0.000681285	0	0.000687285	0.00102963	303	293	237	B4EU53	ATP-dependent Clp protease proteolytic subunit OS=Proteus mirabilis (strain HI4320) GN=clpP PE=3 SV=1 - [CLPP_PROMH]	0.00299899	0	0.000245942	0.000269215	0	0.000494071	0	0	0.000103595	0	0.000664758
44	577	B4ESU0	Putative hydrolase OS=Proteus mirabilis (strain HI4320) GN=PMI0600 PE=4 SV=1 - [B4ESU0_PROMH]	0.00070549	0	0.000249314	0	0	0	0	0	0	0.000280073	0.000176103	0	0	610	B4ESU0	Putative hydrolase OS=Proteus mirabilis (strain HI4320) GN=PMI0600 PE=4 SV=1 - [B4ESU0_PROMH]	0.00185937	0.000150218	0	0	9.39055e-05	0	0.000338639	0.000228258	0.000131354	0.000294779	0.000151397	0	0.000260694	0.000210128	49	588	40	B4ESU0	Putative hydrolase OS=Proteus mirabilis (strain HI4320) GN=PMI0600 PE=4 SV=1 - [B4ESU0_PROMH]	0.00298136	0	0.000122971	0	0.000167898	0.000296443	0.000946522	0.000165017	0	5.28513e-05	2.55676e-05
298	515	B4EUA0	ABC transporter, ATP-binding protein OS=Proteus mirabilis (strain HI4320) GN=PMI0162 PE=4 SV=1 - [B4EUA0_PROMH]	0.000972339	0	0.000249314	0	0	0	0	0	0	7.00182e-05	8.80514e-05	0.000355619	0.000209336	564	B4EUA0	ABC transporter, ATP-binding protein OS=Proteus mirabilis (strain HI4320) GN=PMI0162 PE=4 SV=1 - [B4EUA0_PROMH]	0.00265941	0.000600871	0	0.000472534	0.000375622	0	0.00011288	0	6.56771e-05	7.36947e-05	0.000227095	0	0.000331793	0.000399244	337	457	262	B4EUA0	ABC transporter, ATP-binding protein OS=Proteus mirabilis (strain HI4320) GN=PMI0162 PE=4 SV=1 - [B4EUA0_PROMH]	0.00296307	0	0.000368913	0.000403823	0	0.000494071	0.000473261	0.000330033	0.000207189	0	0.000127838
1559	948	B4F1U4	L-threonine dehydratase OS=Proteus mirabilis (strain HI4320) GN=ilvA PE=3 SV=1 - [B4F1U4_PROMH]	7.00182e-05	0	0	0	0	0	0	0	0	7.00182e-05	0	0	0	1509	B4F1U4	L-threonine dehydratase OS=Proteus mirabilis (strain HI4320) GN=ilvA PE=3 SV=1 - [B4F1U4_PROMH]	4.47123e-05	0	0	0	0	0	0	0	0	0	0	0	2.36995e-05	2.10128e-05	1788	776	1362	B4F1U4	L-threonine dehydratase OS=Proteus mirabilis (strain HI4320) GN=ilvA PE=3 SV=1 - [B4F1U4_PROMH]	0.00295567	0	0	0.000134608	0	9.88142e-05	0	0.000660066	0.000103595	0.000211405	0.00053692
588	788	B4EW25	DNA topoisomerase 1 OS=Proteus mirabilis (strain HI4320) GN=topA PE=3 SV=1 - [B4EW25_PROMH]	0.000176103	0	0	0	0	0	0	0	0	0	0.000176103	0	0	623	B4EW25	DNA topoisomerase 1 OS=Proteus mirabilis (strain HI4320) GN=topA PE=3 SV=1 - [B4EW25_PROMH]	0.00286413	0.000600871	0	0.000472534	0.000281717	0.000493097	0.000225759	0	3.28386e-05	3.68473e-05	0.000252328	0	0.000236995	0.000231141	658	425	508	B4EW25	DNA topoisomerase 1 OS=Proteus mirabilis (strain HI4320) GN=topA PE=3 SV=1 - [B4EW25_PROMH]	0.00294918	0	0.000368913	0	0.000167898	0.000296443	0	0.000165017	0.000103595	0	0.000153406
1107		B4EZC6	NADH-quinone oxidoreductase chain F OS=Proteus mirabilis (strain HI4320) GN=nuoF PE=4 SV=1 - [B4EZC6_PROMH]	0	0	0	0	0	0	0	0	0	0	0	0	0	1247	B4EZC6	NADH-quinone oxidoreductase chain F OS=Proteus mirabilis (strain HI4320) GN=nuoF PE=4 SV=1 - [B4EZC6_PROMH]	0.000677075	0	0	0	0	0.000493097	0.00011288	0	0	0	0	0	7.10985e-05	0	1279	935	960	B4EZC6	NADH-quinone oxidoreductase chain F OS=Proteus mirabilis (strain HI4320) GN=nuoF PE=4 SV=1 - [B4EZC6_PROMH]	0.00294321	0	0.000491884	0	0.000167898	9.88142e-05	0.000473261	0.000660066	0.000414379	0.000105703	0.00010227
1019		B4EYV4	Transcription termination/antitermination protein NusG OS=Proteus mirabilis (strain HI4320) GN=nusG PE=3 SV=1 - [B4EYV4_PROMH]	0	0	0	0	0	0	0	0	0	0	0	0	0	404	B4EYV4	Transcription termination/antitermination protein NusG OS=Proteus mirabilis (strain HI4320) GN=nusG PE=3 SV=1 - [B4EYV4_PROMH]	0.00339784	0	0	0	0	0	0	0	0.000853803	0.00055271	0.000782216	0.000346141	0.000568788	0.000294179	1177	570	884	B4EYV4	Transcription termination/antitermination protein NusG OS=Proteus mirabilis (strain HI4320) GN=nusG PE=3 SV=1 - [B4EYV4_PROMH]	0.00293737	0	0	0	0	0.000296443	0	0	0	0.000317108	0.000306811
435	474	B4EV18	Glutamate/aspartate ABC transporter, substrate-binding protein OS=Proteus mirabilis (strain HI4320) GN=gltI PE=4 SV=1 - [B4EV18_PROMH]	0.00123272	0	0	0	0	0	0	0	0	0	0.00123272	0	0	284	B4EV18	Glutamate/aspartate ABC transporter, substrate-binding protein OS=Proteus mirabilis (strain HI4320) GN=gltI PE=4 SV=1 - [B4EV18_PROMH]	0.00499717	0	0	0	0	0	0	0	0.00167477	0.00163971	0.00073175	0	4.7399e-05	0.000903551	499	959	394	B4EV18	Glutamate/aspartate ABC transporter, substrate-binding protein OS=Proteus mirabilis (strain HI4320) GN=gltI PE=4 SV=1 - [B4EV18_PROMH]	0.00293027	0	0	0	0	0	0	0	0	0.000739919	0.00127838
1234		B4EZZ1	Putative sodium:solute symporter OS=Proteus mirabilis (strain HI4320) GN=PMI2980 PE=4 SV=1 - [B4EZZ1_PROMH]	0	0	0	0	0	0	0	0	0	0	0	0	0	1490	B4EZZ1	Putative sodium:solute symporter OS=Proteus mirabilis (strain HI4320) GN=PMI2980 PE=4 SV=1 - [B4EZZ1_PROMH]	4.20256e-05	0	0	0	0	0	0	0	0	0	0	0	0	4.20256e-05	1416	736	1077	B4EZZ1	Putative sodium:solute symporter OS=Proteus mirabilis (strain HI4320) GN=PMI2980 PE=4 SV=1 - [B4EZZ1_PROMH]	0.00291221	0	0.000122971	0.00053843	0.000671592	0.000197628	0.000473261	0.000330033	0	0	5.11352e-05
680	910	B4EWK5	Phage shock protein B OS=Proteus mirabilis (strain HI4320) GN=pspB PE=4 SV=1 - [B4EWK5_PROMH]	7.00182e-05	0	0	0	0	0	0	0	0	7.00182e-05	0	0	0	735	B4EWK5	Phage shock protein B OS=Proteus mirabilis (strain HI4320) GN=pspB PE=4 SV=1 - [B4EWK5_PROMH]	0.000864193	0	0	0	0	0	0	0	0.000361224	9.21184e-05	5.04655e-05	0	0.000213295	0.00014709	764	1182	589	B4EWK5	Phage shock protein B OS=Proteus mirabilis (strain HI4320) GN=pspB PE=4 SV=1 - [B4EWK5_PROMH]	0.00290645	0	0	0	0.000167898	0.000197628	0	0.000165017	0.000207189	0.000369959	2.55676e-05
496	519	B4EVE5	Penicillin-binding protein activator LpoB OS=Proteus mirabilis (strain HI4320) GN=lpoB PE=3 SV=1 - [LPOB_PROMH]	0.000955024	0	0.000249314	0	0	0	0	0	0	0.000350091	0	0.000355619	0	722	B4EVE5	Penicillin-binding protein activator LpoB OS=Proteus mirabilis (strain HI4320) GN=lpoB PE=3 SV=1 - [LPOB_PROMH]	0.00100166	0	0	0.000118133	0	0	0.00011288	0	9.85157e-05	7.36947e-05	2.52328e-05	0	0.000236995	0.000336205	565	423	441	B4EVE5	Penicillin-binding protein activator LpoB OS=Proteus mirabilis (strain HI4320) GN=lpoB PE=3 SV=1 - [LPOB_PROMH]	0.00288881	0	0.000122971	0	0	0.000197628	0	0	0.000103595	5.28513e-05	0.000434649
452	362	B4EV75	Flavodoxin OS=Proteus mirabilis (strain HI4320) GN=fldA PE=3 SV=1 - [B4EV75_PROMH]	0.00234955	0	0	0	0	0	0	0	0	0.000910237	0.00132077	0.00011854	0	401	B4EV75	Flavodoxin OS=Proteus mirabilis (strain HI4320) GN=fldA PE=3 SV=1 - [B4EV75_PROMH]	0.0030137	0	0	0	0	0	0	0	0.00068961	0.000534286	0.000403724	0	0.000734684	0.000651397	520	456	410	B4EV75	Flavodoxin OS=Proteus mirabilis (strain HI4320) GN=fldA PE=3 SV=1 - [B4EV75_PROMH]	0.00288816	0	0	0	0	0	0	0	0	0.000687067	0.000255676
1783	473	P17087	Urease subunit beta OS=Proteus mirabilis (strain HI4320) GN=ureB PE=1 SV=2 - [URE2_PROMH]	0.00123748	0	0	0	0	0	0	0	0	0.000560146	0.000440257	0.000237079	0	638	P17087	Urease subunit beta OS=Proteus mirabilis (strain HI4320) GN=ureB PE=1 SV=2 - [URE2_PROMH]	0.00212505	0	0	0.000236267	0.000187811	0	0.000225759	0.000456517	0.000262709	0.000257931	0.000227095	0	0.000165896	0.000105064	2028	906	1562	P17087	Urease subunit beta OS=Proteus mirabilis (strain HI4320) GN=ureB PE=1 SV=2 - [URE2_PROMH]	0.00288815	0	0	0	0	0	0	0	0.000310784	0.000317108	0.000613622
444	861	B4EV30	S-formylglutathione hydrolase OS=Proteus mirabilis (strain HI4320) GN=PMI0449 PE=3 SV=1 - [B4EV30_PROMH]	8.80514e-05	0	0	0	0	0	0	0	0	0	8.80514e-05	0	0	800	B4EV30	S-formylglutathione hydrolase OS=Proteus mirabilis (strain HI4320) GN=PMI0449 PE=3 SV=1 - [B4EV30_PROMH]	0.000584087	0	0	0	0	0	0	0	6.56771e-05	0.000128966	0.000176629	0	2.36995e-05	0.000189115	508	774	400	B4EV30	S-formylglutathione hydrolase OS=Proteus mirabilis (strain HI4320) GN=PMI0449 PE=3 SV=1 - [B4EV30_PROMH]	0.00288387	0	0	0	0	9.88142e-05	0	0	0.000414379	0.000739919	0.000460217
630	635	B4EWA6	Nucleoside permease OS=Proteus mirabilis (strain HI4320) GN=PMI2418 PE=3 SV=1 - [B4EWA6_PROMH]	0.000517152	0	0	0	0	0	0	0	0	0.000280073	0	0.000237079	0	646	B4EWA6	Nucleoside permease OS=Proteus mirabilis (strain HI4320) GN=PMI2418 PE=3 SV=1 - [B4EWA6_PROMH]	0.00281684	7.51089e-05	0.000680272	0	0.000187811	0	0	0.000913034	0.00022987	0.000165813	0.000201862	0	0.000236995	0.000126077	707	602	546	B4EWA6	Nucleoside permease OS=Proteus mirabilis (strain HI4320) GN=PMI2418 PE=3 SV=1 - [B4EWA6_PROMH]	0.00287074	0	0.000368913	0	0.000167898	9.88142e-05	0	0	0.000207189	0	0.000332379
147	493	B4ETB6	D-lactate dehydrogenase OS=Proteus mirabilis (strain HI4320) GN=dld PE=4 SV=1 - [B4ETB6_PROMH]	0.00108845	0	0	0	0	0	0	0	0	0.000560146	0.000528309	0	0	526	B4ETB6	D-lactate dehydrogenase OS=Proteus mirabilis (strain HI4320) GN=dld PE=4 SV=1 - [B4ETB6_PROMH]	0.00244357	0.000150218	0	0	0.000375622	0	0.00011288	0.000228258	9.85157e-05	3.68473e-05	0.000252328	0	0.000663586	0.00052532	163	314	126	B4ETB6	D-lactate dehydrogenase OS=Proteus mirabilis (strain HI4320) GN=dld PE=4 SV=1 - [B4ETB6_PROMH]	0.00280621	0	0	0	0	0	0	0.000165017	0	0.000158554	0.000255676
1289	633	B4F0B1	3-dehydroquinate synthase OS=Proteus mirabilis (strain HI4320) GN=aroB PE=3 SV=1 - [AROB_PROMH]	0.000531722	0	0	0	0	0	0	0	0	0	0.000176103	0.000355619	0	634	B4F0B1	3-dehydroquinate synthase OS=Proteus mirabilis (strain HI4320) GN=aroB PE=3 SV=1 - [AROB_PROMH]	0.00204915	0.000600871	0	0.0003544	0.000281717	0	0	0	6.56771e-05	0.000128966	0.000126164	0	7.10985e-05	0.000420256	1479	618	1122	B4F0B1	3-dehydroquinate synthase OS=Proteus mirabilis (strain HI4320) GN=aroB PE=3 SV=1 - [AROB_PROMH]	0.00280054	0	0.000614855	0	0	0.0006917	0	0.000330033	0.000310784	0	0.000306811
285	293	B4EU80	Carbon starvation protein OS=Proteus mirabilis (strain HI4320) GN=cstA PE=4 SV=1 - [B4EU80_PROMH]	0.00410661	0	0.000997258	0	0	0	0	0	0	0.00105027	0.00158493	0.000474158	0	267	B4EU80	Carbon starvation protein OS=Proteus mirabilis (strain HI4320) GN=cstA PE=4 SV=1 - [B4EU80_PROMH]	0.00971196	0.000901307	0.00170068	0	0	0	0	0.00159781	0.0014449	0.000718523	0.000479423	0.000346141	0.00168266	0.000840513	323	256	252	B4EU80	Carbon starvation protein OS=Proteus mirabilis (strain HI4320) GN=cstA PE=4 SV=1 - [B4EU80_PROMH]	0.00278912	0	0	0	0	0	0	0	0.000310784	0	0.000178973
493	441	B4EVE1	Methylglyoxal synthase OS=Proteus mirabilis (strain HI4320) GN=mgsA PE=3 SV=1 - [MGSA_PROMH]	0.00151404	0	0	0	0	0	0	0	0	0.000420109	0.000264154	0.000829777	0	540	B4EVE1	Methylglyoxal synthase OS=Proteus mirabilis (strain HI4320) GN=mgsA PE=3 SV=1 - [MGSA_PROMH]	0.00321699	0.000450653	0.000680272	0.000236267	0.000187811	0	0.000451518	0	6.56771e-05	0.000386897	0.000176629	0	0.000308093	0.000273167	562	515	438	B4EVE1	Methylglyoxal synthase OS=Proteus mirabilis (strain HI4320) GN=mgsA PE=3 SV=1 - [MGSA_PROMH]	0.00277999	0	0	0.000134608	0	0.000494071	0	0	0	0.000528513	0.000613622
874	593	B4EXU3	Fatty acid metabolism regulator protein OS=Proteus mirabilis (strain HI4320) GN=fadR PE=3 SV=1 - [FADR_PROMH]	0.000650312	0	0	0	0	0	0	0	0	0.000210055	0.000440257	0	0	796	B4EXU3	Fatty acid metabolism regulator protein OS=Proteus mirabilis (strain HI4320) GN=fadR PE=3 SV=1 - [FADR_PROMH]	0.000966063	0.000225327	0	0	0.000281717	0	0	0	0	1.84237e-05	2.52328e-05	0	0.000142197	0.000273167	988	522	764	B4EXU3	Fatty acid metabolism regulator protein OS=Proteus mirabilis (strain HI4320) GN=fadR PE=3 SV=1 - [FADR_PROMH]	0.0027767	0	0.000860797	0.000134608	0	0.000592885	0.000473261	0.000165017	0.000103595	5.28513e-05	0.00010227
167	713	B4ETJ1	Putative sodium:dicarboxylate symporter OS=Proteus mirabilis (strain HI4320) GN=PMI1019 PE=4 SV=1 - [B4ETJ1_PROMH]	0.000298106	0	0	0	0	0	0	0	0	0.000210055	8.80514e-05	0	0	972	B4ETJ1	Putative sodium:dicarboxylate symporter OS=Proteus mirabilis (strain HI4320) GN=PMI1019 PE=4 SV=1 - [B4ETJ1_PROMH]	0.000392388	7.51089e-05	0	0	0	0	0	0	9.85157e-05	3.68473e-05	5.04655e-05	0	4.7399e-05	8.40513e-05	187	613	144	B4ETJ1	Putative sodium:dicarboxylate symporter OS=Proteus mirabilis (strain HI4320) GN=PMI1019 PE=4 SV=1 - [B4ETJ1_PROMH]	0.00277667	0.00123457	0	0.000403823	0.000167898	0.000197628	0	0.000330033	0	5.28513e-05	2.55676e-05
644	555	B4EWD2	Sec-independent protein translocase protein TatA OS=Proteus mirabilis (strain HI4320) GN=tatA PE=3 SV=1 - [TATA_PROMH]	0.000793761	0	0	0	0	0	0	0	0	0.000350091	8.80514e-05	0.000355619	0	541	B4EWD2	Sec-independent protein translocase protein TatA OS=Proteus mirabilis (strain HI4320) GN=tatA PE=3 SV=1 - [TATA_PROMH]	0.00349202	0.000150218	0.000680272	0.000118133	0.000187811	0	0.00011288	0.000456517	0.000328386	0.000221084	0.00027756	0.000346141	0.000402891	0.000210128	725	567	558	B4EWD2	Sec-independent protein translocase protein TatA OS=Proteus mirabilis (strain HI4320) GN=tatA PE=3 SV=1 - [TATA_PROMH]	0.00277144	0	0.000245942	0.000403823	0.000335796	0	0	0	0.000414379	0	0.000178973
165	569	B4ETI9	Putative exported protein OS=Proteus mirabilis (strain HI4320) GN=PMI1017 PE=4 SV=1 - [B4ETI9_PROMH]	0.000758083	0	0	0	0	0	0.000618047	0	0	0.000140036	0	0	0	844	B4ETI9	Putative exported protein OS=Proteus mirabilis (strain HI4320) GN=PMI1017 PE=4 SV=1 - [B4ETI9_PROMH]	0.00111262	7.51089e-05	0.000340136	0.000118133	0.000187811	0	0	0	6.56771e-05	0.000110542	7.56983e-05	0	0.000118497	2.10128e-05	185	583	142	B4ETI9	Putative exported protein OS=Proteus mirabilis (strain HI4320) GN=PMI1017 PE=4 SV=1 - [B4ETI9_PROMH]	0.00275927	0	0.000245942	0.000269215	0.000335796	9.88142e-05	0	0	0	5.28513e-05	0
1346	686	B4F0Q9	ROK-family protein OS=Proteus mirabilis (strain HI4320) GN=PMI3095 PE=4 SV=1 - [B4F0Q9_PROMH]	0.000346627	0	0	0	0	0	0	0	0	0.000140036	8.80514e-05	0.00011854	0	690	B4F0Q9	ROK-family protein OS=Proteus mirabilis (strain HI4320) GN=PMI3095 PE=4 SV=1 - [B4F0Q9_PROMH]	0.0021714	0.000600871	0	0.000236267	0.00084515	0	0	0	6.56771e-05	9.21184e-05	0	0	0.000142197	0.000189115	1549	577	1179	B4F0Q9	ROK-family protein OS=Proteus mirabilis (strain HI4320) GN=PMI3095 PE=4 SV=1 - [B4F0Q9_PROMH]	0.0027527	0	0.000860797	0.00053843	0.000167898	0.000395257	0	0.000330033	0.000310784	0	7.67028e-05
1663	620	B4F2C0	Ribosome-binding factor A OS=Proteus mirabilis (strain HI4320) GN=rbfA PE=3 SV=1 - [RBFA_PROMH]	0.000574715	0	0	0	0	0	0	0	0	0.000280073	0.000176103	0.00011854	0	431	B4F2C0	Ribosome-binding factor A OS=Proteus mirabilis (strain HI4320) GN=rbfA PE=3 SV=1 - [RBFA_PROMH]	0.00324702	0.000225327	0	0.000118133	0.000281717	0	0.000225759	0	0.00045974	0.000460592	0.000555121	0	0.000521389	0.000399244	1900	485	1456	B4F2C0	Ribosome-binding factor A OS=Proteus mirabilis (strain HI4320) GN=rbfA PE=3 SV=1 - [RBFA_PROMH]	0.00274795	0	0.000122971	0.000134608	0.000335796	0.000296443	0	0	0.000103595	0.000369959	0.000281244
60		B4ESW7	Adenylosuccinate lyase OS=Proteus mirabilis (strain HI4320) GN=PMI0627 PE=3 SV=1 - [B4ESW7_PROMH]	0	0	0	0	0	0	0	0	0	0	0	0	0	494	B4ESW7	Adenylosuccinate lyase OS=Proteus mirabilis (strain HI4320) GN=PMI0627 PE=3 SV=1 - [B4ESW7_PROMH]	0.00420043	0.00105152	0	0.000118133	9.39055e-05	0	0.000677277	0.000913034	3.28386e-05	5.5271e-05	0.000328026	0	0.000236995	0.000693423	68	1381	53	B4ESW7	Adenylosuccinate lyase OS=Proteus mirabilis (strain HI4320) GN=PMI0627 PE=3 SV=1 - [B4ESW7_PROMH]	0.0027476	0	0	0.000807646	0.000335796	0.0006917	0	0.00049505	0.000103595	0	0.000204541
1075	762	B4EZ70	Uncharacterized protein OS=Proteus mirabilis (strain HI4320) GN=PMI2830 PE=4 SV=1 - [B4EZ70_PROMH]	0.000210055	0	0	0	0	0	0	0	0	0.000210055	0	0	0	625	B4EZ70	Uncharacterized protein OS=Proteus mirabilis (strain HI4320) GN=PMI2830 PE=4 SV=1 - [B4EZ70_PROMH]	0.00122911	0	0	0	0	0	0	0	0.000262709	0.000221084	0.000227095	0	0.000308093	0.000210128	1242	606	929	B4EZ70	Uncharacterized protein OS=Proteus mirabilis (strain HI4320) GN=PMI2830 PE=4 SV=1 - [B4EZ70_PROMH]	0.00272294	0	0	0	0	0	0	0	0	0.000581365	0.00053692
107	440	B4ET28	Integration host factor subunit beta OS=Proteus mirabilis (strain HI4320) GN=ihfB PE=3 SV=1 - [IHFB_PROMH]	0.00153554	0	0	0	0	0	0	0	0	0.000560146	0.000264154	0.000711238	0	448	B4ET28	Integration host factor subunit beta OS=Proteus mirabilis (strain HI4320) GN=ihfB PE=3 SV=1 - [IHFB_PROMH]	0.00316379	0	0	0.000472534	0.000375622	0	0	0	0.000656771	0.000460592	0.000580354	0	0.000260694	0.000357218	115	594	94	B4ET28	Integration host factor subunit beta OS=Proteus mirabilis (strain HI4320) GN=ihfB PE=3 SV=1 - [IHFB_PROMH]	0.00271595	0	0.000368913	0	0.000167898	0.000197628	0	0	0.000310784	0.000369959	0.000153406
747	913	B4EX29	Possible zinc-binding dehydrogenase OS=Proteus mirabilis (strain HI4320) GN=PMI3630 PE=4 SV=1 - [B4EX29_PROMH]	7.00182e-05	0	0	0	0	0	0	0	0	7.00182e-05	0	0	0	921	B4EX29	Possible zinc-binding dehydrogenase OS=Proteus mirabilis (strain HI4320) GN=PMI3630 PE=4 SV=1 - [B4EX29_PROMH]	0.000423106	0	0	0	0	0	0	0	9.85157e-05	1.84237e-05	0.000100931	0	0.000142197	6.30385e-05	848	907	650	B4EX29	Possible zinc-binding dehydrogenase OS=Proteus mirabilis (strain HI4320) GN=PMI3630 PE=4 SV=1 - [B4EX29_PROMH]	0.00271	0	0	0	0	0	0	0	0.000414379	0.000687067	0.000306811
1140		B4EZH7	Long-chain fatty acid transport protein OS=Proteus mirabilis (strain HI4320) GN=fadL PE=4 SV=1 - [B4EZH7_PROMH]	0	0	0	0	0	0	0	0	0	0	0	0	0	778	B4EZH7	Long-chain fatty acid transport protein OS=Proteus mirabilis (strain HI4320) GN=fadL PE=4 SV=1 - [B4EZH7_PROMH]	0.00176541	7.51089e-05	0.000680272	0	0	0	0	0.000456517	9.85157e-05	5.5271e-05	0	0	0.000189596	0.000210128	1320	737	997	B4EZH7	Long-chain fatty acid transport protein OS=Proteus mirabilis (strain HI4320) GN=fadL PE=4 SV=1 - [B4EZH7_PROMH]	0.00268741	0	0	0	0	0	0	0.000165017	0.000207189	0	0.00010227
133	475	B4ET74	Putative exported protein OS=Proteus mirabilis (strain HI4320) GN=PMI0805 PE=4 SV=1 - [B4ET74_PROMH]	0.00122844	0	0	0	0	0	0	0	0	0.000490127	0.000264154	0.000474158	0	373	B4ET74	Putative exported protein OS=Proteus mirabilis (strain HI4320) GN=PMI0805 PE=4 SV=1 - [B4ET74_PROMH]	0.00328634	0	0	0	0	0	0	0	0.000426901	0.000663252	0.00116071	0	0.000236995	0.000798487	144	365	113	B4ET74	Putative exported protein OS=Proteus mirabilis (strain HI4320) GN=PMI0805 PE=4 SV=1 - [B4ET74_PROMH]	0.00266641	0	0	0	0	0	0	0	0	0.000211405	0.000127838
[truncated: 1,632 more rows]
[truncated: 34 more columns]

## Sheet: B. Remove dups-columns
P1 Pm_Sel SpecisAccession	P1 Pm_Sel SpecisDescription	Σ# PAvgs_P1-4-5-6-7	Σ# PSMs-P1	UP_#1	UP_#2	UP_#16	UP_#3	UP_#4	UP_#5	UP_#17	CB_#3	CB_#4	CB_#5	CB_#17	CB_#18	Σ# PSMs-P4	UP_#14	UP_#24	UP_#25	UP_#26	UP_#35	UP_#36	UP_#46	CB_#24	CB_#25	CB_#26	CB_#35	BP_#36	BP_#46	Σ# PSMs-P6	#28_UP	#29_UP	#30_UP	#38_UP	#39_UP	#51_UP	#52_UP	#53_UP	#29_CB	#30_CB	#38_CB	#51_CB	#52_CB	#53_CB	#54_CB	Σ# PSMs-P7	#40_UP	#41_UP	#56_UP
[truncated: 2,224 more rows]
[truncated: 19 more columns]

[truncated: 10 more sheets: C. + Pm non-HI4320, D. Select_TMI systems, E. TMI plots, F. Select_Vir Systems, G. Virulence plots, H. Select_Metabolism, I. Metabolism plots, J. Reordered-Normalized_5P, K. Top600-noSum_5P NaN, L. Top600-noSum_5P Zeros]
